# Supplementary material for: Cooperative stability renders protein complex formation more robust and controllable
Source: Sci Rep. 2022 Jun 21;12:10490. doi: 10.1038/s41598-022-14362-z (PMC9213465; doi:10.1038/s41598-022-14362-z)
Supplement: Supplementary file 10 — Supplementary Information 10. [file 41598_2022_14362_MOESM10_ESM.zip]

Archive with 210 entries (210 files):
- mathematical_modeling_of_complex_formation/src/__init__.py
- mathematical_modeling_of_complex_formation/data/o_wo_turn_off_n.txt
- mathematical_modeling_of_complex_formation/readme.md
- mathematical_modeling_of_complex_formation/.git/HEAD
- mathematical_modeling_of_complex_formation/src/.DS_Store
- mathematical_modeling_of_complex_formation/data/c_with_turn_on_200_n.txt
- mathematical_modeling_of_complex_formation/requirements.txt
- mathematical_modeling_of_complex_formation/src/Models_and_solvers.py
- mathematical_modeling_of_complex_formation/src/Controllability.py
- mathematical_modeling_of_complex_formation/data/c_with_turn_off_n.txt
- mathematical_modeling_of_complex_formation/src/Robustness.py
- mathematical_modeling_of_complex_formation/.git/config
- mathematical_modeling_of_complex_formation/data/o_with_efficiency_n.txt
- mathematical_modeling_of_complex_formation/data/c_wo_turn_on_200_n.txt
- mathematical_modeling_of_complex_formation/.git/index
- mathematical_modeling_of_complex_formation/data/o_wo_efficiency_n.txt
- mathematical_modeling_of_complex_formation/data/c_wo_recover_n.txt
- mathematical_modeling_of_complex_formation/.DS_Store
- mathematical_modeling_of_complex_formation/src/Multiple_comparison.py
- mathematical_modeling_of_complex_formation/src/Performance_evaluation.py
- mathematical_modeling_of_complex_formation/data/o_with_turn_off_n.txt
- mathematical_modeling_of_complex_formation/data/c_wo_efficiency_n.txt
- mathematical_modeling_of_complex_formation/.git/FETCH_HEAD
- mathematical_modeling_of_complex_formation/data/o_wo_turn_on_200_n.txt
- mathematical_modeling_of_complex_formation/data/c_wo_turn_off_n.txt
- mathematical_modeling_of_complex_formation/data/o_with_turn_on_200_n.txt
- mathematical_modeling_of_complex_formation/data/o_with_recover_n.txt
- mathematical_modeling_of_complex_formation/Main.ipynb
- mathematical_modeling_of_complex_formation/.git/info/exclude
- mathematical_modeling_of_complex_formation/data/c_with_recover_n.txt
- mathematical_modeling_of_complex_formation/.ipynb_checkpoints/Main-checkpoint.ipynb
- mathematical_modeling_of_complex_formation/data/c_with_efficiency_n.txt
- mathematical_modeling_of_complex_formation/data/o_with_upward_n.txt
- mathematical_modeling_of_complex_formation/data/c_wo_ratio_2_n.txt
- mathematical_modeling_of_complex_formation/.git/description
- mathematical_modeling_of_complex_formation/data/c_wo_ratio_n.txt
- mathematical_modeling_of_complex_formation/.git/hooks/post-update.sample
- mathematical_modeling_of_complex_formation/.git/hooks/fsmonitor-watchman.sample
- mathematical_modeling_of_complex_formation/.git/hooks/update.sample
- mathematical_modeling_of_complex_formation/.git/hooks/pre-applypatch.sample
- mathematical_modeling_of_complex_formation/.git/hooks/pre-commit.sample
- mathematical_modeling_of_complex_formation/.git/COMMIT_EDITMSG
- mathematical_modeling_of_complex_formation/data/c_wo_downward_n.txt
- mathematical_modeling_of_complex_formation/.git/hooks/pre-rebase.sample
- mathematical_modeling_of_complex_formation/.git/hooks/commit-msg.sample
- mathematical_modeling_of_complex_formation/data/o_with_ratio_n.txt
- mathematical_modeling_of_complex_formation/data/o_wo_recover_n.txt
- mathematical_modeling_of_complex_formation/.git/hooks/prepare-commit-msg.sample
- mathematical_modeling_of_complex_formation/src/__pycache__/Robustness.cpython-37.pyc
- mathematical_modeling_of_complex_formation/src/__pycache__/Models_and_solvers.cpython-37.pyc
- mathematical_modeling_of_complex_formation/data/o_with_ratio_2_n.txt
- mathematical_modeling_of_complex_formation/src/__pycache__/Performance_evaluation.cpython-37.pyc
- mathematical_modeling_of_complex_formation/.git/logs/HEAD
- mathematical_modeling_of_complex_formation/src/__pycache__/__init__.cpython-37.pyc
- mathematical_modeling_of_complex_formation/src/__pycache__/Controllability_of_protein_complex.cpython-37.pyc
- mathematical_modeling_of_complex_formation/data/c_wo_upward_n.txt
- mathematical_modeling_of_complex_formation/.git/hooks/pre-receive.sample
- mathematical_modeling_of_complex_formation/.git/hooks/applypatch-msg.sample
- mathematical_modeling_of_complex_formation/src/__pycache__/Multiple_comparison.cpython-37.pyc
- mathematical_modeling_of_complex_formation/src/__pycache__/Stoichiometry_maintenance.cpython-37.pyc
- mathematical_modeling_of_complex_formation/src/__pycache__/Controllability.cpython-37.pyc
- mathematical_modeling_of_complex_formation/data/c_with_downward_n.txt
- mathematical_modeling_of_complex_formation/.git/hooks/pre-push.sample
- mathematical_modeling_of_complex_formation/data/o_wo_downward_n.txt
- mathematical_modeling_of_complex_formation/.git/refs/heads/master
- mathematical_modeling_of_complex_formation/.git/objects/3b/cff9be65a613fc147120a185005e59d914d538
- mathematical_modeling_of_complex_formation/.git/logs/refs/heads/master
- mathematical_modeling_of_complex_formation/data/o_with_downward_n.txt
- mathematical_modeling_of_complex_formation/.git/objects/d8/e08511820dbc8ba93cda9d198c28cc663016e8
- mathematical_modeling_of_complex_formation/src/__pycache__/Performance_comparison.cpython-37.pyc
- mathematical_modeling_of_complex_formation/data/o_wo_ratio_n.txt
- mathematical_modeling_of_complex_formation/.git/objects/3e/4a68a4c9bfa072fede84dcd65dfe655c9fb83f
- mathematical_modeling_of_complex_formation/.git/objects/33/6b5a73985e2ef621a603768e9c2fda486e9832
- mathematical_modeling_of_complex_formation/.git/objects/b2/4c636451a61cf001ace974ef8c3a76a5d06e4d
- mathematical_modeling_of_complex_formation/.git/objects/0b/4299cd2826dbc60788b62d93c055b5d686f01d
- mathematical_modeling_of_complex_formation/.git/objects/59/1dd5d71f5631b6415052a963e4d0340cf61d44
- mathematical_modeling_of_complex_formation/.git/objects/d0/c9ce0648e8685a0eeec08d70ce80661cbd2054
- mathematical_modeling_of_complex_formation/.git/objects/9d/e9099f44425a436d5229826f1320cf4d7a5486
- mathematical_modeling_of_complex_formation/data/c_with_upward_n.txt
- mathematical_modeling_of_complex_formation/.git/objects/b4/6f94b3ed205cb0fbcf3edee7794ee2523b7fbf
- mathematical_modeling_of_complex_formation/.git/objects/58/2aeaef1de34139ed090ca155209f4f33f79b2e
- mathematical_modeling_of_complex_formation/.git/objects/68/94f21b23c264ed82e95ab0ad43d687fb3c7ef0
- mathematical_modeling_of_complex_formation/.git/objects/b5/c9c9587dba5ca48159ad7f6929726feb2b09b3
- mathematical_modeling_of_complex_formation/.git/objects/92/913b0727b024e6eed263f63b329129e1af309d
- mathematical_modeling_of_complex_formation/.git/objects/0d/22eea0e431fe1135314037e682f70ce1905058
- mathematical_modeling_of_complex_formation/.git/objects/66/f14e45dc97707fdb524973a56564eec96e5e73
- mathematical_modeling_of_complex_formation/data/o_wo_upward_n.txt
- mathematical_modeling_of_complex_formation/.git/refs/remotes/origin/master
- mathematical_modeling_of_complex_formation/.git/objects/56/3c01bbc9141c45565a5d8d926f94553a3fc1ba
- mathematical_modeling_of_complex_formation/.git/objects/61/f5105373f7791e5fe23abd5aad24c457dd4461
- mathematical_modeling_of_complex_formation/.git/objects/a4/0639d8023b7e2b27ac1bf1c25ccd358f4477e7
- mathematical_modeling_of_complex_formation/.git/objects/df/073943902791dff7a39dfde29ce1301c92d815
- mathematical_modeling_of_complex_formation/.git/objects/35/a7e7a4d0fe3394a47b2547e7cdf4c93a065a42
- mathematical_modeling_of_complex_formation/.git/objects/df/677246aad4db3b93e72b21064a8e1951f2c9f7
- mathematical_modeling_of_complex_formation/data/c_with_ratio_2_n.txt
- mathematical_modeling_of_complex_formation/.git/objects/b5/b355bdef12065c1c77d179adeb899a13c4b755
- mathematical_modeling_of_complex_formation/.git/objects/3c/343023a635ded240821f94c895c94816c846e5
- mathematical_modeling_of_complex_formation/.git/objects/a5/6c1e7bc2e7045a3c7c76f2f09ce926a4defa9b
- mathematical_modeling_of_complex_formation/data/o_wo_ratio_2_n.txt
- mathematical_modeling_of_complex_formation/.git/objects/59/d1b4a97f32b649ddc4e172a5d02ed40d8a6754
- mathematical_modeling_of_complex_formation/.git/objects/ab/328b400e6507ac92ef63348964c3e15c942dab
- mathematical_modeling_of_complex_formation/.git/objects/04/3166cb6d542c4811d94b7e19066dc7cfae178c
- mathematical_modeling_of_complex_formation/.git/objects/10/f45718781832efbe97d59831e217df70c5166e
- mathematical_modeling_of_complex_formation/data/c_with_ratio_n.txt
- mathematical_modeling_of_complex_formation/.git/objects/a4/3110845cd392b9663699e0af495a869340759f
- mathematical_modeling_of_complex_formation/.git/objects/20/b41a0a51c979bb153a6ab702abebd22e95e9f5
- mathematical_modeling_of_complex_formation/.git/objects/56/5ffd00c2c3cc21d89a01c3e8a8be251a036635
- mathematical_modeling_of_complex_formation/.git/objects/fc/3f83660d272b19a046847f780bfdb14a15b723
- mathematical_modeling_of_complex_formation/.git/objects/f2/de78ff2cd5cef79a2273a48afac94465146a7b
- mathematical_modeling_of_complex_formation/.git/objects/bd/d1c708f1c7df36ff13636e82d7c0b930eba8d1
- mathematical_modeling_of_complex_formation/.git/objects/7b/564dd27103ff46d25bf100926464d0a2ea7ee5
- mathematical_modeling_of_complex_formation/.git/objects/28/76b33d8b9c4cb7c97698568cde0ca51b659818
- mathematical_modeling_of_complex_formation/.git/objects/42/0b1fc608e8784430b9632124549df645169282
- mathematical_modeling_of_complex_formation/.git/objects/7b/7fb7272657475fac6571264a399af16bff9083
- mathematical_modeling_of_complex_formation/.git/objects/ed/2d4176b555cee94983d6762ac9dcec2313d5e7
- mathematical_modeling_of_complex_formation/.git/objects/ee/7b8d17f2367c646e4557ad80554dc6c76b9a55
- mathematical_modeling_of_complex_formation/.git/objects/c0/244424d848a170cd000dbf665cd629773e8c21
- mathematical_modeling_of_complex_formation/.git/objects/11/e0322bb043525a64c4d850ce97618d5768247a
- mathematical_modeling_of_complex_formation/.git/objects/e5/347f0555b89b22e0f90b3d9115f219c15cd1f1
- mathematical_modeling_of_complex_formation/.git/objects/87/cc5526065139cac44bd2c1208157a62733330d
- mathematical_modeling_of_complex_formation/.git/objects/74/1c6e9474695bd5f4f000cc5a958ef1d96bb241
- mathematical_modeling_of_complex_formation/.git/objects/16/cd5d21e6fc58a3222d7984c3d195dcdd20f9ea
- mathematical_modeling_of_complex_formation/.git/objects/29/678d9ed85ac873bd9e7b2bc199637bf0d94d78
- mathematical_modeling_of_complex_formation/.git/objects/bc/19d5a3dc50785823a178c26731566affd45dca
- mathematical_modeling_of_complex_formation/.git/objects/16/647b1d093cf5c016d79570c55f8f101c0c3b28
- mathematical_modeling_of_complex_formation/.git/objects/8a/71d0b82f07cb1c3c785e4c6656d184298794ae
- mathematical_modeling_of_complex_formation/.git/logs/refs/remotes/origin/master
- mathematical_modeling_of_complex_formation/.git/objects/4c/d483a4472625849c5656d30021d81ed617445a
- mathematical_modeling_of_complex_formation/.git/objects/27/0d30329fcae60a7a66b0a0e63035b9723f8d48
- mathematical_modeling_of_complex_formation/.git/objects/fd/54173766ad5d1b49d0faf44cf9fd60882d11e8
- mathematical_modeling_of_complex_formation/.git/objects/81/264ca00bb829001ddf151aabc70ea14e728665
- mathematical_modeling_of_complex_formation/.git/objects/90/4b98aa6ea948d4a2b9faaa0387074d29b22d3a
- mathematical_modeling_of_complex_formation/.git/objects/7e/c15573d947213accb4549bde4e80eb395ada15
- mathematical_modeling_of_complex_formation/.git/objects/e3/35c36b0340a4afc8d6993c72e0bd06c4cb184d
- mathematical_modeling_of_complex_formation/.git/objects/42/dafd453bd1ceaba1fa8b8397f11e2cb86f164c
- mathematical_modeling_of_complex_formation/.git/objects/dc/85a16a072a0caa9a63ac464d90459faa893486
- mathematical_modeling_of_complex_formation/.git/objects/c0/974c62b5ad8417030205eaf5a2a8e3d5b66f94
- mathematical_modeling_of_complex_formation/.git/objects/07/bedda77714be57daef10bb076fb6b52f5ded1c
- mathematical_modeling_of_complex_formation/.git/objects/27/4a21b3660936e2744ef5dd38628ef6e580efba
- mathematical_modeling_of_complex_formation/.git/objects/6e/31d112d6a5f71a971a8da58b208826979c32cf
- mathematical_modeling_of_complex_formation/.git/objects/16/170bcf0dc8dfe44fac04a7cef33e484aca965a
- mathematical_modeling_of_complex_formation/.git/objects/75/67de0cd40e860557093a8d0cad3888a3bf96c7
- mathematical_modeling_of_complex_formation/.git/objects/3f/80b1e9b582aaa8e77f9178d4069f58c3a67fa9
- mathematical_modeling_of_complex_formation/.git/objects/39/a61b8aa46c67eb19e19b6e83e966c1a641b575
- mathematical_modeling_of_complex_formation/.git/objects/17/a67fd94b45d15a8862e52b97a101fc2fbd1b47
- mathematical_modeling_of_complex_formation/.git/objects/6d/c31ed20f30efc46b867fd8649bd698219bf5a4
- mathematical_modeling_of_complex_formation/.git/objects/97/78643a712796d71643878ca46ca68d347db4af
- mathematical_modeling_of_complex_formation/.git/objects/4d/bb41b3ea2d30324f1faae269013fcdc6d9aee3
- mathematical_modeling_of_complex_formation/.git/objects/97/5c170bfe58d238a6d94ed1d409df1e9ec3472b
- mathematical_modeling_of_complex_formation/.git/objects/2f/d64429bf421126b7000c94ce0f6fd186fbd01f
- mathematical_modeling_of_complex_formation/.git/objects/65/0c8b747fb64fd20bf99228543346f4cc699b8e
- mathematical_modeling_of_complex_formation/.git/objects/5d/378439dbaa515ec5613470d2df634319938e84
- mathematical_modeling_of_complex_formation/.git/objects/d2/1e430fcfff0b971ca5ef852e644f8dda10b3e8
- mathematical_modeling_of_complex_formation/.git/objects/d2/5a6b040120de2c519acc531f6086760584504a
- mathematical_modeling_of_complex_formation/.git/objects/fc/29da61ef031953d5d61f752f7dabc03cd9756f
- mathematical_modeling_of_complex_formation/.git/objects/5b/d273eb5f013ef8611752d7c43fc02c02cb17f8
- mathematical_modeling_of_complex_formation/.git/objects/88/922eb60b00fa07e6b51ad92ab3639809353cec
- mathematical_modeling_of_complex_formation/.git/objects/3f/4d7e63988c60288d5761c9d08c7023c83a1152
- mathematical_modeling_of_complex_formation/.git/objects/36/ecb5144f27b22f2abba9900823ffae2bdf3c10
- mathematical_modeling_of_complex_formation/.git/objects/5b/ba397aacf8fb0515c14578fd9455ef64f2a986
- mathematical_modeling_of_complex_formation/.git/objects/63/7f8fc9bfecd96dc14ce91dc80f65e3c01ebca8
- mathematical_modeling_of_complex_formation/.git/objects/f6/e42bb41d2964295590f7f329c2ce9657cb2899
- mathematical_modeling_of_complex_formation/.git/objects/2f/1c194e430f11d539713ce1ffa76a487e3b1e40
- mathematical_modeling_of_complex_formation/.git/objects/72/740b2c709f02313888c9430e41b63fb9d208a5
- mathematical_modeling_of_complex_formation/.git/objects/52/c5b9a5a614301b5f272db2f0933364c1dd876c
- mathematical_modeling_of_complex_formation/.git/objects/e6/9de29bb2d1d6434b8b29ae775ad8c2e48c5391
- mathematical_modeling_of_complex_formation/.git/objects/ea/357d1d97e0900da82c885a33d8e371a7691d7c
- mathematical_modeling_of_complex_formation/.git/objects/96/23cd6e8e75779d4d032cf2345dc5a3cf5f96c0
- mathematical_modeling_of_complex_formation/.git/objects/fa/057cc018184a64434b27f7eca56d664f086b66
- mathematical_modeling_of_complex_formation/.git/objects/6b/614e07094b263273540a76872ce0929fd1ad59
- mathematical_modeling_of_complex_formation/.git/objects/77/32225b920f3c528354c752956fccfdf1d749ad
- mathematical_modeling_of_complex_formation/.git/objects/f0/978fc0a68f19eb6500d4c136e2cb0ee9bf6de4
- mathematical_modeling_of_complex_formation/.git/objects/70/d42fabe54b8bc52a3dd735af7dcfcd3c8860a1
- mathematical_modeling_of_complex_formation/.git/objects/c2/9ccc7799ca810cf3e630990413f87eafe6a6f5
- mathematical_modeling_of_complex_formation/.git/objects/1c/53badb208ce39ec8bf92b1ba735abc0641edef
- mathematical_modeling_of_complex_formation/.git/objects/5b/db15974dd82cd6e3f1da4797a7ca2505212464
- mathematical_modeling_of_complex_formation/.git/objects/a6/e89a5c6b7074b70a15f188bbfcf0a3d9b27201
- mathematical_modeling_of_complex_formation/.git/objects/83/45d8790a77e9dcf7b9780d0abe804fb7732056
- mathematical_modeling_of_complex_formation/.git/objects/15/2bc1f5a08c3ae001e1905515884d4e97c537ee
- mathematical_modeling_of_complex_formation/.git/objects/12/cef218e018a63908d8f4a53e80f7bb5fec3d2e
- mathematical_modeling_of_complex_formation/.git/objects/15/e7bac15d93f6bd9b7f35e3f317b06843ef235d
- mathematical_modeling_of_complex_formation/.git/objects/d4/700ef74d8a98d8a2c5551e91ac7de72f388a07
- mathematical_modeling_of_complex_formation/.git/objects/aa/3d6bfa74d68a3f65ba922e7af8b76b7620a85e
- mathematical_modeling_of_complex_formation/.git/objects/aa/a9ab2acc23e64ad716434a29ef1f2716414741
- mathematical_modeling_of_complex_formation/.git/objects/63/93f1bbd5f2693454cdb2a2e2c6c12b173e6a71
- mathematical_modeling_of_complex_formation/.git/objects/2d/c149b14f833a379c3585afa0d9186167d4f499
- mathematical_modeling_of_complex_formation/.git/objects/99/219245df3214da3e9677f7f23276e6a94d0966
- mathematical_modeling_of_complex_formation/.git/objects/5c/6953faa1c5ceacd22f53d7fb1ab04dcc18f308
- mathematical_modeling_of_complex_formation/.git/objects/fa/dc41cc8ae0be82adc6b02fc1c0d9396d52cb17
- mathematical_modeling_of_complex_formation/.git/objects/22/a903a6df3d97bf03211a15b39ea4705260b05b
- mathematical_modeling_of_complex_formation/.git/objects/b9/237c782ee3ef0e9ce8ad14b591a250a0e57118
- mathematical_modeling_of_complex_formation/.git/objects/b6/393abc16bee5568b5358387fa4546da2560d20
- mathematical_modeling_of_complex_formation/.git/objects/83/6b9c2c2b95ce4d373dc437904aa2f789e09556
- mathematical_modeling_of_complex_formation/.git/objects/8c/2a6fa9d319df01e81d2a1d81bd105772f33968
- mathematical_modeling_of_complex_formation/.git/objects/af/5eddb86ab42b4f4ed30349e4a5681aa5f2152a
- mathematical_modeling_of_complex_formation/.git/objects/ce/6ffdb58d9ffec43c0aa34f986f60d12ce5d55f
- mathematical_modeling_of_complex_formation/.git/objects/2c/e90ee1dc19bdffe103f9571289e077d7c662e4
- mathematical_modeling_of_complex_formation/.git/objects/8d/df3f7794a728442d5d360eab80bafb4eace785
- mathematical_modeling_of_complex_formation/.git/objects/c5/cc85570943a93a82d53f21e088395dccdd07b0
- mathematical_modeling_of_complex_formation/.git/objects/40/86be5c0f368c9992804913dece23c5f975681d
- mathematical_modeling_of_complex_formation/.git/objects/7f/1aef5d176321cbfd29f3faae15d1ba786d2c96
- mathematical_modeling_of_complex_formation/.git/objects/c4/a8322f3535ad4e5bd419d30cd5fc7fc9336b5a
- mathematical_modeling_of_complex_formation/.git/objects/47/2fc2e4b1be685778443648154f1f315d7eb4a8
- mathematical_modeling_of_complex_formation/.git/objects/25/ab4e1e8f14540cd5556cb506dcddf46471509e
- mathematical_modeling_of_complex_formation/.git/objects/8b/25470fdfa7962bffe53faa50f69042b3bad8d6
- mathematical_modeling_of_complex_formation/.git/objects/2e/2e16dc5c74ce0c879df99a9e96ae995cb28eae
- mathematical_modeling_of_complex_formation/.git/objects/22/f819c28bf17397a48d4a26ec90c516bf47cc88
- mathematical_modeling_of_complex_formation/.git/objects/c5/f3366a39132fc817d83e430d303c8423e53c76
- mathematical_modeling_of_complex_formation/.git/objects/84/008aadcf391944d53ae9d02dd27dc2225b907d
- mathematical_modeling_of_complex_formation/.git/objects/4d/72b4fc691da1425e545e2182b225231b74f21e
