# Supplementary material for: Cooperative stability renders protein complex formation more robust and controllable
Source: Sci Rep. 2022 Jun 21;12:10490. doi: 10.1038/s41598-022-14362-z (PMC9213465; doi:10.1038/s41598-022-14362-z)
Supplement: Supplementary file 10 — Supplementary Information 10. [file 41598_2022_14362_MOESM10_ESM.zip › mathematical_modeling_of_complex_formation/data/o_wo_turn_off_n.txt]

(51912.52163021735	(1e-06	0.036	0	0))
(53397.52224896761	(2.1544346900318822e-06	0.036	0	0))
(56034.023347509734	(4.641588833612782e-06	0.036	0	0))
(60133.525055635444	(1e-05	0.036	0	0))
(65555.52731480305	(2.1544346900318823e-05	0.036	0	0))
(71655.02985626245	(4.641588833612772e-05	0.036	0	0))
(77632.53234688849	(0.0001	0.036	0	0))
(82901.03454209774	(0.00021544346900318823	0.036	0	0))
(87198.53633272348	(0.00046415888336127773	0.036	0	0))
(90516.53771522405	(0.001	0.036	0	0))
(53400.02225000928	(1e-06	0.07763207790105872	0	0))
(56038.0233491764	(2.1544346900318822e-06	0.07763207790105872	0	0))
(60139.52505813545	(4.641588833612782e-06	0.07763207790105872	0	0))
(65562.52731771972	(1e-05	0.07763207790105872	0	0))
(71662.52985938745	(2.1544346900318823e-05	0.07763207790105872	0	0))
(77639.53234980516	(4.641588833612772e-05	0.07763207790105872	0	0))
(82907.03454459773	(0.0001	0.07763207790105872	0	0))
(87203.03633459848	(0.00021544346900318823	0.07763207790105872	0	0))
(90520.03771668239	(0.00046415888336127773	0.07763207790105872	0	0))
(92984.03874334949	(0.001	0.07763207790105872	0	0))
(56042.02335084307	(1e-06	0.16740943108989023	0	0))
(60145.02506042711	(2.1544346900318822e-06	0.16740943108989023	0	0))
(65570.02732084472	(4.641588833612782e-06	0.16740943108989023	0	0))
(71670.02986251246	(1e-05	0.16740943108989023	0	0))
(77646.53235272181	(2.1544346900318823e-05	0.16740943108989023	0	0))
(82912.53454688941	(4.641588833612772e-05	0.16740943108989023	0	0))
(87208.03633668182	(0.0001	0.16740943108989023	0	0))
(90523.53771814072	(0.00021544346900318823	0.16740943108989023	0	0))
(92986.53874439115	(0.00046415888336127773	0.16740943108989023	0	0))
(94767.03948626645	(0.001	0.16740943108989023	0	0))
(60151.02506292712	(1e-06	0.3610094998817299	0	0))
(65577.02732376139	(2.1544346900318822e-06	0.3610094998817299	0	0))
(71677.52986563745	(4.641588833612782e-06	0.3610094998817299	0	0))
(77653.53235563848	(1e-05	0.3610094998817299	0	0))
(82918.5345493894	(2.1544346900318823e-05	0.3610094998817299	0	0))
(87212.53633855682	(4.641588833612772e-05	0.3610094998817299	0	0))
(90527.03771959906	(0.0001	0.3610094998817299	0	0))
(92989.03874543282	(0.00021544346900318823	0.3610094998817299	0	0))
(94769.0394870998	(0.00046415888336127773	0.3610094998817299	0	0))
(96032.54001355835	(0.001	0.3610094998817299	0	0))
(65584.02732667806	(1e-06	0.7784977116066863	0	0))
(71685.02986876245	(2.1544346900318822e-06	0.7784977116066863	0	0))
(77660.53235855515	(4.641588833612782e-06	0.7784977116066863	0	0))
(82924.5345518894	(1e-05	0.7784977116066863	0	0))
(87217.03634043182	(2.1544346900318823e-05	0.7784977116066863	0	0))
(90530.5377210574	(4.641588833612772e-05	0.7784977116066863	0	0))
(92991.53874647449	(0.0001	0.7784977116066863	0	0))
(94771.03948793313	(0.00021544346900318823	0.7784977116066863	0	0))
(96033.54001397501	(0.00046415888336127773	0.7784977116066863	0	0))
(96918.04038251683	(0.001	0.7784977116066863	0	0))
(71692.52987188745	(1e-06	1.678788749812395	0	0))
(77667.53236147182	(2.1544346900318822e-06	1.678788749812395	0	0))
(82930.03455418107	(4.641588833612782e-06	1.678788749812395	0	0))
(87221.53634230682	(1e-05	1.678788749812395	0	0))
(90534.03772251573	(2.1544346900318823e-05	1.678788749812395	0	0))
(92994.03874751616	(4.641588833612772e-05	1.678788749812395	0	0))
(94772.53948855813	(0.0001	1.678788749812395	0	0))
(96035.04001460002	(0.00021544346900318823	1.678788749812395	0	0))
(96919.0403829335	(0.00046415888336127773	1.678788749812395	0	0))
(97533.04063876694	(0.001	1.678788749812395	0	0))
(77674.03236418015	(1e-06	3.6202183056904658	0	0))
(82936.03455668107	(2.1544346900318822e-06	3.6202183056904658	0	0))
(87226.03634418182	(4.641588833612782e-06	3.6202183056904658	0	0))
(90537.53772397406	(1e-05	3.6202183056904658	0	0))
(92996.53874855782	(2.1544346900318823e-05	3.6202183056904658	0	0))
(94774.53948939146	(4.641588833612772e-05	3.6202183056904658	0	0))
(96036.04001501668	(0.0001	3.6202183056904658	0	0))
(96920.04038335016	(0.00021544346900318823	3.6202183056904658	0	0))
(97534.04063918361	(0.00046415888336127773	3.6202183056904658	0	0))
(97957.54081564202	(0.001	3.6202183056904658	0	0))
(82942.03455918108	(1e-06	7.806807486838919	0	0))
(87231.03634626516	(2.1544346900318822e-06	7.806807486838919	0	0))
(90541.0377254324	(4.641588833612782e-06	7.806807486838919	0	0))
(92999.03874959948	(1e-05	7.806807486838919	0	0))
(94776.5394902248	(2.1544346900318823e-05	7.806807486838919	0	0))
(96037.54001564169	(4.641588833612772e-05	7.806807486838919	0	0))
(96921.04038376684	(0.0001	7.806807486838919	0	0))
(97534.54063939194	(0.00021544346900318823	7.806807486838919	0	0))
(97958.04081585034	(0.00046415888336127773	7.806807486838919	0	0))
(98249.0409371004	(0.001	7.806807486838919	0	0))
(87235.53634814016	(1e-06	16.83496352713465	0	0))
(90544.53772689073	(2.1544346900318822e-06	16.83496352713465	0	0))
(93001.53875064115	(4.641588833612782e-06	16.83496352713465	0	0))
(94778.0394908498	(1e-05	16.83496352713465	0	0))
(96038.54001605835	(2.1544346900318823e-05	16.83496352713465	0	0))
(96922.0403841835	(4.641588833612772e-05	16.83496352713465	0	0))
(97535.04063960028	(0.0001	16.83496352713465	0	0))
(97958.54081605868	(0.00021544346900318823	16.83496352713465	0	0))
(98249.54093730873	(0.00046415888336127773	16.83496352713465	0	0))
(98449.04102043377	(0.001	16.83496352713465	0	0))
(90548.03772834907	(1e-06	36.303700000000006	0	0))
(93004.03875168282	(2.1544346900318822e-06	36.303700000000006	0	0))
(94780.03949168313	(4.641588833612782e-06	36.303700000000006	0	0))
(96040.04001668334	(1e-05	36.303700000000006	0	0))
(96922.54038439183	(2.1544346900318823e-05	36.303700000000006	0	0))
(97535.5406398086	(4.641588833612772e-05	36.303700000000006	0	0))
(97959.04081626702	(0.0001	36.303700000000006	0	0))
(98249.54093730873	(0.00021544346900318823	36.303700000000006	0	0))
(98449.04102043377	(0.00046415888336127773	36.303700000000006	0	0))
(98585.5410773088	(0.001	36.303700000000006	0	0))
