# Supplementary material for: Cooperative stability renders protein complex formation more robust and controllable
Source: Sci Rep. 2022 Jun 21;12:10490. doi: 10.1038/s41598-022-14362-z (PMC9213465; doi:10.1038/s41598-022-14362-z)
Supplement: Supplementary file 10 — Supplementary Information 10. [file 41598_2022_14362_MOESM10_ESM.zip › mathematical_modeling_of_complex_formation/requirements.txt]

numpy==1.19.5
scipy==1.4.1
sympy==1.4
pandas==1.2.4
matplotlib==1.2.4
