# Supplementary material for: Cooperative stability renders protein complex formation more robust and controllable
Source: Sci Rep. 2022 Jun 21;12:10490. doi: 10.1038/s41598-022-14362-z (PMC9213465; doi:10.1038/s41598-022-14362-z)
Supplement: Supplementary file 10 — Supplementary Information 10. [file 41598_2022_14362_MOESM10_ESM.zip › mathematical_modeling_of_complex_formation/src/Robustness.py]

from matplotlib import pyplot as plt
import matplotlib.ticker as ticker
from mpl_toolkits.mplot3d import axes3d
from numpy import sqrt, arange
import numpy as np
import pylab as pl
from pylab import meshgrid, imshow, contour, clabel, title, show


# Coler code
class colors():
    def __init__(self):
        self.acedemia = ['k',(0.8, 0.8, 0.65), (0.2, 0.55, 0.75)]
        self.rbg = [(0.8, 0.2, 0.2),(0.3, 0.4, 0.7), (0.1, 0.6, 0.1)]
        self.obg = [(0.95, 0.5, 0.2),(0.3, 0.4, 0.7), (0.1, 0.6, 0.1)]

    def show(self, color_ls, name):
        plt.figure(figsize=(6, 1.5))
    
        plt.plot([1], [1], 'o', color=color_ls[0],markersize=70)
        plt.plot([2], [1], 'o', color=color_ls[1], markersize=70)
        plt.plot([3], [1], 'o', color=color_ls[2], markersize=70)
        
        plt.title(name)
        plt.axis('off')
        plt.xlim(0, 4)
        plt.ylim(0.75, 1.25)
        plt.show()
        
color_obj = colors()

def cal_tolerance_score(lam1, lam2, lam3, K, c2):
    upper_limit = c2*lam1/lam3 + c2 - lam1*lam2/(K*lam3) - lam2/K
    lower_limit = (K*c2*lam3 + lam1*lam2 + lam1*lam3)/(K*(lam2 + lam3))

    if lower_limit >= upper_limit:
        return 0 
    else:
        return np.log2(upper_limit/lower_limit)
    
def sqrt(x):
    return x**0.5


def draw_dimer_explore(lam1=0.027, lam2=0.027, lam3=0.027, K=0.05, c2=98, fold=2, lam12_equal=True, normalize=True):
    
    if lam12_equal==True:
        lam2 = lam1     
    
    linewidth = 7
    
    font2 = {'family' : 'Times New Roman',
    'weight' : 'normal',
    'size'   : 25}
    
    figure, ax = plt.subplots(figsize=(9, 6))
    
    if normalize == True:

        c1 = np.linspace(0.000001*c2, fold*c2, 101)
        x = np.linspace(0.000001*1, 100*fold, 101)

        p1 = -(lam1*lam2 + sqrt(lam1*lam2*(4*K*c2*lam3 + lam1*lam2)))*(K*c1*lam3 - K*c2*lam3 - lam1*lam2 + sqrt(K**2*c1**2*lam3**2 - 2*K**2*c1*c2*lam3**2 + K**2*c2**2*lam3**2 + 2*K*c1*lam1*lam2*lam3 + 2*K*c2*lam1*lam2*lam3 + lam1**2*lam2**2))/(2*K*c2*lam1*(lam1*lam2 - sqrt(lam1*lam2*(4*K*c2*lam3 + lam1*lam2))))
        p2 = (lam1*lam2 + sqrt(lam1*lam2*(4*K*c2*lam3 + lam1*lam2)))*(K*c1*lam3 - K*c2*lam3 + lam1*lam2 - sqrt(K**2*c1**2*lam3**2 - 2*K**2*c1*c2*lam3**2 + K**2*c2**2*lam3**2 + 2*K*c1*lam1*lam2*lam3 + 2*K*c2*lam1*lam2*lam3 + lam1**2*lam2**2))/(2*K*c2*lam2*(lam1*lam2 - sqrt(lam1*lam2*(4*K*c2*lam3 + lam1*lam2))))
        p3 = (lam1*lam2 + sqrt(4*K*c2*lam1*lam2*lam3 + lam1**2*lam2**2))*(K*c1*lam3 - K*c2*lam3 - lam1*lam2 + sqrt(K**2*c1**2*lam3**2 - 2*K**2*c1*c2*lam3**2 + K**2*c2**2*lam3**2 + 2*K*c1*lam1*lam2*lam3 + 2*K*c2*lam1*lam2*lam3 + lam1**2*lam2**2))/((-lam1*lam2 + sqrt(4*K*c2*lam1*lam2*lam3 + lam1**2*lam2**2))*(K*c1*lam3 - K*c2*lam3 + lam1*lam2 + sqrt(K**2*c1**2*lam3**2 - 2*K**2*c1*c2*lam3**2 + K**2*c2**2*lam3**2 + 2*K*c1*lam1*lam2*lam3 + 2*K*c2*lam1*lam2*lam3 + lam1**2*lam2**2)))
    
        dimer_balance = c2*(-lam1*lam2 + sqrt(4*K*c2*lam1*lam2*lam3 + lam1**2*lam2**2))/(lam3*(lam1*lam2 + sqrt(4*K*c2*lam1*lam2*lam3 + lam1**2*lam2**2)))
            
        plt.plot(x, p3, color=color_obj.obg[2],linewidth=linewidth, label='Dimer', zorder=2)   
        plt.plot(x, p1, color=color_obj.obg[1],linewidth=linewidth, label='p1 monomer')
        plt.plot(x, p2, color=color_obj.obg[0],linewidth=linewidth, label='p2 monomer')
       
        plt.xlabel('Relative $p_{1}$ synthesis rate (%)', font2, labelpad=10)
        plt.ylabel('Relative abundance', font2, labelpad=10)
        plt.ylim(0, 1.5)
        ax.yaxis.set_major_locator(ticker.MultipleLocator(0.5))
    else:
        c1 = np.linspace(0.000001*c2, fold*c2, 101)
        x = np.linspace(0.000001*1, 100*fold, 101)
        
        p1 = (K*c1*lam3 - K*c2*lam3 - lam1*lam2 + sqrt(K**2*c1**2*lam3**2 - 2*K**2*c1*c2*lam3**2 + K**2*c2**2*lam3**2 + 2*K*c1*lam1*lam2*lam3 + 2*K*c2*lam1*lam2*lam3 + lam1**2*lam2**2))/(2*K*lam1*lam3)
        p2 = (-K*c1*lam3 + K*c2*lam3 - lam1*lam2 + sqrt(K**2*c1**2*lam3**2 - 2*K**2*c1*c2*lam3**2 + K**2*c2**2*lam3**2 + 2*K*c1*lam1*lam2*lam3 + 2*K*c2*lam1*lam2*lam3 + lam1**2*lam2**2))/(2*K*lam2*lam3)
        p3 = c2*(K*c1*lam3 - K*c2*lam3 - lam1*lam2 + sqrt(K**2*c1**2*lam3**2 - 2*K**2*c1*c2*lam3**2 + K**2*c2**2*lam3**2 + 2*K*c1*lam1*lam2*lam3 + 2*K*c2*lam1*lam2*lam3 + lam1**2*lam2**2))/(lam3*(K*c1*lam3 - K*c2*lam3 + lam1*lam2 + sqrt(K**2*c1**2*lam3**2 - 2*K**2*c1*c2*lam3**2 + K**2*c2**2*lam3**2 + 2*K*c1*lam1*lam2*lam3 + 2*K*c2*lam1*lam2*lam3 + lam1**2*lam2**2)))
        
        dimer_balance = c2*(-lam1*lam2 + sqrt(4*K*c2*lam1*lam2*lam3 + lam1**2*lam2**2))/(lam3*(lam1*lam2 + sqrt(4*K*c2*lam1*lam2*lam3 + lam1**2*lam2**2)))

        plt.plot(x, p3, color=color_obj.obg[2],  linewidth=linewidth ,label='Dimer', zorder=2)  
        plt.plot(x, p1, color=color_obj.obg[1], linewidth=linewidth ,label='p1 monomer')
        plt.plot(x, p2, color=color_obj.obg[0],  linewidth=linewidth ,label='p2 monomer')
      
        plt.xlabel('Relative $p_{1}$ synthesis rate (%)', font2)
        plt.ylabel('Protein concentration (nM)', font2)
        ax.yaxis.set_major_locator(ticker.MultipleLocator(1000))
        plt.ylim(0, 3800)
   
    plt.legend(bbox_to_anchor=[1.3, 0.8])
    plt.tick_params(width=5, length=6, labelsize=20)    
    plt.title('Heterodimer', font2)
    
    ax1=plt.gca();#obtain the axis
    
    ax_linewidth = 5
    
    ax1.spines['bottom'].set_linewidth(ax_linewidth)
    ax1.spines['left'].set_linewidth(ax_linewidth)
    ax1.spines['right'].set_linewidth(ax_linewidth)
    ax1.spines['top'].set_linewidth(ax_linewidth)
    
    plt.show()
    
    lower_limit = (K*c2*lam3 + lam1*lam2 + lam1*lam3)/(K*(lam2 + lam3))
    upper_limit = c2*lam1/lam3 + c2 - lam1*lam2/(K*lam3) - lam2/K
    tolerance_score = cal_tolerance_score(lam1, lam2, lam3, K, c2)
    
    print('Normalized dimer (nM):\t', dimer_balance)
    print('Upper limit:', upper_limit/c2)
    print('Lower limit:', lower_limit/c2)
    print('Tolerance score:', tolerance_score)

def tolerance_score(c2=30, lam1=0.027, lam3=0.027, K=0.02):
    lam2 = lam1
    lower = ((K*c2*lam3 + lam1*lam2 + lam1*lam3)/(K*(lam2 + lam3)))/c2
    upper = (c2*lam1/lam3 + c2 - lam1*lam2/(K*lam3) - lam2/K)/c2
    
    #label those beyond the limit
    lower[lower>1] = 2**1000
    upper[upper<1] = 2**1000
    
    log2_lower = np.log2(lower)
    log2_upper = np.log2(upper)
    
    #Transfer label into zero
    log2_lower[log2_lower==1000] = 0
    log2_upper[log2_upper==1000] = 0
    
    #If beyond the limits, return 0
    if np.all(log2_lower==0) or np.all(log2_upper==0):
        R = log2_lower*log2_upper
    else:
        R = log2_upper - log2_lower

    return R

def tolerance_score_heatmap(lam1=0.027, lam3=0.027,c_min=1,c_max=1000,k_min=0.001,k_max=1,resolution1 = 500, resolution2=500):
    
    font2 = {'family' : 'Times New Roman',
    'weight' : 'normal',
    'size'   : 20}
        
    k_plot_log = np.linspace(np.log10(k_min), np.log10(k_max), resolution1)
    k_plot_linear = 10**k_plot_log

    c_plot_log = np.linspace(np.log10(c_min), np.log10(c_max), resolution2)
    c_plot_linear = 10**c_plot_log
    
    #generate x and y array within range
    x = c_plot_linear
    y = k_plot_linear
    #generate X and Y matrix for ploting in 3D or contour plot
    c_range, k_range = meshgrid(x, y)
    #evaluation of the function
    Z = tolerance_score(c2=c_range, K=k_range, lam1=lam1, lam3=lam3)

    lst = []
    for i in Z:
        for ii in i:
            if ii !=0:
                lst.append(ii)

    mi = min(lst)
    ma = max(lst)
    diff = ma - mi

    #set the contour line stpes based on the range of the data
    con_steps = 2
  
    figure, ax = plt.subplots(figsize=(9, 7))
    ax.xaxis.set_major_locator(ticker.MultipleLocator(0.5))
    ax.yaxis.set_major_locator(ticker.MultipleLocator(0.5))
    ax.tick_params(width=5, labelsize=15)
    ax.axis()
    
    ax1=plt.gca();#obtain the axis
    
    ax_linewidth = 3
    
    ax1.spines['bottom'].set_linewidth(ax_linewidth)
    ax1.spines['left'].set_linewidth(ax_linewidth)
    ax1.spines['right'].set_linewidth(ax_linewidth)
    ax1.spines['top'].set_linewidth(ax_linewidth)
    
    #drawing the function
    im = imshow(Z,cmap='coolwarm', aspect='auto',extent=[np.log10(c_min), np.log10(c_max), np.log10(k_min), np.log10(k_max)], origin='lower')
    pl.clim(0, 7)
    #adding the Contour lines with labels
    cset = contour(Z,arange(0, 7, con_steps),extent=[np.log10(c_min), np.log10(c_max), np.log10(k_min), np.log10(k_max)],linewidths=2, cmap='binary_r')
    
    clabel(cset, colors='k',inline=True, fmt='%d', fontsize=20)
    #adding the colorbar on the right

    cb = plt.colorbar(im)
    cb.ax.tick_params(labelsize=25)
    title('Heatmap of Tolerance Scores, $\u03BB_{monomer}/\u03BB_{dimer}=%d$\n'%(lam1/lam3), font2)
    pl.xlabel('$log_{10}$(synthesis rate) $(nM/hr)$', font2)
    pl.ylabel('$log_{10}K$ $(nM⁻¹)$', font2)

    show()

def tolerance_score_heatmap3D(lam_min=0.027, lam_max=0.7, k_min=0.001, k_max=1, c2=10, offset=0, resolution=100):
    font1 = {'family' : 'Times New Roman',
    'weight' : 'normal',
    'size'   : 25}
    
    font2 = {'family' : 'Times New Roman',
    'weight' : 'normal',
    'size'   : 18}


    fig = plt.figure(figsize=(12, 9))
    ax = fig.add_subplot(111, projection='3d')

    k_plot_log = np.linspace(np.log10(k_min), np.log10(k_max), resolution)
    k_plot_linear = 10**k_plot_log


    #generate x and y array within range
    x = np.linspace(lam_min, lam_max, resolution)
    y = np.logspace(np.log10(k_min), np.log10(k_max), resolution)

    #generate X and Y matrix for ploting in 3D or contour plot
    lam_range, k_range = np.meshgrid(x, y)
    #evaluation of the function
    Z = tolerance_score(lam1=lam_range, K=k_range, c2=c2)
    lam_ratio = lam_range/lam_min
    
    plt.title('Tolerance Score\n', font1)

    ax.plot_surface(lam_ratio, np.log10(k_range), Z, linewidth=0,cmap=plt.get_cmap('jet'),zorder=5,
                   rcount=100, ccount=100)    

    plt.xlabel('$\u03BB_{mono}/\u03BB_{dimer}$',font2)
    plt.ylabel('$log_{10}(K) (nM⁻¹)$', font2)
    ax.set_zlabel('Tolerance Score',font2)

    ax.set_zlim(0, 10)
    ax.view_init(30, -120)

    plt.show()
