# Supplementary material for: Cooperative stability renders protein complex formation more robust and controllable
Source: Sci Rep. 2022 Jun 21;12:10490. doi: 10.1038/s41598-022-14362-z (PMC9213465; doi:10.1038/s41598-022-14362-z)
Supplement: Supplementary file 10 — Supplementary Information 10. [file 41598_2022_14362_MOESM10_ESM.zip › mathematical_modeling_of_complex_formation/data/o_with_efficiency_n.txt]

(1.4679684041407361	(1e-06	0.036	1.1363636363636365	0))
(1.1803120042882773	(1e-06	0.036	1.274787535410765	0))
(0.9198594981601103	(1e-06	0.036	1.4516129032258065	0))
(0.6886652408966477	(1e-06	0.036	1.6853932584269664	0))
(0.4885462178182355	(1e-06	0.036	2.008928571428571	0))
(0.32108366773024066	(1e-06	0.036	2.4861878453038675	0))
(0.18762234545177212	(1e-06	0.036	3.2608695652173916	0))
(0.08925641039184726	(1e-06	0.036	4.736842105263158	0))
(0.02680740631121641	(1e-06	0.036	8.653846153846153	0))
(0.0008038452100522033	(1e-06	0.036	50.0	0))
(2.9746345581358336	(2.1544346900318822e-06	0.036	1.1363636363636365	0))
(2.4190135427284183	(2.1544346900318822e-06	0.036	1.274787535410765	0))
(1.905188987685942	(2.1544346900318822e-06	0.036	1.4516129032258065	0))
(1.4400620929922643	(2.1544346900318822e-06	0.036	1.6853932584269664	0))
(1.0302727368937783	(2.1544346900318822e-06	0.036	2.008928571428571	0))
(0.6820175988289204	(2.1544346900318822e-06	0.036	2.4861878453038675	0))
(0.40086275096298146	(2.1544346900318822e-06	0.036	3.2608695652173916	0))
(0.19153170272591696	(2.1544346900318822e-06	0.036	4.736842105263158	0))
(0.057685438413968185	(2.1544346900318822e-06	0.036	8.653846153846153	0))
(0.001731769518416323	(2.1544346900318822e-06	0.036	50.0	0))
(5.706005746634909	(4.641588833612782e-06	0.036	1.1363636363636365	0))
(4.731198967025799	(4.641588833612782e-06	0.036	1.274787535410765	0))
(3.7969186399043022	(4.641588833612782e-06	0.036	1.4516129032258065	0))
(2.921350622980221	(4.641588833612782e-06	0.036	1.6853932584269664	0))
(2.124329096219089	(4.641588833612782e-06	0.036	2.008928571428571	0))
(1.4265620880453012	(4.641588833612782e-06	0.036	2.4861878453038675	0))
(0.8485452338439553	(4.641588833612782e-06	0.036	3.2608695652173916	0))
(0.40914484852724936	(4.641588833612782e-06	0.036	4.736842105263158	0))
(0.12395904997657291	(4.641588833612782e-06	0.036	8.653846153846153	0))
(0.0037306943075875016	(4.641588833612782e-06	0.036	50.0	0))
(10.061211944550022	(1e-05	0.036	1.1363636363636365	0))
(8.58081163812193	(1e-05	0.036	1.274787535410765	0))
(7.088343948227735	(1e-05	0.036	1.4516129032258065	0))
(5.61431633047103	(1e-05	0.036	1.6853932584269664	0))
(4.199549274044188	(1e-05	0.036	2.008928571428571	0))
(2.8955054674758998	(1e-05	0.036	2.4861878453038675	0))
(1.762654301001664	(1e-05	0.036	3.2608695652173916	0))
(0.8657680655933238	(1e-05	0.036	4.736842105263158	0))
(0.2655892252396376	(1e-05	0.036	8.653846153846153	0))
(0.008036191384507679	(1e-05	0.036	50.0	0))
(15.944600246860244	(2.1544346900318823e-05	0.036	1.1363636363636365	0))
(14.058969886260272	(2.1544346900318823e-05	0.036	1.274787535410765	0))
(12.045905849273508	(2.1544346900318823e-05	0.036	1.4516129032258065	0))
(9.925714618738137	(2.1544346900318823e-05	0.036	1.6853932584269664	0))
(7.74140243207392	(2.1544346900318823e-05	0.036	2.008928571428571	0))
(5.569662919717511	(2.1544346900318823e-05	0.036	2.4861878453038675	0))
(3.531799289680965	(2.1544346900318823e-05	0.036	3.2608695652173916	0))
(1.7971565794472242	(2.1544346900318823e-05	0.036	4.736842105263158	0))
(0.5655059109297453	(2.1544346900318823e-05	0.036	8.653846153846153	0))
(0.017307206884422218	(2.1544346900318823e-05	0.036	50.0	0))
(22.624942546382353	(4.641588833612772e-05	0.036	1.1363636363636365	0))
(20.602767254141273	(4.641588833612772e-05	0.036	1.274787535410765	0))
(18.328257055858032	(4.641588833612772e-05	0.036	1.4516129032258065	0))
(15.77727519116461	(4.641588833612772e-05	0.036	1.6853932584269664	0))
(12.942720902742932	(4.641588833612772e-05	0.036	2.008928571428571	0))
(9.859442828193748	(4.641588833612772e-05	0.036	2.4861878453038675	0))
(6.65041835093897	(4.641588833612772e-05	0.036	3.2608695652173916	0))
(3.5962426421216818	(4.641588833612772e-05	0.036	4.736842105263158	0))
(1.1886743732873524	(4.641588833612772e-05	0.036	8.653846153846153	0))
(0.03725831246755658	(4.641588833612772e-05	0.036	50.0	0))
(29.14765262016931	(0.0001	0.036	1.1363636363636365	0))
(27.263096612028264	(0.0001	0.036	1.274787535410765	0))
(25.055894231409518	(0.0001	0.036	1.4516129032258065	0))
(22.450564719448423	(0.0001	0.036	1.6853932584269664	0))
(19.358932736289393	(0.0001	0.036	2.008928571428571	0))
(15.695292665824788	(0.0001	0.036	2.4861878453038675	0))
(11.43151116993912	(0.0001	0.036	3.2608695652173916	0))
(6.757570620537707	(0.0001	0.036	4.736842105263158	0))
(2.435397743282504	(0.0001	0.036	8.653846153846153	0))
(0.08013670853811372	(0.0001	0.036	50.0	0))
(34.82734829530881	(0.00021544346900318823	0.036	1.1363636363636365	0))
(33.24128567816694	(0.00021544346900318823	0.036	1.274787535410765	0))
(31.329932550413837	(0.00021544346900318823	0.036	1.4516129032258065	0))
(28.988794831117275	(0.00021544346900318823	0.036	1.6853932584269664	0))
(26.069783861944096	(0.00021544346900318823	0.036	2.008928571428571	0))
(22.365362419573703	(0.00021544346900318823	0.036	2.4861878453038675	0))
(17.60832219634489	(0.00021544346900318823	0.036	3.2608695652173916	0))
(11.58318349091843	(0.00021544346900318823	0.036	4.736842105263158	0))
(4.760675009995651	(0.00021544346900318823	0.036	8.653846153846153	0))
(0.1720318991565788	(0.00021544346900318823	0.036	50.0	0))
(39.39122759301594	(0.00046415888336127773	0.036	1.1363636363636365	0))
(38.14638209626971	(0.00046415888336127773	0.036	1.274787535410765	0))
(36.61701847828945	(0.00046415888336127773	0.036	1.4516129032258065	0))
(34.69583549837574	(0.00046415888336127773	0.036	1.6853932584269664	0))
(32.21660532426649	(0.00046415888336127773	0.036	2.008928571428571	0))
(28.911665387153523	(0.00046415888336127773	0.036	2.4861878453038675	0))
(24.337661269238787	(0.00046415888336127773	0.036	3.2608695652173916	0))
(17.787924707801146	(0.00046415888336127773	0.036	4.736842105263158	0))
(8.627354269423876	(0.00046415888336127773	0.036	8.653846153846153	0))
(0.3678056501493805	(0.00046415888336127773	0.036	50.0	0))
(42.86450660849551	(0.001	0.036	1.1363636363636365	0))
(41.93205789816105	(0.001	0.036	1.274787535410765	0))
(40.771673707721234	(0.001	0.036	1.4516129032258065	0))
(39.28917934080428	(0.001	0.036	1.6853932584269664	0))
(37.331304656686235	(0.001	0.036	2.008928571428571	0))
(34.632460419257214	(0.001	0.036	2.4861878453038675	0))
(30.696276687712746	(0.001	0.036	3.2608695652173916	0))
(24.518872396852267	(0.001	0.036	4.736842105263158	0))
(14.121490546563306	(0.001	0.036	8.653846153846153	0))
(0.7796810090077254	(0.001	0.036	50.0	0))
(6.419974908118678	(1e-06	0.07763207790105872	1.1363636363636365	0))
(5.220906628744715	(1e-06	0.07763207790105872	1.274787535410765	0))
(4.112000629786261	(1e-06	0.07763207790105872	1.4516129032258065	0))
(3.1081588964403504	(1e-06	0.07763207790105872	1.6853932584269664	0))
(2.223721313371606	(1e-06	0.07763207790105872	2.008928571428571	0))
(1.472071995468175	(1e-06	0.07763207790105872	2.4861878453038675	0))
(0.8652338730613801	(1e-06	0.07763207790105872	3.2608695652173916	0))
(0.41341073176510185	(1e-06	0.07763207790105872	4.736842105263158	0))
(0.12451147439363307	(1e-06	0.07763207790105872	8.653846153846153	0))
(0.0037379556886721313	(1e-06	0.07763207790105872	50.0	0))
(12.313889159740816	(2.1544346900318822e-06	0.07763207790105872	1.1363636363636365	0))
(10.210498350261355	(2.1544346900318822e-06	0.07763207790105872	1.274787535410765	0))
(8.194446068762584	(2.1544346900318822e-06	0.07763207790105872	1.4516129032258065	0))
(6.304986640002581	(2.1544346900318822e-06	0.07763207790105872	1.6853932584269664	0))
(4.584940536762629	(2.1544346900318822e-06	0.07763207790105872	2.008928571428571	0))
(3.0790225303418803	(2.1544346900318822e-06	0.07763207790105872	2.4861878453038675	0))
(1.8314957372320761	(2.1544346900318822e-06	0.07763207790105872	3.2608695652173916	0))
(0.8831099328342544	(2.1544346900318822e-06	0.07763207790105872	4.736842105263158	0))
(0.2675594999875152	(2.1544346900318822e-06	0.07763207790105872	8.653846153846153	0))
(0.008052554840587381	(2.1544346900318822e-06	0.07763207790105872	50.0	0))
(21.71009010833789	(4.641588833612782e-06	0.07763207790105872	1.1363636363636365	0))
(18.51639503967935	(4.641588833612782e-06	0.07763207790105872	1.274787535410765	0))
(15.296448458825234	(4.641588833612782e-06	0.07763207790105872	1.4516129032258065	0))
(12.116052229047748	(4.641588833612782e-06	0.07763207790105872	1.6853932584269664	0))
(9.063282882132022	(4.641588833612782e-06	0.07763207790105872	2.008928571428571	0))
(6.2492118240443	(4.641588833612782e-06	0.07763207790105872	2.4861878453038675	0))
(3.804384028239815	(4.641588833612782e-06	0.07763207790105872	3.2608695652173916	0))
(1.8686683196688707	(4.641588833612782e-06	0.07763207790105872	4.736842105263158	0))
(0.5732583299617676	(4.641588833612782e-06	0.07763207790105872	8.653846153846153	0))
(0.01734579579255368	(4.641588833612782e-06	0.07763207790105872	50.0	0))
(34.40057533311414	(1e-05	0.07763207790105872	1.1363636363636365	0))
(30.333561888322436	(1e-05	0.07763207790105872	1.274787535410765	0))
(25.99139532305439	(1e-05	0.07763207790105872	1.4516129032258065	0))
(21.417789398160874	(1e-05	0.07763207790105872	1.6853932584269664	0))
(16.705428702306808	(1e-05	0.07763207790105872	2.008928571428571	0))
(12.019703233386851	(1e-05	0.07763207790105872	2.4861878453038675	0))
(7.622334156601424	(1e-05	0.07763207790105872	3.2608695652173916	0))
(3.8788467024424937	(1e-05	0.07763207790105872	4.736842105263158	0))
(1.2205973226581308	(1e-05	0.07763207790105872	8.653846153846153	0))
(0.037356897318098506	(1e-05	0.07763207790105872	50.0	0))
(48.8071784339363	(2.1544346900318823e-05	0.07763207790105872	1.1363636363636365	0))
(44.44650609590841	(2.1544346900318823e-05	0.07763207790105872	1.274787535410765	0))
(39.54140733545945	(2.1544346900318823e-05	0.07763207790105872	1.4516129032258065	0))
(34.039694569981975	(2.1544346900318823e-05	0.07763207790105872	1.6853932584269664	0))
(27.925862385253627	(2.1544346900318823e-05	0.07763207790105872	2.008928571428571	0))
(21.274824681262857	(2.1544346900318823e-05	0.07763207790105872	2.4861878453038675	0))
(14.351595442982996	(2.1544346900318823e-05	0.07763207790105872	3.2608695652173916	0))
(7.761399969136498	(2.1544346900318823e-05	0.07763207790105872	4.736842105263158	0))
(2.5655983227129555	(2.1544346900318823e-05	0.07763207790105872	8.653846153846153	0))
(0.080420483538168	(2.1544346900318823e-05	0.07763207790105872	50.0	0))
(62.87156293850748	(4.641588833612772e-05	0.07763207790105872	1.1363636363636365	0))
(58.80824819689407	(4.641588833612772e-05	0.07763207790105872	1.274787535410765	0))
(54.049074749134576	(4.641588833612772e-05	0.07763207790105872	1.4516129032258065	0))
(48.4311591111036	(4.641588833612772e-05	0.07763207790105872	1.6853932584269664	0))
(41.76415479602607	(4.641588833612772e-05	0.07763207790105872	2.008928571428571	0))
(33.8628786133892	(4.641588833612772e-05	0.07763207790105872	2.4861878453038675	0))
(24.666086097780223	(4.641588833612772e-05	0.07763207790105872	3.2608695652173916	0))
(14.58278567030648	(4.641588833612772e-05	0.07763207790105872	4.736842105263158	0))
(5.256265714491953	(4.641588833612772e-05	0.07763207790105872	8.653846153846153	0))
(0.17297141019218285	(4.641588833612772e-05	0.07763207790105872	50.0	0))
(75.11678523049719	(0.0001	0.07763207790105872	1.1363636363636365	0))
(71.69740948885092	(0.0001	0.07763207790105872	1.274787535410765	0))
(67.57662065304712	(0.0001	0.07763207790105872	1.4516129032258065	0))
(62.529054898473305	(0.0001	0.07763207790105872	1.6853932584269664	0))
(56.23525658510979	(0.0001	0.07763207790105872	2.008928571428571	0))
(48.247434040965516	(0.0001	0.07763207790105872	2.4861878453038675	0))
(37.98876973714789	(0.0001	0.07763207790105872	3.2608695652173916	0))
(24.993262637115897	(0.0001	0.07763207790105872	4.736842105263158	0))
(10.274102728941745	(0.0001	0.07763207790105872	8.653846153846153	0))
(0.37132173017265646	(0.0001	0.07763207790105872	50.0	0))
(84.9555622950494	(0.00021544346900318823	0.07763207790105872	1.1363636363636365	0))
(82.27199579544163	(0.00021544346900318823	0.07763207790105872	1.274787535410765	0))
(78.97501950207383	(0.00021544346900318823	0.07763207790105872	1.4516129032258065	0))
(74.83326329512143	(0.00021544346900318823	0.07763207790105872	1.6853932584269664	0))
(69.4882654022407	(0.00021544346900318823	0.07763207790105872	2.008928571428571	0))
(62.36276159523464	(0.00021544346900318823	0.07763207790105872	2.4861878453038675	0))
(52.500376380290454	(0.00021544346900318823	0.07763207790105872	3.2608695652173916	0))
(38.37611116722116	(0.00021544346900318823	0.07763207790105872	4.736842105263158	0))
(18.616807785741724	(0.00021544346900318823	0.07763207790105872	8.653846153846153	0))
(0.7938834043722056	(0.00021544346900318823	0.07763207790105872	50.0	0))
(92.44283090636277	(0.00046415888336127773	0.07763207790105872	1.1363636363636365	0))
(90.432802217136	(0.00046415888336127773	0.07763207790105872	1.274787535410765	0))
(87.93139647563514	(0.00046415888336127773	0.07763207790105872	1.4516129032258065	0))
(84.73557468447378	(0.00046415888336127773	0.07763207790105872	1.6853932584269664	0))
(80.514875031783	(0.00046415888336127773	0.07763207790105872	2.008928571428571	0))
(74.6966393511014	(0.00046415888336127773	0.07763207790105872	2.4861878453038675	0))
(66.21046593179533	(0.00046415888336127773	0.07763207790105872	3.2608695652173916	0))
(52.89112091747789	(0.00046415888336127773	0.07763207790105872	4.736842105263158	0))
(30.46841951163994	(0.00046415888336127773	0.07763207790105872	8.653846153846153	0))
(1.6828636521055773	(0.00046415888336127773	0.07763207790105872	50.0	0))
(97.93741566346854	(0.001	0.07763207790105872	1.1363636363636365	0))
(96.4779662559662	(0.001	0.07763207790105872	1.274787535410765	0))
(94.64613116879708	(0.001	0.07763207790105872	1.4516129032258065	0))
(92.27932603382266	(0.001	0.07763207790105872	1.6853932584269664	0))
(89.10501667906962	(0.001	0.07763207790105872	2.008928571428571	0))
(84.63029867089092	(0.001	0.07763207790105872	2.4861878453038675	0))
(77.86893153485039	(0.001	0.07763207790105872	3.2608695652173916	0))
(66.55891745998629	(0.001	0.07763207790105872	4.736842105263158	0))
(44.60081499214849	(0.001	0.07763207790105872	8.653846153846153	0))
(3.5056151735687027	(0.001	0.07763207790105872	50.0	0))
(26.57407954188265	(1e-06	0.16740943108989023	1.1363636363636365	0))
(22.03548478152933	(1e-06	0.16740943108989023	1.274787535410765	0))
(17.68511424267814	(1e-06	0.16740943108989023	1.4516129032258065	0))
(13.607696945567094	(1e-06	0.16740943108989023	1.6853932584269664	0))
(9.895678898089558	(1e-06	0.16740943108989023	2.008928571428571	0))
(6.645612948450933	(1e-06	0.16740943108989023	2.4861878453038675	0))
(3.953091121976439	(1e-06	0.16740943108989023	3.2608695652173916	0))
(1.9061297070649452	(1e-06	0.16740943108989023	4.736842105263158	0))
(0.5775139897379761	(1e-06	0.16740943108989023	8.653846153846153	0))
(0.01738111822776767	(1e-06	0.16740943108989023	50.0	0))
(46.84603876051706	(2.1544346900318822e-06	0.16740943108989023	1.1363636363636365	0))
(39.956224200606286	(2.1544346900318822e-06	0.16740943108989023	1.274787535410765	0))
(33.00930264467851	(2.1544346900318822e-06	0.16740943108989023	1.4516129032258065	0))
(26.147208264289045	(2.1544346900318822e-06	0.16740943108989023	1.6853932584269664	0))
(19.55997771986109	(2.1544346900318822e-06	0.16740943108989023	2.008928571428571	0))
(13.48733244369623	(2.1544346900318822e-06	0.16740943108989023	2.4861878453038675	0))
(8.211103673594344	(2.1544346900318822e-06	0.16740943108989023	3.2608695652173916	0))
(4.0333217103914905	(2.1544346900318822e-06	0.16740943108989023	4.736842105263158	0))
(1.2373435197331912	(2.1544346900318822e-06	0.16740943108989023	8.653846153846153	0))
(0.03744020280196741	(2.1544346900318822e-06	0.16740943108989023	50.0	0))
(74.21944846204407	(4.641588833612782e-06	0.16740943108989023	1.1363636363636365	0))
(65.447529710375	(4.641588833612782e-06	0.16740943108989023	1.274787535410765	0))
(56.08150431033685	(4.641588833612782e-06	0.16740943108989023	1.4516129032258065	0))
(46.215477517926	(4.641588833612782e-06	0.16740943108989023	1.6853932584269664	0))
(36.04919112385244	(4.641588833612782e-06	0.16740943108989023	2.008928571428571	0))
(25.939316154949722	(4.641588833612782e-06	0.16740943108989023	2.4861878453038675	0))
(16.450530717185515	(4.641588833612782e-06	0.16740943108989023	3.2608695652173916	0))
(8.371808701056736	(4.641588833612782e-06	0.16740943108989023	4.736842105263158	0))
(2.634557434414494	(4.641588833612782e-06	0.16740943108989023	8.653846153846153	0))
(0.08063332869050048	(4.641588833612782e-06	0.16740943108989023	50.0	0))
(105.28824685186311	(1e-05	0.16740943108989023	1.1363636363636365	0))
(95.88476376303898	(1e-05	0.16740943108989023	1.274787535410765	0))
(85.30667273523254	(1e-05	0.16740943108989023	1.4516129032258065	0))
(73.44111270384755	(1e-05	0.16740943108989023	1.6853932584269664	0))
(60.25422736559256	(1e-05	0.16740943108989023	2.008928571428571	0))
(45.90706639381226	(1e-05	0.16740943108989023	2.4861878453038675	0))
(30.970722621208637	(1e-05	0.16740943108989023	3.2608695652173916	0))
(16.75062836469645	(1e-05	0.16740943108989023	4.736842105263158	0))
(5.537508545782686	(1e-05	0.16740943108989023	8.653846153846153	0))
(0.1735841951391956	(1e-05	0.16740943108989023	50.0	0))
(135.61410565858165	(2.1544346900318823e-05	0.16740943108989023	1.1363636363636365	0))
(126.85314803654396	(2.1544346900318823e-05	0.16740943108989023	1.274787535410765	0))
(116.59141568297582	(2.1544346900318823e-05	0.16740943108989023	1.4516129032258065	0))
(104.47740988027265	(2.1544346900318823e-05	0.16740943108989023	1.6853932584269664	0))
(90.10022895952252	(2.1544346900318823e-05	0.16740943108989023	2.008928571428571	0))
(73.05976148850718	(2.1544346900318823e-05	0.16740943108989023	2.4861878453038675	0))
(53.22268477858789	(2.1544346900318823e-05	0.16740943108989023	3.2608695652173916	0))
(31.4695355044992	(2.1544346900318823e-05	0.16740943108989023	4.736842105263158	0))
(11.344482694383489	(2.1544346900318823e-05	0.16740943108989023	8.653846153846153	0))
(0.3733508566148235	(2.1544346900318823e-05	0.16740943108989023	50.0	0))
(162.0143709268876	(4.641588833612772e-05	0.16740943108989023	1.1363636363636365	0))
(154.64257356285773	(4.641588833612772e-05	0.16740943108989023	1.274787535410765	0))
(145.75835118400246	(4.641588833612772e-05	0.16740943108989023	1.4516129032258065	0))
(134.87564160938732	(4.641588833612772e-05	0.16740943108989023	1.6853932584269664	0))
(121.30532645410574	(4.641588833612772e-05	0.16740943108989023	2.008928571428571	0))
(104.08123665112973	(4.641588833612772e-05	0.16740943108989023	2.4861878453038675	0))
(81.9581963238097	(4.641588833612772e-05	0.16740943108989023	3.2608695652173916	0))
(53.92844458427375	(4.641588833612772e-05	0.16740943108989023	4.736842105263158	0))
(22.172732939044323	(4.641588833612772e-05	0.16740943108989023	8.653846153846153	0))
(0.80147825679473	(4.641588833612772e-05	0.16740943108989023	50.0	0))
(183.22473466172102	(0.0001	0.16740943108989023	1.1363636363636365	0))
(177.4396548772923	(0.0001	0.16740943108989023	1.274787535410765	0))
(170.3320934773065	(0.0001	0.16740943108989023	1.4516129032258065	0))
(161.40314451367925	(0.0001	0.16740943108989023	1.6853932584269664	0))
(149.8798092557518	(0.0001	0.16740943108989023	2.008928571428571	0))
(134.51709997912923	(0.0001	0.16740943108989023	2.4861878453038675	0))
(113.25201589186892	(0.0001	0.16740943108989023	3.2608695652173916	0))
(82.79356442773303	(0.0001	0.16740943108989023	4.736842105263158	0))
(40.172858291947286	(0.0001	0.16740943108989023	8.653846153846153	0))
(1.7135431588604029	(0.0001	0.16740943108989023	50.0	0))
(199.3648602724749	(0.00021544346900318823	0.16740943108989023	1.1363636363636365	0))
(195.03195844035397	(0.00021544346900318823	0.16740943108989023	1.274787535410765	0))
(189.63975642383997	(0.00021544346900318823	0.16740943108989023	1.4516129032258065	0))
(182.750501804973	(0.00021544346900318823	0.16740943108989023	1.6853932584269664	0))
(173.6517079452722	(0.00021544346900318823	0.16740943108989023	2.008928571428571	0))
(161.10860090449444	(0.00021544346900318823	0.16740943108989023	2.4861878453038675	0))
(142.8129402469484	(0.00021544346900318823	0.16740943108989023	3.2608695652173916	0))
(114.09457236293473	(0.00021544346900318823	0.16740943108989023	4.736842105263158	0))
(65.73841767487788	(0.00021544346900318823	0.16740943108989023	8.653846153846153	0))
(3.6322931434479306	(0.00021544346900318823	0.16740943108989023	50.0	0))
(211.20897962721187	(0.00046415888336127773	0.16740943108989023	1.1363636363636365	0))
(208.0630316540135	(0.00046415888336127773	0.16740943108989023	1.274787535410765	0))
(204.11433459474057	(0.00046415888336127773	0.16740943108989023	1.4516129032258065	0))
(199.01240415990725	(0.00046415888336127773	0.16740943108989023	1.6853932584269664	0))
(192.16971315928174	(0.00046415888336127773	0.16740943108989023	2.008928571428571	0))
(182.5235587090458	(0.00046415888336127773	0.16740943108989023	2.4861878453038675	0))
(167.94758003562086	(0.00046415888336127773	0.16740943108989023	3.2608695652173916	0))
(143.5642035837573	(0.00046415888336127773	0.16740943108989023	4.736842105263158	0))
(96.21755100643632	(0.00046415888336127773	0.16740943108989023	8.653846153846153	0))
(7.566298561318486	(0.00046415888336127773	0.16740943108989023	50.0	0))
(219.69244175974532	(0.001	0.16740943108989023	1.1363636363636365	0))
(217.45516538568108	(0.001	0.16740943108989023	1.274787535410765	0))
(214.63092220402302	(0.001	0.16740943108989023	1.4516129032258065	0))
(210.9544167630771	(0.001	0.16740943108989023	1.6853932584269664	0))
(205.9726907145624	(0.001	0.16740943108989023	2.008928571428571	0))
(198.84469242906113	(0.001	0.16740943108989023	2.4861878453038675	0))
(187.81714825635632	(0.001	0.16740943108989023	3.2608695652173916	0))
(168.56148283333818	(0.001	0.16740943108989023	4.736842105263158	0))
(127.18551485641187	(0.001	0.16740943108989023	8.653846153846153	0))
(15.238877361255037	(0.001	0.16740943108989023	50.0	0))
(101.08437592093273	(1e-06	0.3610094998817299	1.1363636363636365	0))
(86.22086556633919	(1e-06	0.3610094998817299	1.274787535410765	0))
(71.23313248934693	(1e-06	0.3610094998817299	1.4516129032258065	0))
(56.42732612909098	(1e-06	0.3610094998817299	1.6853932584269664	0))
(42.213475627358214	(1e-06	0.3610094998817299	2.008928571428571	0))
(29.108970815728892	(1e-06	0.3610094998817299	2.4861878453038675	0))
(17.72224348666047	(1e-06	0.3610094998817299	3.2608695652173916	0))
(8.705495616327843	(1e-06	0.3610094998817299	4.736842105263158	0))
(2.670731331893656	(1e-06	0.3610094998817299	8.653846153846153	0))
(0.08081317124704564	(1e-06	0.3610094998817299	50.0	0))
(160.12887400267326	(2.1544346900318822e-06	0.3610094998817299	1.1363636363636365	0))
(141.20920798541763	(2.1544346900318822e-06	0.3610094998817299	1.274787535410765	0))
(121.00676345105528	(2.1544346900318822e-06	0.3610094998817299	1.4516129032258065	0))
(99.72410879782882	(2.1544346900318822e-06	0.3610094998817299	1.6853932584269664	0))
(77.7917187494319	(2.1544346900318822e-06	0.3610094998817299	2.008928571428571	0))
(55.97875771017235	(2.1544346900318822e-06	0.3610094998817299	2.4861878453038675	0))
(35.50355168543161	(2.1544346900318822e-06	0.3610094998817299	3.2608695652173916	0))
(18.069076010285173	(2.1544346900318822e-06	0.3610094998817299	4.736842105263158	0))
(5.6864721761923125	(2.1544346900318822e-06	0.3610094998817299	8.653846153846153	0))
(0.1740437475950388	(2.1544346900318822e-06	0.3610094998817299	50.0	0))
(227.13078551385757	(4.641588833612782e-06	0.3610094998817299	1.1363636363636365	0))
(206.85285443965822	(4.641588833612782e-06	0.3610094998817299	1.274787535410765	0))
(184.04066863548042	(4.641588833612782e-06	0.3610094998817299	1.4516129032258065	0))
(158.4501950023405	(4.641588833612782e-06	0.3610094998817299	1.6853932584269664	0))
(130.00749731479092	(4.641588833612782e-06	0.3610094998817299	2.008928571428571	0))
(99.0587900812262	(4.641588833612782e-06	0.3610094998817299	2.4861878453038675	0))
(66.83476728392107	(4.641588833612782e-06	0.3610094998817299	3.2608695652173916	0))
(36.15114869103389	(4.641588833612782e-06	0.3610094998817299	4.736842105263158	0))
(11.951987822575822	(4.641588833612782e-06	0.3610094998817299	8.653846153846153	0))
(0.3746741041891143	(4.641588833612782e-06	0.3610094998817299	50.0	0))
(292.5199152438966	(1e-05	0.3610094998817299	1.1363636363636365	0))
(273.6303042115043	(1e-05	0.3610094998817299	1.274787535410765	0))
(251.50395149017433	(1e-05	0.3610094998817299	1.4516129032258065	0))
(225.38233408281482	(1e-05	0.3610094998817299	1.6853932584269664	0))
(194.37841212934921	(1e-05	0.3610094998817299	2.008928571428571	0))
(157.62770669698168	(1e-05	0.3610094998817299	2.4861878453038675	0))
(114.84001507896538	(1e-05	0.3610094998817299	3.2608695652173916	0))
(67.91099776636354	(1e-05	0.3610094998817299	4.736842105263158	0))
(24.484545437607707	(1e-05	0.3610094998817299	8.653846153846153	0))
(0.8058606962866139	(1e-05	0.3610094998817299	50.0	0))
(349.437953316235	(2.1544346900318823e-05	0.3610094998817299	1.1363636363636365	0))
(333.5451558241979	(2.1544346900318823e-05	0.3610094998817299	1.274787535410765	0))
(314.39120336848026	(2.1544346900318823e-05	0.3610094998817299	1.4516129032258065	0))
(290.9277302298223	(2.1544346900318823e-05	0.3610094998817299	1.6853932584269664	0))
(261.6682425172962	(2.1544346900318823e-05	0.3610094998817299	2.008928571428571	0))
(224.52804754567708	(2.1544346900318823e-05	0.3610094998817299	2.4861878453038675	0))
(176.81923000552047	(2.1544346900318823e-05	0.3610094998817299	3.2608695652173916	0))
(116.36242351639306	(2.1544346900318823e-05	0.3610094998817299	4.736842105263158	0))
(47.851383257104224	(2.1544346900318823e-05	0.3610094998817299	8.653846153846153	0))
(1.729948288708707	(2.1544346900318823e-05	0.3610094998817299	50.0	0))
(395.16307481359036	(4.641588833612772e-05	0.3610094998817299	1.1363636363636365	0))
(382.6919490817127	(4.641588833612772e-05	0.3610094998817299	1.274787535410765	0))
(367.3695830101601	(4.641588833612772e-05	0.3610094998817299	1.4516129032258065	0))
(348.1202297783567	(4.641588833612772e-05	0.3610094998817299	1.6853932584269664	0))
(323.276952021327	(4.641588833612772e-05	0.3610094998817299	2.008928571428571	0))
(290.15470848936394	(4.641588833612772e-05	0.3610094998817299	2.4861878453038675	0))
(244.30333495922702	(4.641588833612772e-05	0.3610094998817299	3.2608695652173916	0))
(178.6208388614512	(4.641588833612772e-05	0.3610094998817299	4.736842105263158	0))
(86.68823952703065	(4.641588833612772e-05	0.3610094998817299	8.653846153846153	0))
(3.698565924075883	(4.641588833612772e-05	0.3610094998817299	50.0	0))
(429.95596115501303	(0.0001	0.3610094998817299	1.1363636363636365	0))
(420.6157729002999	(0.0001	0.3610094998817299	1.274787535410765	0))
(408.99196249561294	(0.0001	0.3610094998817299	1.4516129032258065	0))
(394.1407636543834	(0.0001	0.3610094998817299	1.6853932584269664	0))
(374.526000400156	(0.0001	0.3610094998817299	2.008928571428571	0))
(347.4852394616697	(0.0001	0.3610094998817299	2.4861878453038675	0))
(308.0409200634272	(0.0001	0.3610094998817299	3.2608695652173916	0))
(246.12014403515573	(0.0001	0.3610094998817299	4.736842105263158	0))
(141.8366556376682	(0.0001	0.3610094998817299	8.653846153846153	0))
(7.839941882823325	(0.0001	0.3610094998817299	50.0	0))
(455.48713162870973	(0.00021544346900318823	0.3610094998817299	1.1363636363636365	0))
(448.7058056973857	(0.00021544346900318823	0.3610094998817299	1.274787535410765	0))
(440.19401447392534	(0.00021544346900318823	0.3610094998817299	1.4516129032258065	0))
(429.19619661250624	(0.00021544346900318823	0.3610094998817299	1.6853932584269664	0))
(414.44573774788324	(0.00021544346900318823	0.3610094998817299	2.008928571428571	0))
(393.65154752012194	(0.00021544346900318823	0.3610094998817299	2.4861878453038675	0))
(362.22901985806016	(0.00021544346900318823	0.3610094998817299	3.2608695652173916	0))
(309.66066113305726	(0.00021544346900318823	0.3610094998817299	4.736842105263158	0))
(207.57055006511567	(0.00021544346900318823	0.3610094998817299	8.653846153846153	0))
(16.330620520537174	(0.00021544346900318823	0.3610094998817299	50.0	0))
(473.7736436059921	(0.00046415888336127773	0.3610094998817299	1.1363636363636365	0))
(468.951116021458	(0.00046415888336127773	0.3610094998817299	1.274787535410765	0))
(462.8633456655373	(0.00046415888336127773	0.3610094998817299	1.4516129032258065	0))
(454.9384060398825	(0.00046415888336127773	0.3610094998817299	1.6853932584269664	0))
(444.1998884153951	(0.00046415888336127773	0.3610094998817299	2.008928571428571	0))
(428.8346766870063	(0.00046415888336127773	0.3610094998817299	2.4861878453038675	0))
(405.06299032811404	(0.00046415888336127773	0.3610094998817299	3.2608695652173916	0))
(363.55249880762506	(0.00046415888336127773	0.3610094998817299	4.736842105263158	0))
(274.34699072512836	(0.00046415888336127773	0.3610094998817299	8.653846153846153	0))
(32.888833927770705	(0.00046415888336127773	0.3610094998817299	50.0	0))
(486.6603844141014	(0.001	0.3610094998817299	1.1363636363636365	0))
(483.27818407357574	(0.001	0.3610094998817299	1.274787535410765	0))
(478.9922366610223	(0.001	0.3610094998817299	1.4516129032258065	0))
(473.3847791409845	(0.001	0.3610094998817299	1.6853932584269664	0))
(465.73428857781147	(0.001	0.3610094998817299	2.008928571428571	0))
(454.6784035393106	(0.001	0.3610094998817299	2.4861878453038675	0))
(437.3032620782062	(0.001	0.3610094998817299	3.2608695652173916	0))
(406.0820303561973	(0.001	0.3610094998817299	4.736842105263158	0))
(334.1878537094171	(0.001	0.3610094998817299	8.653846153846153	0))
(62.44702938572757	(0.001	0.3610094998817299	50.0	0))
(345.47888934483234	(1e-06	0.7784977116066863	1.1363636363636365	0))
(304.6721215433765	(1e-06	0.7784977116066863	1.274787535410765	0))
(261.0956099330201	(1e-06	0.7784977116066863	1.4516129032258065	0))
(215.18540593383685	(1e-06	0.7784977116066863	1.6853932584269664	0))
(167.86925108963496	(1e-06	0.7784977116066863	2.008928571428571	0))
(120.80583790550916	(1e-06	0.7784977116066863	2.4861878453038675	0))
(76.6237930473419	(1e-06	0.7784977116066863	3.2608695652173916	0))
(38.99891999538673	(1e-06	0.7784977116066863	4.736842105263158	0))
(12.27377498160439	(1e-06	0.7784977116066863	8.653846153846153	0))
(0.3756663013644605	(1e-06	0.7784977116066863	50.0	0))
(489.9728950752251	(2.1544346900318822e-06	0.7784977116066863	1.1363636363636365	0))
(446.2450253475924	(2.1544346900318822e-06	0.7784977116066863	1.274787535410765	0))
(397.04940461996523	(2.1544346900318822e-06	0.7784977116066863	1.4516129032258065	0))
(341.8583698796773	(2.1544346900318822e-06	0.7784977116066863	1.6853932584269664	0))
(280.51053769164787	(2.1544346900318822e-06	0.7784977116066863	2.008928571428571	0))
(213.7501535204092	(2.1544346900318822e-06	0.7784977116066863	2.4861878453038675	0))
(144.22929389621927	(2.1544346900318822e-06	0.7784977116066863	3.2608695652173916	0))
(78.02127768652379	(2.1544346900318822e-06	0.7784977116066863	4.736842105263158	0))
(25.796801150522818	(2.1544346900318822e-06	0.7784977116066863	8.653846153846153	0))
(0.80871811706917	(2.1544346900318822e-06	0.7784977116066863	50.0	0))
(630.9660110796289	(4.641588833612782e-06	0.7784977116066863	1.1363636363636365	0))
(590.2379046633533	(4.641588833612782e-06	0.7784977116066863	1.274787535410765	0))
(542.5290517422345	(4.641588833612782e-06	0.7784977116066863	1.4516129032258065	0))
(486.20261139459853	(4.641588833612782e-06	0.7784977116066863	1.6853932584269664	0))
(419.34368302810054	(4.641588833612782e-06	0.7784977116066863	2.008928571428571	0))
(340.08446252102783	(4.641588833612782e-06	0.7784977116066863	2.4861878453038675	0))
(247.79334108204256	(4.641588833612782e-06	0.7784977116066863	3.2608695652173916	0))
(146.55135178029758	(4.641588833612782e-06	0.7784977116066863	4.736842105263158	0))
(52.84444935756001	(4.641588833612782e-06	0.7784977116066863	8.653846153846153	0))
(1.7394133344139175	(4.641588833612782e-06	0.7784977116066863	50.0	0))
(753.6792753954213	(1e-05	0.7784977116066863	1.1363636363636365	0))
(719.4161394437247	(1e-05	0.7784977116066863	1.274787535410765	0))
(678.1211505601116	(1e-05	0.7784977116066863	1.4516129032258065	0))
(627.5331520057373	(1e-05	0.7784977116066863	1.6853932584269664	0))
(564.4455925371519	(1e-05	0.7784977116066863	2.008928571428571	0))
(484.3604736410755	(1e-05	0.7784977116066863	2.4861878453038675	0))
(381.47539720446366	(1e-05	0.7784977116066863	3.2608695652173916	0))
(251.07736111757328	(1e-05	0.7784977116066863	4.736842105263158	0))
(103.26894120470384	(1e-05	0.7784977116066863	8.653846153846153	0))
(3.7340015736950463	(1e-05	0.7784977116066863	50.0	0))
(852.2531037209167	(2.1544346900318823e-05	0.7784977116066863	1.1363636363636365	0))
(825.3685709095647	(2.1544346900318823e-05	0.7784977116066863	1.274787535410765	0))
(792.3368882970634	(2.1544346900318823e-05	0.7784977116066863	1.4516129032258065	0))
(750.8384230126959	(2.1544346900318823e-05	0.7784977116066863	1.6853932584269664	0))
(697.2785713829167	(2.1544346900318823e-05	0.7784977116066863	2.008928571428571	0))
(625.8664875009432	(2.1544346900318823e-05	0.7784977116066863	2.4861878453038675	0))
(527.0026488352707	(2.1544346900318823e-05	0.7784977116066863	3.2608695652173916	0))
(385.3608551063083	(2.1544346900318823e-05	0.7784977116066863	4.736842105263158	0))
(187.0628598367477	(2.1544346900318823e-05	0.7784977116066863	8.653846153846153	0))
(7.9831019275353015	(2.1544346900318823e-05	0.7784977116066863	50.0	0))
(927.255262600213	(4.641588833612772e-05	0.7784977116066863	1.1363636363636365	0))
(907.12120394272	(4.641588833612772e-05	0.7784977116066863	1.274787535410765	0))
(882.0640981882808	(4.641588833612772e-05	0.7784977116066863	1.4516129032258065	0))
(850.0492754051232	(4.641588833612772e-05	0.7784977116066863	1.6853932584269664	0))
(807.7646487712932	(4.641588833612772e-05	0.7784977116066863	2.008928571428571	0))
(749.4695190283231	(4.641588833612772e-05	0.7784977116066863	2.4861878453038675	0))
(664.4299864410503	(4.641588833612772e-05	0.7784977116066863	3.2608695652173916	0))
(530.9202000619423	(4.641588833612772e-05	0.7784977116066863	4.736842105263158	0))
(306.02552888776444	(4.641588833612772e-05	0.7784977116066863	8.653846153846153	0))
(16.921730884421784	(4.641588833612772e-05	0.7784977116066863	50.0	0))
(982.2902886859471	(0.0001	0.7784977116066863	1.1363636363636365	0))
(967.6725819719487	(0.0001	0.7784977116066863	1.274787535410765	0))
(949.3246267460037	(0.0001	0.7784977116066863	1.4516129032258065	0))
(925.6175197384173	(0.0001	0.7784977116066863	1.6853932584269664	0))
(893.8206699598497	(0.0001	0.7784977116066863	2.008928571428571	0))
(848.9946623176216	(0.0001	0.7784977116066863	2.4861878453038675	0))
(781.2548310518272	(0.0001	0.7784977116066863	3.2608695652173916	0))
(667.9221869309273	(0.0001	0.7784977116066863	4.736842105263158	0))
(447.7927976322713	(0.0001	0.7784977116066863	8.653846153846153	0))
(35.24697724150951	(0.0001	0.7784977116066863	50.0	0))
(1021.707689923198	(0.00021544346900318823	0.7784977116066863	1.1363636363636365	0))
(1011.3125958920226	(0.00021544346900318823	0.7784977116066863	1.274787535410765	0))
(998.1901326983603	(0.00021544346900318823	0.7784977116066863	1.4516129032258065	0))
(981.1074146298819	(0.00021544346900318823	0.7784977116066863	1.6853932584269664	0))
(957.9596570553261	(0.00021544346900318823	0.7784977116066863	2.008928571428571	0))
(924.8382411906144	(0.00021544346900318823	0.7784977116066863	2.4861878453038675	0))
(873.5944581431413	(0.00021544346900318823	0.7784977116066863	3.2608695652173916	0))
(784.1080214599586	(0.00021544346900318823	0.7784977116066863	4.736842105263158	0))
(591.7832818226383	(0.00021544346900318823	0.7784977116066863	8.653846153846153	0))
(70.98129846756248	(0.00021544346900318823	0.7784977116066863	50.0	0))
(1049.4852324974165	(0.00046415888336127773	0.7784977116066863	1.1363636363636365	0))
(1042.194921768912	(0.00046415888336127773	0.7784977116066863	1.274787535410765	0))
(1032.9564857410833	(0.00046415888336127773	0.7784977116066863	1.4516129032258065	0))
(1020.8694780089021	(0.00046415888336127773	0.7784977116066863	1.6853932584269664	0))
(1004.378611671534	(0.00046415888336127773	0.7784977116066863	2.008928571428571	0))
(980.5469898903377	(0.00046415888336127773	0.7784977116066863	2.4861878453038675	0))
(943.0932815119702	(0.00046415888336127773	0.7784977116066863	3.2608695652173916	0))
(875.7912053349315	(0.00046415888336127773	0.7784977116066863	4.736842105263158	0))
(720.8018109826145	(0.00046415888336127773	0.7784977116066863	8.653846153846153	0))
(134.7622558759094	(0.00046415888336127773	0.7784977116066863	50.0	0))
(1068.847869150414	(0.001	0.7784977116066863	1.1363636363636365	0))
(1063.782493097779	(0.001	0.7784977116066863	1.274787535410765	0))
(1057.3469954339732	(0.001	0.7784977116066863	1.4516129032258065	0))
(1048.8987906513655	(0.001	0.7784977116066863	1.6853932584269664	0))
(1037.3192601121452	(0.001	0.7784977116066863	2.008928571428571	0))
(1020.4736161433913	(0.001	0.7784977116066863	2.4861878453038675	0))
(993.7198118175587	(0.001	0.7784977116066863	3.2608695652173916	0))
(944.7184012214373	(0.001	0.7784977116066863	4.736842105263158	0))
(826.5136840725563	(0.001	0.7784977116066863	8.653846153846153	0))
(234.2420032495593	(0.001	0.7784977116066863	50.0	0))
(1056.9831168422359	(1e-06	1.678788749812395	1.1363636363636365	0))
(962.6871701722579	(1e-06	1.678788749812395	1.274787535410765	0))
(856.5943853289933	(1e-06	1.678788749812395	1.4516129032258065	0))
(737.5637912575577	(1e-06	1.678788749812395	1.6853932584269664	0))
(605.2431737402765	(1e-06	1.678788749812395	2.008928571428571	0))
(461.2323702112203	(1e-06	1.678788749812395	2.4861878453038675	0))
(311.24649730337387	(1e-06	1.678788749812395	3.2608695652173916	0))
(168.38522193485656	(1e-06	1.678788749812395	4.736842105263158	0))
(55.67901602890805	(1e-06	1.678788749812395	8.653846153846153	0))
(1.7455836785529226	(1e-06	1.678788749812395	50.0	0))
(1360.994682693686	(2.1544346900318822e-06	1.678788749812395	1.1363636363636365	0))
(1273.1804233855648	(2.1544346900318822e-06	1.678788749812395	1.274787535410765	0))
(1170.3105546300856	(2.1544346900318822e-06	1.678788749812395	1.4516129032258065	0))
(1048.8530169994663	(2.1544346900318822e-06	1.678788749812395	1.6853932584269664	0))
(904.6739870032771	(2.1544346900318822e-06	1.678788749812395	2.008928571428571	0))
(733.7378992995991	(2.1544346900318822e-06	1.678788749812395	2.4861878453038675	0))
(534.670168195797	(2.1544346900318822e-06	1.678788749812395	3.2608695652173916	0))
(316.25651922248545	(2.1544346900318822e-06	1.678788749812395	4.736842105263158	0))
(114.05298913924551	(2.1544346900318822e-06	1.678788749812395	8.653846153846153	0))
(3.754443850022217	(2.1544346900318822e-06	1.678788749812395	50.0	0))
(1625.5600418968245	(4.641588833612782e-06	1.678788749812395	1.1363636363636365	0))
(1551.6924901556538	(4.641588833612782e-06	1.678788749812395	1.274787535410765	0))
(1462.6625189881775	(4.641588833612782e-06	1.678788749812395	1.4516129032258065	0))
(1353.5932528838139	(4.641588833612782e-06	1.678788749812395	1.6853932584269664	0))
(1217.5677313302185	(4.641588833612782e-06	1.678788749812395	2.008928571428571	0))
(1044.8807268120227	(4.641588833612782e-06	1.678788749812395	2.4861878453038675	0))
(823.0069463236877	(4.641588833612782e-06	1.678788749812395	3.2608695652173916	0))
(541.7541945352123	(4.641588833612782e-06	1.678788749812395	4.736842105263158	0))
(222.86655347191254	(4.641588833612782e-06	1.678788749812395	8.653846153846153	0))
(8.059644156288813	(4.641588833612782e-06	1.678788749812395	50.0	0))
(1838.0646834168138	(1e-05	1.678788749812395	1.1363636363636365	0))
(1780.1086069476444	(1e-05	1.678788749812395	1.274787535410765	0))
(1708.8995136450449	(1e-05	1.678788749812395	1.4516129032258065	0))
(1619.435609079236	(1e-05	1.678788749812395	1.6853932584269664	0))
(1503.965437455466	(1e-05	1.678788749812395	2.008928571428571	0))
(1349.9998413874555	(1e-05	1.678788749812395	2.4861878453038675	0))
(1136.831610177833	(1e-05	1.678788749812395	3.2608695652173916	0))
(831.3865642881754	(1e-05	1.678788749812395	4.736842105263158	0))
(403.6592309187527	(1e-05	1.678788749812395	8.653846153846153	0))
(17.230980089065163	(1e-05	1.678788749812395	50.0	0))
(1999.7450817875751	(2.1544346900318823e-05	1.678788749812395	1.1363636363636365	0))
(1956.3431990203314	(2.1544346900318823e-05	1.678788749812395	1.274787535410765	0))
(1902.328470363753	(2.1544346900318823e-05	1.678788749812395	1.4516129032258065	0))
(1833.3139116381542	(2.1544346900318823e-05	1.678788749812395	1.6853932584269664	0))
(1742.1586293028677	(2.1544346900318823e-05	1.678788749812395	2.008928571428571	0))
(1616.4844306228747	(2.1544346900318823e-05	1.678788749812395	2.4861878453038675	0))
(1433.1445416564113	(2.1544346900318823e-05	1.678788749812395	3.2608695652173916	0))
(1145.278979314645	(2.1544346900318823e-05	1.678788749812395	4.736842105263158	0))
(660.2778810197817	(2.1544346900318823e-05	1.678788749812395	8.653846153846153	0))
(36.52386369622874	(2.1544346900318823e-05	1.678788749812395	50.0	0))
(2118.3784363160335	(4.641588833612772e-05	1.678788749812395	1.1363636363636365	0))
(2086.868885593631	(4.641588833612772e-05	1.678788749812395	1.274787535410765	0))
(2047.318143728635	(4.641588833612772e-05	1.678788749812395	1.4516129032258065	0))
(1996.2147105483377	(4.641588833612772e-05	1.678788749812395	1.6853932584269664	0))
(1927.6718029853337	(4.641588833612772e-05	1.678788749812395	2.008928571428571	0))
(1831.0404588643767	(4.641588833612772e-05	1.678788749812395	2.4861878453038675	0))
(1685.0086995912527	(4.641588833612772e-05	1.678788749812395	3.2608695652173916	0))
(1440.673790572787	(4.641588833612772e-05	1.678788749812395	4.736842105263158	0))
(966.0251069540283	(4.641588833612772e-05	1.678788749812395	8.653846153846153	0))
(76.07483957599639	(4.641588833612772e-05	1.678788749812395	50.0	0))
(2203.344560878622	(0.0001	1.678788749812395	1.1363636363636365	0))
(2180.937624451301	(0.0001	1.678788749812395	1.274787535410765	0))
(2152.6516047902487	(0.0001	1.678788749812395	1.4516129032258065	0))
(2115.8287885962272	(0.0001	1.678788749812395	1.6853932584269664	0))
(2065.9318477855354	(0.0001	1.678788749812395	2.008928571428571	0))
(1994.534837068081	(0.0001	1.678788749812395	2.4861878453038675	0))
(1884.0705881869633	(0.0001	1.678788749812395	3.2608695652173916	0))
(1691.1597698489757	(0.0001	1.678788749812395	4.736842105263158	0))
(1276.5126770157938	(0.0001	1.678788749812395	8.653846153846153	0))
(153.19315710003048	(0.0001	1.678788749812395	50.0	0))
(2263.2194625926927	(0.00021544346900318823	1.678788749812395	1.1363636363636365	0))
(2247.5050954357685	(0.00021544346900318823	1.678788749812395	1.274787535410765	0))
(2227.591516937289	(0.00021544346900318823	1.678788749812395	1.4516129032258065	0))
(2201.5378545503368	(0.00021544346900318823	1.678788749812395	1.6853932584269664	0))
(2165.9910739410107	(0.00021544346900318823	1.678788749812395	2.008928571428571	0))
(2114.62077675213	(0.00021544346900318823	1.678788749812395	2.4861878453038675	0))
(2033.885900733071	(0.00021544346900318823	1.678788749812395	3.2608695652173916	0))
(1888.80601752808	(0.00021544346900318823	1.678788749812395	4.736842105263158	0))
(1554.6801001558229	(0.00021544346900318823	1.678788749812395	8.653846153846153	0))
(290.82029340212875	(0.00021544346900318823	1.678788749812395	50.0	0))
(2304.9554141253425	(0.00046415888336127773	1.678788749812395	1.1363636363636365	0))
(2294.037063245452	(0.00046415888336127773	1.678788749812395	1.274787535410765	0))
(2280.1654979446494	(0.00046415888336127773	1.678788749812395	1.4516129032258065	0))
(2261.9553229681114	(0.00046415888336127773	1.678788749812395	1.6853932584269664	0))
(2236.995611067792	(0.00046415888336127773	1.678788749812395	2.008928571428571	0))
(2200.6844550162573	(0.00046415888336127773	1.678788749812395	2.4861878453038675	0))
(2143.0155771638892	(0.00046415888336127773	1.678788749812395	3.2608695652173916	0))
(2037.3890446539074	(0.00046415888336127773	1.678788749812395	4.736842105263158	0))
(1782.5773073997777	(0.00046415888336127773	1.678788749812395	8.653846153846153	0))
(505.4378569085648	(0.00046415888336127773	1.678788749812395	50.0	0))
(2333.834233039691	(0.001	1.678788749812395	1.1363636363636365	0))
(2326.2959627094597	(0.001	1.678788749812395	1.274787535410765	0))
(2316.7019716932873	(0.001	1.678788749812395	1.4516129032258065	0))
(2304.07850890848	(0.001	1.678788749812395	1.6853932584269664	0))
(2286.7223532848675	(0.001	1.678788749812395	2.008928571428571	0))
(2261.35961051662	(0.001	1.678788749812395	2.4861878453038675	0))
(2220.7941934036144	(0.001	1.678788749812395	3.2608695652173916	0))
(2145.5386734031304	(0.001	1.678788749812395	4.736842105263158	0))
(1958.2655980952827	(0.001	1.678788749812395	8.653846153846153	0))
(788.0431957528522	(0.001	1.678788749812395	50.0	0))
(2935.6673260156504	(1e-06	3.6202183056904658	1.1363636363636365	0))
(2746.3301346592248	(1e-06	3.6202183056904658	1.274787535410765	0))
(2524.5222257716364	(1e-06	3.6202183056904658	1.4516129032258065	0))
(2262.6215379933988	(1e-06	3.6202183056904658	1.6853932584269664	0))
(1951.7044316922556	(1e-06	3.6202183056904658	2.008928571428571	0))
(1583.051513609363	(1e-06	3.6202183056904658	2.4861878453038675	0))
(1153.671592031544	(1e-06	3.6202183056904658	3.2608695652173916	0))
(682.4786756339671	(1e-06	3.6202183056904658	4.736842105263158	0))
(246.15799005289261	(1e-06	3.6202183056904658	8.653846153846153	0))
(8.103794742199801	(1e-06	3.6202183056904658	50.0	0))
(3506.060603237218	(2.1544346900318822e-06	3.6202183056904658	1.1363636363636365	0))
(3346.8104960613887	(2.1544346900318822e-06	3.6202183056904658	1.274787535410765	0))
(3154.866162328847	(2.1544346900318822e-06	3.6202183056904658	1.4516129032258065	0))
(2919.7094929432947	(2.1544346900318822e-06	3.6202183056904658	1.6853932584269664	0))
(2626.419506277166	(2.1544346900318822e-06	3.6202183056904658	2.008928571428571	0))
(2254.055953502117	(2.1544346900318822e-06	3.6202183056904658	2.4861878453038675	0))
(1775.580555683062	(2.1544346900318822e-06	3.6202183056904658	3.2608695652173916	0))
(1168.9527008422479	(2.1544346900318822e-06	3.6202183056904658	4.736842105263158	0))
(480.9722540890402	(2.1544346900318822e-06	3.6202183056904658	8.653846153846153	0))
(17.39631400612532	(2.1544346900318822e-06	3.6202183056904658	50.0	0))
(3964.1764644536597	(4.641588833612782e-06	3.6202183056904658	1.1363636363636365	0))
(3839.238055194798	(4.641588833612782e-06	3.6202183056904658	1.274787535410765	0))
(3685.7267144003026	(4.641588833612782e-06	3.6202183056904658	1.4516129032258065	0))
(3492.857334578886	(4.641588833612782e-06	3.6202183056904658	1.6853932584269664	0))
(3243.914150964817	(4.641588833612782e-06	3.6202183056904658	2.008928571428571	0))
(2911.962029902379	(4.641588833612782e-06	3.6202183056904658	2.4861878453038675	0))
(2452.3329300817595	(4.641588833612782e-06	3.6202183056904658	3.2608695652173916	0))
(1793.6526283112746	(4.641588833612782e-06	3.6202183056904658	4.736842105263158	0))
(871.0481025104015	(4.641588833612782e-06	3.6202183056904658	8.653846153846153	0))
(37.19189266073206	(4.641588833612782e-06	3.6202183056904658	50.0	0))
(4312.706939813304	(1e-05	3.6202183056904658	1.1363636363636365	0))
(4219.147973765885	(1e-05	3.6202183056904658	1.274787535410765	0))
(4102.7098733620805	(1e-05	3.6202183056904658	1.4516129032258065	0))
(3953.93500243755	(1e-05	3.6202183056904658	1.6853932584269664	0))
(3757.4266981146798	(1e-05	3.6202183056904658	2.008928571428571	0))
(3486.495176311497	(1e-05	3.6202183056904658	2.4861878453038675	0))
(3091.2257672112164	(1e-05	3.6202183056904658	3.2608695652173916	0))
(2470.54786961749	(1e-05	3.6202183056904658	4.736842105263158	0))
(1424.6092843411345	(1e-05	3.6202183056904658	8.653846153846153	0))
(78.83310511689436	(1e-05	3.6202183056904658	50.0	0))
(4568.432983906682	(2.1544346900318823e-05	3.6202183056904658	1.1363636363636365	0))
(4500.511639690091	(2.1544346900318823e-05	3.6202183056904658	1.274787535410765	0))
(4415.25632524179	(2.1544346900318823e-05	3.6202183056904658	1.4516129032258065	0))
(4305.096880282074	(2.1544346900318823e-05	3.6202183056904658	1.6853932584269664	0))
(4157.342178575056	(2.1544346900318823e-05	3.6202183056904658	2.008928571428571	0))
(3949.034244945472	(2.1544346900318823e-05	3.6202183056904658	2.4861878453038675	0))
(3634.2228486858603	(2.1544346900318823e-05	3.6202183056904658	3.2608695652173916	0))
(3107.458890096029	(2.1544346900318823e-05	3.6202183056904658	4.736842105263158	0))
(2084.0093017119984	(2.1544346900318823e-05	3.6202183056904658	8.653846153846153	0))
(164.19510194907923	(2.1544346900318823e-05	3.6202183056904658	50.0	0))
(4751.581380036403	(4.641588833612772e-05	3.6202183056904658	1.1363636363636365	0))
(4703.282503995901	(4.641588833612772e-05	3.6202183056904658	1.274787535410765	0))
(4642.310554723816	(4.641588833612772e-05	3.6202183056904658	1.4516129032258065	0))
(4562.936861365832	(4.641588833612772e-05	3.6202183056904658	1.6853932584269664	0))
(4455.380002185246	(4.641588833612772e-05	3.6202183056904658	2.008928571428571	0))
(4301.475756060199	(4.641588833612772e-05	3.6202183056904658	2.4861878453038675	0))
(4063.3517482335205	(4.641588833612772e-05	3.6202183056904658	3.2608695652173916	0))
(3647.4833818580073	(4.641588833612772e-05	3.6202183056904658	4.736842105263158	0))
(2753.5154698577126	(4.641588833612772e-05	3.6202183056904658	8.653846153846153	0))
(330.6242897360598	(4.641588833612772e-05	3.6202183056904658	50.0	0))
(4880.642434563921	(0.0001	3.6202183056904658	1.1363636363636365	0))
(4846.770127475432	(0.0001	3.6202183056904658	1.274787535410765	0))
(4803.8461995436355	(0.0001	3.6202183056904658	1.4516129032258065	0))
(4747.686858679291	(0.0001	3.6202183056904658	1.6853932584269664	0))
(4671.064704669792	(0.0001	3.6202183056904658	2.008928571428571	0))
(4560.332964384908	(0.0001	3.6202183056904658	2.4861878453038675	0))
(4386.301670867952	(0.0001	3.6202183056904658	3.2608695652173916	0))
(4073.5600685116883	(0.0001	3.6202183056904658	4.736842105263158	0))
(3353.251819556614	(0.0001	3.6202183056904658	8.653846153846153	0))
(627.5973184201956	(0.0001	3.6202183056904658	50.0	0))
(4970.603698506104	(0.00021544346900318823	3.6202183056904658	1.1363636363636365	0))
(4947.069559987101	(0.00021544346900318823	3.6202183056904658	1.274787535410765	0))
(4917.169421824294	(0.00021544346900318823	3.6202183056904658	1.4516129032258065	0))
(4877.917637666347	(0.00021544346900318823	3.6202183056904658	1.6853932584269664	0))
(4824.117027320851	(0.00021544346900318823	3.6202183056904658	2.008928571428571	0))
(4745.847633167996	(0.00021544346900318823	3.6202183056904658	2.4861878453038675	0))
(4621.539990895061	(0.00021544346900318823	3.6202183056904658	3.2608695652173916	0))
(4393.852999761805	(0.00021544346900318823	3.6202183056904658	4.736842105263158	0))
(3844.5603283832857	(0.00021544346900318823	3.6202183056904658	8.653846153846153	0))
(1090.6130653987734	(0.00021544346900318823	3.6202183056904658	50.0	0))
(5032.851472801763	(0.00046415888336127773	3.6202183056904658	1.1363636363636365	0))
(5016.602887349272	(0.00046415888336127773	3.6202183056904658	1.274787535410765	0))
(4995.923290769788	(0.00046415888336127773	3.6202183056904658	1.4516129032258065	0))
(4968.71356106324	(0.00046415888336127773	3.6202183056904658	1.6853932584269664	0))
(4931.30281253596	(0.00046415888336127773	3.6202183056904658	2.008928571428571	0))
(4876.633588670644	(0.00046415888336127773	3.6202183056904658	2.4861878453038675	0))
(4789.194686684705	(0.00046415888336127773	3.6202183056904658	3.2608695652173916	0))
(4626.978408119659	(0.00046415888336127773	3.6202183056904658	4.736842105263158	0))
(4223.292273472945	(0.00046415888336127773	3.6202183056904658	8.653846153846153	0))
(1700.1747231963495	(0.00046415888336127773	3.6202183056904658	50.0	0))
(5075.709397583031	(0.001	3.6202183056904658	1.1363636363636365	0))
(5064.538774688726	(0.001	3.6202183056904658	1.274787535410765	0))
(5050.304960687644	(0.001	3.6202183056904658	1.4516129032258065	0))
(5031.547950263985	(0.001	3.6202183056904658	1.6853932584269664	0))
(5005.704321611456	(0.001	3.6202183056904658	2.008928571428571	0))
(4967.824361731462	(0.001	3.6202183056904658	2.4861878453038675	0))
(4906.94983202681	(0.001	3.6202183056904658	3.2608695652173916	0))
(4793.041692488126	(0.001	3.6202183056904658	4.736842105263158	0))
(4503.606207743248	(0.001	3.6202183056904658	8.653846153846153	0))
(2375.815133782904	(0.001	3.6202183056904658	50.0	0))
(7561.985021806202	(1e-06	7.806807486838919	1.1363636363636365	0))
(7218.659287696819	(1e-06	7.806807486838919	1.274787535410765	0))
(6804.836670214308	(1e-06	7.806807486838919	1.4516129032258065	0))
(6297.831809917039	(1e-06	7.806807486838919	1.6853932584269664	0))
(5665.457708194523	(1e-06	7.806807486838919	2.008928571428571	0))
(4862.533315389623	(1e-06	7.806807486838919	2.4861878453038675	0))
(3830.6917108994503	(1e-06	7.806807486838919	3.2608695652173916	0))
(2522.2696444851576	(1e-06	7.806807486838919	4.736842105263158	0))
(1037.9946213929954	(1e-06	7.806807486838919	8.653846153846153	0))
(37.549019906496866	(1e-06	7.806807486838919	50.0	0))
(8549.586753607955	(2.1544346900318822e-06	7.806807486838919	1.1363636363636365	0))
(8280.252048695153	(2.1544346900318822e-06	7.806807486838919	1.274787535410765	0))
(7949.315049436394	(2.1544346900318822e-06	7.806807486838919	1.4516129032258065	0))
(7533.52048800541	(2.1544346900318822e-06	7.806807486838919	1.6853932584269664	0))
(6996.821547973742	(2.1544346900318822e-06	7.806807486838919	2.008928571428571	0))
(6281.127654707178	(2.1544346900318822e-06	7.806807486838919	2.4861878453038675	0))
(5290.085054847513	(2.1544346900318822e-06	7.806807486838919	3.2608695652173916	0))
(3869.6670654559616	(2.1544346900318822e-06	7.806807486838919	4.736842105263158	0))
(1879.616824761864	(2.1544346900318822e-06	7.806807486838919	8.653846153846153	0))
(80.27615736782245	(2.1544346900318822e-06	7.806807486838919	50.0	0))
(9300.905624161962	(4.641588833612782e-06	7.806807486838919	1.1363636363636365	0))
(9099.226074029319	(4.641588833612782e-06	7.806807486838919	1.274787535410765	0))
(8848.22394251315	(4.641588833612782e-06	7.806807486838919	1.4516129032258065	0))
(8527.509278393463	(4.641588833612782e-06	7.806807486838919	1.6853932584269664	0))
(8103.885617330737	(4.641588833612782e-06	7.806807486838919	2.008928571428571	0))
(7519.8046221636505	(4.641588833612782e-06	7.806807486838919	2.4861878453038675	0))
(6667.628566347947	(4.641588833612782e-06	7.806807486838919	3.2608695652173916	0))
(5329.361875342956	(4.641588833612782e-06	7.806807486838919	4.736842105263158	0))
(3073.722975788186	(4.641588833612782e-06	7.806807486838919	8.653846153846153	0))
(170.15336416105242	(4.641588833612782e-06	7.806807486838919	50.0	0))
(9852.148290187119	(1e-05	7.806807486838919	1.1363636363636365	0))
(9705.738858309818	(1e-05	7.806807486838919	1.274787535410765	0))
(9521.962993381687	(1e-05	7.806807486838919	1.4516129032258065	0))
(9284.501043369975	(1e-05	7.806807486838919	1.6853932584269664	0))
(8965.994059462677	(1e-05	7.806807486838919	2.008928571428571	0))
(8516.944495945156	(1e-05	7.806807486838919	2.4861878453038675	0))
(7838.282822898095	(1e-05	7.806807486838919	3.2608695652173916	0))
(6702.6274105781185	(1e-05	7.806807486838919	4.736842105263158	0))
(4495.839836698248	(1e-05	7.806807486838919	8.653846153846153	0))
(354.3882570025951	(1e-05	7.806807486838919	50.0	0))
(10246.933492643308	(2.1544346900318823e-05	7.806807486838919	1.1363636363636365	0))
(10142.823617552447	(2.1544346900318823e-05	7.806807486838919	1.274787535410765	0))
(10011.395995304869	(2.1544346900318823e-05	7.806807486838919	1.4516129032258065	0))
(9840.301743556267	(2.1544346900318823e-05	7.806807486838919	1.6853932584269664	0))
(9608.453578060573	(2.1544346900318823e-05	7.806807486838919	2.008928571428571	0))
(9276.695242236745	(2.1544346900318823e-05	7.806807486838919	2.4861878453038675	0))
(8763.380449902019	(2.1544346900318823e-05	7.806807486838919	3.2608695652173916	0))
(7866.870221661928	(2.1544346900318823e-05	7.806807486838919	4.736842105263158	0))
(5939.499632926059	(2.1544346900318823e-05	7.806807486838919	8.653846153846153	0))
(713.55935924398	(2.1544346900318823e-05	7.806807486838919	50.0	0))
(10525.126594829691	(4.641588833612772e-05	7.806807486838919	1.1363636363636365	0))
(10452.114325314478	(4.641588833612772e-05	7.806807486838919	1.274787535410765	0))
(10359.591351583462	(4.641588833612772e-05	7.806807486838919	1.4516129032258065	0))
(10238.538869156348	(4.641588833612772e-05	7.806807486838919	1.6853932584269664	0))
(10073.376773042715	(4.641588833612772e-05	7.806807486838919	2.008928571428571	0))
(9834.688215317377	(4.641588833612772e-05	7.806807486838919	2.4861878453038675	0))
(9459.548014141514	(4.641588833612772e-05	7.806807486838919	3.2608695652173916	0))
(8785.386412331442	(4.641588833612772e-05	7.806807486838919	4.736842105263158	0))
(7232.546925642365	(4.641588833612772e-05	7.806807486838919	8.653846153846153	0))
(1354.3702417813167	(4.641588833612772e-05	7.806807486838919	50.0	0))
(10719.03696091258	(0.0001	7.806807486838919	1.1363636363636365	0))
(10668.309351898224	(0.0001	7.806807486838919	1.274787535410765	0))
(10603.86017639938	(0.0001	7.806807486838919	1.4516129032258065	0))
(10519.25293769323	(0.0001	7.806807486838919	1.6853932584269664	0))
(10403.285629002943	(0.0001	7.806807486838919	2.008928571428571	0))
(10234.574010941287	(0.0001	7.806807486838919	2.4861878453038675	0))
(9966.62376944114	(0.0001	7.806807486838919	3.2608695652173916	0))
(9475.825966533077	(0.0001	7.806807486838919	4.736842105263158	0))
(8291.726159960237	(0.0001	7.806807486838919	8.653846153846153	0))
(2353.2797068242376	(0.0001	7.806807486838919	50.0	0))
(10853.210142214546	(0.00021544346900318823	7.806807486838919	1.1363636363636365	0))
(10818.18695938505	(0.00021544346900318823	7.806807486838919	1.274787535410765	0))
(10773.61219678386	(0.00021544346900318823	7.806807486838919	1.4516129032258065	0))
(10714.96263159348	(0.00021544346900318823	7.806807486838919	1.6853932584269664	0))
(10634.324380126805	(0.00021544346900318823	7.806807486838919	2.008928571428571	0))
(10516.485379551066	(0.00021544346900318823	7.806807486838919	2.4861878453038675	0))
(10328.009393976025	(0.00021544346900318823	7.806807486838919	3.2608695652173916	0))
(9978.346781539329	(0.00021544346900318823	7.806807486838919	4.736842105263158	0))
(9108.159869453608	(0.00021544346900318823	7.806807486838919	8.653846153846153	0))
(3668.064955602041	(0.00021544346900318823	7.806807486838919	50.0	0))
(10945.588836702116	(0.00046415888336127773	7.806807486838919	1.1363636363636365	0))
(10921.511057558198	(0.00046415888336127773	7.806807486838919	1.274787535410765	0))
(10890.830763240194	(0.00046415888336127773	7.806807486838919	1.4516129032258065	0))
(10850.400622467896	(0.00046415888336127773	7.806807486838919	1.6853932584269664	0))
(10794.695410690367	(0.00046415888336127773	7.806807486838919	2.008928571428571	0))
(10713.045896284388	(0.00046415888336127773	7.806807486838919	2.4861878453038675	0))
(10581.832024993211	(0.00046415888336127773	7.806807486838919	3.2608695652173916	0))
(10336.302202899567	(0.00046415888336127773	7.806807486838919	4.736842105263158	0))
(9712.409680677914	(0.00046415888336127773	7.806807486838919	8.653846153846153	0))
(5125.089698247431	(0.00046415888336127773	7.806807486838919	50.0	0))
(11008.97825057217	(0.001	7.806807486838919	1.1363636363636365	0))
(10992.472688365404	(0.001	7.806807486838919	1.274787535410765	0))
(10971.424745969618	(0.001	7.806807486838919	1.4516129032258065	0))
(10943.65875630579	(0.001	7.806807486838919	1.6853932584269664	0))
(10905.348394947736	(0.001	7.806807486838919	2.008928571428571	0))
(10849.079897059266	(0.001	7.806807486838919	2.4861878453038675	0))
(10758.363548017775	(0.001	7.806807486838919	3.2608695652173916	0))
(10587.627380786907	(0.001	7.806807486838919	4.736842105263158	0))
(10147.662335835397	(0.001	7.806807486838919	8.653846153846153	0))
(6520.319539892419	(0.001	7.806807486838919	50.0	0))
(18438.995776749463	(1e-06	16.83496352713465	1.1363636363636365	0))
(17858.37937878158	(1e-06	16.83496352713465	1.274787535410765	0))
(17144.951888925094	(1e-06	16.83496352713465	1.4516129032258065	0))
(16248.566976680133	(1e-06	16.83496352713465	1.6853932584269664	0))
(15091.493443915117	(1e-06	16.83496352713465	2.008928571428571	0))
(13548.446437312992	(1e-06	16.83496352713465	2.4861878453038675	0))
(11411.580980860228	(1e-06	16.83496352713465	3.2608695652173916	0))
(8348.506523740749	(1e-06	16.83496352713465	4.736842105263158	0))
(4055.985988121516	(1e-06	16.83496352713465	8.653846153846153	0))
(173.27059449629948	(1e-06	16.83496352713465	50.0	0))
(20058.595197274008	(2.1544346900318822e-06	16.83496352713465	1.1363636363636365	0))
(19623.846903539015	(2.1544346900318822e-06	16.83496352713465	1.274787535410765	0))
(19082.76896004215	(2.1544346900318822e-06	16.83496352713465	1.4516129032258065	0))
(18391.40296143869	(2.1544346900318822e-06	16.83496352713465	1.6853932584269664	0))
(17478.174486991047	(2.1544346900318822e-06	16.83496352713465	2.008928571428571	0))
(16218.997550398468	(2.1544346900318822e-06	16.83496352713465	2.4861878453038675	0))
(14381.759647654082	(2.1544346900318822e-06	16.83496352713465	3.2608695652173916	0))
(11496.27288753861	(2.1544346900318822e-06	16.83496352713465	4.736842105263158	0))
(6631.833288251135	(2.1544346900318822e-06	16.83496352713465	8.653846153846153	0))
(367.2589930522653	(2.1544346900318822e-06	16.83496352713465	50.0	0))
(21246.853353608712	(4.641588833612782e-06	16.83496352713465	1.1363636363636365	0))
(20931.25643876141	(4.641588833612782e-06	16.83496352713465	1.274787535410765	0))
(20535.110030908843	(4.641588833612782e-06	16.83496352713465	1.4516129032258065	0))
(20023.232991417583	(4.641588833612782e-06	16.83496352713465	1.6853932584269664	0))
(19336.642912568284	(4.641588833612782e-06	16.83496352713465	2.008928571428571	0))
(18368.6290642942	(4.641588833612782e-06	16.83496352713465	2.4861878453038675	0))
(16905.58763668451	(4.641588833612782e-06	16.83496352713465	3.2608695652173916	0))
(14457.217972718658	(4.641588833612782e-06	16.83496352713465	4.736842105263158	0))
(9698.88786622898	(4.641588833612782e-06	16.83496352713465	8.653846153846153	0))
(764.8890290760137	(4.641588833612782e-06	16.83496352713465	50.0	0))
(22097.831826004924	(1e-05	16.83496352713465	1.1363636363636365	0))
(21873.41917427663	(1e-05	16.83496352713465	1.274787535410765	0))
(21590.12158458091	(1e-05	16.83496352713465	1.4516129032258065	0))
(21221.31688724392	(1e-05	16.83496352713465	1.6853932584269664	0))
(20721.549505580733	(1e-05	16.83496352713465	2.008928571428571	0))
(20006.406793044927	(1e-05	16.83496352713465	2.4861878453038675	0))
(18899.872710385524	(1e-05	16.83496352713465	3.2608695652173916	0))
(16967.217103813346	(1e-05	16.83496352713465	4.736842105263158	0))
(12811.85858220163	(1e-05	16.83496352713465	8.653846153846153	0))
(1540.0166591025154	(1e-05	16.83496352713465	50.0	0))
(22697.47932502235	(2.1544346900318823e-05	16.83496352713465	1.1363636363636365	0))
(22540.102018945603	(2.1544346900318823e-05	16.83496352713465	1.274787535410765	0))
(22340.66800573771	(2.1544346900318823e-05	16.83496352713465	1.4516129032258065	0))
(22079.73620974799	(2.1544346900318823e-05	16.83496352713465	1.6853932584269664	0))
(21723.723816525613	(2.1544346900318823e-05	16.83496352713465	2.008928571428571	0))
(21209.216865604718	(2.1544346900318823e-05	16.83496352713465	2.4861878453038675	0))
(20400.56849037424	(2.1544346900318823e-05	16.83496352713465	3.2608695652173916	0))
(18947.3112243321	(2.1544346900318823e-05	16.83496352713465	4.736842105263158	0))
(15599.70239320113	(2.1544346900318823e-05	16.83496352713465	8.653846153846153	0))
(2922.763425550126	(2.1544346900318823e-05	16.83496352713465	50.0	0))
(23115.45136069567	(4.641588833612772e-05	16.83496352713465	1.1363636363636365	0))
(23006.11018948379	(4.641588833612772e-05	16.83496352713465	1.274787535410765	0))
(22867.18957223399	(4.641588833612772e-05	16.83496352713465	1.4516129032258065	0))
(22684.82053558351	(4.641588833612772e-05	16.83496352713465	1.6853932584269664	0))
(22434.850210137458	(4.641588833612772e-05	16.83496352713465	2.008928571428571	0))
(22071.18982484909	(4.641588833612772e-05	16.83496352713465	2.4861878453038675	0))
(21493.61263068591	(4.641588833612772e-05	16.83496352713465	3.2608695652173916	0))
(20435.657523310616	(4.641588833612772e-05	16.83496352713465	4.736842105263158	0))
(17883.115833847445	(4.641588833612772e-05	16.83496352713465	8.653846153846153	0))
(5077.80869563806	(4.641588833612772e-05	16.83496352713465	50.0	0))
(23404.6591263424	(0.0001	16.83496352713465	1.1363636363636365	0))
(23329.167204733672	(0.0001	16.83496352713465	1.274787535410765	0))
(23233.087883516586	(0.0001	16.83496352713465	1.4516129032258065	0))
(23106.669877481116	(0.0001	16.83496352713465	1.6853932584269664	0))
(22932.855654003793	(0.0001	16.83496352713465	2.008928571428571	0))
(22678.853640314715	(0.0001	16.83496352713465	2.4861878453038675	0))
(22272.592375736924	(0.0001	16.83496352713465	3.2608695652173916	0))
(21518.882817716945	(0.0001	16.83496352713465	4.736842105263158	0))
(19643.105130053307	(0.0001	16.83496352713465	8.653846153846153	0))
(7913.715000072383	(0.0001	16.83496352713465	50.0	0))
(23603.77745085254	(0.00021544346900318823	16.83496352713465	1.1363636363636365	0))
(23551.879369199174	(0.00021544346900318823	16.83496352713465	1.274787535410765	0))
(23485.748688277563	(0.00021544346900318823	16.83496352713465	1.4516129032258065	0))
(23398.602081233275	(0.00021544346900318823	16.83496352713465	1.6853932584269664	0))
(23278.531720104784	(0.00021544346900318823	16.83496352713465	2.008928571428571	0))
(23102.537926662077	(0.00021544346900318823	16.83496352713465	2.4861878453038675	0))
(22819.707822224616	(0.00021544346900318823	16.83496352713465	3.2608695652173916	0))
(22290.467667247092	(0.00021544346900318823	16.83496352713465	4.736842105263158	0))
(20945.63648519769	(0.00021544346900318823	16.83496352713465	8.653846153846153	0))
(11055.801870966527	(0.00021544346900318823	16.83496352713465	50.0	0))
(23740.40977542249	(0.00046415888336127773	16.83496352713465	1.1363636363636365	0))
(23704.83363702571	(0.00046415888336127773	16.83496352713465	1.274787535410765	0))
(23659.465261321857	(0.00046415888336127773	16.83496352713465	1.4516129032258065	0))
(23599.6169625202	(0.00046415888336127773	16.83496352713465	1.6853932584269664	0))
(23517.04075481367	(0.00046415888336127773	16.83496352713465	2.008928571428571	0))
(23395.755604611073	(0.00046415888336127773	16.83496352713465	2.4861878453038675	0))
(23200.219472831668	(0.00046415888336127773	16.83496352713465	3.2608695652173916	0))
(22832.200031004453	(0.00046415888336127773	16.83496352713465	4.736842105263158	0))
(21883.84924576186	(0.00046415888336127773	16.83496352713465	8.653846153846153	0))
(14064.159121303901	(0.00046415888336127773	16.83496352713465	50.0	0))
(23833.950570024313	(0.001	16.83496352713465	1.1363636363636365	0))
(23809.611699964593	(0.001	16.83496352713465	1.274787535410765	0))
(23778.55607821529	(0.001	16.83496352713465	1.4516129032258065	0))
(23737.559172822686	(0.001	16.83496352713465	1.6853932584269664	0))
(23680.939622726793	(0.001	16.83496352713465	2.008928571428571	0))
(23597.663880317497	(0.001	16.83496352713465	2.4861878453038675	0))
(23463.112259680867	(0.001	16.83496352713465	3.2608695652173916	0))
(23208.87872911677	(0.001	16.83496352713465	4.736842105263158	0))
(22547.51811776048	(0.001	16.83496352713465	8.653846153846153	0))
(16646.486147708587	(0.001	16.83496352713465	50.0	0))
(43258.930821535316	(1e-06	36.303700000000006	1.1363636363636365	0))
(42321.76816584609	(1e-06	36.303700000000006	1.274787535410765	0))
(41155.38427684701	(1e-06	36.303700000000006	1.4516129032258065	0))
(39665.00225684044	(1e-06	36.303700000000006	1.6853932584269664	0))
(37696.30678244338	(1e-06	36.303700000000006	2.008928571428571	0))
(34981.74219617451	(1e-06	36.303700000000006	2.4861878453038675	0))
(31020.773392336374	(1e-06	36.303700000000006	3.2608695652173916	0))
(24799.268992666428	(1e-06	36.303700000000006	4.736842105263158	0))
(14308.773402197798	(1e-06	36.303700000000006	8.653846153846153	0))
(792.6917270935518	(1e-06	36.303700000000006	50.0	0))
(45820.33706907936	(2.1544346900318822e-06	36.303700000000006	1.1363636363636365	0))
(45140.04589180325	(2.1544346900318822e-06	36.303700000000006	1.274787535410765	0))
(44286.11380150366	(2.1544346900318822e-06	36.303700000000006	1.4516129032258065	0))
(43182.70271538009	(2.1544346900318822e-06	36.303700000000006	1.6853932584269664	0))
(41702.653635453695	(2.1544346900318822e-06	36.303700000000006	2.008928571428571	0))
(39615.907365906874	(2.1544346900318822e-06	36.303700000000006	2.4861878453038675	0))
(36461.92434908489	(2.1544346900318822e-06	36.303700000000006	3.2608695652173916	0))
(31183.463514285817	(2.1544346900318822e-06	36.303700000000006	4.736842105263158	0))
(20923.434868488835	(2.1544346900318822e-06	36.303700000000006	8.653846153846153	0))
(1650.887643476432	(2.1544346900318822e-06	36.303700000000006	50.0	0))
(47654.66077734702	(4.641588833612782e-06	36.303700000000006	1.1363636363636365	0))
(47170.933516832374	(4.641588833612782e-06	36.303700000000006	1.274787535410765	0))
(46560.272814912685	(4.641588833612782e-06	36.303700000000006	1.4516129032258065	0))
(45765.29088858767	(4.641588833612782e-06	36.303700000000006	1.6853932584269664	0))
(44688.00279569176	(4.641588833612782e-06	36.303700000000006	2.008928571428571	0))
(43146.43163042566	(4.641588833612782e-06	36.303700000000006	2.4861878453038675	0))
(40761.117018635334	(4.641588833612782e-06	36.303700000000006	3.2608695652173916	0))
(36594.78710150954	(4.641588833612782e-06	36.303700000000006	4.736842105263158	0))
(27635.948558833556	(4.641588833612782e-06	36.303700000000006	8.653846153846153	0))
(3323.6914259854893	(4.641588833612782e-06	36.303700000000006	50.0	0))
(48947.21044664193	(1e-05	36.303700000000006	1.1363636363636365	0))
(48607.98277276659	(1e-05	36.303700000000006	1.274787535410765	0))
(48178.10136189342	(1e-05	36.303700000000006	1.4516129032258065	0))
(47615.65645897353	(1e-05	36.303700000000006	1.6853932584269664	0))
(46848.25882301822	(1e-05	36.303700000000006	2.008928571428571	0))
(45739.21003983604	(1e-05	36.303700000000006	2.4861878453038675	0))
(43996.095673983844	(1e-05	36.303700000000006	3.2608695652173916	0))
(40863.38003841844	(1e-05	36.303700000000006	4.736842105263158	0))
(33646.61250261609	(1e-05	36.303700000000006	8.653846153846153	0))
(6307.392685994767	(1e-05	36.303700000000006	50.0	0))
(49848.14567755447	(2.1544346900318823e-05	36.303700000000006	1.1363636363636365	0))
(49612.459309610975	(2.1544346900318823e-05	36.303700000000006	1.274787535410765	0))
(49313.019332168085	(2.1544346900318823e-05	36.303700000000006	1.4516129032258065	0))
(48919.9213612428	(2.1544346900318823e-05	36.303700000000006	1.6853932584269664	0))
(48381.11136656199	(2.1544346900318823e-05	36.303700000000006	2.008928571428571	0))
(47597.2347658093	(2.1544346900318823e-05	36.303700000000006	2.4861878453038675	0))
(46352.24089287695	(2.1544346900318823e-05	36.303700000000006	3.2608695652173916	0))
(44071.73483561524	(2.1544346900318823e-05	36.303700000000006	4.736842105263158	0))
(38569.26890334126	(2.1544346900318823e-05	36.303700000000006	8.653846153846153	0))
(10956.681743781213	(2.1544346900318823e-05	36.303700000000006	50.0	0))
(50471.523818991845	(4.641588833612772e-05	36.303700000000006	1.1363636363636365	0))
(50308.80378034748	(4.641588833612772e-05	36.303700000000006	1.274787535410765	0))
(50101.70790130622	(4.641588833612772e-05	36.303700000000006	1.4516129032258065	0))
(49829.215501964405	(4.641588833612772e-05	36.303700000000006	1.6853932584269664	0))
(49454.56204659852	(4.641588833612772e-05	36.303700000000006	2.008928571428571	0))
(48907.062104369186	(4.641588833612772e-05	36.303700000000006	2.4861878453038675	0))
(48031.363152855025	(4.641588833612772e-05	36.303700000000006	3.2608695652173916	0))
(46406.71262631393	(4.641588833612772e-05	36.303700000000006	4.736842105263158	0))
(42363.28390952942	(4.641588833612772e-05	36.303700000000006	8.653846153846153	0))
(17073.54606681774	(4.641588833612772e-05	36.303700000000006	50.0	0))
(50900.716096979755	(0.0001	36.303700000000006	1.1363636363636365	0))
(50788.85256907147	(0.0001	36.303700000000006	1.274787535410765	0))
(50646.31008424418	(0.0001	36.303700000000006	1.4516129032258065	0))
(50458.46874759422	(0.0001	36.303700000000006	1.6853932584269664	0))
(50199.65991872273	(0.0001	36.303700000000006	2.008928571428571	0))
(49820.3102804579	(0.0001	36.303700000000006	2.4861878453038675	0))
(49210.67329771566	(0.0001	36.303700000000006	3.2608695652173916	0))
(48069.89314926845	(0.0001	36.303700000000006	4.736842105263158	0))
(45171.042036315645	(0.0001	36.303700000000006	8.653846153846153	0))
(23849.4822602946	(0.0001	36.303700000000006	50.0	0))
(51195.223230586074	(0.00021544346900318823	36.303700000000006	1.1363636363636365	0))
(51118.5393474895	(0.00021544346900318823	36.303700000000006	1.274787535410765	0))
(51020.74884788691	(0.00021544346900318823	36.303700000000006	1.4516129032258065	0))
(50891.74880903332	(0.00021544346900318823	36.303700000000006	1.6853932584269664	0))
(50713.757615676506	(0.00021544346900318823	36.303700000000006	2.008928571428571	0))
(50452.332522663666	(0.00021544346900318823	36.303700000000006	2.4861878453038675	0))
(50030.85968331888	(0.00021544346900318823	36.303700000000006	3.2608695652173916	0))
(49237.60018552587	(0.00021544346900318823	36.303700000000006	4.736842105263158	0))
(47193.41720602999	(0.00021544346900318823	36.303700000000006	8.653846153846153	0))
(30336.022084019718	(0.00021544346900318823	36.303700000000006	50.0	0))
(51396.84344515358	(0.00046415888336127773	36.303700000000006	1.1363636363636365	0))
(51344.38245973728	(0.00046415888336127773	36.303700000000006	1.274787535410765	0))
(51277.44304909625	(0.00046415888336127773	36.303700000000006	1.4516129032258065	0))
(51189.07655670423	(0.00046415888336127773	36.303700000000006	1.6853932584269664	0))
(51067.03661682746	(0.00046415888336127773	36.303700000000006	2.008928571428571	0))
(50887.53662056601	(0.00046415888336127773	36.303700000000006	2.4861878453038675	0))
(50597.51896499036	(0.00046415888336127773	36.303700000000006	3.2608695652173916	0))
(50049.525104589564	(0.00046415888336127773	36.303700000000006	4.736842105263158	0))
(48623.96959837925	(0.00046415888336127773	36.303700000000006	8.653846153846153	0))
(35903.34690473789	(0.00046415888336127773	36.303700000000006	50.0	0))
(51534.6643615113	(0.001	36.303700000000006	1.1363636363636365	0))
(51498.81877946486	(0.001	36.303700000000006	1.274787535410765	0))
(51453.06807990875	(0.001	36.303700000000006	1.4516129032258065	0))
(51392.641386457835	(0.001	36.303700000000006	1.6853932584269664	0))
(51309.133995904755	(0.001	36.303700000000006	2.008928571428571	0))
(51186.19243243544	(0.001	36.303700000000006	2.4861878453038675	0))
(50987.26260557161	(0.001	36.303700000000006	3.2608695652173916	0))
(50610.38353346434	(0.001	36.303700000000006	4.736842105263158	0))
(49623.67213110349	(0.001	36.303700000000006	8.653846153846153	0))
(40332.18277217261	(0.001	36.303700000000006	50.0	0))
