# Supplementary material for: Cooperative stability renders protein complex formation more robust and controllable
Source: Sci Rep. 2022 Jun 21;12:10490. doi: 10.1038/s41598-022-14362-z (PMC9213465; doi:10.1038/s41598-022-14362-z)
Supplement: Supplementary file 10 — Supplementary Information 10. [file 41598_2022_14362_MOESM10_ESM.zip › mathematical_modeling_of_complex_formation/data/c_wo_turn_on_200_n.txt]

(0	(1e-06	0.036	0	1000.0))
(0	(1e-06	0.036	0	464.15888336127773))
(0	(1e-06	0.036	0	215.44346900318823))
(0	(1e-06	0.036	0	100.0))
(0	(1e-06	0.036	0	46.41588833612777))
(0	(1e-06	0.036	0	21.544346900318832))
(0	(1e-06	0.036	0	10.0))
(0	(1e-06	0.036	0	4.641588833612778))
(0	(1e-06	0.036	0	2.154434690031884))
(0	(1e-06	0.036	0	1.0))
(0	(2.1544346900318822e-06	0.036	0	1000.0))
(0	(2.1544346900318822e-06	0.036	0	464.15888336127773))
(0	(2.1544346900318822e-06	0.036	0	215.44346900318823))
(0	(2.1544346900318822e-06	0.036	0	100.0))
(0	(2.1544346900318822e-06	0.036	0	46.41588833612777))
(0	(2.1544346900318822e-06	0.036	0	21.544346900318832))
(0	(2.1544346900318822e-06	0.036	0	10.0))
(0	(2.1544346900318822e-06	0.036	0	4.641588833612778))
(0	(2.1544346900318822e-06	0.036	0	2.154434690031884))
(0	(2.1544346900318822e-06	0.036	0	1.0))
(0	(4.641588833612782e-06	0.036	0	1000.0))
(0	(4.641588833612782e-06	0.036	0	464.15888336127773))
(0	(4.641588833612782e-06	0.036	0	215.44346900318823))
(0	(4.641588833612782e-06	0.036	0	100.0))
(0	(4.641588833612782e-06	0.036	0	46.41588833612777))
(0	(4.641588833612782e-06	0.036	0	21.544346900318832))
(0	(4.641588833612782e-06	0.036	0	10.0))
(0	(4.641588833612782e-06	0.036	0	4.641588833612778))
(0	(4.641588833612782e-06	0.036	0	2.154434690031884))
(0	(4.641588833612782e-06	0.036	0	1.0))
(0	(1e-05	0.036	0	1000.0))
(0	(1e-05	0.036	0	464.15888336127773))
(0	(1e-05	0.036	0	215.44346900318823))
(0	(1e-05	0.036	0	100.0))
(0	(1e-05	0.036	0	46.41588833612777))
(0	(1e-05	0.036	0	21.544346900318832))
(0	(1e-05	0.036	0	10.0))
(0	(1e-05	0.036	0	4.641588833612778))
(0	(1e-05	0.036	0	2.154434690031884))
(0	(1e-05	0.036	0	1.0))
(0	(2.1544346900318823e-05	0.036	0	1000.0))
(0	(2.1544346900318823e-05	0.036	0	464.15888336127773))
(0	(2.1544346900318823e-05	0.036	0	215.44346900318823))
(0	(2.1544346900318823e-05	0.036	0	100.0))
(0	(2.1544346900318823e-05	0.036	0	46.41588833612777))
(0	(2.1544346900318823e-05	0.036	0	21.544346900318832))
(0	(2.1544346900318823e-05	0.036	0	10.0))
(0	(2.1544346900318823e-05	0.036	0	4.641588833612778))
(0	(2.1544346900318823e-05	0.036	0	2.154434690031884))
(0	(2.1544346900318823e-05	0.036	0	1.0))
(0	(4.641588833612772e-05	0.036	0	1000.0))
(0	(4.641588833612772e-05	0.036	0	464.15888336127773))
(0	(4.641588833612772e-05	0.036	0	215.44346900318823))
(0	(4.641588833612772e-05	0.036	0	100.0))
(0	(4.641588833612772e-05	0.036	0	46.41588833612777))
(0	(4.641588833612772e-05	0.036	0	21.544346900318832))
(0	(4.641588833612772e-05	0.036	0	10.0))
(0	(4.641588833612772e-05	0.036	0	4.641588833612778))
(0	(4.641588833612772e-05	0.036	0	2.154434690031884))
(0	(4.641588833612772e-05	0.036	0	1.0))
(0	(0.0001	0.036	0	1000.0))
(0	(0.0001	0.036	0	464.15888336127773))
(0	(0.0001	0.036	0	215.44346900318823))
(0	(0.0001	0.036	0	100.0))
(0	(0.0001	0.036	0	46.41588833612777))
(0	(0.0001	0.036	0	21.544346900318832))
(0	(0.0001	0.036	0	10.0))
(0	(0.0001	0.036	0	4.641588833612778))
(0	(0.0001	0.036	0	2.154434690031884))
(0	(0.0001	0.036	0	1.0))
(0	(0.00021544346900318823	0.036	0	1000.0))
(0	(0.00021544346900318823	0.036	0	464.15888336127773))
(0	(0.00021544346900318823	0.036	0	215.44346900318823))
(0	(0.00021544346900318823	0.036	0	100.0))
(0	(0.00021544346900318823	0.036	0	46.41588833612777))
(0	(0.00021544346900318823	0.036	0	21.544346900318832))
(0	(0.00021544346900318823	0.036	0	10.0))
(0	(0.00021544346900318823	0.036	0	4.641588833612778))
(0	(0.00021544346900318823	0.036	0	2.154434690031884))
(0	(0.00021544346900318823	0.036	0	1.0))
(0	(0.00046415888336127773	0.036	0	1000.0))
(0	(0.00046415888336127773	0.036	0	464.15888336127773))
(0	(0.00046415888336127773	0.036	0	215.44346900318823))
(0	(0.00046415888336127773	0.036	0	100.0))
(0	(0.00046415888336127773	0.036	0	46.41588833612777))
(0	(0.00046415888336127773	0.036	0	21.544346900318832))
(0	(0.00046415888336127773	0.036	0	10.0))
(0	(0.00046415888336127773	0.036	0	4.641588833612778))
(0	(0.00046415888336127773	0.036	0	2.154434690031884))
(0	(0.00046415888336127773	0.036	0	1.0))
(0	(0.001	0.036	0	1000.0))
(0	(0.001	0.036	0	464.15888336127773))
(0	(0.001	0.036	0	215.44346900318823))
(0	(0.001	0.036	0	100.0))
(0	(0.001	0.036	0	46.41588833612777))
(0	(0.001	0.036	0	21.544346900318832))
(0	(0.001	0.036	0	10.0))
(0	(0.001	0.036	0	4.641588833612778))
(0	(0.001	0.036	0	2.154434690031884))
(0	(0.001	0.036	0	1.0))
(0	(1e-06	0.07763207790105872	0	1000.0))
(0	(1e-06	0.07763207790105872	0	464.15888336127773))
(0	(1e-06	0.07763207790105872	0	215.44346900318823))
(0	(1e-06	0.07763207790105872	0	100.0))
(0	(1e-06	0.07763207790105872	0	46.41588833612777))
(0	(1e-06	0.07763207790105872	0	21.544346900318832))
(0	(1e-06	0.07763207790105872	0	10.0))
(0	(1e-06	0.07763207790105872	0	4.641588833612778))
(0	(1e-06	0.07763207790105872	0	2.154434690031884))
(0	(1e-06	0.07763207790105872	0	1.0))
(0	(2.1544346900318822e-06	0.07763207790105872	0	1000.0))
(0	(2.1544346900318822e-06	0.07763207790105872	0	464.15888336127773))
(0	(2.1544346900318822e-06	0.07763207790105872	0	215.44346900318823))
(0	(2.1544346900318822e-06	0.07763207790105872	0	100.0))
(0	(2.1544346900318822e-06	0.07763207790105872	0	46.41588833612777))
(0	(2.1544346900318822e-06	0.07763207790105872	0	21.544346900318832))
(0	(2.1544346900318822e-06	0.07763207790105872	0	10.0))
(0	(2.1544346900318822e-06	0.07763207790105872	0	4.641588833612778))
(0	(2.1544346900318822e-06	0.07763207790105872	0	2.154434690031884))
(0	(2.1544346900318822e-06	0.07763207790105872	0	1.0))
(0	(4.641588833612782e-06	0.07763207790105872	0	1000.0))
(0	(4.641588833612782e-06	0.07763207790105872	0	464.15888336127773))
(0	(4.641588833612782e-06	0.07763207790105872	0	215.44346900318823))
(0	(4.641588833612782e-06	0.07763207790105872	0	100.0))
(0	(4.641588833612782e-06	0.07763207790105872	0	46.41588833612777))
(0	(4.641588833612782e-06	0.07763207790105872	0	21.544346900318832))
(0	(4.641588833612782e-06	0.07763207790105872	0	10.0))
(0	(4.641588833612782e-06	0.07763207790105872	0	4.641588833612778))
(0	(4.641588833612782e-06	0.07763207790105872	0	2.154434690031884))
(0	(4.641588833612782e-06	0.07763207790105872	0	1.0))
(0	(1e-05	0.07763207790105872	0	1000.0))
(0	(1e-05	0.07763207790105872	0	464.15888336127773))
(0	(1e-05	0.07763207790105872	0	215.44346900318823))
(0	(1e-05	0.07763207790105872	0	100.0))
(0	(1e-05	0.07763207790105872	0	46.41588833612777))
(0	(1e-05	0.07763207790105872	0	21.544346900318832))
(0	(1e-05	0.07763207790105872	0	10.0))
(0	(1e-05	0.07763207790105872	0	4.641588833612778))
(0	(1e-05	0.07763207790105872	0	2.154434690031884))
(0	(1e-05	0.07763207790105872	0	1.0))
(0	(2.1544346900318823e-05	0.07763207790105872	0	1000.0))
(0	(2.1544346900318823e-05	0.07763207790105872	0	464.15888336127773))
(0	(2.1544346900318823e-05	0.07763207790105872	0	215.44346900318823))
(0	(2.1544346900318823e-05	0.07763207790105872	0	100.0))
(0	(2.1544346900318823e-05	0.07763207790105872	0	46.41588833612777))
(0	(2.1544346900318823e-05	0.07763207790105872	0	21.544346900318832))
(0	(2.1544346900318823e-05	0.07763207790105872	0	10.0))
(0	(2.1544346900318823e-05	0.07763207790105872	0	4.641588833612778))
(0	(2.1544346900318823e-05	0.07763207790105872	0	2.154434690031884))
(0	(2.1544346900318823e-05	0.07763207790105872	0	1.0))
(0	(4.641588833612772e-05	0.07763207790105872	0	1000.0))
(0	(4.641588833612772e-05	0.07763207790105872	0	464.15888336127773))
(0	(4.641588833612772e-05	0.07763207790105872	0	215.44346900318823))
(0	(4.641588833612772e-05	0.07763207790105872	0	100.0))
(0	(4.641588833612772e-05	0.07763207790105872	0	46.41588833612777))
(0	(4.641588833612772e-05	0.07763207790105872	0	21.544346900318832))
(0	(4.641588833612772e-05	0.07763207790105872	0	10.0))
(0	(4.641588833612772e-05	0.07763207790105872	0	4.641588833612778))
(0	(4.641588833612772e-05	0.07763207790105872	0	2.154434690031884))
(0	(4.641588833612772e-05	0.07763207790105872	0	1.0))
(0	(0.0001	0.07763207790105872	0	1000.0))
(0	(0.0001	0.07763207790105872	0	464.15888336127773))
(0	(0.0001	0.07763207790105872	0	215.44346900318823))
(0	(0.0001	0.07763207790105872	0	100.0))
(0	(0.0001	0.07763207790105872	0	46.41588833612777))
(0	(0.0001	0.07763207790105872	0	21.544346900318832))
(0	(0.0001	0.07763207790105872	0	10.0))
(0	(0.0001	0.07763207790105872	0	4.641588833612778))
(0	(0.0001	0.07763207790105872	0	2.154434690031884))
(0	(0.0001	0.07763207790105872	0	1.0))
(0	(0.00021544346900318823	0.07763207790105872	0	1000.0))
(0	(0.00021544346900318823	0.07763207790105872	0	464.15888336127773))
(0	(0.00021544346900318823	0.07763207790105872	0	215.44346900318823))
(0	(0.00021544346900318823	0.07763207790105872	0	100.0))
(0	(0.00021544346900318823	0.07763207790105872	0	46.41588833612777))
(0	(0.00021544346900318823	0.07763207790105872	0	21.544346900318832))
(0	(0.00021544346900318823	0.07763207790105872	0	10.0))
(0	(0.00021544346900318823	0.07763207790105872	0	4.641588833612778))
(0	(0.00021544346900318823	0.07763207790105872	0	2.154434690031884))
(0	(0.00021544346900318823	0.07763207790105872	0	1.0))
(0	(0.00046415888336127773	0.07763207790105872	0	1000.0))
(0	(0.00046415888336127773	0.07763207790105872	0	464.15888336127773))
(0	(0.00046415888336127773	0.07763207790105872	0	215.44346900318823))
(0	(0.00046415888336127773	0.07763207790105872	0	100.0))
(0	(0.00046415888336127773	0.07763207790105872	0	46.41588833612777))
(0	(0.00046415888336127773	0.07763207790105872	0	21.544346900318832))
(0	(0.00046415888336127773	0.07763207790105872	0	10.0))
(0	(0.00046415888336127773	0.07763207790105872	0	4.641588833612778))
(0	(0.00046415888336127773	0.07763207790105872	0	2.154434690031884))
(0	(0.00046415888336127773	0.07763207790105872	0	1.0))
(0	(0.001	0.07763207790105872	0	1000.0))
(0	(0.001	0.07763207790105872	0	464.15888336127773))
(0	(0.001	0.07763207790105872	0	215.44346900318823))
(0	(0.001	0.07763207790105872	0	100.0))
(0	(0.001	0.07763207790105872	0	46.41588833612777))
(0	(0.001	0.07763207790105872	0	21.544346900318832))
(0	(0.001	0.07763207790105872	0	10.0))
(0	(0.001	0.07763207790105872	0	4.641588833612778))
(0	(0.001	0.07763207790105872	0	2.154434690031884))
(0	(0.001	0.07763207790105872	0	1.0))
(0	(1e-06	0.16740943108989023	0	1000.0))
(0	(1e-06	0.16740943108989023	0	464.15888336127773))
(0	(1e-06	0.16740943108989023	0	215.44346900318823))
(0	(1e-06	0.16740943108989023	0	100.0))
(0	(1e-06	0.16740943108989023	0	46.41588833612777))
(0	(1e-06	0.16740943108989023	0	21.544346900318832))
(0	(1e-06	0.16740943108989023	0	10.0))
(0	(1e-06	0.16740943108989023	0	4.641588833612778))
(0	(1e-06	0.16740943108989023	0	2.154434690031884))
(0	(1e-06	0.16740943108989023	0	1.0))
(0	(2.1544346900318822e-06	0.16740943108989023	0	1000.0))
(0	(2.1544346900318822e-06	0.16740943108989023	0	464.15888336127773))
(0	(2.1544346900318822e-06	0.16740943108989023	0	215.44346900318823))
(0	(2.1544346900318822e-06	0.16740943108989023	0	100.0))
(0	(2.1544346900318822e-06	0.16740943108989023	0	46.41588833612777))
(0	(2.1544346900318822e-06	0.16740943108989023	0	21.544346900318832))
(0	(2.1544346900318822e-06	0.16740943108989023	0	10.0))
(0	(2.1544346900318822e-06	0.16740943108989023	0	4.641588833612778))
(0	(2.1544346900318822e-06	0.16740943108989023	0	2.154434690031884))
(0	(2.1544346900318822e-06	0.16740943108989023	0	1.0))
(0	(4.641588833612782e-06	0.16740943108989023	0	1000.0))
(0	(4.641588833612782e-06	0.16740943108989023	0	464.15888336127773))
(0	(4.641588833612782e-06	0.16740943108989023	0	215.44346900318823))
(0	(4.641588833612782e-06	0.16740943108989023	0	100.0))
(0	(4.641588833612782e-06	0.16740943108989023	0	46.41588833612777))
(0	(4.641588833612782e-06	0.16740943108989023	0	21.544346900318832))
(0	(4.641588833612782e-06	0.16740943108989023	0	10.0))
(0	(4.641588833612782e-06	0.16740943108989023	0	4.641588833612778))
(0	(4.641588833612782e-06	0.16740943108989023	0	2.154434690031884))
(0	(4.641588833612782e-06	0.16740943108989023	0	1.0))
(0	(1e-05	0.16740943108989023	0	1000.0))
(0	(1e-05	0.16740943108989023	0	464.15888336127773))
(0	(1e-05	0.16740943108989023	0	215.44346900318823))
(0	(1e-05	0.16740943108989023	0	100.0))
(0	(1e-05	0.16740943108989023	0	46.41588833612777))
(0	(1e-05	0.16740943108989023	0	21.544346900318832))
(0	(1e-05	0.16740943108989023	0	10.0))
(0	(1e-05	0.16740943108989023	0	4.641588833612778))
(0	(1e-05	0.16740943108989023	0	2.154434690031884))
(0	(1e-05	0.16740943108989023	0	1.0))
(0	(2.1544346900318823e-05	0.16740943108989023	0	1000.0))
(0	(2.1544346900318823e-05	0.16740943108989023	0	464.15888336127773))
(0	(2.1544346900318823e-05	0.16740943108989023	0	215.44346900318823))
(0	(2.1544346900318823e-05	0.16740943108989023	0	100.0))
(0	(2.1544346900318823e-05	0.16740943108989023	0	46.41588833612777))
(0	(2.1544346900318823e-05	0.16740943108989023	0	21.544346900318832))
(0	(2.1544346900318823e-05	0.16740943108989023	0	10.0))
(0	(2.1544346900318823e-05	0.16740943108989023	0	4.641588833612778))
(0	(2.1544346900318823e-05	0.16740943108989023	0	2.154434690031884))
(0	(2.1544346900318823e-05	0.16740943108989023	0	1.0))
(0	(4.641588833612772e-05	0.16740943108989023	0	1000.0))
(0	(4.641588833612772e-05	0.16740943108989023	0	464.15888336127773))
(0	(4.641588833612772e-05	0.16740943108989023	0	215.44346900318823))
(0	(4.641588833612772e-05	0.16740943108989023	0	100.0))
(0	(4.641588833612772e-05	0.16740943108989023	0	46.41588833612777))
(0	(4.641588833612772e-05	0.16740943108989023	0	21.544346900318832))
(0	(4.641588833612772e-05	0.16740943108989023	0	10.0))
(0	(4.641588833612772e-05	0.16740943108989023	0	4.641588833612778))
(0	(4.641588833612772e-05	0.16740943108989023	0	2.154434690031884))
(0	(4.641588833612772e-05	0.16740943108989023	0	1.0))
(0	(0.0001	0.16740943108989023	0	1000.0))
(0	(0.0001	0.16740943108989023	0	464.15888336127773))
(0	(0.0001	0.16740943108989023	0	215.44346900318823))
(0	(0.0001	0.16740943108989023	0	100.0))
(0	(0.0001	0.16740943108989023	0	46.41588833612777))
(0	(0.0001	0.16740943108989023	0	21.544346900318832))
(0	(0.0001	0.16740943108989023	0	10.0))
(0	(0.0001	0.16740943108989023	0	4.641588833612778))
(0	(0.0001	0.16740943108989023	0	2.154434690031884))
(0	(0.0001	0.16740943108989023	0	1.0))
(0	(0.00021544346900318823	0.16740943108989023	0	1000.0))
(0	(0.00021544346900318823	0.16740943108989023	0	464.15888336127773))
(0	(0.00021544346900318823	0.16740943108989023	0	215.44346900318823))
(0	(0.00021544346900318823	0.16740943108989023	0	100.0))
(0	(0.00021544346900318823	0.16740943108989023	0	46.41588833612777))
(0	(0.00021544346900318823	0.16740943108989023	0	21.544346900318832))
(0	(0.00021544346900318823	0.16740943108989023	0	10.0))
(0	(0.00021544346900318823	0.16740943108989023	0	4.641588833612778))
(0	(0.00021544346900318823	0.16740943108989023	0	2.154434690031884))
(0	(0.00021544346900318823	0.16740943108989023	0	1.0))
(0	(0.00046415888336127773	0.16740943108989023	0	1000.0))
(0	(0.00046415888336127773	0.16740943108989023	0	464.15888336127773))
(0	(0.00046415888336127773	0.16740943108989023	0	215.44346900318823))
(0	(0.00046415888336127773	0.16740943108989023	0	100.0))
(0	(0.00046415888336127773	0.16740943108989023	0	46.41588833612777))
(0	(0.00046415888336127773	0.16740943108989023	0	21.544346900318832))
(0	(0.00046415888336127773	0.16740943108989023	0	10.0))
(0	(0.00046415888336127773	0.16740943108989023	0	4.641588833612778))
(0	(0.00046415888336127773	0.16740943108989023	0	2.154434690031884))
(0	(0.00046415888336127773	0.16740943108989023	0	1.0))
(0	(0.001	0.16740943108989023	0	1000.0))
(0	(0.001	0.16740943108989023	0	464.15888336127773))
(0	(0.001	0.16740943108989023	0	215.44346900318823))
(0	(0.001	0.16740943108989023	0	100.0))
(0	(0.001	0.16740943108989023	0	46.41588833612777))
(0	(0.001	0.16740943108989023	0	21.544346900318832))
(0	(0.001	0.16740943108989023	0	10.0))
(0	(0.001	0.16740943108989023	0	4.641588833612778))
(0	(0.001	0.16740943108989023	0	2.154434690031884))
(0	(0.001	0.16740943108989023	0	1.0))
(0	(1e-06	0.3610094998817299	0	1000.0))
(0	(1e-06	0.3610094998817299	0	464.15888336127773))
(0	(1e-06	0.3610094998817299	0	215.44346900318823))
(0	(1e-06	0.3610094998817299	0	100.0))
(0	(1e-06	0.3610094998817299	0	46.41588833612777))
(0	(1e-06	0.3610094998817299	0	21.544346900318832))
(0	(1e-06	0.3610094998817299	0	10.0))
(0	(1e-06	0.3610094998817299	0	4.641588833612778))
(0	(1e-06	0.3610094998817299	0	2.154434690031884))
(0	(1e-06	0.3610094998817299	0	1.0))
(0	(2.1544346900318822e-06	0.3610094998817299	0	1000.0))
(0	(2.1544346900318822e-06	0.3610094998817299	0	464.15888336127773))
(0	(2.1544346900318822e-06	0.3610094998817299	0	215.44346900318823))
(0	(2.1544346900318822e-06	0.3610094998817299	0	100.0))
(0	(2.1544346900318822e-06	0.3610094998817299	0	46.41588833612777))
(0	(2.1544346900318822e-06	0.3610094998817299	0	21.544346900318832))
(0	(2.1544346900318822e-06	0.3610094998817299	0	10.0))
(0	(2.1544346900318822e-06	0.3610094998817299	0	4.641588833612778))
(0	(2.1544346900318822e-06	0.3610094998817299	0	2.154434690031884))
(0	(2.1544346900318822e-06	0.3610094998817299	0	1.0))
(0	(4.641588833612782e-06	0.3610094998817299	0	1000.0))
(0	(4.641588833612782e-06	0.3610094998817299	0	464.15888336127773))
(0	(4.641588833612782e-06	0.3610094998817299	0	215.44346900318823))
(0	(4.641588833612782e-06	0.3610094998817299	0	100.0))
(0	(4.641588833612782e-06	0.3610094998817299	0	46.41588833612777))
(0	(4.641588833612782e-06	0.3610094998817299	0	21.544346900318832))
(0	(4.641588833612782e-06	0.3610094998817299	0	10.0))
(0	(4.641588833612782e-06	0.3610094998817299	0	4.641588833612778))
(0	(4.641588833612782e-06	0.3610094998817299	0	2.154434690031884))
(0	(4.641588833612782e-06	0.3610094998817299	0	1.0))
(718788.2994951248	(1e-05	0.3610094998817299	0	1000.0))
(0	(1e-05	0.3610094998817299	0	464.15888336127773))
(0	(1e-05	0.3610094998817299	0	215.44346900318823))
(0	(1e-05	0.3610094998817299	0	100.0))
(0	(1e-05	0.3610094998817299	0	46.41588833612777))
(0	(1e-05	0.3610094998817299	0	21.544346900318832))
(0	(1e-05	0.3610094998817299	0	10.0))
(0	(1e-05	0.3610094998817299	0	4.641588833612778))
(0	(1e-05	0.3610094998817299	0	2.154434690031884))
(0	(1e-05	0.3610094998817299	0	1.0))
(373882.65578443994	(2.1544346900318823e-05	0.3610094998817299	0	1000.0))
(441325.1838854933	(2.1544346900318823e-05	0.3610094998817299	0	464.15888336127773))
(0	(2.1544346900318823e-05	0.3610094998817299	0	215.44346900318823))
(0	(2.1544346900318823e-05	0.3610094998817299	0	100.0))
(0	(2.1544346900318823e-05	0.3610094998817299	0	46.41588833612777))
(0	(2.1544346900318823e-05	0.3610094998817299	0	21.544346900318832))
(0	(2.1544346900318823e-05	0.3610094998817299	0	10.0))
(0	(2.1544346900318823e-05	0.3610094998817299	0	4.641588833612778))
(0	(2.1544346900318823e-05	0.3610094998817299	0	2.154434690031884))
(0	(2.1544346900318823e-05	0.3610094998817299	0	1.0))
(311243.1296846374	(4.641588833612772e-05	0.3610094998817299	0	1000.0))
(331268.6380285992	(4.641588833612772e-05	0.3610094998817299	0	464.15888336127773))
(396108.1650450688	(4.641588833612772e-05	0.3610094998817299	0	215.44346900318823))
(0	(4.641588833612772e-05	0.3610094998817299	0	100.0))
(0	(4.641588833612772e-05	0.3610094998817299	0	46.41588833612777))
(0	(4.641588833612772e-05	0.3610094998817299	0	21.544346900318832))
(0	(4.641588833612772e-05	0.3610094998817299	0	10.0))
(0	(4.641588833612772e-05	0.3610094998817299	0	4.641588833612778))
(0	(4.641588833612772e-05	0.3610094998817299	0	2.154434690031884))
(0	(4.641588833612772e-05	0.3610094998817299	0	1.0))
(280560.61690025707	(0.0001	0.3610094998817299	0	1000.0))
(290104.6208769254	(0.0001	0.3610094998817299	0	464.15888336127773))
(314249.13093713793	(0.0001	0.3610094998817299	0	215.44346900318823))
(402872.66786361166	(0.0001	0.3610094998817299	0	100.0))
(0	(0.0001	0.3610094998817299	0	46.41588833612777))
(0	(0.0001	0.3610094998817299	0	21.544346900318832))
(0	(0.0001	0.3610094998817299	0	10.0))
(0	(0.0001	0.3610094998817299	0	4.641588833612778))
(0	(0.0001	0.3610094998817299	0	2.154434690031884))
(0	(0.0001	0.3610094998817299	0	1.0))
(262750.60947942064	(0.00021544346900318823	0.3610094998817299	0	1000.0))
(268086.6117027549	(0.00021544346900318823	0.3610094998817299	0	464.15888336127773))
(280563.6169015071	(0.00021544346900318823	0.3610094998817299	0	215.44346900318823))
(313893.6307890129	(0.00021544346900318823	0.3610094998817299	0	100.0))
(509257.2121905051	(0.00021544346900318823	0.3610094998817299	0	46.41588833612777))
(0	(0.00021544346900318823	0.3610094998817299	0	21.544346900318832))
(0	(0.00021544346900318823	0.3610094998817299	0	10.0))
(0	(0.00021544346900318823	0.3610094998817299	0	4.641588833612778))
(0	(0.00021544346900318823	0.3610094998817299	0	2.154434690031884))
(0	(0.00021544346900318823	0.3610094998817299	0	1.0))
(251656.1048567104	(0.00046415888336127773	0.3610094998817299	0	1000.0))
(254882.1062008776	(0.00046415888336127773	0.3610094998817299	0	464.15888336127773))
(262163.6092348372	(0.00046415888336127773	0.3610094998817299	0	215.44346900318823))
(279719.11654963193	(0.00046415888336127773	0.3610094998817299	0	100.0))
(332090.63837109937	(0.00046415888336127773	0.3610094998817299	0	46.41588833612777))
(0	(0.00046415888336127773	0.3610094998817299	0	21.544346900318832))
(0	(0.00046415888336127773	0.3610094998817299	0	10.0))
(0	(0.00046415888336127773	0.3610094998817299	0	4.641588833612778))
(0	(0.00046415888336127773	0.3610094998817299	0	2.154434690031884))
(0	(0.00046415888336127773	0.3610094998817299	0	1.0))
(244492.10187170914	(0.001	0.3610094998817299	0	1000.0))
(246530.10272087617	(0.001	0.3610094998817299	0	464.15888336127773))
(251046.60460275193	(0.001	0.3610094998817299	0	215.44346900318823))
(261433.10893046207	(0.001	0.3610094998817299	0	100.0))
(287848.619936925	(0.001	0.3610094998817299	0	46.41588833612777))
(390886.16286923457	(0.001	0.3610094998817299	0	21.544346900318832))
(0	(0.001	0.3610094998817299	0	10.0))
(0	(0.001	0.3610094998817299	0	4.641588833612778))
(0	(0.001	0.3610094998817299	0	2.154434690031884))
(0	(0.001	0.3610094998817299	0	1.0))
(0	(1e-06	0.7784977116066863	0	1000.0))
(0	(1e-06	0.7784977116066863	0	464.15888336127773))
(0	(1e-06	0.7784977116066863	0	215.44346900318823))
(0	(1e-06	0.7784977116066863	0	100.0))
(0	(1e-06	0.7784977116066863	0	46.41588833612777))
(0	(1e-06	0.7784977116066863	0	21.544346900318832))
(0	(1e-06	0.7784977116066863	0	10.0))
(0	(1e-06	0.7784977116066863	0	4.641588833612778))
(0	(1e-06	0.7784977116066863	0	2.154434690031884))
(0	(1e-06	0.7784977116066863	0	1.0))
(314037.6308490129	(2.1544346900318822e-06	0.7784977116066863	0	1000.0))
(544735.2269730113	(2.1544346900318822e-06	0.7784977116066863	0	464.15888336127773))
(0	(2.1544346900318822e-06	0.7784977116066863	0	215.44346900318823))
(0	(2.1544346900318822e-06	0.7784977116066863	0	100.0))
(0	(2.1544346900318822e-06	0.7784977116066863	0	46.41588833612777))
(0	(2.1544346900318822e-06	0.7784977116066863	0	21.544346900318832))
(0	(2.1544346900318822e-06	0.7784977116066863	0	10.0))
(0	(2.1544346900318822e-06	0.7784977116066863	0	4.641588833612778))
(0	(2.1544346900318822e-06	0.7784977116066863	0	2.154434690031884))
(0	(2.1544346900318822e-06	0.7784977116066863	0	1.0))
(239819.5999248333	(4.641588833612782e-06	0.7784977116066863	0	1000.0))
(266774.611156088	(4.641588833612782e-06	0.7784977116066863	0	464.15888336127773))
(401166.667152778	(4.641588833612782e-06	0.7784977116066863	0	215.44346900318823))
(0	(4.641588833612782e-06	0.7784977116066863	0	100.0))
(0	(4.641588833612782e-06	0.7784977116066863	0	46.41588833612777))
(0	(4.641588833612782e-06	0.7784977116066863	0	21.544346900318832))
(0	(4.641588833612782e-06	0.7784977116066863	0	10.0))
(0	(4.641588833612782e-06	0.7784977116066863	0	4.641588833612778))
(0	(4.641588833612782e-06	0.7784977116066863	0	2.154434690031884))
(0	(4.641588833612782e-06	0.7784977116066863	0	1.0))
(205486.5856194107	(1e-05	0.7784977116066863	0	1000.0))
(216883.09036795434	(1e-05	0.7784977116066863	0	464.15888336127773))
(246874.10286420953	(1e-05	0.7784977116066863	0	215.44346900318823))
(436119.6817165341	(1e-05	0.7784977116066863	0	100.0))
(0	(1e-05	0.7784977116066863	0	46.41588833612777))
(0	(1e-05	0.7784977116066863	0	21.544346900318832))
(0	(1e-05	0.7784977116066863	0	10.0))
(0	(1e-05	0.7784977116066863	0	4.641588833612778))
(0	(1e-05	0.7784977116066863	0	2.154434690031884))
(0	(1e-05	0.7784977116066863	0	1.0))
(185403.0772512822	(2.1544346900318823e-05	0.7784977116066863	0	1000.0))
(191465.0797771166	(2.1544346900318823e-05	0.7784977116066863	0	464.15888336127773))
(205628.5856785774	(2.1544346900318823e-05	0.7784977116066863	0	215.44346900318823))
(244522.60188441747	(2.1544346900318823e-05	0.7784977116066863	0	100.0))
(0	(2.1544346900318823e-05	0.7784977116066863	0	46.41588833612777))
(0	(2.1544346900318823e-05	0.7784977116066863	0	21.544346900318832))
(0	(2.1544346900318823e-05	0.7784977116066863	0	10.0))
(0	(2.1544346900318823e-05	0.7784977116066863	0	4.641588833612778))
(0	(2.1544346900318823e-05	0.7784977116066863	0	2.154434690031884))
(0	(2.1544346900318823e-05	0.7784977116066863	0	1.0))
(172641.5719339883	(4.641588833612772e-05	0.7784977116066863	0	1000.0))
(176219.07342461395	(4.641588833612772e-05	0.7784977116066863	0	464.15888336127773))
(184222.576759407	(4.641588833612772e-05	0.7784977116066863	0	215.44346900318823))
(203302.08470920197	(4.641588833612772e-05	0.7784977116066863	0	100.0))
(261414.10892254542	(4.641588833612772e-05	0.7784977116066863	0	46.41588833612777))
(0	(4.641588833612772e-05	0.7784977116066863	0	21.544346900318832))
(0	(4.641588833612772e-05	0.7784977116066863	0	10.0))
(0	(4.641588833612772e-05	0.7784977116066863	0	4.641588833612778))
(0	(4.641588833612772e-05	0.7784977116066863	0	2.154434690031884))
(0	(4.641588833612772e-05	0.7784977116066863	0	1.0))
(164231.56842982018	(0.0001	0.7784977116066863	0	1000.0))
(166465.06936044557	(0.0001	0.7784977116066863	0	464.15888336127773))
(171368.57140357143	(0.0001	0.7784977116066863	0	215.44346900318823))
(182455.07602294837	(0.0001	0.7784977116066863	0	100.0))
(209972.0874883698	(0.0001	0.7784977116066863	0	46.41588833612777))
(321361.6339006808	(0.0001	0.7784977116066863	0	21.544346900318832))
(0	(0.0001	0.7784977116066863	0	10.0))
(0	(0.0001	0.7784977116066863	0	4.641588833612778))
(0	(0.0001	0.7784977116066863	0	2.154434690031884))
(0	(0.0001	0.7784977116066863	0	1.0))
(158592.06608002755	(0.00021544346900318823	0.7784977116066863	0	1000.0))
(160033.06668044446	(0.00021544346900318823	0.7784977116066863	0	464.15888336127773))
(163169.0679871117	(0.00021544346900318823	0.7784977116066863	0	215.44346900318823))
(170093.5708723212	(0.00021544346900318823	0.7784977116066863	0	100.0))
(186057.07752378233	(0.00021544346900318823	0.7784977116066863	0	46.41588833612777))
(229110.0954625398	(0.00021544346900318823	0.7784977116066863	0	21.544346900318832))
(0	(0.00021544346900318823	0.7784977116066863	0	10.0))
(0	(0.00021544346900318823	0.7784977116066863	0	4.641588833612778))
(0	(0.00021544346900318823	0.7784977116066863	0	2.154434690031884))
(0	(0.00021544346900318823	0.7784977116066863	0	1.0))
(154778.56449106854	(0.00046415888336127773	0.7784977116066863	0	1000.0))
(155727.56488648537	(0.00046415888336127773	0.7784977116066863	0	464.15888336127773))
(157782.0657425274	(0.00046415888336127773	0.7784977116066863	0	215.44346900318823))
(162268.06761169486	(0.00046415888336127773	0.7784977116066863	0	100.0))
(172275.07178127993	(0.00046415888336127773	0.7784977116066863	0	46.41588833612777))
(196221.58175899243	(0.00046415888336127773	0.7784977116066863	0	21.544346900318832))
(274983.6145765061	(0.00046415888336127773	0.7784977116066863	0	10.0))
(0	(0.00046415888336127773	0.7784977116066863	0	4.641588833612778))
(0	(0.00046415888336127773	0.7784977116066863	0	2.154434690031884))
(0	(0.00046415888336127773	0.7784977116066863	0	1.0))
(152190.06341252645	(0.001	0.7784977116066863	0	1000.0))
(152822.06367585988	(0.001	0.7784977116066863	0	464.15888336127773))
(154188.0642450268	(0.001	0.7784977116066863	0	215.44346900318823))
(157152.56548023564	(0.001	0.7784977116066863	0	100.0))
(163661.5681923201	(0.001	0.7784977116066863	0	46.41588833612777))
(178457.57435732265	(0.001	0.7784977116066863	0	21.544346900318832))
(216625.59026066263	(0.001	0.7784977116066863	0	10.0))
(0	(0.001	0.7784977116066863	0	4.641588833612778))
(0	(0.001	0.7784977116066863	0	2.154434690031884))
(0	(0.001	0.7784977116066863	0	1.0))
(204343.58514316048	(1e-06	1.678788749812395	0	1000.0))
(238731.5994714998	(1e-06	1.678788749812395	0	464.15888336127773))
(0	(1e-06	1.678788749812395	0	215.44346900318823))
(0	(1e-06	1.678788749812395	0	100.0))
(0	(1e-06	1.678788749812395	0	46.41588833612777))
(0	(1e-06	1.678788749812395	0	21.544346900318832))
(0	(1e-06	1.678788749812395	0	10.0))
(0	(1e-06	1.678788749812395	0	4.641588833612778))
(0	(1e-06	1.678788749812395	0	2.154434690031884))
(0	(1e-06	1.678788749812395	0	1.0))
(169655.0706896128	(2.1544346900318822e-06	1.678788749812395	0	1000.0))
(182975.07623961513	(2.1544346900318822e-06	1.678788749812395	0	464.15888336127773))
(219362.59140107976	(2.1544346900318822e-06	1.678788749812395	0	215.44346900318823))
(0	(2.1544346900318822e-06	1.678788749812395	0	100.0))
(0	(2.1544346900318822e-06	1.678788749812395	0	46.41588833612777))
(0	(2.1544346900318822e-06	1.678788749812395	0	21.544346900318832))
(0	(2.1544346900318822e-06	1.678788749812395	0	10.0))
(0	(2.1544346900318822e-06	1.678788749812395	0	4.641588833612778))
(0	(2.1544346900318822e-06	1.678788749812395	0	2.154434690031884))
(0	(2.1544346900318822e-06	1.678788749812395	0	1.0))
(149076.06211502588	(4.641588833612782e-06	1.678788749812395	0	1000.0))
(155941.5649756521	(4.641588833612782e-06	1.678788749812395	0	464.15888336127773))
(171820.57159190485	(4.641588833612782e-06	1.678788749812395	0	215.44346900318823))
(216452.09018837093	(4.641588833612782e-06	1.678788749812395	0	100.0))
(0	(4.641588833612782e-06	1.678788749812395	0	46.41588833612777))
(0	(4.641588833612782e-06	1.678788749812395	0	21.544346900318832))
(0	(4.641588833612782e-06	1.678788749812395	0	10.0))
(0	(4.641588833612782e-06	1.678788749812395	0	4.641588833612778))
(0	(4.641588833612782e-06	1.678788749812395	0	2.154434690031884))
(0	(4.641588833612782e-06	1.678788749812395	0	1.0))
(135649.55652064856	(1e-05	1.678788749812395	0	1000.0))
(139642.05818419092	(1e-05	1.678788749812395	0	464.15888336127773))
(148415.06183960912	(1e-05	1.678788749812395	0	215.44346900318823))
(168861.57035898766	(1e-05	1.678788749812395	0	100.0))
(231726.09655254026	(1e-05	1.678788749812395	0	46.41588833612777))
(0	(1e-05	1.678788749812395	0	21.544346900318832))
(0	(1e-05	1.678788749812395	0	10.0))
(0	(1e-05	1.678788749812395	0	4.641588833612778))
(0	(1e-05	1.678788749812395	0	2.154434690031884))
(0	(1e-05	1.678788749812395	0	1.0))
(126540.05272502197	(2.1544346900318823e-05	1.678788749812395	0	1000.0))
(129019.05375793908	(2.1544346900318823e-05	1.678788749812395	0	464.15888336127773))
(134369.05598710667	(2.1544346900318823e-05	1.678788749812395	0	215.44346900318823))
(146123.0608846087	(2.1544346900318823e-05	1.678788749812395	0	100.0))
(174196.57258190526	(2.1544346900318823e-05	1.678788749812395	0	46.41588833612777))
(286105.6192106747	(2.1544346900318823e-05	1.678788749812395	0	21.544346900318832))
(0	(2.1544346900318823e-05	1.678788749812395	0	10.0))
(0	(2.1544346900318823e-05	1.678788749812395	0	4.641588833612778))
(0	(2.1544346900318823e-05	1.678788749812395	0	2.154434690031884))
(0	(2.1544346900318823e-05	1.678788749812395	0	1.0))
(120263.55010981255	(4.641588833612772e-05	1.678788749812395	0	1000.0))
(121863.05077627116	(4.641588833612772e-05	1.678788749812395	0	464.15888336127773))
(125294.55220606342	(4.641588833612772e-05	1.678788749812395	0	215.44346900318823))
(132676.55528189804	(4.641588833612772e-05	1.678788749812395	0	100.0))
(148998.56208273422	(4.641588833612772e-05	1.678788749812395	0	46.41588833612777))
(190347.07931128307	(4.641588833612772e-05	1.678788749812395	0	21.544346900318832))
(0	(4.641588833612772e-05	1.678788749812395	0	10.0))
(0	(4.641588833612772e-05	1.678788749812395	0	4.641588833612778))
(0	(4.641588833612772e-05	1.678788749812395	0	2.154434690031884))
(0	(4.641588833612772e-05	1.678788749812395	0	1.0))
(115919.5482998118	(0.0001	1.678788749812395	0	1000.0))
(116975.54873981199	(0.0001	1.678788749812395	0	464.15888336127773))
(119238.04968252071	(0.0001	1.678788749812395	0	215.44346900318823))
(124073.05169710488	(0.0001	1.678788749812395	0	100.0))
(134466.05602752336	(0.0001	1.678788749812395	0	46.41588833612777))
(157903.0657929441	(0.0001	1.678788749812395	0	21.544346900318832))
(226454.09435587266	(0.0001	1.678788749812395	0	10.0))
(0	(0.0001	1.678788749812395	0	4.641588833612778))
(0	(0.0001	1.678788749812395	0	2.154434690031884))
(0	(0.0001	1.678788749812395	0	1.0))
(112914.54704772795	(0.00021544346900318823	1.678788749812395	0	1000.0))
(113621.04734210306	(0.00021544346900318823	1.678788749812395	0	464.15888336127773))
(115135.547973145	(0.00021544346900318823	1.678788749812395	0	215.44346900318823))
(118369.04932043723	(0.00021544346900318823	1.678788749812395	0	100.0))
(125255.55218981342	(0.00021544346900318823	1.678788749812395	0	46.41588833612777))
(140129.558387316	(0.00021544346900318823	1.678788749812395	0	21.544346900318832))
(175349.57306232213	(0.00021544346900318823	1.678788749812395	0	10.0))
(353816.1474233948	(0.00021544346900318823	1.678788749812395	0	4.641588833612778))
(0	(0.00021544346900318823	1.678788749812395	0	2.154434690031884))
(0	(0.00021544346900318823	1.678788749812395	0	1.0))
(110841.04618376926	(0.00046415888336127773	1.678788749812395	0	1000.0))
(111317.546382311	(0.00046415888336127773	1.678788749812395	0	464.15888336127773))
(112339.54680814451	(0.00046415888336127773	1.678788749812395	0	215.44346900318823))
(114524.04771835322	(0.00046415888336127773	1.678788749812395	0	100.0))
(119170.04965418737	(0.00046415888336127773	1.678788749812395	0	46.41588833612777))
(129052.55377189742	(0.00046415888336127773	1.678788749812395	0	21.544346900318832))
(150776.06282335953	(0.00046415888336127773	1.678788749812395	0	10.0))
(208638.08693253624	(0.00046415888336127773	1.678788749812395	0	4.641588833612778))
(0	(0.00046415888336127773	1.678788749812395	0	2.154434690031884))
(0	(0.00046415888336127773	1.678788749812395	0	1.0))
(109414.54558939401	(0.001	1.678788749812395	0	1000.0))
(109737.04572376906	(0.001	1.678788749812395	0	464.15888336127773))
(110429.54601231085	(0.001	1.678788749812395	0	215.44346900318823))
(111913.0466304361	(0.001	1.678788749812395	0	100.0))
(115072.04794668665	(0.001	1.678788749812395	0	46.41588833612777))
(121767.55073647949	(0.001	1.678788749812395	0	21.544346900318832))
(136069.0566954403	(0.001	1.678788749812395	0	10.0))
(168953.0703971127	(0.001	1.678788749812395	0	4.641588833612778))
(295497.1231238013	(0.001	1.678788749812395	0	2.154434690031884))
(0	(0.001	1.678788749812395	0	1.0))
(133869.05577877324	(1e-06	3.6202183056904658	0	1000.0))
(143812.55992189999	(1e-06	3.6202183056904658	0	464.15888336127773))
(167654.5698560708	(1e-06	3.6202183056904658	0	215.44346900318823))
(263957.1099821292	(1e-06	3.6202183056904658	0	100.0))
(0	(1e-06	3.6202183056904658	0	46.41588833612777))
(0	(1e-06	3.6202183056904658	0	21.544346900318832))
(0	(1e-06	3.6202183056904658	0	10.0))
(0	(1e-06	3.6202183056904658	0	4.641588833612778))
(0	(1e-06	3.6202183056904658	0	2.154434690031884))
(0	(1e-06	3.6202183056904658	0	1.0))
(118230.54926272888	(2.1544346900318822e-06	3.6202183056904658	0	1000.0))
(123729.55155397982	(2.1544346900318822e-06	3.6202183056904658	0	464.15888336127773))
(135703.55654314856	(2.1544346900318822e-06	3.6202183056904658	0	215.44346900318823))
(164475.06853127858	(2.1544346900318822e-06	3.6202183056904658	0	100.0))
(321778.1340742226	(2.1544346900318822e-06	3.6202183056904658	0	46.41588833612777))
(0	(2.1544346900318822e-06	3.6202183056904658	0	21.544346900318832))
(0	(2.1544346900318822e-06	3.6202183056904658	0	10.0))
(0	(2.1544346900318822e-06	3.6202183056904658	0	4.641588833612778))
(0	(2.1544346900318822e-06	3.6202183056904658	0	2.154434690031884))
(0	(2.1544346900318822e-06	3.6202183056904658	0	1.0))
(107467.04477793533	(4.641588833612782e-06	3.6202183056904658	0	1000.0))
(110787.54616147757	(4.641588833612782e-06	3.6202183056904658	0	464.15888336127773))
(117809.54908731213	(4.641588833612782e-06	3.6202183056904658	0	215.44346900318823))
(132978.55540773144	(4.641588833612782e-06	3.6202183056904658	0	100.0))
(170332.57097190458	(4.641588833612782e-06	3.6202183056904658	0	46.41588833612777))
(0	(4.641588833612782e-06	3.6202183056904658	0	21.544346900318832))
(0	(4.641588833612782e-06	3.6202183056904658	0	10.0))
(0	(4.641588833612782e-06	3.6202183056904658	0	4.641588833612778))
(0	(4.641588833612782e-06	3.6202183056904658	0	2.154434690031884))
(0	(4.641588833612782e-06	3.6202183056904658	0	1.0))
(99862.54160939234	(1e-05	3.6202183056904658	0	1000.0))
(101975.04248960105	(1e-05	3.6202183056904658	0	464.15888336127773))
(106411.54433814349	(1e-05	3.6202183056904658	0	215.44346900318823))
(115684.04820168676	(1e-05	3.6202183056904658	0	100.0))
(135697.05654044024	(1e-05	3.6202183056904658	0	46.41588833612777))
(188419.57850815772	(1e-05	3.6202183056904658	0	21.544346900318832))
(0	(1e-05	3.6202183056904658	0	10.0))
(0	(1e-05	3.6202183056904658	0	4.641588833612778))
(0	(1e-05	3.6202183056904658	0	2.154434690031884))
(0	(1e-05	3.6202183056904658	0	1.0))
(94449.0393537664	(2.1544346900318823e-05	3.6202183056904658	0	1000.0))
(95836.53993189165	(2.1544346900318823e-05	3.6202183056904658	0	464.15888336127773))
(98755.04114793382	(2.1544346900318823e-05	3.6202183056904658	0	215.44346900318823))
(104810.04367085153	(2.1544346900318823e-05	3.6202183056904658	0	100.0))
(117339.04889127039	(2.1544346900318823e-05	3.6202183056904658	0	46.41588833612777))
(144759.5603164835	(2.1544346900318823e-05	3.6202183056904658	0	21.544346900318832))
(230867.59619483177	(2.1544346900318823e-05	3.6202183056904658	0	10.0))
(0	(2.1544346900318823e-05	3.6202183056904658	0	4.641588833612778))
(0	(2.1544346900318823e-05	3.6202183056904658	0	2.154434690031884))
(0	(2.1544346900318823e-05	3.6202183056904658	0	1.0))
(90601.0377504324	(4.641588833612772e-05	3.6202183056904658	0	1000.0))
(91530.53813772423	(4.641588833612772e-05	3.6202183056904658	0	464.15888336127773))
(93493.0389554329	(4.641588833612772e-05	3.6202183056904658	0	215.44346900318823))
(97575.04065626695	(4.641588833612772e-05	3.6202183056904658	0	100.0))
(105934.04413918506	(4.641588833612772e-05	3.6202183056904658	0	46.41588833612777))
(123160.05131668806	(4.641588833612772e-05	3.6202183056904658	0	21.544346900318832))
(162568.0677366949	(4.641588833612772e-05	3.6202183056904658	0	10.0))
(0	(4.641588833612772e-05	3.6202183056904658	0	4.641588833612778))
(0	(4.641588833612772e-05	3.6202183056904658	0	2.154434690031884))
(0	(4.641588833612772e-05	3.6202183056904658	0	1.0))
(87882.5366177236	(0.0001	3.6202183056904658	0	1000.0))
(88511.53687980704	(0.0001	3.6202183056904658	0	464.15888336127773))
(89846.03743584894	(0.0001	3.6202183056904658	0	215.44346900318823))
(92638.53859939109	(0.0001	3.6202183056904658	0	100.0))
(98371.5409881421	(0.0001	3.6202183056904658	0	46.41588833612777))
(109977.0458237691	(0.0001	3.6202183056904658	0	21.544346900318832))
(134118.0558825233	(0.0001	3.6202183056904658	0	10.0))
(196014.58167274238	(0.0001	3.6202183056904658	0	4.641588833612778))
(0	(0.0001	3.6202183056904658	0	2.154434690031884))
(0	(0.0001	3.6202183056904658	0	1.0))
(85976.03582334827	(0.00021544346900318823	3.6202183056904658	0	1000.0))
(86404.03600168167	(0.00021544346900318823	3.6202183056904658	0	464.15888336127773))
(87315.5363814735	(0.00021544346900318823	3.6202183056904658	0	215.44346900318823))
(89236.03718168217	(0.00021544346900318823	3.6202183056904658	0	100.0))
(93209.03883709952	(0.00021544346900318823	3.6202183056904658	0	46.41588833612777))
(101253.54218897592	(0.00021544346900318823	3.6202183056904658	0	21.544346900318832))
(117448.04893668706	(0.00021544346900318823	3.6202183056904658	0	10.0))
(152412.06350502648	(0.00021544346900318823	3.6202183056904658	0	4.641588833612778))
(280643.6169348404	(0.00021544346900318823	3.6202183056904658	0	2.154434690031884))
(0	(0.00021544346900318823	3.6202183056904658	0	1.0))
(84648.0352700147	(0.00046415888336127773	3.6202183056904658	0	1000.0))
(84940.03539168142	(0.00046415888336127773	3.6202183056904658	0	464.15888336127773))
(85563.5356514732	(0.00046415888336127773	3.6202183056904658	0	215.44346900318823))
(86885.03620209843	(0.00046415888336127773	3.6202183056904658	0	100.0))
(89643.03735126556	(0.00046415888336127773	3.6202183056904658	0	46.41588833612777))
(95272.53969689154	(0.00046415888336127773	3.6202183056904658	0	21.544346900318832))
(106536.0443900185	(0.00046415888336127773	3.6202183056904658	0	10.0))
(129391.05391293914	(0.00046415888336127773	3.6202183056904658	0	4.641588833612778))
(183813.57658899025	(0.00046415888336127773	3.6202183056904658	0	2.154434690031884))
(0	(0.00046415888336127773	3.6202183056904658	0	1.0))
(83728.03488668121	(0.001	3.6202183056904658	0	1000.0))
(83927.03496959791	(0.001	3.6202183056904658	0	464.15888336127773))
(84354.03514751465	(0.001	3.6202183056904658	0	215.44346900318823))
(85262.53552605648	(0.001	3.6202183056904658	0	100.0))
(87173.03632209847	(0.001	3.6202183056904658	0	46.41588833612777))
(91114.53796439082	(0.001	3.6202183056904658	0	21.544346900318832))
(99048.0412700172	(0.001	3.6202183056904658	0	10.0))
(114827.04784460328	(0.001	3.6202183056904658	0	4.641588833612778))
(147991.5616631507	(0.001	3.6202183056904658	0	2.154434690031884))
(252543.6052265022	(0.001	3.6202183056904658	0	1.0))
(98572.54107189212	(1e-06	7.806807486838919	0	1000.0))
(103598.54316605967	(1e-06	7.806807486838919	0	464.15888336127773))
(114062.04752585315	(1e-06	7.806807486838919	0	215.44346900318823))
(137159.05714960716	(1e-06	7.806807486838919	0	100.0))
(210454.58768941156	(1e-06	7.806807486838919	0	46.41588833612777))
(0	(1e-06	7.806807486838919	0	21.544346900318832))
(0	(1e-06	7.806807486838919	0	10.0))
(0	(1e-06	7.806807486838919	0	4.641588833612778))
(0	(1e-06	7.806807486838919	0	2.154434690031884))
(0	(1e-06	7.806807486838919	0	1.0))
(89255.53718980718	(2.1544346900318822e-06	7.806807486838919	0	1000.0))
(92354.03848084937	(2.1544346900318822e-06	7.806807486838919	0	464.15888336127773))
(98688.04112001714	(2.1544346900318822e-06	7.806807486838919	0	215.44346900318823))
(111640.04651668605	(2.1544346900318822e-06	7.806807486838919	0	100.0))
(140249.55843731604	(2.1544346900318822e-06	7.806807486838919	0	46.41588833612777))
(249567.10398629334	(2.1544346900318822e-06	7.806807486838919	0	21.544346900318832))
(0	(2.1544346900318822e-06	7.806807486838919	0	10.0))
(0	(2.1544346900318822e-06	7.806807486838919	0	4.641588833612778))
(0	(2.1544346900318822e-06	7.806807486838919	0	2.154434690031884))
(0	(2.1544346900318822e-06	7.806807486838919	0	1.0))
(82465.03436043099	(4.641588833612782e-06	7.806807486838919	0	1000.0))
(84464.035193348	(4.641588833612782e-06	7.806807486838919	0	464.15888336127773))
(88550.03689584871	(4.641588833612782e-06	7.806807486838919	0	215.44346900318823))
(96732.0403050168	(4.641588833612782e-06	7.806807486838919	0	100.0))
(113226.547177728	(4.641588833612782e-06	7.806807486838919	0	46.41588833612777))
(150429.56267898445	(4.641588833612782e-06	7.806807486838919	0	21.544346900318832))
(0	(4.641588833612782e-06	7.806807486838919	0	10.0))
(0	(4.641588833612782e-06	7.806807486838919	0	4.641588833612778))
(0	(4.641588833612782e-06	7.806807486838919	0	2.154434690031884))
(0	(4.641588833612782e-06	7.806807486838919	0	1.0))
(77489.0322870968	(1e-05	7.806807486838919	0	1000.0))
(78816.53284022202	(1e-05	7.806807486838919	0	464.15888336127773))
(81550.53397938916	(1e-05	7.806807486838919	0	215.44346900318823))
(87027.03626126512	(1e-05	7.806807486838919	0	100.0))
(97770.04073751699	(1e-05	7.806807486838919	0	46.41588833612777))
(119297.04970710406	(1e-05	7.806807486838919	0	21.544346900318832))
(170863.57119315467	(1e-05	7.806807486838919	0	10.0))
(0	(1e-05	7.806807486838919	0	4.641588833612778))
(0	(1e-05	7.806807486838919	0	2.154434690031884))
(0	(1e-05	7.806807486838919	0	1.0))
(73858.0307741795	(2.1544346900318823e-05	7.806807486838919	0	1000.0))
(74756.53114855466	(2.1544346900318823e-05	7.806807486838919	0	464.15888336127773))
(76623.03192626331	(2.1544346900318823e-05	7.806807486838919	0	215.44346900318823))
(80396.0334983473	(2.1544346900318823e-05	7.806807486838919	0	100.0))
(87787.53657814025	(2.1544346900318823e-05	7.806807486838919	0	46.41588833612777))
(102036.54251522606	(2.1544346900318823e-05	7.806807486838919	0	21.544346900318832))
(130874.5545310644	(2.1544346900318823e-05	7.806807486838919	0	10.0))
(211551.58814649508	(2.1544346900318823e-05	7.806807486838919	0	4.641588833612778))
(0	(2.1544346900318823e-05	7.806807486838919	0	2.154434690031884))
(0	(2.1544346900318823e-05	7.806807486838919	0	1.0))
(71233.02968042904	(4.641588833612772e-05	7.806807486838919	0	1000.0))
(71847.52993647082	(4.641588833612772e-05	7.806807486838919	0	464.15888336127773))
(73134.0304725127	(4.641588833612772e-05	7.806807486838919	0	215.44346900318823))
(75767.0315695965	(4.641588833612772e-05	7.806807486838919	0	100.0))
(80976.03374001407	(4.641588833612772e-05	7.806807486838919	0	46.41588833612777))
(90953.03789709913	(4.641588833612772e-05	7.806807486838919	0	21.544346900318832))
(110008.5458368941	(4.641588833612772e-05	7.806807486838919	0	10.0))
(150207.56258648442	(4.641588833612772e-05	7.806807486838919	0	4.641588833612778))
(379092.15795506584	(4.641588833612772e-05	7.806807486838919	0	2.154434690031884))
(0	(4.641588833612772e-05	7.806807486838919	0	1.0))
(69357.02889876204	(0.0001	7.806807486838919	0	1000.0))
(69778.52907438712	(0.0001	7.806807486838919	0	464.15888336127773))
(70669.02944542894	(0.0001	7.806807486838919	0	215.44346900318823))
(72511.03021292927	(0.0001	7.806807486838919	0	100.0))
(76209.53175397158	(0.0001	7.806807486838919	0	46.41588833612777))
(83357.03473209782	(0.0001	7.806807486838919	0	21.544346900318832))
(96790.04032918348	(0.0001	7.806807486838919	0	10.0))
(122624.05109335463	(0.0001	7.806807486838919	0	4.641588833612778))
(183408.07642003187	(0.0001	7.806807486838919	0	2.154434690031884))
(0	(0.0001	7.806807486838919	0	1.0))
(68030.02834584514	(0.00021544346900318823	7.806807486838919	0	1000.0))
(68320.02846667853	(0.00021544346900318823	7.806807486838919	0	464.15888336127773))
(68935.52872313697	(0.00021544346900318823	7.806807486838919	0	215.44346900318823))
(70222.02925917886	(0.00021544346900318823	7.806807486838919	0	100.0))
(72844.03035167932	(0.00021544346900318823	7.806807486838919	0	46.41588833612777))
(77992.03249668021	(0.00021544346900318823	7.806807486838919	0	21.544346900318832))
(87712.53654689023	(0.00021544346900318823	7.806807486838919	0	10.0))
(105802.04408418505	(0.00021544346900318823	7.806807486838919	0	4.641588833612778))
(141913.0591304413	(0.00021544346900318823	7.806807486838919	0	2.154434690031884))
(258641.6077673366	(0.00021544346900318823	7.806807486838919	0	1.0))
(67101.02795876165	(0.00046415888336127773	7.806807486838919	0	1000.0))
(67300.02804167835	(0.00046415888336127773	7.806807486838919	0	464.15888336127773))
(67724.52821855343	(0.00046415888336127773	7.806807486838919	0	215.44346900318823))
(68619.52859147025	(0.00046415888336127773	7.806807486838919	0	100.0))
(70467.52936147057	(0.00046415888336127773	7.806807486838919	0	46.41588833612777))
(74162.03090084622	(0.00046415888336127773	7.806807486838919	0	21.544346900318832))
(81244.03385168078	(0.00046415888336127773	7.806807486838919	0	10.0))
(94365.53931897473	(0.00046415888336127773	7.806807486838919	0	4.641588833612778))
(118957.04956543732	(0.00046415888336127773	7.806807486838919	0	2.154434690031884))
(173096.57212357174	(0.00046415888336127773	7.806807486838919	0	1.0))
(66454.52768938654	(0.001	7.806807486838919	0	1000.0))
(66591.5277464699	(0.001	7.806807486838919	0	464.15888336127773))
(66883.52786813662	(0.001	7.806807486838919	0	215.44346900318823))
(67503.02812626172	(0.001	7.806807486838919	0	100.0))
(68797.02866542862	(0.001	7.806807486838919	0	46.41588833612777))
(71427.52976147074	(0.001	7.806807486838919	0	21.544346900318832))
(76570.03190417997	(0.001	7.806807486838919	0	10.0))
(86201.53591730664	(0.001	7.806807486838919	0	4.641588833612778))
(103882.0432841847	(0.001	7.806807486838919	0	2.154434690031884))
(138273.05761377403	(0.001	7.806807486838919	0	1.0))
(76597.5319156383	(1e-06	16.83496352713465	0	1000.0))
(79695.03320626385	(1e-06	16.83496352713465	0	464.15888336127773))
(85814.53575605658	(1e-06	16.83496352713465	0	215.44346900318823))
(97760.04073335031	(1e-06	16.83496352713465	0	100.0))
(122298.05095752125	(1e-06	16.83496352713465	0	46.41588833612777))
(191828.07992836664	(1e-06	16.83496352713465	0	21.544346900318832))
(0	(1e-06	16.83496352713465	0	10.0))
(0	(1e-06	16.83496352713465	0	4.641588833612778))
(0	(1e-06	16.83496352713465	0	2.154434690031884))
(0	(1e-06	16.83496352713465	0	1.0))
(70330.52930438722	(2.1544346900318822e-06	16.83496352713465	0	1000.0))
(72346.03014417924	(2.1544346900318822e-06	16.83496352713465	0	464.15888336127773))
(76347.03181126327	(2.1544346900318822e-06	16.83496352713465	0	215.44346900318823))
(84040.5350168896	(2.1544346900318822e-06	16.83496352713465	0	100.0))
(98730.04113751715	(2.1544346900318822e-06	16.83496352713465	0	46.41588833612777))
(128909.05371210573	(2.1544346900318822e-06	16.83496352713465	0	21.544346900318832))
(229613.09567212322	(2.1544346900318822e-06	16.83496352713465	0	10.0))
(0	(2.1544346900318822e-06	16.83496352713465	0	4.641588833612778))
(0	(2.1544346900318822e-06	16.83496352713465	0	2.154434690031884))
(0	(2.1544346900318822e-06	16.83496352713465	0	1.0))
(65617.5273406364	(4.641588833612782e-06	16.83496352713465	0	1000.0))
(66966.02790251163	(4.641588833612782e-06	16.83496352713465	0	464.15888336127773))
(69674.02903084544	(4.641588833612782e-06	16.83496352713465	0	215.44346900318823))
(74906.53121105468	(4.641588833612782e-06	16.83496352713465	0	100.0))
(84695.53528980637	(4.641588833612782e-06	16.83496352713465	0	46.41588833612777))
(103070.04294585124	(4.641588833612782e-06	16.83496352713465	0	21.544346900318832))
(141622.55900939959	(4.641588833612782e-06	16.83496352713465	0	10.0))
(0	(4.641588833612782e-06	16.83496352713465	0	4.641588833612778))
(0	(4.641588833612782e-06	16.83496352713465	0	2.154434690031884))
(0	(4.641588833612782e-06	16.83496352713465	0	1.0))
(62087.52586980245	(1e-05	16.83496352713465	0	1000.0))
(63006.526252719275	(1e-05	16.83496352713465	0	464.15888336127773))
(64878.02703251127	(1e-05	16.83496352713465	0	215.44346900318823))
(68543.02855959524	(1e-05	16.83496352713465	0	100.0))
(75417.53142397144	(1e-05	16.83496352713465	0	46.41588833612777))
(87953.0366470986	(1e-05	16.83496352713465	0	21.544346900318832))
(111326.04638585266	(1e-05	16.83496352713465	0	10.0))
(163490.56812107007	(1e-05	16.83496352713465	0	4.641588833612778))
(0	(1e-05	16.83496352713465	0	2.154434690031884))
(0	(1e-05	16.83496352713465	0	1.0))
(59471.524779802	(2.1544346900318823e-05	16.83496352713465	0	1000.0))
(60105.52504396877	(2.1544346900318823e-05	16.83496352713465	0	464.15888336127773))
(61412.025588344	(2.1544346900318823e-05	16.83496352713465	0	215.44346900318823))
(64014.02667251112	(2.1544346900318823e-05	16.83496352713465	0	100.0))
(68965.02873542864	(2.1544346900318823e-05	16.83496352713465	0	46.41588833612777))
(77977.03249043021	(2.1544346900318823e-05	16.83496352713465	0	21.544346900318832))
(94086.53920272467	(2.1544346900318823e-05	16.83496352713465	0	10.0))
(124502.5518760633	(2.1544346900318823e-05	16.83496352713465	0	4.641588833612778))
(203733.58488899373	(2.1544346900318823e-05	16.83496352713465	0	2.154434690031884))
(0	(2.1544346900318823e-05	16.83496352713465	0	1.0))
(57560.02398334333	(4.641588833612772e-05	16.83496352713465	0	1000.0))
(57999.024166260075	(4.641588833612772e-05	16.83496352713465	0	464.15888336127773))
(58914.024547510235	(4.641588833612772e-05	16.83496352713465	0	215.44346900318823))
(60767.52531980222	(4.641588833612772e-05	16.83496352713465	0	100.0))
(64362.52681771951	(4.641588833612772e-05	16.83496352713465	0	46.41588833612777))
(70992.02958001233	(4.641588833612772e-05	16.83496352713465	0	21.544346900318832))
(82734.5344727227	(4.641588833612772e-05	16.83496352713465	0	10.0))
(103555.04314793466	(4.641588833612772e-05	16.83496352713465	0	4.641588833612778))
(144770.06032085847	(4.641588833612772e-05	16.83496352713465	0	2.154434690031884))
(338986.6412444339	(4.641588833612772e-05	16.83496352713465	0	1.0))
(56183.023409593094	(0.0001	16.83496352713465	0	1000.0))
(56487.02353625981	(0.0001	16.83496352713465	0	464.15888336127773))
(57127.02380292659	(0.0001	16.83496352713465	0	215.44346900318823))
(58442.52435105182	(0.0001	16.83496352713465	0	100.0))
(61048.02543667727	(0.0001	16.83496352713465	0	46.41588833612777))
(65951.52747980312	(0.0001	16.83496352713465	0	21.544346900318832))
(74717.53113230465	(0.0001	16.83496352713465	0	10.0))
(89938.53747439063	(0.0001	16.83496352713465	0	4.641588833612778))
(117257.54885731204	(0.0001	16.83496352713465	0	2.154434690031884))
(177969.57415398923	(0.0001	16.83496352713465	0	1.0))
(55204.02300167626	(0.00021544346900318823	16.83496352713465	0	1000.0))
(55414.523089384624	(0.00021544346900318823	16.83496352713465	0	464.15888336127773))
(55860.023275009706	(0.00021544346900318823	16.83496352713465	0	215.44346900318823))
(56788.02366167653	(0.00021544346900318823	16.83496352713465	0	100.0))
(58661.02444209352	(0.00021544346900318823	16.83496352713465	0	46.41588833612777))
(62271.025946260816	(0.00021544346900318823	16.83496352713465	0	21.544346900318832))
(68852.52868855363	(0.00021544346900318823	16.83496352713465	0	10.0))
(80304.53346022229	(0.00021544346900318823	16.83496352713465	0	4.641588833612778))
(100058.54169105904	(0.00021544346900318823	16.83496352713465	0	2.154434690031884))
(137173.55715564883	(0.00021544346900318823	16.83496352713465	0	1.0))
(54515.52271480113	(0.00046415888336127773	16.83496352713465	0	1000.0))
(54660.522775217825	(0.00046415888336127773	16.83496352713465	0	464.15888336127773))
(54970.022904176214	(0.00046415888336127773	16.83496352713465	0	215.44346900318823))
(55619.523174801325	(0.00046415888336127773	16.83496352713465	0	100.0))
(56953.02373042656	(0.00046415888336127773	16.83496352713465	0	46.41588833612777))
(59583.02482626035	(0.00046415888336127773	16.83496352713465	0	21.544346900318832))
(64500.52687521953	(0.00046415888336127773	16.83496352713465	0	10.0))
(73194.53049772105	(0.00046415888336127773	16.83496352713465	0	4.641588833612778))
(88043.53668480695	(0.00046415888336127773	16.83496352713465	0	2.154434690031884))
(114028.04751168647	(0.00046415888336127773	16.83496352713465	0	1.0))
(54035.52251480105	(0.001	16.83496352713465	0	1000.0))
(54135.52255646774	(0.001	16.83496352713465	0	464.15888336127773))
(54349.02264542611	(0.001	16.83496352713465	0	215.44346900318823))
(54801.02283375952	(0.001	16.83496352713465	0	100.0))
(55740.523225218014	(0.001	16.83496352713465	0	46.41588833612777))
(57633.524013968345	(0.001	16.83496352713465	0	21.544346900318832))
(61267.525528135644	(0.001	16.83496352713465	0	10.0))
(67850.02827084511	(0.001	16.83496352713465	0	4.641588833612778))
(79186.53299438875	(0.001	16.83496352713465	0	2.154434690031884))
(98462.54102605877	(0.001	16.83496352713465	0	1.0))
(61475.52561480235	(1e-06	36.303700000000006	0	1000.0))
(63596.02649834438	(1e-06	36.303700000000006	0	464.15888336127773))
(67673.02819709509	(1e-06	36.303700000000006	0	215.44346900318823))
(75211.53133813807	(1e-06	36.303700000000006	0	100.0))
(88950.53706272379	(1e-06	36.303700000000006	0	46.41588833612777))
(115356.04806502003	(1e-06	36.303700000000006	0	21.544346900318832))
(184729.5769706571	(1e-06	36.303700000000006	0	10.0))
(0	(1e-06	36.303700000000006	0	4.641588833612778))
(0	(1e-06	36.303700000000006	0	2.154434690031884))
(0	(1e-06	36.303700000000006	0	1.0))
(56950.52372938489	(2.1544346900318822e-06	36.303700000000006	0	1000.0))
(58375.52432313514	(2.1544346900318822e-06	36.303700000000006	0	464.15888336127773))
(61157.02548209396	(2.1544346900318822e-06	36.303700000000006	0	215.44346900318823))
(66336.52764021985	(2.1544346900318822e-06	36.303700000000006	0	100.0))
(75612.03150501313	(2.1544346900318822e-06	36.303700000000006	0	46.41588833612777))
(92130.53838772433	(2.1544346900318822e-06	36.303700000000006	0	21.544346900318832))
(123964.0516516882	(2.1544346900318822e-06	36.303700000000006	0	10.0))
(222191.09257962194	(2.1544346900318822e-06	36.303700000000006	0	4.641588833612778))
(0	(2.1544346900318822e-06	36.303700000000006	0	2.154434690031884))
(0	(2.1544346900318822e-06	36.303700000000006	0	1.0))
(53477.52228230095	(4.641588833612782e-06	36.303700000000006	0	1000.0))
(54453.522688967794	(4.641588833612782e-06	36.303700000000006	0	464.15888336127773))
(56392.02349667646	(4.641588833612782e-06	36.303700000000006	0	215.44346900318823))
(60061.0250254271	(4.641588833612782e-06	36.303700000000006	0	100.0))
(66658.52777438657	(4.641588833612782e-06	36.303700000000006	0	46.41588833612777))
(78120.5325502219	(4.641588833612782e-06	36.303700000000006	0	21.544346900318832))
(98219.0409246004	(4.641588833612782e-06	36.303700000000006	0	10.0))
(137993.55749731563	(4.641588833612782e-06	36.303700000000006	0	4.641588833612778))
(0	(4.641588833612782e-06	36.303700000000006	0	2.154434690031884))
(0	(4.641588833612782e-06	36.303700000000006	0	1.0))
(50837.02118209216	(1e-05	36.303700000000006	0	1000.0))
(51514.02146417562	(1e-05	36.303700000000006	0	464.15888336127773))
(52882.022034175854	(1e-05	36.303700000000006	0	215.44346900318823))
(55523.52313480131	(1e-05	36.303700000000006	0	100.0))
(60350.025145843814	(1e-05	36.303700000000006	0	46.41588833612777))
(68731.02863792861	(1e-05	36.303700000000006	0	21.544346900318832))
(82922.03455084773	(1e-05	36.303700000000006	0	10.0))
(107762.04490085205	(1e-05	36.303700000000006	0	4.641588833612778))
(160485.5668689862	(1e-05	36.303700000000006	0	2.154434690031884))
(0	(1e-05	36.303700000000006	0	1.0))
(48859.020357925154	(2.1544346900318823e-05	36.303700000000006	0	1000.0))
(49332.02055500857	(2.1544346900318823e-05	36.303700000000006	0	464.15888336127773))
(50301.52095896707	(2.1544346900318823e-05	36.303700000000006	0	215.44346900318823))
(52214.021755842405	(2.1544346900318823e-05	36.303700000000006	0	100.0))
(55786.52324438469	(2.1544346900318823e-05	36.303700000000006	0	46.41588833612777))
(62076.02586501078	(2.1544346900318823e-05	36.303700000000006	0	21.544346900318832))
(72651.03027126261	(2.1544346900318823e-05	36.303700000000006	0	10.0))
(90269.53761230735	(2.1544346900318823e-05	36.303700000000006	0	4.641588833612778))
(121769.55073731282	(2.1544346900318823e-05	36.303700000000006	0	2.154434690031884))
(200402.08350086815	(2.1544346900318823e-05	36.303700000000006	0	1.0))
(47402.5197510499	(4.641588833612772e-05	36.303700000000006	0	1000.0))
(47733.01988875829	(4.641588833612772e-05	36.303700000000006	0	464.15888336127773))
(48419.520174800076	(4.641588833612772e-05	36.303700000000006	0	215.44346900318823))
(49801.02075042532	(4.641588833612772e-05	36.303700000000006	0	100.0))
(52445.021852092446	(4.641588833612772e-05	36.303700000000006	0	46.41588833612777))
(57206.02383584327	(4.641588833612772e-05	36.303700000000006	0	21.544346900318832))
(65290.027204178004	(4.641588833612772e-05	36.303700000000006	0	10.0))
(78541.03272543031	(4.641588833612772e-05	36.303700000000006	0	4.641588833612778))
(100612.54192189248	(4.641588833612772e-05	36.303700000000006	0	2.154434690031884))
(142440.05935002473	(4.641588833612772e-05	36.303700000000006	0	1.0))
(46347.01931125805	(0.0001	36.303700000000006	0	1000.0))
(46578.01940750809	(0.0001	36.303700000000006	0	464.15888336127773))
(47062.019609174844	(0.0001	36.303700000000006	0	215.44346900318823))
(48052.020021675016	(0.0001	36.303700000000006	0	100.0))
(49994.02083084202	(0.0001	36.303700000000006	0	46.41588833612777))
(53587.02232792597	(0.0001	36.303700000000006	0	21.544346900318832))
(59817.02492376039	(0.0001	36.303700000000006	0	10.0))
(70063.02919292884	(0.0001	36.303700000000006	0	4.641588833612778))
(86630.03609584838	(0.0001	36.303700000000006	0	2.154434690031884))
(114873.04786376996	(0.0001	36.303700000000006	0	1.0))
(45594.01899750792	(0.00021544346900318823	36.303700000000006	0	1000.0))
(45754.51906438295	(0.00021544346900318823	36.303700000000006	0	464.15888336127773))
(46093.519205633005	(0.00021544346900318823	36.303700000000006	0	215.44346900318823))
(46796.519498549795	(0.00021544346900318823	36.303700000000006	0	100.0))
(48206.52008605004	(0.00021544346900318823	36.303700000000006	0	46.41588833612777))
(50889.521203967175	(0.00021544346900318823	36.303700000000006	0	21.544346900318832))
(55672.52319688467	(0.00021544346900318823	36.303700000000006	0	10.0))
(63673.02653042773	(0.00021544346900318823	36.303700000000006	0	4.641588833612778))
(76530.0318875133	(0.00021544346900318823	36.303700000000006	0	2.154434690031884))
(97391.04057960025	(0.00021544346900318823	36.303700000000006	0	1.0))
(45063.01877625783	(0.00046415888336127773	36.303700000000006	0	1000.0))
(45174.018822507845	(0.00046415888336127773	36.303700000000006	0	464.15888336127773))
(45410.01892084122	(0.00046415888336127773	36.303700000000006	0	215.44346900318823))
(45905.019127091306	(0.00046415888336127773	36.303700000000006	0	100.0))
(46915.51954813315	(0.00046415888336127773	36.303700000000006	0	46.41588833612777))
(48890.52037105016	(0.00046415888336127773	36.303700000000006	0	21.544346900318832))
(52522.02188417579	(0.00046415888336127773	36.303700000000006	0	10.0))
(58756.52448188521	(0.00046415888336127773	36.303700000000006	0	4.641588833612778))
(68875.02869792863	(0.00046415888336127773	36.303700000000006	0	2.154434690031884))
(84968.0354033481	(0.00046415888336127773	36.303700000000006	0	1.0))
(44691.51862146609	(0.001	36.303700000000006	0	1000.0))
(44768.51865354944	(0.001	36.303700000000006	0	464.15888336127773))
(44932.018721674474	(0.001	36.303700000000006	0	215.44346900318823))
(45277.51886563286	(0.001	36.303700000000006	0	100.0))
(45993.01916375799	(0.001	36.303700000000006	0	46.41588833612777))
(47425.019760424904	(0.001	36.303700000000006	0	21.544346900318832))
(50140.52089188371	(0.001	36.303700000000006	0	10.0))
(54951.522896467875	(0.001	36.303700000000006	0	4.641588833612778))
(62928.02622001093	(0.001	36.303700000000006	0	2.154434690031884))
(75607.03150292979	(0.001	36.303700000000006	0	1.0))
