# Supplementary material for: Cooperative stability renders protein complex formation more robust and controllable
Source: Sci Rep. 2022 Jun 21;12:10490. doi: 10.1038/s41598-022-14362-z (PMC9213465; doi:10.1038/s41598-022-14362-z)
Supplement: Supplementary file 10 — Supplementary Information 10. [file 41598_2022_14362_MOESM10_ESM.zip › mathematical_modeling_of_complex_formation/data/o_wo_efficiency_n.txt]

(1.8642218984808159	(1e-06	0.036	0	0))
(3.7208932121729235	(2.1544346900318822e-06	0.036	0	0))
(6.963164790173757	(4.641588833612782e-06	0.036	0	0))
(11.87084466555191	(1e-05	0.036	0	0))
(18.12351405647634	(2.1544346900318823e-05	0.036	0	0))
(24.851662196310077	(4.641588833612772e-05	0.036	0	0))
(31.14956115225959	(0.0001	0.036	0	0))
(36.47076153921214	(0.00021544346900318823	0.036	0	0))
(40.65972176800571	(0.00046415888336127773	0.036	0	0))
(43.804161157811535	(0.001	0.036	0	0))
(8.030388468273019	(1e-06	0.07763207790105872	0	0))
(15.02636670631358	(2.1544346900318822e-06	0.07763207790105872	0	0))
(25.613772976253696	(4.641588833612782e-06	0.07763207790105872	0	0))
(39.09985008962447	(1e-05	0.07763207790105872	0	0))
(53.608694719387344	(2.1544346900318823e-05	0.07763207790105872	0	0))
(67.18774178208677	(4.641588833612772e-05	0.07763207790105872	0	0))
(78.65972121049364	(0.0001	0.07763207790105872	0	0))
(87.69005959882422	(0.00021544346900318823	0.07763207790105872	0	0))
(94.46836226902076	(0.00046415888336127773	0.07763207790105872	0	0))
(99.39727375678854	(0.001	0.07763207790105872	0	0))
(32.4265873914737	(1e-06	0.16740943108989023	0	0))
(55.26693884490371	(2.1544346900318822e-06	0.16740943108989023	0	0))
(84.35439628514939	(4.641588833612782e-06	0.16740943108989023	0	0))
(115.64184144368748	(1e-05	0.16740943108989023	0	0))
(144.91993198484974	(2.1544346900318823e-05	0.16740943108989023	0	0))
(169.652360278903	(4.641588833612772e-05	0.16740943108989023	0	0))
(189.11950520412418	(0.0001	0.16740943108989023	0	0))
(203.73113506793757	(0.00021544346900318823	0.16740943108989023	0	0))
(214.35578192298183	(0.00046415888336127773	0.16740943108989023	0	0))
(221.91926286276322	(0.001	0.16740943108989023	0	0))
(119.24967276869474	(1e-06	0.3610094998817299	0	0))
(181.98696233394963	(2.1544346900318822e-06	0.3610094998817299	0	0))
(249.4564248324295	(4.641588833612782e-06	0.3610094998817299	0	0))
(312.5835708667997	(1e-05	0.3610094998817299	0	0))
(365.9042116405571	(2.1544346900318823e-05	0.3610094998817299	0	0))
(407.8704836065667	(4.641588833612772e-05	0.3610094998817299	0	0))
(439.36798108490314	(0.0001	0.3610094998817299	0	0))
(462.2702686133068	(0.00021544346900318823	0.3610094998817299	0	0))
(478.5736021268205	(0.00046415888336127773	0.3610094998817299	0	0))
(490.01558220753475	(0.001	0.3610094998817299	0	0))
(392.62031278627495	(1e-06	0.7784977116066863	0	0))
(538.114035096382	(2.1544346900318822e-06	0.7784977116066863	0	0))
(674.2239222248328	(4.641588833612782e-06	0.7784977116066863	0	0))
(789.177816342233	(1e-05	0.7784977116066863	0	0))
(879.646505072535	(2.1544346900318823e-05	0.7784977116066863	0	0))
(947.5440350389955	(4.641588833612772e-05	0.7784977116066863	0	0))
(996.9117051412361	(0.0001	0.7784977116066863	0	0))
(1032.0541288169338	(0.00021544346900318823	0.7784977116066863	0	0))
(1056.7173743895792	(0.00046415888336127773	0.7784977116066863	0	0))
(1073.8614642992702	(0.001	0.7784977116066863	0	0))
(1160.7906399859235	(1e-06	1.678788749812395	0	0))
(1454.2601434778524	(2.1544346900318822e-06	1.678788749812395	0	0))
(1702.0891168818903	(4.641588833612782e-06	1.678788749812395	0	0))
(1897.1168412545646	(1e-05	1.678788749812395	0	0))
(2043.47992269412	(2.1544346900318823e-05	1.678788749812395	0	0))
(2149.895886880522	(4.641588833612772e-05	1.678788749812395	0	0))
(2225.646540589998	(0.0001	1.678788749812395	0	0))
(2278.8082113542114	(0.00021544346900318823	1.678788749812395	0	0))
(2315.7620918827233	(0.00046415888336127773	1.678788749812395	0	0))
(2341.284212936003	(0.001	1.678788749812395	0	0))
(3136.750594105173	(1e-06	3.6202183056904658	0	0))
(3671.044904179878	(2.1544346900318822e-06	3.6202183056904658	0	0))
(4091.475454915999	(4.641588833612782e-06	3.6202183056904658	0	0))
(4406.982517056672	(1e-05	3.6202183056904658	0	0))
(4636.370665187479	(2.1544346900318823e-05	3.6202183056904658	0	0))
(4799.653699258041	(4.641588833612772e-05	3.6202183056904658	0	0))
(4914.244153349787	(0.0001	3.6202183056904658	0	0))
(4993.89742404958	(0.00021544346900318823	3.6202183056904658	0	0))
(5048.909588928274	(0.00046415888336127773	3.6202183056904658	0	0))
(5086.737822491235	(0.001	3.6202183056904658	0	0))
(7917.663968130141	(1e-06	7.806807486838919	0	0))
(8824.005883018013	(2.1544346900318822e-06	7.806807486838919	0	0))
(9504.12819767334	(4.641588833612782e-06	7.806807486838919	0	0))
(9998.59218702572	(1e-05	7.806807486838919	0	0))
(10350.554583602056	(2.1544346900318823e-05	7.806807486838919	0	0))
(10597.55445693973	(4.641588833612772e-05	7.806807486838919	0	0))
(10769.245920398964	(0.0001	7.806807486838919	0	0))
(10887.8229426863	(0.00021544346900318823	7.806807486838919	0	0))
(10969.360460676406	(0.00046415888336127773	7.806807486838919	0	0))
(11025.2619654959	(0.001	7.806807486838919	0	0))
(19030.56217452137	(1e-06	16.83496352713465	0	0))
(20496.66469252442	(2.1544346900318822e-06	16.83496352713465	0	0))
(21562.52145079553	(4.641588833612782e-06	16.83496352713465	0	0))
(22321.18919129439	(1e-05	16.83496352713465	0	0))
(22853.597679860628	(2.1544346900318823e-05	16.83496352713465	0	0))
(23223.676122973615	(4.641588833612772e-05	16.83496352713465	0	0))
(23479.265755880093	(0.0001	16.83496352713465	0	0))
(23655.0158904791	(0.00021544346900318823	16.83496352713465	0	0))
(23775.50944612893	(0.00046415888336127773	16.83496352713465	0	0))
(23857.95252824209	(0.001	16.83496352713465	0	0))
(44203.24171021256	(1e-06	36.303700000000006	0	0))
(46500.77927855404	(2.1544346900318822e-06	36.303700000000006	0	0))
(48136.11278740111	(4.641588833612782e-06	36.303700000000006	0	0))
(49283.72174267655	(1e-05	36.303700000000006	0	0))
(50081.41987255897	(2.1544346900318823e-05	36.303700000000006	0	0))
(50632.33595727593	(4.641588833612772e-05	36.303700000000006	0	0))
(51011.158144451176	(0.0001	36.303700000000006	0	0))
(51270.87464362856	(0.00021544346900318823	36.303700000000006	0	0))
(51448.57729265405	(0.00046415888336127773	36.303700000000006	0	0))
(51569.99777187831	(0.001	36.303700000000006	0	0))
