# Supplementary material for: Cooperative stability renders protein complex formation more robust and controllable
Source: Sci Rep. 2022 Jun 21;12:10490. doi: 10.1038/s41598-022-14362-z (PMC9213465; doi:10.1038/s41598-022-14362-z)
Supplement: Supplementary file 10 — Supplementary Information 10. [file 41598_2022_14362_MOESM10_ESM.zip › mathematical_modeling_of_complex_formation/data/c_wo_recover_n.txt]

(350274.64594776917	(1e-06	0.036	0	1000.0))
(338197.14091547544	(1e-06	0.036	0	464.15888336127773))
(321076.6337819308	(1e-06	0.036	0	215.44346900318823))
(301890.6257877608	(1e-06	0.036	0	100.0))
(284893.11870546616	(1e-06	0.036	0	46.41588833612777))
(272258.1134408806	(1e-06	0.036	0	21.544346900318832))
(263733.60988900415	(1e-06	0.036	0	10.0))
(258196.60758191984	(1e-06	0.036	0	4.641588833612778))
(254623.1060929609	(1e-06	0.036	0	2.154434690031884))
(252301.60512566884	(1e-06	0.036	0	1.0))
(346110.14421256015	(2.1544346900318822e-06	0.036	0	1000.0))
(334438.13934922474	(2.1544346900318822e-06	0.036	0	464.15888336127773))
(317746.13239422184	(2.1544346900318822e-06	0.036	0	215.44346900318823))
(298915.12454796856	(2.1544346900318822e-06	0.036	0	100.0))
(282253.617605674	(2.1544346900318822e-06	0.036	0	46.41588833612777))
(270023.1125096302	(2.1544346900318822e-06	0.036	0	21.544346900318832))
(261949.6091456705	(2.1544346900318822e-06	0.036	0	10.0))
(256841.60701733627	(2.1544346900318822e-06	0.036	0	4.641588833612778))
(253629.6056790024	(2.1544346900318822e-06	0.036	0	2.154434690031884))
(251590.6048294187	(2.1544346900318822e-06	0.036	0	1.0))
(339140.1413083922	(4.641588833612782e-06	0.036	0	1000.0))
(327963.6366515153	(4.641588833612782e-06	0.036	0	464.15888336127773))
(311755.1298979708	(4.641588833612782e-06	0.036	0	215.44346900318823))
(293283.1222013009	(4.641588833612782e-06	0.036	0	100.0))
(277027.1154279648	(4.641588833612782e-06	0.036	0	46.41588833612777))
(265447.6106031711	(4.641588833612782e-06	0.036	0	21.544346900318832))
(258217.60759066985	(4.641588833612782e-06	0.036	0	10.0))
(253969.60582066912	(4.641588833612782e-06	0.036	0	4.641588833612778))
(251509.10479546036	(4.641588833612782e-06	0.036	0	2.154434690031884))
(250067.10419462677	(4.641588833612782e-06	0.036	0	1.0))
(329340.63722526556	(1e-05	0.036	0	1000.0))
(318532.63272193033	(1e-05	0.036	0	464.15888336127773))
(302515.1260479692	(1e-05	0.036	0	215.44346900318823))
(283932.61830525764	(1e-05	0.036	0	100.0))
(267680.61153358815	(1e-05	0.036	0	46.41588833612777))
(256740.60697525291	(1e-05	0.036	0	21.544346900318832))
(250779.6044915019	(1e-05	0.036	0	10.0))
(248064.10336004308	(1e-05	0.036	0	4.641588833612778))
(247061.60294233458	(1e-05	0.036	0	2.154434690031884))
(246834.10284754288	(1e-05	0.036	0	1.0))
(318102.6325427636	(2.1544346900318823e-05	0.036	0	1000.0))
(307331.62805484503	(2.1544346900318823e-05	0.036	0	464.15888336127773))
(290853.12118880055	(2.1544346900318823e-05	0.036	0	215.44346900318823))
(271064.61294358876	(2.1544346900318823e-05	0.036	0	100.0))
(253505.6056273357	(2.1544346900318823e-05	0.036	0	46.41588833612777))
(242259.10094129207	(2.1544346900318823e-05	0.036	0	21.544346900318832))
(237391.59891316624	(2.1544346900318823e-05	0.036	0	10.0))
(236757.59864899947	(2.1544346900318823e-05	0.036	0	4.641588833612778))
(238161.09923379138	(2.1544346900318823e-05	0.036	0	2.154434690031884))
(240171.10007129173	(2.1544346900318823e-05	0.036	0	1.0))
(307405.6280856784	(4.641588833612772e-05	0.036	0	1000.0))
(296363.1234846348	(4.641588833612772e-05	0.036	0	464.15888336127773))
(278801.6161673401	(4.641588833612772e-05	0.036	0	215.44346900318823))
(256604.60691858624	(4.641588833612772e-05	0.036	0	100.0))
(235892.0982883743	(4.641588833612772e-05	0.036	0	46.41588833612777))
(222285.09261878862	(4.641588833612772e-05	0.036	0	21.544346900318832))
(216931.09038795435	(4.641588833612772e-05	0.036	0	10.0))
(217785.59074399617	(4.641588833612772e-05	0.036	0	4.641588833612778))
(222024.5925102469	(4.641588833612772e-05	0.036	0	2.154434690031884))
(227355.5947314978	(4.641588833612772e-05	0.036	0	1.0))
(298525.62438567687	(0.0001	0.036	0	1000.0))
(287075.1196146332	(0.0001	0.036	0	464.15888336127773))
(268155.1117312966	(0.0001	0.036	0	215.44346900318823))
(242885.60120233384	(0.0001	0.036	0	100.0))
(217679.09069962116	(0.0001	0.036	0	46.41588833612777))
(199693.5832056597	(0.0001	0.036	0	21.544346900318832))
(191383.57974315825	(0.0001	0.036	0	10.0))
(191403.57975149158	(0.0001	0.036	0	4.641588833612778))
(197101.58212565925	(0.0001	0.036	0	2.154434690031884))
(205662.08569253574	(0.0001	0.036	0	1.0))
(291760.12156671734	(0.00021544346900318823	0.036	0	1000.0))
(279905.61662734026	(0.00021544346900318823	0.036	0	464.15888336127773))
(259671.1081962951	(0.00021544346900318823	0.036	0	215.44346900318823))
(231298.09637420686	(0.00021544346900318823	0.036	0	100.0))
(201237.08384878497	(0.00021544346900318823	0.036	0	46.41588833612777))
(178042.57418440594	(0.00021544346900318823	0.036	0	21.544346900318832))
(165213.56883898703	(0.00021544346900318823	0.036	0	10.0))
(161832.0674300281	(0.00021544346900318823	0.036	0	4.641588833612778))
(165890.56912107047	(0.00021544346900318823	0.036	0	2.154434690031884))
(175184.5729935721	(0.00021544346900318823	0.036	0	1.0))
(286853.11952213314	(0.00046415888336127773	0.036	0	1000.0))
(274660.6144419227	(0.00046415888336127773	0.036	0	464.15888336127773))
(253312.10554671066	(0.00046415888336127773	0.036	0	215.44346900318823))
(222190.09257920526	(0.00046415888336127773	0.036	0	100.0))
(187623.57817649093	(0.00046415888336127773	0.036	0	46.41588833612777))
(159490.5664544027	(0.00046415888336127773	0.036	0	21.544346900318832))
(142177.05924044136	(0.00046415888336127773	0.036	0	10.0))
(134607.05608627337	(0.00046415888336127773	0.036	0	4.641588833612778))
(134774.55615606508	(0.00046415888336127773	0.036	0	2.154434690031884))
(141229.55884564953	(0.00046415888336127773	0.036	0	1.0))
(283388.11807838257	(0.001	0.036	0	1000.0))
(270936.1128900471	(0.001	0.036	0	464.15888336127773))
(248713.10363045987	(0.001	0.036	0	215.44346900318823))
(215339.08972462075	(0.001	0.036	0	100.0))
(176933.5737223224	(0.001	0.036	0	46.41588833612777))
(144581.56024231677	(0.001	0.036	0	21.544346900318832))
(123582.5514927298	(0.001	0.036	0	10.0))
(112549.54689564455	(0.001	0.036	0	4.641588833612778))
(108916.04538168559	(0.001	0.036	0	2.154434690031884))
(111159.54631647764	(0.001	0.036	0	1.0))
(334414.1393392247	(1e-06	0.07763207790105872	0	1000.0))
(317718.13238255517	(1e-06	0.07763207790105872	0	464.15888336127773))
(298887.62453651027	(1e-06	0.07763207790105872	0	215.44346900318823))
(282231.61759650736	(1e-06	0.07763207790105872	0	100.0))
(270007.1125029636	(1e-06	0.07763207790105872	0	46.41588833612777))
(261938.60914108716	(1e-06	0.07763207790105872	0	21.544346900318832))
(256834.6070144196	(1e-06	0.07763207790105872	0	10.0))
(253625.1056771274	(1e-06	0.07763207790105872	0	4.641588833612778))
(251587.6048281687	(1e-06	0.07763207790105872	0	2.154434690031884))
(250275.60428150182	(1e-06	0.07763207790105872	0	1.0))
(327937.1366404736	(2.1544346900318822e-06	0.07763207790105872	0	1000.0))
(311723.6298848458	(2.1544346900318822e-06	0.07763207790105872	0	464.15888336127773))
(293252.1221883843	(2.1544346900318822e-06	0.07763207790105872	0	215.44346900318823))
(277001.11541713146	(2.1544346900318822e-06	0.07763207790105872	0	100.0))
(265428.61059525446	(2.1544346900318822e-06	0.07763207790105872	0	46.41588833612777))
(258204.6075852532	(2.1544346900318822e-06	0.07763207790105872	0	21.544346900318832))
(253961.10581712745	(2.1544346900318822e-06	0.07763207790105872	0	10.0))
(251503.10479296037	(2.1544346900318822e-06	0.07763207790105872	0	4.641588833612778))
(250063.1041929601	(2.1544346900318822e-06	0.07763207790105872	0	2.154434690031884))
(249200.1038333766	(2.1544346900318822e-06	0.07763207790105872	0	1.0))
(318503.1327096387	(4.641588833612782e-06	0.07763207790105872	0	1000.0))
(302480.12603338587	(4.641588833612782e-06	0.07763207790105872	0	464.15888336127773))
(283896.61829025764	(4.641588833612782e-06	0.07763207790105872	0	215.44346900318823))
(267649.6115206715	(4.641588833612782e-06	0.07763207790105872	0	100.0))
(256716.60696525293	(4.641588833612782e-06	0.07763207790105872	0	46.41588833612777))
(250762.60448441855	(4.641588833612782e-06	0.07763207790105872	0	21.544346900318832))
(248052.10335504307	(4.641588833612782e-06	0.07763207790105872	0	10.0))
(247053.60293900126	(4.641588833612782e-06	0.07763207790105872	0	4.641588833612778))
(246828.6028452512	(4.641588833612782e-06	0.07763207790105872	0	2.154434690031884))
(246902.1028758762	(4.641588833612782e-06	0.07763207790105872	0	1.0))
(307301.1280421367	(1e-05	0.07763207790105872	0	1000.0))
(290815.1211729672	(1e-05	0.07763207790105872	0	464.15888336127773))
(271023.6129265054	(1e-05	0.07763207790105872	0	215.44346900318823))
(253468.1056117107	(1e-05	0.07763207790105872	0	100.0))
(242228.60092858374	(1e-05	0.07763207790105872	0	46.41588833612777))
(237368.09890337457	(1e-05	0.07763207790105872	0	21.544346900318832))
(236740.0986417078	(1e-05	0.07763207790105872	0	10.0))
(238148.59922858304	(1e-05	0.07763207790105872	0	4.641588833612778))
(240162.1000675417	(1e-05	0.07763207790105872	0	2.154434690031884))
(242078.10086587537	(1e-05	0.07763207790105872	0	1.0))
(296333.1234721348	(2.1544346900318823e-05	0.07763207790105872	0	1000.0))
(278762.11615088175	(2.1544346900318823e-05	0.07763207790105872	0	464.15888336127773))
(256559.1068996279	(2.1544346900318823e-05	0.07763207790105872	0	215.44346900318823))
(235848.09827004097	(2.1544346900318823e-05	0.07763207790105872	0	100.0))
(222247.09260295526	(2.1544346900318823e-05	0.07763207790105872	0	46.41588833612777))
(216900.0903750377	(2.1544346900318823e-05	0.07763207790105872	0	21.544346900318832))
(217761.09073378783	(2.1544346900318823e-05	0.07763207790105872	0	10.0))
(222006.09250253855	(2.1544346900318823e-05	0.07763207790105872	0	4.641588833612778))
(227341.09472545615	(2.1544346900318823e-05	0.07763207790105872	0	2.154434690031884))
(232400.59683358204	(2.1544346900318823e-05	0.07763207790105872	0	1.0))
(287047.11960296653	(4.641588833612772e-05	0.07763207790105872	0	1000.0))
(268116.1117150466	(4.641588833612772e-05	0.07763207790105872	0	464.15888336127773))
(242837.60118233383	(4.641588833612772e-05	0.07763207790105872	0	215.44346900318823))
(217630.09067920447	(4.641588833612772e-05	0.07763207790105872	0	100.0))
(199650.08318753468	(4.641588833612772e-05	0.07763207790105872	0	46.41588833612777))
(191346.57972774157	(4.641588833612772e-05	0.07763207790105872	0	21.544346900318832))
(191372.57973857492	(4.641588833612772e-05	0.07763207790105872	0	10.0))
(197075.5821148259	(4.641588833612772e-05	0.07763207790105872	0	4.641588833612778))
(205641.08568378573	(4.641588833612772e-05	0.07763207790105872	0	2.154434690031884))
(214763.08948462064	(4.641588833612772e-05	0.07763207790105872	0	1.0))
(279879.1166162986	(0.0001	0.07763207790105872	0	1000.0))
(259632.1081800451	(0.0001	0.07763207790105872	0	464.15888336127773))
(231248.0963533735	(0.0001	0.07763207790105872	0	215.44346900318823))
(201184.58382690995	(0.0001	0.07763207790105872	0	100.0))
(177996.0741650309	(0.0001	0.07763207790105872	0	46.41588833612777))
(165173.56882232035	(0.0001	0.07763207790105872	0	21.544346900318832))
(161797.56741565312	(0.0001	0.07763207790105872	0	10.0))
(165859.5691081538	(0.0001	0.07763207790105872	0	4.641588833612778))
(175157.07298211375	(0.0001	0.07763207790105872	0	2.154434690031884))
(187256.07802336587	(0.0001	0.07763207790105872	0	1.0))
(274635.614431506	(0.00021544346900318823	0.07763207790105872	0	1000.0))
(253273.10553046066	(0.00021544346900318823	0.07763207790105872	0	464.15888336127773))
(222138.0925575386	(0.00021544346900318823	0.07763207790105872	0	215.44346900318823))
(187569.07815378258	(0.00021544346900318823	0.07763207790105872	0	100.0))
(159442.5664344027	(0.00021544346900318823	0.07763207790105872	0	46.41588833612777))
(142137.05922377468	(0.00021544346900318823	0.07763207790105872	0	21.544346900318832))
(134573.0560721067	(0.00021544346900318823	0.07763207790105872	0	10.0))
(134743.5561431484	(0.00021544346900318823	0.07763207790105872	0	4.641588833612778))
(141200.5588335662	(0.00021544346900318823	0.07763207790105872	0	2.154434690031884))
(152575.5635731515	(0.00021544346900318823	0.07763207790105872	0	1.0))
(270912.11288004706	(0.00046415888336127773	0.07763207790105872	0	1000.0))
(248674.10361420986	(0.00046415888336127773	0.07763207790105872	0	464.15888336127773))
(215286.0897025374	(0.00046415888336127773	0.07763207790105872	0	215.44346900318823))
(176877.57369898906	(0.00046415888336127773	0.07763207790105872	0	100.0))
(144533.06022210844	(0.00046415888336127773	0.07763207790105872	0	46.41588833612777))
(123543.5514764798	(0.00046415888336127773	0.07763207790105872	0	21.544346900318832))
(112517.54688231122	(0.00046415888336127773	0.07763207790105872	0	10.0))
(108888.04537001891	(0.00046415888336127773	0.07763207790105872	0	4.641588833612778))
(111133.04630543597	(0.00046415888336127773	0.07763207790105872	0	2.154434690031884))
(118535.54938981225	(0.00046415888336127773	0.07763207790105872	0	1.0))
(268311.61179650493	(0.001	0.07763207790105872	0	1000.0))
(245417.6022573343	(0.001	0.07763207790105872	0	464.15888336127773))
(210277.58761566153	(0.001	0.07763207790105872	0	215.44346900318823))
(168768.57032023766	(0.001	0.07763207790105872	0	100.0))
(132974.55540606476	(0.001	0.07763207790105872	0	46.41588833612777))
(109090.04545418562	(0.001	0.07763207790105872	0	21.544346900318832))
(95561.53981730826	(0.001	0.07763207790105872	0	10.0))
(89228.53717855716	(0.001	0.07763207790105872	0	4.641588833612778))
(88105.03671043197	(0.001	0.07763207790105872	0	2.154434690031884))
(91363.53806814087	(0.001	0.07763207790105872	0	1.0))
(311692.6298719291	(1e-06	0.16740943108989023	0	1000.0))
(293221.1221754676	(1e-06	0.16740943108989023	0	464.15888336127773))
(276975.61540650646	(1e-06	0.16740943108989023	0	215.44346900318823))
(265409.61058733775	(1e-06	0.16740943108989023	0	100.0))
(258191.6075798365	(1e-06	0.16740943108989023	0	46.41588833612777))
(253952.10581337745	(1e-06	0.16740943108989023	0	21.544346900318832))
(251497.10479046035	(1e-06	0.16740943108989023	0	10.0))
(250059.10419129345	(1e-06	0.16740943108989023	0	4.641588833612778))
(249197.10383212662	(1e-06	0.16740943108989023	0	2.154434690031884))
(248666.60361108487	(1e-06	0.16740943108989023	0	1.0))
(302445.1260188025	(2.1544346900318822e-06	0.16740943108989023	0	1000.0))
(283861.11827546597	(2.1544346900318822e-06	0.16740943108989023	0	464.15888336127773))
(267618.1115075465	(2.1544346900318822e-06	0.16740943108989023	0	215.44346900318823))
(256693.10695546126	(2.1544346900318822e-06	0.16740943108989023	0	100.0))
(250745.60447733523	(2.1544346900318822e-06	0.16740943108989023	0	46.41588833612777))
(248040.60335025142	(2.1544346900318822e-06	0.16740943108989023	0	21.544346900318832))
(247045.10293545958	(2.1544346900318822e-06	0.16740943108989023	0	10.0))
(246823.10284295955	(2.1544346900318822e-06	0.16740943108989023	0	4.641588833612778))
(246898.60287441788	(2.1544346900318822e-06	0.16740943108989023	0	2.154434690031884))
(247057.60294066792	(2.1544346900318822e-06	0.16740943108989023	0	1.0))
(290777.12115713384	(4.641588833612782e-06	0.16740943108989023	0	1000.0))
(270982.6129094221	(4.641588833612782e-06	0.16740943108989023	0	464.15888336127773))
(253430.10559587736	(4.641588833612782e-06	0.16740943108989023	0	215.44346900318823))
(242197.60091566708	(4.641588833612782e-06	0.16740943108989023	0	100.0))
(237344.59889358288	(4.641588833612782e-06	0.16740943108989023	0	46.41588833612777))
(236723.09863462445	(4.641588833612782e-06	0.16740943108989023	0	21.544346900318832))
(238136.0992233747	(4.641588833612782e-06	0.16740943108989023	0	10.0))
(240153.60006400006	(4.641588833612782e-06	0.16740943108989023	0	4.641588833612778))
(242072.10086337538	(4.641588833612782e-06	0.16740943108989023	0	2.154434690031884))
(243641.601517334	(4.641588833612782e-06	0.16740943108989023	0	1.0))
(278723.11613463174	(1e-05	0.16740943108989023	0	1000.0))
(256514.1068808779	(1e-05	0.16740943108989023	0	464.15888336127773))
(235804.09825170762	(1e-05	0.16740943108989023	0	215.44346900318823))
(222209.09258712194	(1e-05	0.16740943108989023	0	100.0))
(216869.090362121	(1e-05	0.16740943108989023	0	46.41588833612777))
(217737.0907237878	(1e-05	0.16740943108989023	0	21.544346900318832))
(221987.0924946219	(1e-05	0.16740943108989023	0	10.0))
(227327.0947196228	(1e-05	0.16740943108989023	0	4.641588833612778))
(232390.59682941536	(1e-05	0.16740943108989023	0	2.154434690031884))
(236592.59858024944	(1e-05	0.16740943108989023	0	1.0))
(268076.61169858824	(2.1544346900318823e-05	0.16740943108989023	0	1000.0))
(242789.60116233383	(2.1544346900318823e-05	0.16740943108989023	0	464.15888336127773))
(217581.59065899614	(2.1544346900318823e-05	0.16740943108989023	0	215.44346900318823))
(199606.58316940969	(2.1544346900318823e-05	0.16740943108989023	0	100.0))
(191309.5797123249	(2.1544346900318823e-05	0.16740943108989023	0	46.41588833612777))
(191341.0797254499	(2.1544346900318823e-05	0.16740943108989023	0	21.544346900318832))
(197049.58210399255	(2.1544346900318823e-05	0.16740943108989023	0	10.0))
(205620.08567503572	(2.1544346900318823e-05	0.16740943108989023	0	4.641588833612778))
(214746.58947774564	(2.1544346900318823e-05	0.16740943108989023	0	2.154434690031884))
(222999.59291649706	(2.1544346900318823e-05	0.16740943108989023	0	1.0))
(259592.60816358676	(4.641588833612772e-05	0.16740943108989023	0	1000.0))
(231198.09633254015	(4.641588833612772e-05	0.16740943108989023	0	464.15888336127773))
(201132.58380524328	(4.641588833612772e-05	0.16740943108989023	0	215.44346900318823))
(177949.07414544758	(4.641588833612772e-05	0.16740943108989023	0	100.0))
(165133.5688056537	(4.641588833612772e-05	0.16740943108989023	0	46.41588833612777))
(161763.0674012781	(4.641588833612772e-05	0.16740943108989023	0	21.544346900318832))
(165829.06909544548	(4.641588833612772e-05	0.16740943108989023	0	10.0))
(175130.07297086375	(4.641588833612772e-05	0.16740943108989023	0	4.641588833612778))
(187232.07801336586	(4.641588833612772e-05	0.16740943108989023	0	2.154434690031884))
(199850.58327107638	(4.641588833612772e-05	0.16740943108989023	0	1.0))
(253234.10551421065	(0.0001	0.16740943108989023	0	1000.0))
(222086.59253608025	(0.0001	0.16740943108989023	0	464.15888336127773))
(187514.57813107423	(0.0001	0.16740943108989023	0	215.44346900318823))
(159394.06641419436	(0.0001	0.16740943108989023	0	100.0))
(142097.05920710802	(0.0001	0.16740943108989023	0	46.41588833612777))
(134538.5560577317	(0.0001	0.16740943108989023	0	21.544346900318832))
(134712.55613023174	(0.0001	0.16740943108989023	0	10.0))
(141171.55882148285	(0.0001	0.16740943108989023	0	4.641588833612778))
(152548.5635619015	(0.0001	0.16740943108989023	0	2.154434690031884))
(167032.569596904	(0.0001	0.16740943108989023	0	1.0))
(248635.60359816818	(0.00021544346900318823	0.16740943108989023	0	1000.0))
(215233.08968045405	(0.00021544346900318823	0.16740943108989023	0	464.15888336127773))
(176821.07367544738	(0.00021544346900318823	0.16740943108989023	0	215.44346900318823))
(144484.5602019001	(0.00021544346900318823	0.16740943108989023	0	100.0))
(123504.55146022979	(0.00021544346900318823	0.16740943108989023	0	46.41588833612777))
(112485.54686897786	(0.00021544346900318823	0.16740943108989023	0	21.544346900318832))
(108860.04535835225	(0.00021544346900318823	0.16740943108989023	0	10.0))
(111106.5462943943	(0.00021544346900318823	0.16740943108989023	0	4.641588833612778))
(118509.54937897892	(0.00021544346900318823	0.16740943108989023	0	2.154434690031884))
(130451.05435460599	(0.00021544346900318823	0.16740943108989023	0	1.0))
(245379.10224129262	(0.00046415888336127773	0.16740943108989023	0	1000.0))
(210223.5875931615	(0.00046415888336127773	0.16740943108989023	0	464.15888336127773))
(168710.57029607098	(0.00046415888336127773	0.16740943108989023	0	215.44346900318823))
(132926.05538585642	(0.00046415888336127773	0.16740943108989023	0	100.0))
(109052.54543856061	(0.00046415888336127773	0.16740943108989023	0	46.41588833612777))
(95532.0398050166	(0.00046415888336127773	0.16740943108989023	0	21.544346900318832))
(89204.03716834883	(0.00046415888336127773	0.16740943108989023	0	10.0))
(88082.53670105696	(0.00046415888336127773	0.16740943108989023	0	4.641588833612778))
(91342.03805918254	(0.00046415888336127773	0.16740943108989023	0	2.154434690031884))
(98734.04113918381	(0.00046415888336127773	0.16740943108989023	0	1.0))
(243103.1012929589	(0.001	0.16740943108989023	0	1000.0))
(206634.58609774424	(0.001	0.16740943108989023	0	464.15888336127773))
(162714.56779773658	(0.001	0.16740943108989023	0	215.44346900318823))
(124177.05174043824	(0.001	0.16740943108989023	0	100.0))
(97995.04083126702	(0.001	0.16740943108989023	0	46.41588833612777))
(82631.53442980602	(0.001	0.16740943108989023	0	21.544346900318832))
(74525.5310523046	(0.001	0.16740943108989023	0	10.0))
(71228.52967855404	(0.001	0.16740943108989023	0	4.641588833612778))
(71593.52983063743	(0.001	0.16740943108989023	0	2.154434690031884))
(75245.53135230474	(0.001	0.16740943108989023	0	1.0))
(283825.11826046597	(1e-06	0.3610094998817299	0	1000.0))
(267587.1114946298	(1e-06	0.3610094998817299	0	464.15888336127773))
(256669.10694546124	(1e-06	0.3610094998817299	0	215.44346900318823))
(250728.10447004356	(1e-06	0.3610094998817299	0	100.0))
(248028.6033452514	(1e-06	0.3610094998817299	0	46.41588833612777))
(247037.10293212623	(1e-06	0.3610094998817299	0	21.544346900318832))
(246817.60284066788	(1e-06	0.3610094998817299	0	10.0))
(246894.60287275122	(1e-06	0.3610094998817299	0	4.641588833612778))
(247055.10293962626	(1e-06	0.3610094998817299	0	2.154434690031884))
(247215.10300629295	(1e-06	0.3610094998817299	0	1.0))
(270941.6128923387	(2.1544346900318822e-06	0.3610094998817299	0	1000.0))
(253392.60558025233	(2.1544346900318822e-06	0.3610094998817299	0	464.15888336127773))
(242167.10090295874	(2.1544346900318822e-06	0.3610094998817299	0	215.44346900318823))
(237321.09888379122	(2.1544346900318822e-06	0.3610094998817299	0	100.0))
(236706.09862754113	(2.1544346900318822e-06	0.3610094998817299	0	46.41588833612777))
(238124.0992183747	(2.1544346900318822e-06	0.3610094998817299	0	21.544346900318832))
(240144.60006025006	(2.1544346900318822e-06	0.3610094998817299	0	10.0))
(242066.1008608754	(2.1544346900318822e-06	0.3610094998817299	0	4.641588833612778))
(243637.6015156673	(2.1544346900318822e-06	0.3610094998817299	0	2.154434690031884))
(244830.1020125425	(2.1544346900318822e-06	0.3610094998817299	0	1.0))
(256469.10686212787	(4.641588833612782e-06	0.3610094998817299	0	1000.0))
(235760.09823337427	(4.641588833612782e-06	0.3610094998817299	0	464.15888336127773))
(222171.09257128858	(4.641588833612782e-06	0.3610094998817299	0	215.44346900318823))
(216838.09034920434	(4.641588833612782e-06	0.3610094998817299	0	100.0))
(217712.59071357947	(4.641588833612782e-06	0.3610094998817299	0	46.41588833612777))
(221968.09248670522	(4.641588833612782e-06	0.3610094998817299	0	21.544346900318832))
(227313.09471378947	(4.641588833612782e-06	0.3610094998817299	0	10.0))
(232380.09682504035	(4.641588833612782e-06	0.3610094998817299	0	4.641588833612778))
(236585.09857712442	(4.641588833612782e-06	0.3610094998817299	0	2.154434690031884))
(239819.09992462498	(4.641588833612782e-06	0.3610094998817299	0	1.0))
(242742.10114254217	(1e-05	0.3610094998817299	0	1000.0))
(217532.59063857945	(1e-05	0.3610094998817299	0	464.15888336127773))
(199563.08315128466	(1e-05	0.3610094998817299	0	215.44346900318823))
(191272.57969690821	(1e-05	0.3610094998817299	0	100.0))
(191310.07971253322	(1e-05	0.3610094998817299	0	46.41588833612777))
(197023.58209315923	(1e-05	0.3610094998817299	0	21.544346900318832))
(205598.5856660774	(1e-05	0.3610094998817299	0	10.0))
(214729.5894706623	(1e-05	0.3610094998817299	0	4.641588833612778))
(222986.5929110804	(1e-05	0.3610094998817299	0	2.154434690031884))
(229756.09573170656	(1e-05	0.3610094998817299	0	1.0))
(231148.09631170682	(2.1544346900318823e-05	0.3610094998817299	0	1000.0))
(201080.58378357659	(2.1544346900318823e-05	0.3610094998817299	0	464.15888336127773))
(177902.57412607258	(2.1544346900318823e-05	0.3610094998817299	0	215.44346900318823))
(165093.568788987	(2.1544346900318823e-05	0.3610094998817299	0	100.0))
(161728.06738669475	(2.1544346900318823e-05	0.3610094998817299	0	46.41588833612777))
(165798.0690825288	(2.1544346900318823e-05	0.3610094998817299	0	21.544346900318832))
(175102.57295940543	(2.1544346900318823e-05	0.3610094998817299	0	10.0))
(187208.5780035742	(2.1544346900318823e-05	0.3610094998817299	0	4.641588833612778))
(199831.08326295138	(2.1544346900318823e-05	0.3610094998817299	0	2.154434690031884))
(211358.58806607837	(2.1544346900318823e-05	0.3610094998817299	0	1.0))
(222035.0925146219	(4.641588833612772e-05	0.3610094998817299	0	1000.0))
(187460.07810836588	(4.641588833612772e-05	0.3610094998817299	0	464.15888336127773))
(159346.06639419435	(4.641588833612772e-05	0.3610094998817299	0	215.44346900318823))
(142057.05919044133	(4.641588833612772e-05	0.3610094998817299	0	100.0))
(134504.55604356504	(4.641588833612772e-05	0.3610094998817299	0	46.41588833612777))
(134681.55611731505	(4.641588833612772e-05	0.3610094998817299	0	21.544346900318832))
(141142.55880939952	(4.641588833612772e-05	0.3610094998817299	0	10.0))
(152521.06355044316	(4.641588833612772e-05	0.3610094998817299	0	4.641588833612778))
(167007.56958648734	(4.641588833612772e-05	0.3610094998817299	0	2.154434690031884))
(182482.5760344067	(4.641588833612772e-05	0.3610094998817299	0	1.0))
(215180.0896583707	(0.0001	0.3610094998817299	0	1000.0))
(176764.5736519057	(0.0001	0.3610094998817299	0	464.15888336127773))
(144436.06018169175	(0.0001	0.3610094998817299	0	215.44346900318823))
(123466.05144418811	(0.0001	0.3610094998817299	0	100.0))
(112453.54685564453	(0.0001	0.3610094998817299	0	46.41588833612777))
(108831.54534647724	(0.0001	0.3610094998817299	0	21.544346900318832))
(111080.54628356097	(0.0001	0.3610094998817299	0	10.0))
(118483.54936814558	(0.0001	0.3610094998817299	0	4.641588833612778))
(130425.05434377266	(0.0001	0.3610094998817299	0	2.154434690031884))
(145842.06076752534	(0.0001	0.3610094998817299	0	1.0))
(210169.5875706615	(0.00021544346900318823	0.3610094998817299	0	1000.0))
(168652.5702719043	(0.00021544346900318823	0.3610094998817299	0	464.15888336127773))
(132877.05536543974	(0.00021544346900318823	0.3610094998817299	0	215.44346900318823))
(109015.54542314394	(0.00021544346900318823	0.3610094998817299	0	100.0))
(95502.53979272493	(0.00021544346900318823	0.3610094998817299	0	46.41588833612777))
(89179.03715793215	(0.00021544346900318823	0.3610094998817299	0	21.544346900318832))
(88060.03669168196	(0.00021544346900318823	0.3610094998817299	0	10.0))
(91320.53805022419	(0.00021544346900318823	0.3610094998817299	0	4.641588833612778))
(98712.04113001714	(0.00021544346900318823	0.3610094998817299	0	2.154434690031884))
(110087.04586960246	(0.00021544346900318823	0.3610094998817299	0	1.0))
(206580.08607503588	(0.00046415888336127773	0.3610094998817299	0	1000.0))
(162655.56777315325	(0.00046415888336127773	0.3610094998817299	0	464.15888336127773))
(124128.05172002155	(0.00046415888336127773	0.3610094998817299	0	215.44346900318823))
(97958.54081605868	(0.00046415888336127773	0.3610094998817299	0	100.0))
(82604.53441855601	(0.00046415888336127773	0.3610094998817299	0	46.41588833612777))
(74503.53104313795	(0.00046415888336127773	0.3610094998817299	0	21.544346900318832))
(71209.52967063736	(0.00046415888336127773	0.3610094998817299	0	10.0))
(71575.52982313743	(0.00046415888336127773	0.3610094998817299	0	4.641588833612778))
(75228.03134501306	(0.00046415888336127773	0.3610094998817299	0	2.154434690031884))
(82134.03422251427	(0.00046415888336127773	0.3610094998817299	0	1.0))
(204044.5850185771	(0.001	0.3610094998817299	0	1000.0))
(158310.0659625275	(0.001	0.3610094998817299	0	464.15888336127773))
(117635.5490148121	(0.001	0.3610094998817299	0	215.44346900318823))
(89594.03733084889	(0.001	0.3610094998817299	0	100.0))
(72777.53032397098	(0.001	0.3610094998817299	0	46.41588833612777))
(63440.026433344356	(0.001	0.3610094998817299	0	21.544346900318832))
(58790.524496051876	(0.001	0.3610094998817299	0	10.0))
(57367.02390292663	(0.001	0.3610094998817299	0	4.641588833612778))
(58587.02441126018	(0.001	0.3610094998817299	0	2.154434690031884))
(62302.02595917749	(0.001	0.3610094998817299	0	1.0))
(253354.605564419	(1e-06	0.7784977116066863	0	1000.0))
(242136.10089004206	(1e-06	0.7784977116066863	0	464.15888336127773))
(237297.59887399955	(1e-06	0.7784977116066863	0	215.44346900318823))
(236688.59862024945	(1e-06	0.7784977116066863	0	100.0))
(238111.59921316637	(1e-06	0.7784977116066863	0	46.41588833612777))
(240136.10005670838	(1e-06	0.7784977116066863	0	21.544346900318832))
(242059.60085816705	(1e-06	0.7784977116066863	0	10.0))
(243633.10151379232	(1e-06	0.7784977116066863	0	4.641588833612778))
(244827.10201129253	(1e-06	0.7784977116066863	0	2.154434690031884))
(245695.60237316767	(1e-06	0.7784977116066863	0	1.0))
(235716.09821504095	(2.1544346900318822e-06	0.7784977116066863	0	1000.0))
(222133.09255545525	(2.1544346900318822e-06	0.7784977116066863	0	464.15888336127773))
(216807.59033649598	(2.1544346900318822e-06	0.7784977116066863	0	215.44346900318823))
(217688.09070337116	(2.1544346900318822e-06	0.7784977116066863	0	100.0))
(221949.5924789969	(2.1544346900318822e-06	0.7784977116066863	0	46.41588833612777))
(227299.09470795616	(2.1544346900318822e-06	0.7784977116066863	0	21.544346900318832))
(232370.0968208737	(2.1544346900318822e-06	0.7784977116066863	0	10.0))
(236578.09857420775	(2.1544346900318822e-06	0.7784977116066863	0	4.641588833612778))
(239814.09992254165	(2.1544346900318822e-06	0.7784977116066863	0	2.154434690031884))
(242190.10091254205	(2.1544346900318822e-06	0.7784977116066863	0	1.0))
(217484.09061837112	(4.641588833612782e-06	0.7784977116066863	0	1000.0))
(199519.58313315964	(4.641588833612782e-06	0.7784977116066863	0	464.15888336127773))
(191235.57968149154	(4.641588833612782e-06	0.7784977116066863	0	215.44346900318823))
(191279.07969961656	(4.641588833612782e-06	0.7784977116066863	0	100.0))
(196997.58208232588	(4.641588833612782e-06	0.7784977116066863	0	46.41588833612777))
(205577.58565732738	(4.641588833612782e-06	0.7784977116066863	0	21.544346900318832))
(214713.0894637873	(4.641588833612782e-06	0.7784977116066863	0	10.0))
(222974.09290587206	(4.641588833612782e-06	0.7784977116066863	0	4.641588833612778))
(229746.59572774824	(4.641588833612782e-06	0.7784977116066863	0	2.154434690031884))
(234953.09789712416	(4.641588833612782e-06	0.7784977116066863	0	1.0))
(201028.58376190992	(1e-05	0.7784977116066863	0	1000.0))
(177856.07410669755	(1e-05	0.7784977116066863	0	464.15888336127773))
(165053.56877232034	(1e-05	0.7784977116066863	0	215.44346900318823))
(161693.56737231975	(1e-05	0.7784977116066863	0	100.0))
(165767.56906982046	(1e-05	0.7784977116066863	0	46.41588833612777))
(175075.5729481554	(1e-05	0.7784977116066863	0	21.544346900318832))
(187185.0779937825	(1e-05	0.7784977116066863	0	10.0))
(199811.58325482637	(1e-05	0.7784977116066863	0	4.641588833612778))
(211343.08805962003	(1e-05	0.7784977116066863	0	2.154434690031884))
(220979.09207462173	(1e-05	0.7784977116066863	0	1.0))
(187405.57808565756	(2.1544346900318823e-05	0.7784977116066863	0	1000.0))
(159298.06637419434	(2.1544346900318823e-05	0.7784977116066863	0	464.15888336127773))
(142017.05917377467	(2.1544346900318823e-05	0.7784977116066863	0	215.44346900318823))
(134470.05602919002	(2.1544346900318823e-05	0.7784977116066863	0	100.0))
(134651.05610460672	(2.1544346900318823e-05	0.7784977116066863	0	46.41588833612777))
(141113.5587973162	(2.1544346900318823e-05	0.7784977116066863	0	21.544346900318832))
(152493.56353898483	(2.1544346900318823e-05	0.7784977116066863	0	10.0))
(166982.06957586235	(2.1544346900318823e-05	0.7784977116066863	0	4.641588833612778))
(182460.07602503168	(2.1544346900318823e-05	0.7784977116066863	0	2.154434690031884))
(197100.58212524257	(2.1544346900318823e-05	0.7784977116066863	0	1.0))
(176708.073628364	(4.641588833612772e-05	0.7784977116066863	0	1000.0))
(144387.56016148342	(4.641588833612772e-05	0.7784977116066863	0	464.15888336127773))
(123427.0514279381	(4.641588833612772e-05	0.7784977116066863	0	215.44346900318823))
(112421.54684231119	(4.641588833612772e-05	0.7784977116066863	0	100.0))
(108803.54533481057	(4.641588833612772e-05	0.7784977116066863	0	46.41588833612777))
(111054.04627251929	(4.641588833612772e-05	0.7784977116066863	0	21.544346900318832))
(118457.54935731224	(4.641588833612772e-05	0.7784977116066863	0	10.0))
(130399.05433293931	(4.641588833612772e-05	0.7784977116066863	0	4.641588833612778))
(145816.56075690032	(4.641588833612772e-05	0.7784977116066863	0	2.154434690031884))
(163049.06793711166	(4.641588833612772e-05	0.7784977116066863	0	1.0))
(168595.07024794596	(0.0001	0.7784977116066863	0	1000.0))
(132828.5553452314	(0.0001	0.7784977116066863	0	464.15888336127773))
(108978.04540751893	(0.0001	0.7784977116066863	0	215.44346900318823))
(95473.03978043325	(0.0001	0.7784977116066863	0	100.0))
(89154.03714751548	(0.0001	0.7784977116066863	0	46.41588833612777))
(88037.53668230696	(0.0001	0.7784977116066863	0	21.544346900318832))
(91298.53804105753	(0.0001	0.7784977116066863	0	10.0))
(98690.04112085048	(0.0001	0.7784977116066863	0	4.641588833612778))
(110064.04586001912	(0.0001	0.7784977116066863	0	2.154434690031884))
(125009.05208710505	(0.0001	0.7784977116066863	0	1.0))
(162596.5677485699	(0.00021544346900318823	0.7784977116066863	0	1000.0))
(124079.55169981322	(0.00021544346900318823	0.7784977116066863	0	464.15888336127773))
(97922.54080105867	(0.00021544346900318823	0.7784977116066863	0	215.44346900318823))
(82577.03440709767	(0.00021544346900318823	0.7784977116066863	0	100.0))
(74481.53103397127	(0.00021544346900318823	0.7784977116066863	0	46.41588833612777))
(71190.02966251236	(0.00021544346900318823	0.7784977116066863	0	21.544346900318832))
(71558.02981584576	(0.00021544346900318823	0.7784977116066863	0	10.0))
(75210.5313377214	(0.00021544346900318823	0.7784977116066863	0	4.641588833612778))
(82115.53421480593	(0.00021544346900318823	0.7784977116066863	0	2.154434690031884))
(92339.5384748077	(0.00021544346900318823	0.7784977116066863	0	1.0))
(158250.5659377358	(0.00046415888336127773	0.7784977116066863	0	1000.0))
(117586.54899439543	(0.00046415888336127773	0.7784977116066863	0	464.15888336127773))
(89558.53731605722	(0.00046415888336127773	0.7784977116066863	0	215.44346900318823))
(72751.53031313764	(0.00046415888336127773	0.7784977116066863	0	100.0))
(63420.02642501102	(0.00046415888336127773	0.7784977116066863	0	46.41588833612777))
(58774.024489176874	(0.00046415888336127773	0.7784977116066863	0	21.544346900318832))
(57352.52389688496	(0.00046415888336127773	0.7784977116066863	0	10.0))
(58573.02440542684	(0.00046415888336127773	0.7784977116066863	0	4.641588833612778))
(62288.02595334415	(0.00046415888336127773	0.7784977116066863	0	2.154434690031884))
(68538.52855772024	(0.00046415888336127773	0.7784977116066863	0	1.0))
(155151.5646464853	(0.001	0.7784977116066863	0	1000.0))
(112854.0470225196	(0.001	0.7784977116066863	0	464.15888336127773))
(83312.0347133478	(0.001	0.7784977116066863	0	215.44346900318823))
(65274.027197511336	(0.001	0.7784977116066863	0	100.0))
(54978.52290771788	(0.001	0.7784977116066863	0	46.41588833612777))
(49435.02059792526	(0.001	0.7784977116066863	0	21.544346900318832))
(46919.01954959148	(0.001	0.7784977116066863	0	10.0))
(46645.01943542477	(0.001	0.7784977116066863	0	4.641588833612778))
(48337.02014042506	(0.001	0.7784977116066863	0	2.154434690031884))
(51943.02164292569	(0.001	0.7784977116066863	0	1.0))
(222095.59253983025	(1e-06	1.678788749812395	0	1000.0))
(216776.59032357932	(1e-06	1.678788749812395	0	464.15888336127773))
(217663.5906931628	(1e-06	1.678788749812395	0	215.44346900318823))
(221930.59247108022	(1e-06	1.678788749812395	0	100.0))
(227285.09470212282	(1e-06	1.678788749812395	0	46.41588833612777))
(232359.5968164987	(1e-06	1.678788749812395	0	21.544346900318832))
(236570.59857108275	(1e-06	1.678788749812395	0	10.0))
(239809.09992045833	(1e-06	1.678788749812395	0	4.641588833612778))
(242186.60091108375	(1e-06	1.678788749812395	0	2.154434690031884))
(243883.10161795904	(1e-06	1.678788749812395	0	1.0))
(199476.08311503465	(2.1544346900318822e-06	1.678788749812395	0	1000.0))
(191198.5796660749	(2.1544346900318822e-06	1.678788749812395	0	464.15888336127773))
(191248.07968669987	(2.1544346900318822e-06	1.678788749812395	0	215.44346900318823))
(196971.58207149254	(2.1544346900318822e-06	1.678788749812395	0	100.0))
(205556.58564857737	(2.1544346900318822e-06	1.678788749812395	0	46.41588833612777))
(214696.5894569123	(2.1544346900318822e-06	1.678788749812395	0	21.544346900318832))
(222961.59290066373	(2.1544346900318822e-06	1.678788749812395	0	10.0))
(229737.0957237899	(2.1544346900318822e-06	1.678788749812395	0	4.641588833612778))
(234946.5978944158	(2.1544346900318822e-06	1.678788749812395	0	2.154434690031884))
(238781.59949233313	(2.1544346900318822e-06	1.678788749812395	0	1.0))
(177809.07408711422	(4.641588833612782e-06	1.678788749812395	0	1000.0))
(165014.06875586198	(4.641588833612782e-06	1.678788749812395	0	464.15888336127773))
(161659.06735794473	(4.641588833612782e-06	1.678788749812395	0	215.44346900318823))
(165736.5690569038	(4.641588833612782e-06	1.678788749812395	0	100.0))
(175048.07293669708	(4.641588833612782e-06	1.678788749812395	0	46.41588833612777))
(187161.57798399084	(4.641588833612782e-06	1.678788749812395	0	21.544346900318832))
(199792.08324670137	(4.641588833612782e-06	1.678788749812395	0	10.0))
(211327.08805295336	(4.641588833612782e-06	1.678788749812395	0	4.641588833612778))
(220967.09206962172	(4.641588833612782e-06	1.678788749812395	0	2.154434690031884))
(228530.59522108137	(4.641588833612782e-06	1.678788749812395	0	1.0))
(159250.06635419434	(1e-05	1.678788749812395	0	1000.0))
(141977.059157108	(1e-05	1.678788749812395	0	464.15888336127773))
(134435.55601481503	(1e-05	1.678788749812395	0	215.44346900318823))
(134620.05609169006	(1e-05	1.678788749812395	0	100.0))
(141084.55878523283	(1e-05	1.678788749812395	0	46.41588833612777))
(152466.06352752648	(1e-05	1.678788749812395	0	21.544346900318832))
(166956.56956523733	(1e-05	1.678788749812395	0	10.0))
(182437.5760156567	(1e-05	1.678788749812395	0	4.641588833612778))
(197081.08211711756	(1e-05	1.678788749812395	0	2.154434690031884))
(209761.58740066143	(1e-05	1.678788749812395	0	1.0))
(144339.06014127508	(2.1544346900318823e-05	1.678788749812395	0	1000.0))
(123388.55141189643	(2.1544346900318823e-05	1.678788749812395	0	464.15888336127773))
(112389.54682897785	(2.1544346900318823e-05	1.678788749812395	0	215.44346900318823))
(108775.54532314389	(2.1544346900318823e-05	1.678788749812395	0	100.0))
(111027.54626147762	(2.1544346900318823e-05	1.678788749812395	0	46.41588833612777))
(118431.5493464789	(2.1544346900318823e-05	1.678788749812395	0	21.544346900318832))
(130373.05432210598	(2.1544346900318823e-05	1.678788749812395	0	10.0))
(145790.560746067	(2.1544346900318823e-05	1.678788749812395	0	4.641588833612778))
(163024.5679269033	(2.1544346900318823e-05	1.678788749812395	0	2.154434690031884))
(180199.5750831563	(2.1544346900318823e-05	1.678788749812395	0	1.0))
(132780.05532502307	(4.641588833612772e-05	1.678788749812395	0	1000.0))
(108940.54539189392	(4.641588833612772e-05	1.678788749812395	0	464.15888336127773))
(95443.53976814158	(4.641588833612772e-05	1.678788749812395	0	215.44346900318823))
(89129.53713730715	(4.641588833612772e-05	1.678788749812395	0	100.0))
(88015.03667293195	(4.641588833612772e-05	1.678788749812395	0	46.41588833612777))
(91277.03803209918	(4.641588833612772e-05	1.678788749812395	0	21.544346900318832))
(98667.54111147547	(4.641588833612772e-05	1.678788749812395	0	10.0))
(110040.54585022744	(4.641588833612772e-05	1.678788749812395	0	4.641588833612778))
(124984.55207689671	(4.641588833612772e-05	1.678788749812395	0	2.154434690031884))
(142533.5593889831	(4.641588833612772e-05	1.678788749812395	0	1.0))
(124030.55167939655	(0.0001	1.678788749812395	0	1000.0))
(97886.54078605867	(0.0001	1.678788749812395	0	464.15888336127773))
(82550.03439584767	(0.0001	1.678788749812395	0	215.44346900318823))
(74459.5310248046	(0.0001	1.678788749812395	0	100.0))
(71171.0296545957	(0.0001	1.678788749812395	0	46.41588833612777))
(71540.02980834576	(0.0001	1.678788749812395	0	21.544346900318832))
(75193.03133042973	(0.0001	1.678788749812395	0	10.0))
(82097.53420730593	(0.0001	1.678788749812395	0	4.641588833612778))
(92319.53846647438	(0.0001	1.678788749812395	0	2.154434690031884))
(105847.54410314339	(0.0001	1.678788749812395	0	1.0))
(117538.04897418708	(0.00021544346900318823	1.678788749812395	0	1000.0))
(89523.03730126555	(0.00021544346900318823	1.678788749812395	0	464.15888336127773))
(72726.03030251263	(0.00021544346900318823	1.678788749812395	0	215.44346900318823))
(63400.526416886016	(0.00021544346900318823	1.678788749812395	0	100.0))
(58757.52448230187	(0.00021544346900318823	1.678788749812395	0	46.41588833612777))
(57337.52389063496	(0.00021544346900318823	1.678788749812395	0	21.544346900318832))
(58559.0243995935	(0.00021544346900318823	1.678788749812395	0	10.0))
(62274.02594751082	(0.00021544346900318823	1.678788749812395	0	4.641588833612778))
(68523.52855147024	(0.00021544346900318823	1.678788749812395	0	2.154434690031884))
(77438.53226605512	(0.00021544346900318823	1.678788749812395	0	1.0))
(112805.04700210293	(0.00046415888336127773	1.678788749812395	0	1000.0))
(83277.03469876446	(0.00046415888336127773	1.678788749812395	0	464.15888336127773))
(65249.527187303	(0.00046415888336127773	1.678788749812395	0	215.44346900318823))
(54960.52290021788	(0.00046415888336127773	1.678788749812395	0	100.0))
(49420.520591883585	(0.00046415888336127773	1.678788749812395	0	46.41588833612777))
(46906.019544174815	(0.00046415888336127773	1.678788749812395	0	21.544346900318832))
(46633.5194306331	(0.00046415888336127773	1.678788749812395	0	10.0))
(48325.52013563339	(0.00046415888336127773	1.678788749812395	0	4.641588833612778))
(51932.021638342354	(0.00046415888336127773	1.678788749812395	0	2.154434690031884))
(57506.02396084332	(0.00046415888336127773	1.678788749812395	0	1.0))
(109409.04558710234	(0.001	1.678788749812395	0	1000.0))
(78681.03278376367	(0.001	1.678788749812395	0	464.15888336127773))
(59600.524833552015	(0.001	1.678788749812395	0	215.44346900318823))
(48482.52020105009	(0.001	1.678788749812395	0	100.0))
(42273.01761375734	(0.001	1.678788749812395	0	46.41588833612777))
(39055.51627313178	(0.001	1.678788749812395	0	21.544346900318832))
(37860.01577500658	(0.001	1.678788749812395	0	10.0))
(38290.015954173316	(0.001	1.678788749812395	0	4.641588833612778))
(40216.51675688199	(0.001	1.678788749812395	0	2.154434690031884))
(43624.51817688258	(0.001	1.678788749812395	0	1.0))
(191161.5796506582	(1e-06	3.6202183056904658	0	1000.0))
(191216.5796735749	(1e-06	3.6202183056904658	0	464.15888336127773))
(196945.58206065922	(1e-06	3.6202183056904658	0	215.44346900318823))
(205535.58563982736	(1e-06	3.6202183056904658	0	100.0))
(214679.58944982896	(1e-06	3.6202183056904658	0	46.41588833612777))
(222948.59289524707	(1e-06	3.6202183056904658	0	21.544346900318832))
(229727.59571983156	(1e-06	3.6202183056904658	0	10.0))
(234939.59789149914	(1e-06	3.6202183056904658	0	4.641588833612778))
(238776.59949024982	(1e-06	3.6202183056904658	0	2.154434690031884))
(241521.10063379194	(1e-06	3.6202183056904658	0	1.0))
(164974.06873919533	(2.1544346900318822e-06	3.6202183056904658	0	1000.0))
(161624.56734356974	(2.1544346900318822e-06	3.6202183056904658	0	464.15888336127773))
(165706.06904419544	(2.1544346900318822e-06	3.6202183056904658	0	215.44346900318823))
(175021.07292544708	(2.1544346900318822e-06	3.6202183056904658	0	100.0))
(187138.07797419917	(2.1544346900318822e-06	3.6202183056904658	0	46.41588833612777))
(199772.08323836804	(2.1544346900318822e-06	3.6202183056904658	0	21.544346900318832))
(211311.58804649505	(2.1544346900318822e-06	3.6202183056904658	0	10.0))
(220954.5920644134	(2.1544346900318822e-06	3.6202183056904658	0	4.641588833612778))
(228521.59521733137	(2.1544346900318822e-06	3.6202183056904658	0	2.154434690031884))
(234192.0975800407	(2.1544346900318822e-06	3.6202183056904658	0	1.0))
(141937.05914044133	(4.641588833612782e-06	3.6202183056904658	0	1000.0))
(134401.55600064836	(4.641588833612782e-06	3.6202183056904658	0	464.15888336127773))
(134589.05607877337	(4.641588833612782e-06	3.6202183056904658	0	215.44346900318823))
(141055.5587731495	(4.641588833612782e-06	3.6202183056904658	0	100.0))
(152438.56351606816	(4.641588833612782e-06	3.6202183056904658	0	46.41588833612777))
(166931.06955461233	(4.641588833612782e-06	3.6202183056904658	0	21.544346900318832))
(182415.07600628168	(4.641588833612782e-06	3.6202183056904658	0	10.0))
(197062.58210940924	(4.641588833612782e-06	3.6202183056904658	0	4.641588833612778))
(209746.58739441144	(4.641588833612782e-06	3.6202183056904658	0	2.154434690031884))
(220032.59168024655	(4.641588833612782e-06	3.6202183056904658	0	1.0))
(123349.55139564643	(1e-05	3.6202183056904658	0	1000.0))
(112357.54681564451	(1e-05	3.6202183056904658	0	464.15888336127773))
(108747.04531126888	(1e-05	3.6202183056904658	0	215.44346900318823))
(111001.04625043595	(1e-05	3.6202183056904658	0	100.0))
(118406.0493358539	(1e-05	3.6202183056904658	0	46.41588833612777))
(130347.05431127264	(1e-05	3.6202183056904658	0	21.544346900318832))
(145764.56073523365	(1e-05	3.6202183056904658	0	10.0))
(163000.06791669497	(1e-05	3.6202183056904658	0	4.641588833612778))
(180177.57507398963	(1e-05	3.6202183056904658	0	2.154434690031884))
(195796.08158170068	(1e-05	3.6202183056904658	0	1.0))
(108903.04537626891	(2.1544346900318823e-05	3.6202183056904658	0	1000.0))
(95414.03975584991	(2.1544346900318823e-05	3.6202183056904658	0	464.15888336127773))
(89104.53712689047	(2.1544346900318823e-05	3.6202183056904658	0	215.44346900318823))
(87992.53666355695	(2.1544346900318823e-05	3.6202183056904658	0	100.0))
(91255.03802293252	(2.1544346900318823e-05	3.6202183056904658	0	46.41588833612777))
(98645.5411023088	(2.1544346900318823e-05	3.6202183056904658	0	21.544346900318832))
(110017.5458406441	(2.1544346900318823e-05	3.6202183056904658	0	10.0))
(124959.55206648004	(2.1544346900318823e-05	3.6202183056904658	0	4.641588833612778))
(142508.55937856642	(2.1544346900318823e-05	3.6202183056904658	0	2.154434690031884))
(161127.56713648632	(2.1544346900318823e-05	3.6202183056904658	0	1.0))
(97850.04077085033	(4.641588833612772e-05	3.6202183056904658	0	1000.0))
(82522.53438438934	(4.641588833612772e-05	3.6202183056904658	0	464.15888336127773))
(74438.03101584627	(4.641588833612772e-05	3.6202183056904658	0	215.44346900318823))
(71152.02964667903	(4.641588833612772e-05	3.6202183056904658	0	100.0))
(71522.52980105409	(4.641588833612772e-05	3.6202183056904658	0	46.41588833612777))
(75175.53132313806	(4.641588833612772e-05	3.6202183056904658	0	21.544346900318832))
(82079.03419959759	(4.641588833612772e-05	3.6202183056904658	0	10.0))
(92299.53845814103	(4.641588833612772e-05	3.6202183056904658	0	4.641588833612778))
(105826.04409418505	(4.641588833612772e-05	3.6202183056904658	0	2.154434690031884))
(122336.55097356292	(4.641588833612772e-05	3.6202183056904658	0	1.0))
(89488.03728668221	(0.0001	3.6202183056904658	0	1000.0))
(72700.53029188763	(0.0001	3.6202183056904658	0	464.15888336127773))
(63380.52640855267	(0.0001	3.6202183056904658	0	215.44346900318823))
(58741.02447542687	(0.0001	3.6202183056904658	0	100.0))
(57323.02388459329	(0.0001	3.6202183056904658	0	46.41588833612777))
(58545.5243939685	(0.0001	3.6202183056904658	0	21.544346900318832))
(62260.02594167748	(0.0001	3.6202183056904658	0	10.0))
(68508.52854522024	(0.0001	3.6202183056904658	0	4.641588833612778))
(77422.03225918011	(0.0001	3.6202183056904658	0	2.154434690031884))
(89160.53715022383	(0.0001	3.6202183056904658	0	1.0))
(83242.53468438947	(0.00021544346900318823	3.6202183056904658	0	1000.0))
(65225.027177094664	(0.00021544346900318823	3.6202183056904658	0	464.15888336127773))
(54942.02289250954	(0.00021544346900318823	3.6202183056904658	0	215.44346900318823))
(49406.020585841914	(0.00021544346900318823	3.6202183056904658	0	100.0))
(46893.51953896648	(0.00021544346900318823	3.6202183056904658	0	46.41588833612777))
(46622.019425841434	(0.00021544346900318823	3.6202183056904658	0	21.544346900318832))
(48314.520131050056	(0.00021544346900318823	3.6202183056904658	0	10.0))
(51920.521633550685	(0.00021544346900318823	3.6202183056904658	0	4.641588833612778))
(57494.02395584332	(0.00021544346900318823	3.6202183056904658	0	2.154434690031884))
(65167.027152927985	(0.00021544346900318823	3.6202183056904658	0	1.0))
(78647.03276959699	(0.00046415888336127773	3.6202183056904658	0	1000.0))
(59576.52482355201	(0.00046415888336127773	3.6202183056904658	0	464.15888336127773))
(48465.52019396675	(0.00046415888336127773	3.6202183056904658	0	215.44346900318823))
(42260.01760834068	(0.00046415888336127773	3.6202183056904658	0	100.0))
(39044.51626854845	(0.00046415888336127773	3.6202183056904658	0	46.41588833612777))
(37850.51577104824	(0.00046415888336127773	3.6202183056904658	0	21.544346900318832))
(38281.015950423316	(0.00046415888336127773	3.6202183056904658	0	10.0))
(40207.51675313198	(0.00046415888336127773	3.6202183056904658	0	4.641588833612778))
(43615.51817313258	(0.00046415888336127773	3.6202183056904658	0	2.154434690031884))
(48553.0202304251	(0.00046415888336127773	3.6202183056904658	0	1.0))
(75317.03138209642	(0.001	3.6202183056904658	0	1000.0))
(55361.02306709295	(0.001	3.6202183056904658	0	464.15888336127773))
(43506.51812771589	(0.001	3.6202183056904658	0	215.44346900318823))
(36734.01530583971	(0.001	3.6202183056904658	0	100.0))
(33021.51375896407	(0.001	3.6202183056904658	0	46.41588833612777))
(31238.513016047094	(0.001	3.6202183056904658	0	21.544346900318832))
(30870.512862713695	(0.001	3.6202183056904658	0	10.0))
(31722.01321750551	(0.001	3.6202183056904658	0	4.641588833612778))
(33732.51405521419	(0.001	3.6202183056904658	0	2.154434690031884))
(36898.015374173076	(0.001	3.6202183056904658	0	1.0))
(161589.5673289864	(1e-06	7.806807486838919	0	1000.0))
(165675.06903127878	(1e-06	7.806807486838919	0	464.15888336127773))
(174993.57291398873	(1e-06	7.806807486838919	0	215.44346900318823))
(187114.5779644075	(1e-06	7.806807486838919	0	100.0))
(199752.58323024304	(1e-06	7.806807486838919	0	46.41588833612777))
(211296.0880400367	(1e-06	7.806807486838919	0	21.544346900318832))
(220942.59205941338	(1e-06	7.806807486838919	0	10.0))
(228512.59521358137	(1e-06	7.806807486838919	0	4.641588833612778))
(234185.59757733234	(1e-06	7.806807486838919	0	2.154434690031884))
(238298.59929108305	(1e-06	7.806807486838919	0	1.0))
(134367.05598627334	(2.1544346900318822e-06	7.806807486838919	0	1000.0))
(134558.0560658567	(2.1544346900318822e-06	7.806807486838919	0	464.15888336127773))
(141026.55876106618	(2.1544346900318822e-06	7.806807486838919	0	215.44346900318823))
(152411.0635046098	(2.1544346900318822e-06	7.806807486838919	0	100.0))
(166906.06954419566	(2.1544346900318822e-06	7.806807486838919	0	46.41588833612777))
(182392.57599690667	(2.1544346900318822e-06	7.806807486838919	0	21.544346900318832))
(197043.58210149256	(2.1544346900318822e-06	7.806807486838919	0	10.0))
(209731.0873879531	(2.1544346900318822e-06	7.806807486838919	0	4.641588833612778))
(220020.59167524654	(2.1544346900318822e-06	7.806807486838919	0	2.154434690031884))
(227955.09498128959	(2.1544346900318822e-06	7.806807486838919	0	1.0))
(112325.54680231118	(4.641588833612782e-06	7.806807486838919	0	1000.0))
(108719.04529960222	(4.641588833612782e-06	7.806807486838919	0	464.15888336127773))
(110975.04623960261	(4.641588833612782e-06	7.806807486838919	0	215.44346900318823))
(118380.04932502056	(4.641588833612782e-06	7.806807486838919	0	100.0))
(130321.0543004393	(4.641588833612782e-06	7.806807486838919	0	46.41588833612777))
(145739.06072460866	(4.641588833612782e-06	7.806807486838919	0	21.544346900318832))
(162975.56790648663	(4.641588833612782e-06	7.806807486838919	0	10.0))
(180155.57506482297	(4.641588833612782e-06	7.806807486838919	0	4.641588833612778))
(195777.58157399233	(4.641588833612782e-06	7.806807486838919	0	2.154434690031884))
(209004.58708524462	(4.641588833612782e-06	7.806807486838919	0	1.0))
(95385.03974376657	(1e-05	7.806807486838919	0	1000.0))
(89079.5371164738	(1e-05	7.806807486838919	0	464.15888336127773))
(87970.03665418195	(1e-05	7.806807486838919	0	215.44346900318823))
(91233.53801397418	(1e-05	7.806807486838919	0	100.0))
(98623.54109314214	(1e-05	7.806807486838919	0	46.41588833612777))
(109994.04583085244	(1e-05	7.806807486838919	0	21.544346900318832))
(124935.0520562717	(1e-05	7.806807486838919	0	10.0))
(142483.55936814976	(1e-05	7.806807486838919	0	4.641588833612778))
(161103.5671264863	(1e-05	7.806807486838919	0	2.154434690031884))
(179105.57462732279	(1e-05	7.806807486838919	0	1.0))
(82495.53437313932	(2.1544346900318823e-05	7.806807486838919	0	1000.0))
(74416.0310066796	(2.1544346900318823e-05	7.806807486838919	0	464.15888336127773))
(71133.02963876235	(2.1544346900318823e-05	7.806807486838919	0	215.44346900318823))
(71504.52979355409	(2.1544346900318823e-05	7.806807486838919	0	100.0))
(75158.03131584638	(2.1544346900318823e-05	7.806807486838919	0	46.41588833612777))
(82061.03419209759	(2.1544346900318823e-05	7.806807486838919	0	21.544346900318832))
(92280.03845001603	(2.1544346900318823e-05	7.806807486838919	0	10.0))
(105804.04408501838	(2.1544346900318823e-05	7.806807486838919	0	4.641588833612778))
(122313.05096377124	(2.1544346900318823e-05	7.806807486838919	0	2.154434690031884))
(140930.55872106613	(2.1544346900318823e-05	7.806807486838919	0	1.0))
(72675.03028126262	(4.641588833612772e-05	7.806807486838919	0	1000.0))
(63360.526400219336	(4.641588833612772e-05	7.806807486838919	0	464.15888336127773))
(58724.52446855187	(4.641588833612772e-05	7.806807486838919	0	215.44346900318823))
(57308.02387834329	(4.641588833612772e-05	7.806807486838919	0	100.0))
(58531.52438813516	(4.641588833612772e-05	7.806807486838919	0	46.41588833612777))
(62246.02593584415	(4.641588833612772e-05	7.806807486838919	0	21.544346900318832))
(68494.02853917856	(4.641588833612772e-05	7.806807486838919	0	10.0))
(77405.53225230511	(4.641588833612772e-05	7.806807486838919	0	4.641588833612778))
(89142.03714251549	(4.641588833612772e-05	7.806807486838919	0	2.154434690031884))
(103776.04324001803	(4.641588833612772e-05	7.806807486838919	0	1.0))
(65201.02716709466	(0.0001	7.806807486838919	0	1000.0))
(54924.02288500954	(0.0001	7.806807486838919	0	464.15888336127773))
(49391.52057980024	(0.0001	7.806807486838919	0	215.44346900318823))
(46881.019533758146	(0.0001	7.806807486838919	0	100.0))
(46610.519421049765	(0.0001	7.806807486838919	0	46.41588833612777))
(48303.52012646673	(0.0001	7.806807486838919	0	21.544346900318832))
(51909.52162896735	(0.0001	7.806807486838919	0	10.0))
(57482.023950843315	(0.0001	7.806807486838919	0	4.641588833612778))
(65154.02714751132	(0.0001	7.806807486838919	0	2.154434690031884))
(75127.03130292971	(0.0001	7.806807486838919	0	1.0))
(59553.02481376034	(0.00021544346900318823	7.806807486838919	0	1000.0))
(48448.52018688341	(0.00021544346900318823	7.806807486838919	0	464.15888336127773))
(42247.017602924	(0.00021544346900318823	7.806807486838919	0	215.44346900318823))
(39034.01626417345	(0.00021544346900318823	7.806807486838919	0	100.0))
(37841.015767089906	(0.00021544346900318823	7.806807486838919	0	46.41588833612777))
(38272.01594667332	(0.00021544346900318823	7.806807486838919	0	21.544346900318832))
(40199.016749590315	(0.00021544346900318823	7.806807486838919	0	10.0))
(43606.51816938257	(0.00021544346900318823	7.806807486838919	0	4.641588833612778))
(48543.52022646677	(0.00021544346900318823	7.806807486838919	0	2.154434690031884))
(55123.02296792624	(0.00021544346900318823	7.806807486838919	0	1.0))
(55338.023057509614	(0.00046415888336127773	7.806807486838919	0	1000.0))
(43490.51812104922	(0.00046415888336127773	7.806807486838919	0	464.15888336127773))
(36722.01530083971	(0.00046415888336127773	7.806807486838919	0	215.44346900318823))
(33011.5137547974	(0.00046415888336127773	7.806807486838919	0	100.0))
(31230.013012505424	(0.00046415888336127773	7.806807486838919	0	46.41588833612777))
(30863.012859588693	(0.00046415888336127773	7.806807486838919	0	21.544346900318832))
(31715.013214588842	(0.00046415888336127773	7.806807486838919	0	10.0))
(33725.51405229753	(0.00046415888336127773	7.806807486838919	0	4.641588833612778))
(36890.51537104807	(0.00046415888336127773	7.806807486838919	0	2.154434690031884))
(41249.017187090496	(0.00046415888336127773	7.806807486838919	0	1.0))
(52238.52176605074	(0.001	7.806807486838919	0	1000.0))
(39729.0165537569	(0.001	7.806807486838919	0	464.15888336127773))
(32442.513517713967	(0.001	7.806807486838919	0	215.44346900318823))
(28332.01180500492	(0.001	7.806807486838919	0	100.0))
(26150.51089604621	(0.001	7.806807486838919	0	46.41588833612777))
(25267.510528129387	(0.001	7.806807486838919	0	21.544346900318832))
(25419.51059146275	(0.001	7.806807486838919	0	10.0))
(26510.01104583794	(0.001	7.806807486838919	0	4.641588833612778))
(28507.011877921617	(0.001	7.806807486838919	0	2.154434690031884))
(31409.513087297124	(0.001	7.806807486838919	0	1.0))
(134527.05605294002	(1e-06	16.83496352713465	0	1000.0))
(140997.55874898282	(1e-06	16.83496352713465	0	464.15888336127773))
(152383.56349315148	(1e-06	16.83496352713465	0	215.44346900318823))
(166880.56953357064	(1e-06	16.83496352713465	0	100.0))
(182370.0759875317	(1e-06	16.83496352713465	0	46.41588833612777))
(197024.58209357588	(1e-06	16.83496352713465	0	21.544346900318832))
(209716.08738170308	(1e-06	16.83496352713465	0	10.0))
(220008.59167024656	(1e-06	16.83496352713465	0	4.641588833612778))
(227946.59497774794	(1e-06	16.83496352713465	0	2.154434690031884))
(233834.09743087395	(1e-06	16.83496352713465	0	1.0))
(108691.04528793554	(2.1544346900318822e-06	16.83496352713465	0	1000.0))
(110948.54622856094	(2.1544346900318822e-06	16.83496352713465	0	464.15888336127773))
(118354.04931418723	(2.1544346900318822e-06	16.83496352713465	0	215.44346900318823))
(130295.05428960596	(2.1544346900318822e-06	16.83496352713465	0	100.0))
(145713.0607137753	(2.1544346900318822e-06	16.83496352713465	0	46.41588833612777))
(162951.0678962783	(2.1544346900318822e-06	16.83496352713465	0	21.544346900318832))
(180133.57505565629	(2.1544346900318822e-06	16.83496352713465	0	10.0))
(195759.081566284	(2.1544346900318822e-06	16.83496352713465	0	4.641588833612778))
(208989.58707899463	(2.1544346900318822e-06	16.83496352713465	0	2.154434690031884))
(219581.5914923298	(2.1544346900318822e-06	16.83496352713465	0	1.0))
(89055.03710626547	(4.641588833612782e-06	16.83496352713465	0	1000.0))
(87947.53664480694	(4.641588833612782e-06	16.83496352713465	0	464.15888336127773))
(91212.03800501584	(4.641588833612782e-06	16.83496352713465	0	215.44346900318823))
(98601.54108397546	(4.641588833612782e-06	16.83496352713465	0	100.0))
(109971.0458212691	(4.641588833612782e-06	16.83496352713465	0	46.41588833612777))
(124910.55204606336	(4.641588833612782e-06	16.83496352713465	0	21.544346900318832))
(142458.5593577331	(4.641588833612782e-06	16.83496352713465	0	10.0))
(161079.56711648632	(4.641588833612782e-06	16.83496352713465	0	4.641588833612778))
(179084.07461836445	(4.641588833612782e-06	16.83496352713465	0	2.154434690031884))
(195169.5813206589	(4.641588833612782e-06	16.83496352713465	0	1.0))
(74394.03099751292	(1e-05	16.83496352713465	0	1000.0))
(71114.02963084569	(1e-05	16.83496352713465	0	464.15888336127773))
(71487.02978626241	(1e-05	16.83496352713465	0	215.44346900318823))
(75140.53130855472	(1e-05	16.83496352713465	0	100.0))
(82042.53418438925	(1e-05	16.83496352713465	0	46.41588833612777))
(92260.03844168269	(1e-05	16.83496352713465	0	21.544346900318832))
(105782.0440758517	(1e-05	16.83496352713465	0	10.0))
(122289.05095377124	(1e-05	16.83496352713465	0	4.641588833612778))
(140906.05871085782	(1e-05	16.83496352713465	0	2.154434690031884))
(160199.5667498195	(1e-05	16.83496352713465	0	1.0))
(63341.02639209433	(2.1544346900318823e-05	16.83496352713465	0	1000.0))
(58708.02446167686	(2.1544346900318823e-05	16.83496352713465	0	464.15888336127773))
(57293.523872301615	(2.1544346900318823e-05	16.83496352713465	0	215.44346900318823))
(58517.52438230183	(2.1544346900318823e-05	16.83496352713465	0	100.0))
(62232.02593001081	(2.1544346900318823e-05	16.83496352713465	0	46.41588833612777))
(68479.02853292855	(2.1544346900318823e-05	16.83496352713465	0	21.544346900318832))
(77389.0322454301	(2.1544346900318823e-05	16.83496352713465	0	10.0))
(89123.53713480715	(2.1544346900318823e-05	16.83496352713465	0	4.641588833612778))
(103754.5432310597	(2.1544346900318823e-05	16.83496352713465	0	2.154434690031884))
(121041.05043377103	(2.1544346900318823e-05	16.83496352713465	0	1.0))
(54906.02287750954	(4.641588833612772e-05	16.83496352713465	0	1000.0))
(49377.02057375858	(4.641588833612772e-05	16.83496352713465	0	464.15888336127773))
(46868.519528549805	(4.641588833612772e-05	16.83496352713465	0	215.44346900318823))
(46599.019416258096	(4.641588833612772e-05	16.83496352713465	0	100.0))
(48292.52012188339	(4.641588833612772e-05	16.83496352713465	0	46.41588833612777))
(51898.02162417568	(4.641588833612772e-05	16.83496352713465	0	21.544346900318832))
(57470.02394584331	(4.641588833612772e-05	16.83496352713465	0	10.0))
(65140.52714188631	(4.641588833612772e-05	16.83496352713465	0	4.641588833612778))
(75111.53129647138	(4.641588833612772e-05	16.83496352713465	0	2.154434690031884))
(87616.53650689022	(4.641588833612772e-05	16.83496352713465	0	1.0))
(48431.52017980008	(0.0001	16.83496352713465	0	1000.0))
(42234.017597507336	(0.0001	16.83496352713465	0	464.15888336127773))
(39023.01625959011	(0.0001	16.83496352713465	0	215.44346900318823))
(37831.515763131574	(0.0001	16.83496352713465	0	100.0))
(38263.01594292331	(0.0001	16.83496352713465	0	46.41588833612777))
(40190.016745840316	(0.0001	16.83496352713465	0	21.544346900318832))
(43597.51816563257	(0.0001	16.83496352713465	0	10.0))
(48533.520222300096	(0.0001	16.83496352713465	0	4.641588833612778))
(55112.022963342904	(0.0001	16.83496352713465	0	2.154434690031884))
(63522.02646751103	(0.0001	16.83496352713465	0	1.0))
(43474.01811417422	(0.00021544346900318823	16.83496352713465	0	1000.0))
(36710.01529583971	(0.00021544346900318823	16.83496352713465	0	464.15888336127773))
(33002.01375083907	(0.00021544346900318823	16.83496352713465	0	215.44346900318823))
(31222.01300917209	(0.00021544346900318823	16.83496352713465	0	100.0))
(30855.512856463694	(0.00021544346900318823	16.83496352713465	0	46.41588833612777))
(31708.013211672172	(0.00021544346900318823	16.83496352713465	0	21.544346900318832))
(33718.51404938086	(0.00021544346900318823	16.83496352713465	0	10.0))
(36883.01536792307	(0.00021544346900318823	16.83496352713465	0	4.641588833612778))
(41241.01718375716	(0.00021544346900318823	16.83496352713465	0	2.154434690031884))
(46886.01953584148	(0.00021544346900318823	16.83496352713465	0	1.0))
(39713.51654729857	(0.00046415888336127773	16.83496352713465	0	1000.0))
(32431.013512922298	(0.00046415888336127773	16.83496352713465	0	464.15888336127773))
(28323.511801463254	(0.00046415888336127773	16.83496352713465	0	215.44346900318823))
(26143.51089312954	(0.00046415888336127773	16.83496352713465	0	100.0))
(25261.010525421054	(0.00046415888336127773	16.83496352713465	0	46.41588833612777))
(25413.51058896275	(0.00046415888336127773	16.83496352713465	0	21.544346900318832))
(26504.51104354627	(0.00046415888336127773	16.83496352713465	0	10.0))
(28501.011875421616	(0.00046415888336127773	16.83496352713465	0	4.641588833612778))
(31403.513084797123	(0.00046415888336127773	16.83496352713465	0	2.154434690031884))
(35243.51468479779	(0.00046415888336127773	16.83496352713465	0	1.0))
(36900.01537500641	(0.001	16.83496352713465	0	1000.0))
(29135.012139588394	(0.001	16.83496352713465	0	464.15888336127773))
(24668.510278545953	(0.001	16.83496352713465	0	215.44346900318823))
(22188.509245212186	(0.001	16.83496352713465	0	100.0))
(20961.008733753642	(0.001	16.83496352713465	0	46.41588833612777))
(20650.50860437859	(0.001	16.83496352713465	0	21.544346900318832))
(21124.008801670338	(0.001	16.83496352713465	0	10.0))
(22331.509304795545	(0.001	16.83496352713465	0	4.641588833612778))
(24252.510105212546	(0.001	16.83496352713465	0	2.154434690031884))
(26888.511203546335	(0.001	16.83496352713465	0	1.0))
(110922.04621751927	(1e-06	36.303700000000006	0	1000.0))
(118328.04930335388	(1e-06	36.303700000000006	0	464.15888336127773))
(130269.05427877263	(1e-06	36.303700000000006	0	215.44346900318823))
(145687.06070294196	(1e-06	36.303700000000006	0	100.0))
(162926.56788606997	(1e-06	36.303700000000006	0	46.41588833612777))
(180111.57504648963	(1e-06	36.303700000000006	0	21.544346900318832))
(195740.08155836732	(1e-06	36.303700000000006	0	10.0))
(208974.58707274465	(1e-06	36.303700000000006	0	4.641588833612778))
(219570.09148753813	(1e-06	36.303700000000006	0	2.154434690031884))
(227679.59486649788	(1e-06	36.303700000000006	0	1.0))
(87925.03663543194	(2.1544346900318822e-06	36.303700000000006	0	1000.0))
(91190.03799584917	(2.1544346900318822e-06	36.303700000000006	0	464.15888336127773))
(98579.54107480879	(2.1544346900318822e-06	36.303700000000006	0	215.44346900318823))
(109947.54581147744	(2.1544346900318822e-06	36.303700000000006	0	100.0))
(124886.05203585503	(2.1544346900318822e-06	36.303700000000006	0	46.41588833612777))
(142433.55934731642	(2.1544346900318822e-06	36.303700000000006	0	21.544346900318832))
(161055.5671064863	(2.1544346900318822e-06	36.303700000000006	0	10.0))
(179062.07460919776	(2.1544346900318822e-06	36.303700000000006	0	4.641588833612778))
(195151.08131295056	(2.1544346900318822e-06	36.303700000000006	0	2.154434690031884))
(208637.08693211956	(2.1544346900318822e-06	36.303700000000006	0	1.0))
(71095.02962292901	(4.641588833612782e-06	36.303700000000006	0	1000.0))
(71469.02977876241	(4.641588833612782e-06	36.303700000000006	0	464.15888336127773))
(75123.03130126305	(4.641588833612782e-06	36.303700000000006	0	215.44346900318823))
(82024.53417688925	(4.641588833612782e-06	36.303700000000006	0	100.0))
(92240.53843355768	(4.641588833612782e-06	36.303700000000006	0	46.41588833612777))
(105760.04406668503	(4.641588833612782e-06	36.303700000000006	0	21.544346900318832))
(122265.55094397957	(4.641588833612782e-06	36.303700000000006	0	10.0))
(140881.55870064948	(4.641588833612782e-06	36.303700000000006	0	4.641588833612778))
(160175.56673981948	(4.641588833612782e-06	36.303700000000006	0	2.154434690031884))
(178572.57440523934	(4.641588833612782e-06	36.303700000000006	0	1.0))
(58691.52445480186	(1e-05	36.303700000000006	0	1000.0))
(57278.52386605162	(1e-05	36.303700000000006	0	464.15888336127773))
(58503.52437646849	(1e-05	36.303700000000006	0	215.44346900318823))
(62218.02592417748	(1e-05	36.303700000000006	0	100.0))
(68464.02852667856	(1e-05	36.303700000000006	0	46.41588833612777))
(77372.53223855511	(1e-05	36.303700000000006	0	21.544346900318832))
(89105.03712709881	(1e-05	36.303700000000006	0	10.0))
(103733.54322230969	(1e-05	36.303700000000006	0	4.641588833612778))
(121017.55042397935	(1e-05	36.303700000000006	0	2.154434690031884))
(140151.05839627434	(1e-05	36.303700000000006	0	1.0))
(49362.52056771691	(2.1544346900318823e-05	36.303700000000006	0	1000.0))
(46856.01952334147	(2.1544346900318823e-05	36.303700000000006	0	464.15888336127773))
(46587.51941146643	(2.1544346900318823e-05	36.303700000000006	0	215.44346900318823))
(48281.52011730005	(2.1544346900318823e-05	36.303700000000006	0	100.0))
(51887.02161959235	(2.1544346900318823e-05	36.303700000000006	0	46.41588833612777))
(57458.02394084331	(2.1544346900318823e-05	36.303700000000006	0	21.544346900318832))
(65127.02713626131	(2.1544346900318823e-05	36.303700000000006	0	10.0))
(75096.03129001304	(2.1544346900318823e-05	36.303700000000006	0	4.641588833612778))
(87598.53649939022	(2.1544346900318823e-05	36.303700000000006	0	2.154434690031884))
(102772.54282189286	(2.1544346900318823e-05	36.303700000000006	0	1.0))
(42221.01759209067	(4.641588833612772e-05	36.303700000000006	0	1000.0))
(39012.016255006776	(4.641588833612772e-05	36.303700000000006	0	464.15888336127773))
(37821.5157589649	(4.641588833612772e-05	36.303700000000006	0	215.44346900318823))
(38254.01593917331	(4.641588833612772e-05	36.303700000000006	0	100.0))
(40181.51674229865	(4.641588833612772e-05	36.303700000000006	0	46.41588833612777))
(43588.51816188257	(4.641588833612772e-05	36.303700000000006	0	21.544346900318832))
(48524.020218341764	(4.641588833612772e-05	36.303700000000006	0	10.0))
(55101.02295875957	(4.641588833612772e-05	36.303700000000006	0	4.641588833612778))
(63509.526462302696	(4.641588833612772e-05	36.303700000000006	0	2.154434690031884))
(74009.53083730453	(4.641588833612772e-05	36.303700000000006	0	1.0))
(36698.51529104804	(0.0001	36.303700000000006	0	1000.0))
(32992.51374688073	(0.0001	36.303700000000006	0	464.15888336127773))
(31213.513005630422	(0.0001	36.303700000000006	0	215.44346900318823))
(30848.012853338692	(0.0001	36.303700000000006	0	100.0))
(31701.013208755507	(0.0001	36.303700000000006	0	46.41588833612777))
(33711.51404646419	(0.0001	36.303700000000006	0	21.544346900318832))
(36876.0153650064	(0.0001	36.303700000000006	0	10.0))
(41233.01718042383	(0.0001	36.303700000000006	0	4.641588833612778))
(46877.01953209148	(0.0001	36.303700000000006	0	2.154434690031884))
(53968.02248667604	(0.0001	36.303700000000006	0	1.0))
(32420.013508338965	(0.00021544346900318823	36.303700000000006	0	1000.0))
(28314.51179771325	(0.00021544346900318823	36.303700000000006	0	464.15888336127773))
(26136.010890004538	(0.00021544346900318823	36.303700000000006	0	215.44346900318823))
(25255.010522921053	(0.00021544346900318823	36.303700000000006	0	100.0))
(25408.01058667108	(0.00021544346900318823	36.303700000000006	0	46.41588833612777))
(26498.51104104627	(0.00021544346900318823	36.303700000000006	0	21.544346900318832))
(28495.511873129948	(0.00021544346900318823	36.303700000000006	0	10.0))
(31397.51308229712	(0.00021544346900318823	36.303700000000006	0	4.641588833612778))
(35237.01468208945	(0.00021544346900318823	36.303700000000006	0	2.154434690031884))
(40090.51670438196	(0.00021544346900318823	36.303700000000006	0	1.0))
(29124.512135213394	(0.00046415888336127773	36.303700000000006	0	1000.0))
(24660.51027521262	(0.00046415888336127773	36.303700000000006	0	464.15888336127773))
(22182.009242503853	(0.00046415888336127773	36.303700000000006	0	215.44346900318823))
(20955.508731461974	(0.00046415888336127773	36.303700000000006	0	100.0))
(20645.508602295253	(0.00046415888336127773	36.303700000000006	0	46.41588833612777))
(21119.508799795334	(0.00046415888336127773	36.303700000000006	0	21.544346900318832))
(22326.509302712213	(0.00046415888336127773	36.303700000000006	0	10.0))
(24247.51010312921	(0.00046415888336127773	36.303700000000006	0	4.641588833612778))
(26883.511201463003	(0.00046415888336127773	36.303700000000006	0	2.154434690031884))
(30262.512609380257	(0.00046415888336127773	36.303700000000006	0	1.0))
(26615.011089587955	(0.001	36.303700000000006	0	1000.0))
(21811.509088128787	(0.001	36.303700000000006	0	464.15888336127773))
(19079.00794958665	(0.001	36.303700000000006	0	215.44346900318823))
(17607.507336461393	(0.001	36.303700000000006	0	100.0))
(16986.507077711285	(0.001	36.303700000000006	0	46.41588833612777))
(17041.007100419625	(0.001	36.303700000000006	0	21.544346900318832))
(17704.007376669742	(0.001	36.303700000000006	0	10.0))
(18946.007894169958	(0.001	36.303700000000006	0	4.641588833612778))
(20753.50864729527	(0.001	36.303700000000006	0	2.154434690031884))
(23130.00963750402	(0.001	36.303700000000006	0	1.0))
