# Supplementary material for: Cooperative stability renders protein complex formation more robust and controllable
Source: Sci Rep. 2022 Jun 21;12:10490. doi: 10.1038/s41598-022-14362-z (PMC9213465; doi:10.1038/s41598-022-14362-z)
Supplement: Supplementary file 10 — Supplementary Information 10. [file 41598_2022_14362_MOESM10_ESM.zip › mathematical_modeling_of_complex_formation/data/o_with_turn_off_n.txt]

(45806.01908584129	(1e-06	0.036	1.1363636363636365	0))
(40916.517048548776	(1e-06	0.036	1.274787535410765	0))
(36011.51500479792	(1e-06	0.036	1.4516129032258065	0))
(31100.512958547068	(1e-06	0.036	1.6853932584269664	0))
(26192.010913337883	(1e-06	0.036	2.008928571428571	0))
(21296.008873337032	(1e-06	0.036	2.4861878453038675	0))
(16423.00684291952	(1e-06	0.036	3.2608695652173916	0))
(11585.004827085346	(1e-06	0.036	4.736842105263158	0))
(6804.002835001182	(1e-06	0.036	8.653846153846153	0))
(2016.5008402086835	(1e-06	0.036	50.0	0))
(47152.01964667486	(2.1544346900318822e-06	0.036	1.1363636363636365	0))
(42114.51754771565	(2.1544346900318822e-06	0.036	1.274787535410765	0))
(37036.51543188143	(2.1544346900318822e-06	0.036	1.4516129032258065	0))
(31936.013306672216	(2.1544346900318822e-06	0.036	1.6853932584269664	0))
(26832.511180212994	(2.1544346900318822e-06	0.036	2.008928571428571	0))
(21747.00906125378	(2.1544346900318822e-06	0.036	2.4861878453038675	0))
(16702.00695916957	(2.1544346900318822e-06	0.036	3.2608695652173916	0))
(11723.504884793703	(2.1544346900318822e-06	0.036	4.736842105263158	0))
(6845.002852084523	(2.1544346900318822e-06	0.036	8.653846153846153	0))
(2017.5008406253505	(2.1544346900318822e-06	0.036	50.0	0))
(49626.52067771695	(4.641588833612782e-06	0.036	1.1363636363636365	0))
(44378.018490841045	(4.641588833612782e-06	0.036	1.274787535410765	0))
(39024.01626000678	(4.641588833612782e-06	0.036	1.4516129032258065	0))
(33597.013998755836	(4.641588833612782e-06	0.036	1.6853932584269664	0))
(28134.51172271322	(4.641588833612782e-06	0.036	2.008928571428571	0))
(22682.009450837275	(4.641588833612782e-06	0.036	2.4861878453038675	0))
(17291.007204586338	(4.641588833612782e-06	0.036	3.2608695652173916	0))
(12019.005007918755	(4.641588833612782e-06	0.036	4.736842105263158	0))
(6933.502888959538	(4.641588833612782e-06	0.036	8.653846153846153	0))
(2019.5008414586841	(4.641588833612782e-06	0.036	50.0	0))
(53667.52236146766	(1e-05	0.036	1.1363636363636365	0))
(48226.020094175045	(1e-05	0.036	1.274787535410765	0))
(42546.01772750739	(1e-05	0.036	1.4516129032258065	0))
(36663.01527625637	(1e-05	0.036	1.6853932584269664	0))
(30635.012764588653	(1e-05	0.036	2.008928571428571	0))
(24545.51022729593	(1e-05	0.036	2.4861878453038675	0))
(18503.50770979488	(1e-05	0.036	3.2608695652173916	0))
(12644.00526833553	(1e-05	0.036	4.736842105263158	0))
(7124.002968334571	(1e-05	0.036	8.653846153846153	0))
(2023.5008431253514	(1e-05	0.036	50.0	0))
(59317.5247156353	(2.1544346900318823e-05	0.036	1.1363636363636365	0))
(53878.522449384356	(2.1544346900318823e-05	0.036	1.274787535410765	0))
(48003.52000146667	(2.1544346900318823e-05	0.036	1.4516129032258065	0))
(41696.017373340575	(2.1544346900318823e-05	0.036	1.6853932584269664	0))
(34995.01458125608	(2.1544346900318823e-05	0.036	2.008928571428571	0))
(27998.51166604653	(2.1544346900318823e-05	0.036	2.4861878453038675	0))
(20884.50870187863	(2.1544346900318823e-05	0.036	3.2608695652173916	0))
(13936.005806669087	(2.1544346900318823e-05	0.036	4.736842105263158	0))
(7534.003139167975	(2.1544346900318823e-05	0.036	8.653846153846153	0))
(2032.0008466670197	(2.1544346900318823e-05	0.036	50.0	0))
(66014.0275058448	(4.641588833612772e-05	0.036	1.1363636363636365	0))
(60914.025380843916	(4.641588833612772e-05	0.036	1.274787535410765	0))
(55192.022996676256	(4.641588833612772e-05	0.036	1.4516129032258065	0))
(48773.020322091805	(4.641588833612772e-05	0.036	1.6853932584269664	0))
(41603.01733459056	(4.641588833612772e-05	0.036	2.008928571428571	0))
(33689.51403729752	(4.641588833612772e-05	0.036	2.4861878453038675	0))
(25178.51049104604	(4.641588833612772e-05	0.036	3.2608695652173916	0))
(16483.00686791953	(4.641588833612772e-05	0.036	4.736842105263158	0))
(8408.503503543126	(4.641588833612772e-05	0.036	8.653846153846153	0))
(2050.500854375356	(4.641588833612772e-05	0.036	50.0	0))
(72861.530358971	(0.0001	0.036	1.1363636363636365	0))
(68411.02850459522	(0.0001	0.036	1.274787535410765	0))
(63244.52635188599	(0.0001	0.036	1.4516129032258065	0))
(57202.0238341766	(0.0001	0.036	1.6853932584269664	0))
(50092.5208718837	(0.0001	0.036	2.008928571428571	0))
(41721.017383757244	(0.0001	0.036	2.4861878453038675	0))
(31973.51332229722	(0.0001	0.036	3.2608695652173916	0))
(21082.50878437866	(0.0001	0.036	4.736842105263158	0))
(10218.504257710109	(0.0001	0.036	8.653846153846153	0))
(2091.5008714586966	(0.0001	0.036	50.0	0))
(79091.03295459707	(0.00021544346900318823	0.036	1.1363636363636365	0))
(75450.0314375131	(0.00021544346900318823	0.036	1.274787535410765	0))
(71107.52962813734	(0.00021544346900318823	0.036	1.4516129032258065	0))
(65851.0274379281	(0.00021544346900318823	0.036	1.6853932584269664	0))
(59387.02474459365	(0.00021544346900318823	0.036	2.008928571428571	0))
(51310.521379383914	(0.00021544346900318823	0.036	2.4861878453038675	0))
(41108.01712834047	(0.00021544346900318823	0.036	3.2608695652173916	0))
(28346.511811046592	(0.00021544346900318823	0.036	4.736842105263158	0))
(13716.505715210717	(0.00021544346900318823	0.036	8.653846153846153	0))
(2184.0009100003795	(0.00021544346900318823	0.036	50.0	0))
(84290.53512105631	(0.00046415888336127773	0.036	1.1363636363636365	0))
(81461.03394209748	(0.00046415888336127773	0.036	1.274787535410765	0))
(78017.03250709688	(0.00046415888336127773	0.036	1.4516129032258065	0))
(73739.53072480447	(0.00046415888336127773	0.036	1.6853932584269664	0))
(68296.52845688687	(0.00046415888336127773	0.036	2.008928571428571	0))
(61166.52548605229	(0.00046415888336127773	0.036	2.4861878453038675	0))
(51516.02146500895	(0.00046415888336127773	0.036	3.2608695652173916	0))
(38070.01586250661	(0.00046415888336127773	0.036	4.736842105263158	0))
(19741.50822562843	(0.00046415888336127773	0.036	8.653846153846153	0))
(2400.50100020875	(0.00046415888336127773	0.036	50.0	0))
(88370.03682084868	(0.001	0.036	1.1363636363636365	0))
(86254.03593918165	(0.001	0.036	1.274787535410765	0))
(83641.0348504312	(0.001	0.036	1.4516129032258065	0))
(80334.03347251395	(0.001	0.036	1.6853932584269664	0))
(76019.03167459654	(0.001	0.036	2.008928571428571	0))
(70164.52923522051	(0.001	0.036	2.4861878453038675	0))
(61810.52575438574	(0.001	0.036	3.2608695652173916	0))
(49100.02045834186	(0.001	0.036	4.736842105263158	0))
(28628.011928338306	(0.001	0.036	8.653846153846153	0))
(2927.501219792175	(0.001	0.036	50.0	0))
(47154.51964771652	(1e-06	0.07763207790105872	1.1363636363636365	0))
(42116.51754854898	(1e-06	0.07763207790105872	1.274787535410765	0))
(37038.51543271477	(1e-06	0.07763207790105872	1.4516129032258065	0))
(31937.513307297213	(1e-06	0.07763207790105872	1.6853932584269664	0))
(26833.511180629663	(1e-06	0.07763207790105872	2.008928571428571	0))
(21747.50906146211	(1e-06	0.07763207790105872	2.4861878453038675	0))
(16702.5069593779	(1e-06	0.07763207790105872	3.2608695652173916	0))
(11724.004885002036	(1e-06	0.07763207790105872	4.736842105263158	0))
(6845.502852292856	(1e-06	0.07763207790105872	8.653846153846153	0))
(2017.5008406253505	(1e-06	0.07763207790105872	50.0	0))
(49630.52067938362	(2.1544346900318822e-06	0.07763207790105872	1.1363636363636365	0))
(44381.51849229937	(2.1544346900318822e-06	0.07763207790105872	1.274787535410765	0))
(39027.51626146511	(2.1544346900318822e-06	0.07763207790105872	1.4516129032258065	0))
(33599.513999797506	(2.1544346900318822e-06	0.07763207790105872	1.6853932584269664	0))
(28136.511723546555	(2.1544346900318822e-06	0.07763207790105872	2.008928571428571	0))
(22683.509451462272	(2.1544346900318822e-06	0.07763207790105872	2.4861878453038675	0))
(17292.007205003003	(2.1544346900318822e-06	0.07763207790105872	3.2608695652173916	0))
(12019.505008127087	(2.1544346900318822e-06	0.07763207790105872	4.736842105263158	0))
(6933.502888959538	(2.1544346900318822e-06	0.07763207790105872	8.653846153846153	0))
(2019.5008414586841	(2.1544346900318822e-06	0.07763207790105872	50.0	0))
(53673.522363967655	(4.641588833612782e-06	0.07763207790105872	1.1363636363636365	0))
(48232.02009667504	(4.641588833612782e-06	0.07763207790105872	1.274787535410765	0))
(42551.51772979906	(4.641588833612782e-06	0.07763207790105872	1.4516129032258065	0))
(36668.0152783397	(4.641588833612782e-06	0.07763207790105872	1.6853932584269664	0))
(30639.512766463657	(4.641588833612782e-06	0.07763207790105872	2.008928571428571	0))
(24548.510228545932	(4.641588833612782e-06	0.07763207790105872	2.4861878453038675	0))
(18505.507710628215	(4.641588833612782e-06	0.07763207790105872	3.2608695652173916	0))
(12645.505268960529	(4.641588833612782e-06	0.07763207790105872	4.736842105263158	0))
(7124.002968334571	(4.641588833612782e-06	0.07763207790105872	8.653846153846153	0))
(2023.5008431253514	(4.641588833612782e-06	0.07763207790105872	50.0	0))
(59325.0247187603	(1e-05	0.07763207790105872	1.1363636363636365	0))
(53886.52245271769	(1e-05	0.07763207790105872	1.274787535410765	0))
(48011.520004800004	(1e-05	0.07763207790105872	1.4516129032258065	0))
(41703.51737646558	(1e-05	0.07763207790105872	1.6853932584269664	0))
(35002.01458417275	(1e-05	0.07763207790105872	2.008928571428571	0))
(28003.511668129864	(1e-05	0.07763207790105872	2.4861878453038675	0))
(20888.508703545296	(1e-05	0.07763207790105872	3.2608695652173916	0))
(13938.505807710755	(1e-05	0.07763207790105872	4.736842105263158	0))
(7534.503139376308	(1e-05	0.07763207790105872	8.653846153846153	0))
(2032.0008466670197	(1e-05	0.07763207790105872	50.0	0))
(66022.52750938646	(2.1544346900318823e-05	0.07763207790105872	1.1363636363636365	0))
(60923.025384593915	(2.1544346900318823e-05	0.07763207790105872	1.274787535410765	0))
(55201.52300063459	(2.1544346900318823e-05	0.07763207790105872	1.4516129032258065	0))
(48782.52032605014	(2.1544346900318823e-05	0.07763207790105872	1.6853932584269664	0))
(41612.517338548896	(2.1544346900318823e-05	0.07763207790105872	2.008928571428571	0))
(33698.01404083919	(2.1544346900318823e-05	0.07763207790105872	2.4861878453038675	0))
(25185.51049396271	(2.1544346900318823e-05	0.07763207790105872	3.2608695652173916	0))
(16487.006869586196	(2.1544346900318823e-05	0.07763207790105872	4.736842105263158	0))
(8410.003504168128	(2.1544346900318823e-05	0.07763207790105872	8.653846153846153	0))
(2050.500854375356	(2.1544346900318823e-05	0.07763207790105872	50.0	0))
(72869.53036230433	(4.641588833612772e-05	0.07763207790105872	1.1363636363636365	0))
(68420.02850834522	(4.641588833612772e-05	0.07763207790105872	1.274787535410765	0))
(63254.52635605265	(4.641588833612772e-05	0.07763207790105872	1.4516129032258065	0))
(57212.523838551606	(4.641588833612772e-05	0.07763207790105872	1.6853932584269664	0))
(50103.52087646704	(4.641588833612772e-05	0.07763207790105872	2.008928571428571	0))
(41732.01738834058	(4.641588833612772e-05	0.07763207790105872	2.4861878453038675	0))
(31983.51332646389	(4.641588833612772e-05	0.07763207790105872	3.2608695652173916	0))
(21089.50878729533	(4.641588833612772e-05	0.07763207790105872	4.736842105263158	0))
(10221.504258960109	(4.641588833612772e-05	0.07763207790105872	8.653846153846153	0))
(2091.5008714586966	(4.641588833612772e-05	0.07763207790105872	50.0	0))
(79098.03295751374	(0.0001	0.07763207790105872	1.1363636363636365	0))
(75458.03144084645	(0.0001	0.07763207790105872	1.274787535410765	0))
(71116.52963188736	(0.0001	0.07763207790105872	1.4516129032258065	0))
(65861.52744230311	(0.0001	0.07763207790105872	1.6853932584269664	0))
(59398.52474938532	(0.0001	0.07763207790105872	2.008928571428571	0))
(51322.521384383916	(0.0001	0.07763207790105872	2.4861878453038675	0))
(41120.01713334047	(0.0001	0.07763207790105872	3.2608695652173916	0))
(28357.011815421592	(0.0001	0.07763207790105872	4.736842105263158	0))
(13722.005717502383	(0.0001	0.07763207790105872	8.653846153846153	0))
(2184.0009100003795	(0.0001	0.07763207790105872	50.0	0))
(84296.03512334797	(0.00021544346900318823	0.07763207790105872	1.1363636363636365	0))
(81467.53394480582	(0.00021544346900318823	0.07763207790105872	1.274787535410765	0))
(78024.53251022189	(0.00021544346900318823	0.07763207790105872	1.4516129032258065	0))
(73748.53072855447	(0.00021544346900318823	0.07763207790105872	1.6853932584269664	0))
(68306.52846105353	(0.00021544346900318823	0.07763207790105872	2.008928571428571	0))
(61178.52549105229	(0.00021544346900318823	0.07763207790105872	2.4861878453038675	0))
(51529.021470425614	(0.00021544346900318823	0.07763207790105872	3.2608695652173916	0))
(38083.015867923285	(0.00021544346900318823	0.07763207790105872	4.736842105263158	0))
(19750.50822937843	(0.00021544346900318823	0.07763207790105872	8.653846153846153	0))
(2400.50100020875	(0.00021544346900318823	0.07763207790105872	50.0	0))
(88374.03682251535	(0.00046415888336127773	0.07763207790105872	1.1363636363636365	0))
(86259.03594126499	(0.00046415888336127773	0.07763207790105872	1.274787535410765	0))
(83647.03485293119	(0.00046415888336127773	0.07763207790105872	1.4516129032258065	0))
(80341.03347543062	(0.00046415888336127773	0.07763207790105872	1.6853932584269664	0))
(76027.5316781382	(0.00046415888336127773	0.07763207790105872	2.008928571428571	0))
(70175.02923959552	(0.00046415888336127773	0.07763207790105872	2.4861878453038675	0))
(61822.52575938574	(0.00046415888336127773	0.07763207790105872	3.2608695652173916	0))
(49113.52046396687	(0.00046415888336127773	0.07763207790105872	4.736842105263158	0))
(28640.51193354664	(0.00046415888336127773	0.07763207790105872	8.653846153846153	0))
(2928.501220208842	(0.00046415888336127773	0.07763207790105872	50.0	0))
(91437.53809897421	(0.001	0.07763207790105872	1.1363636363636365	0))
(89900.03745834895	(0.001	0.07763207790105872	1.274787535410765	0))
(87981.03665876528	(0.001	0.07763207790105872	1.4516129032258065	0))
(85519.53563313985	(0.001	0.07763207790105872	1.6853932584269664	0))
(82250.03427084762	(0.001	0.07763207790105872	2.008928571428571	0))
(77700.0323750135	(0.001	0.07763207790105872	2.4861878453038675	0))
(70951.52956313733	(0.001	0.07763207790105872	3.2608695652173916	0))
(59981.52499230208	(0.001	0.07763207790105872	4.736842105263158	0))
(39693.01653875689	(0.001	0.07763207790105872	8.653846153846153	0))
(4166.001735834057	(0.001	0.07763207790105872	50.0	0))
(49634.520681050286	(1e-06	0.16740943108989023	1.1363636363636365	0))
(44385.01849375771	(1e-06	0.16740943108989023	1.274787535410765	0))
(39030.516262715115	(1e-06	0.16740943108989023	1.4516129032258065	0))
(33602.5140010475	(1e-06	0.16740943108989023	1.6853932584269664	0))
(28139.01172458822	(1e-06	0.16740943108989023	2.008928571428571	0))
(22685.009452087274	(1e-06	0.16740943108989023	2.4861878453038675	0))
(17293.00720541967	(1e-06	0.16740943108989023	3.2608695652173916	0))
(12020.005008335422	(1e-06	0.16740943108989023	4.736842105263158	0))
(6934.002889167871	(1e-06	0.16740943108989023	8.653846153846153	0))
(2019.5008414586841	(1e-06	0.16740943108989023	50.0	0))
(53679.52236646766	(2.1544346900318822e-06	0.16740943108989023	1.1363636363636365	0))
(48237.520098966714	(2.1544346900318822e-06	0.16740943108989023	1.274787535410765	0))
(42556.51773188239	(2.1544346900318822e-06	0.16740943108989023	1.4516129032258065	0))
(36672.515280214706	(2.1544346900318822e-06	0.16740943108989023	1.6853932584269664	0))
(30643.512768130324	(2.1544346900318822e-06	0.16740943108989023	2.008928571428571	0))
(24551.51022979593	(2.1544346900318822e-06	0.16740943108989023	2.4861878453038675	0))
(18507.50771146155	(2.1544346900318822e-06	0.16740943108989023	3.2608695652173916	0))
(12646.505269377196	(2.1544346900318822e-06	0.16740943108989023	4.736842105263158	0))
(7124.5029685429045	(2.1544346900318822e-06	0.16740943108989023	8.653846153846153	0))
(2023.5008431253514	(2.1544346900318822e-06	0.16740943108989023	50.0	0))
(59332.524721885304	(4.641588833612782e-06	0.16740943108989023	1.1363636363636365	0))
(53894.522456051025	(4.641588833612782e-06	0.16740943108989023	1.274787535410765	0))
(48019.020007925006	(4.641588833612782e-06	0.16740943108989023	1.4516129032258065	0))
(41710.51737938225	(4.641588833612782e-06	0.16740943108989023	1.6853932584269664	0))
(35008.51458688108	(4.641588833612782e-06	0.16740943108989023	2.008928571428571	0))
(28009.011670421532	(4.641588833612782e-06	0.16740943108989023	2.4861878453038675	0))
(20892.508705211963	(4.641588833612782e-06	0.16740943108989023	3.2608695652173916	0))
(13940.505808544089	(4.641588833612782e-06	0.16740943108989023	4.736842105263158	0))
(7535.003139584642	(4.641588833612782e-06	0.16740943108989023	8.653846153846153	0))
(2032.0008466670197	(4.641588833612782e-06	0.16740943108989023	50.0	0))
(66031.02751292814	(1e-05	0.16740943108989023	1.1363636363636365	0))
(60932.025388343915	(1e-05	0.16740943108989023	1.274787535410765	0))
(55211.02300459292	(1e-05	0.16740943108989023	1.4516129032258065	0))
(48792.52033021681	(1e-05	0.16740943108989023	1.6853932584269664	0))
(41621.517342298896	(1e-05	0.16740943108989023	2.008928571428571	0))
(33706.01404417252	(1e-05	0.16740943108989023	2.4861878453038675	0))
(25192.010496671042	(1e-05	0.16740943108989023	3.2608695652173916	0))
(16491.006871252863	(1e-05	0.16740943108989023	4.736842105263158	0))
(8411.503504793127	(1e-05	0.16740943108989023	8.653846153846153	0))
(2050.500854375356	(1e-05	0.16740943108989023	50.0	0))
(72877.53036563766	(2.1544346900318823e-05	0.16740943108989023	1.1363636363636365	0))
(68429.02851209522	(2.1544346900318823e-05	0.16740943108989023	1.274787535410765	0))
(63264.52636021932	(2.1544346900318823e-05	0.16740943108989023	1.4516129032258065	0))
(57223.0238429266	(2.1544346900318823e-05	0.16740943108989023	1.6853932584269664	0))
(50114.52088105037	(2.1544346900318823e-05	0.16740943108989023	2.008928571428571	0))
(41743.01739292392	(2.1544346900318823e-05	0.16740943108989023	2.4861878453038675	0))
(31993.513330630558	(2.1544346900318823e-05	0.16740943108989023	3.2608695652173916	0))
(21096.508790212	(2.1544346900318823e-05	0.16740943108989023	4.736842105263158	0))
(10224.50426021011	(2.1544346900318823e-05	0.16740943108989023	8.653846153846153	0))
(2091.5008714586966	(2.1544346900318823e-05	0.16740943108989023	50.0	0))
(79105.03296043041	(4.641588833612772e-05	0.16740943108989023	1.1363636363636365	0))
(75466.03144417978	(4.641588833612772e-05	0.16740943108989023	1.274787535410765	0))
(71125.52963563736	(4.641588833612772e-05	0.16740943108989023	1.4516129032258065	0))
(65871.52744646977	(4.641588833612772e-05	0.16740943108989023	1.6853932584269664	0))
(59409.52475396865	(4.641588833612772e-05	0.16740943108989023	2.008928571428571	0))
(51334.52138938392	(4.641588833612772e-05	0.16740943108989023	2.4861878453038675	0))
(41132.517138548814	(4.641588833612772e-05	0.16740943108989023	3.2608695652173916	0))
(28367.511819796593	(4.641588833612772e-05	0.16740943108989023	4.736842105263158	0))
(13728.005720002384	(4.641588833612772e-05	0.16740943108989023	8.653846153846153	0))
(2184.0009100003795	(4.641588833612772e-05	0.16740943108989023	50.0	0))
(84301.53512563964	(0.0001	0.16740943108989023	1.1363636363636365	0))
(81474.03394751415	(0.0001	0.16740943108989023	1.274787535410765	0))
(78032.03251334689	(0.0001	0.16740943108989023	1.4516129032258065	0))
(73757.03073209614	(0.0001	0.16740943108989023	1.6853932584269664	0))
(68317.02846542854	(0.0001	0.16740943108989023	2.008928571428571	0))
(61190.02549584396	(0.0001	0.16740943108989023	2.4861878453038675	0))
(51542.02147584229	(0.0001	0.16740943108989023	3.2608695652173916	0))
(38096.01587333995	(0.0001	0.16740943108989023	4.736842105263158	0))
(19760.008233336765	(0.0001	0.16740943108989023	8.653846153846153	0))
(2401.0010004170836	(0.0001	0.16740943108989023	50.0	0))
(88378.53682439035	(0.00021544346900318823	0.16740943108989023	1.1363636363636365	0))
(86264.03594334831	(0.00021544346900318823	0.16740943108989023	1.274787535410765	0))
(83653.0348554312	(0.00021544346900318823	0.16740943108989023	1.4516129032258065	0))
(80348.53347855562	(0.00021544346900318823	0.16740943108989023	1.6853932584269664	0))
(76036.03168167987	(0.00021544346900318823	0.16740943108989023	2.008928571428571	0))
(70185.0292437622	(0.00021544346900318823	0.16740943108989023	2.4861878453038675	0))
(61834.52576438574	(0.00021544346900318823	0.16740943108989023	3.2608695652173916	0))
(49127.5204698002	(0.00021544346900318823	0.16740943108989023	4.736842105263158	0))
(28653.01193875498	(0.00021544346900318823	0.16740943108989023	8.653846153846153	0))
(2929.5012206255087	(0.00021544346900318823	0.16740943108989023	50.0	0))
(91441.03810043255	(0.00046415888336127773	0.16740943108989023	1.1363636363636365	0))
(89903.53745980728	(0.00046415888336127773	0.16740943108989023	1.274787535410765	0))
(87985.53666064028	(0.00046415888336127773	0.16740943108989023	1.4516129032258065	0))
(85525.03563543152	(0.00046415888336127773	0.16740943108989023	1.6853932584269664	0))
(82256.53427355595	(0.00046415888336127773	0.16740943108989023	2.008928571428571	0))
(77708.03237834683	(0.00046415888336127773	0.16740943108989023	2.4861878453038675	0))
(70961.529567304	(0.00046415888336127773	0.16740943108989023	3.2608695652173916	0))
(59994.02499751042	(0.00046415888336127773	0.16740943108989023	4.736842105263158	0))
(39707.01654459023	(0.00046415888336127773	0.16740943108989023	8.653846153846153	0))
(4168.001736667391	(0.00046415888336127773	0.16740943108989023	50.0	0))
(93672.53903022461	(0.001	0.16740943108989023	1.1363636363636365	0))
(92577.03857376608	(0.001	0.16740943108989023	1.274787535410765	0))
(91200.03800001585	(0.001	0.16740943108989023	1.4516129032258065	0))
(89417.03725709887	(0.001	0.16740943108989023	1.6853932584269664	0))
(87018.03625751511	(0.001	0.16740943108989023	2.008928571428571	0))
(83620.03484168119	(0.001	0.16740943108989023	2.4861878453038675	0))
(78438.53268272195	(0.001	0.16740943108989023	3.2608695652173916	0))
(69603.52900147042	(0.001	0.16740943108989023	4.736842105263158	0))
(51451.52143813394	(0.001	0.16740943108989023	8.653846153846153	0))
(6759.002816251174	(0.001	0.16740943108989023	50.0	0))
(53685.022368759324	(1e-06	0.3610094998817299	1.1363636363636365	0))
(48243.52010146671	(1e-06	0.3610094998817299	1.274787535410765	0))
(42562.01773417406	(1e-06	0.3610094998817299	1.4516129032258065	0))
(36677.51528229804	(1e-06	0.3610094998817299	1.6853932584269664	0))
(30647.51276979699	(1e-06	0.3610094998817299	2.008928571428571	0))
(24554.510231045933	(1e-06	0.3610094998817299	2.4861878453038675	0))
(18509.507712294882	(1e-06	0.3610094998817299	3.2608695652173916	0))
(12647.505269793863	(1e-06	0.3610094998817299	4.736842105263158	0))
(7125.002968751238	(1e-06	0.3610094998817299	8.653846153846153	0))
(2023.5008431253514	(1e-06	0.3610094998817299	50.0	0))
(59340.52472521864	(2.1544346900318822e-06	0.3610094998817299	1.1363636363636365	0))
(53902.52245938436	(2.1544346900318822e-06	0.3610094998817299	1.274787535410765	0))
(48027.02001125834	(2.1544346900318822e-06	0.3610094998817299	1.4516129032258065	0))
(41718.01738250725	(2.1544346900318822e-06	0.3610094998817299	1.6853932584269664	0))
(35015.01458958942	(2.1544346900318822e-06	0.3610094998817299	2.008928571428571	0))
(28014.5116727132	(2.1544346900318822e-06	0.3610094998817299	2.4861878453038675	0))
(20896.50870687863	(2.1544346900318822e-06	0.3610094998817299	3.2608695652173916	0))
(13943.005809585755	(2.1544346900318822e-06	0.3610094998817299	4.736842105263158	0))
(7536.003140001309	(2.1544346900318822e-06	0.3610094998817299	8.653846153846153	0))
(2032.0008466670197	(2.1544346900318822e-06	0.3610094998817299	50.0	0))
(66039.52751646981	(4.641588833612782e-06	0.3610094998817299	1.1363636363636365	0))
(60941.02539209392	(4.641588833612782e-06	0.3610094998817299	1.274787535410765	0))
(55220.52300855126	(4.641588833612782e-06	0.3610094998817299	1.4516129032258065	0))
(48802.02033417514	(4.641588833612782e-06	0.3610094998817299	1.6853932584269664	0))
(41631.017346257235	(4.641588833612782e-06	0.3610094998817299	2.008928571428571	0))
(33714.51404771419	(4.641588833612782e-06	0.3610094998817299	2.4861878453038675	0))
(25198.510499379376	(4.641588833612782e-06	0.3610094998817299	3.2608695652173916	0))
(16495.506873127866	(4.641588833612782e-06	0.3610094998817299	4.736842105263158	0))
(8413.003505418128	(4.641588833612782e-06	0.3610094998817299	8.653846153846153	0))
(2050.500854375356	(4.641588833612782e-06	0.3610094998817299	50.0	0))
(72885.530368971	(1e-05	0.3610094998817299	1.1363636363636365	0))
(68438.02851584522	(1e-05	0.3610094998817299	1.274787535410765	0))
(63274.52636438599	(1e-05	0.3610094998817299	1.4516129032258065	0))
(57233.52384730161	(1e-05	0.3610094998817299	1.6853932584269664	0))
(50125.520885633705	(1e-05	0.3610094998817299	2.008928571428571	0))
(41753.51739729892	(1e-05	0.3610094998817299	2.4861878453038675	0))
(32003.013334588893	(1e-05	0.3610094998817299	3.2608695652173916	0))
(21103.508793128665	(1e-05	0.3610094998817299	4.736842105263158	0))
(10228.004261668444	(1e-05	0.3610094998817299	8.653846153846153	0))
(2092.00087166703	(1e-05	0.3610094998817299	50.0	0))
(79112.03296334707	(2.1544346900318823e-05	0.3610094998817299	1.1363636363636365	0))
(75474.03144751312	(2.1544346900318823e-05	0.3610094998817299	1.274787535410765	0))
(71134.52963938736	(2.1544346900318823e-05	0.3610094998817299	1.4516129032258065	0))
(65881.52745063644	(2.1544346900318823e-05	0.3610094998817299	1.6853932584269664	0))
(59421.02475876032	(2.1544346900318823e-05	0.3610094998817299	2.008928571428571	0))
(51347.02139459225	(2.1544346900318823e-05	0.3610094998817299	2.4861878453038675	0))
(41144.517143548816	(2.1544346900318823e-05	0.3610094998817299	3.2608695652173916	0))
(28378.011824171597	(2.1544346900318823e-05	0.3610094998817299	4.736842105263158	0))
(13733.505722294052	(2.1544346900318823e-05	0.3610094998817299	8.653846153846153	0))
(2184.500910208713	(2.1544346900318823e-05	0.3610094998817299	50.0	0))
(84307.0351279313	(4.641588833612772e-05	0.3610094998817299	1.1363636363636365	0))
(81480.53395022248	(4.641588833612772e-05	0.3610094998817299	1.274787535410765	0))
(78040.03251668022	(4.641588833612772e-05	0.3610094998817299	1.4516129032258065	0))
(73766.03073584614	(4.641588833612772e-05	0.3610094998817299	1.6853932584269664	0))
(68327.0284695952	(4.641588833612772e-05	0.3610094998817299	2.008928571428571	0))
(61201.52550063563	(4.641588833612772e-05	0.3610094998817299	2.4861878453038675	0))
(51554.52148105062	(4.641588833612772e-05	0.3610094998817299	3.2608695652173916	0))
(38109.01587875662	(4.641588833612772e-05	0.3610094998817299	4.736842105263158	0))
(19769.008237086768	(4.641588833612772e-05	0.3610094998817299	8.653846153846153	0))
(2401.501000625417	(4.641588833612772e-05	0.3610094998817299	50.0	0))
(88382.53682605702	(0.0001	0.3610094998817299	1.1363636363636365	0))
(86269.53594563999	(0.0001	0.3610094998817299	1.274787535410765	0))
(83659.0348579312	(0.0001	0.3610094998817299	1.4516129032258065	0))
(80355.53348147229	(0.0001	0.3610094998817299	1.6853932584269664	0))
(76044.53168522155	(0.0001	0.3610094998817299	2.008928571428571	0))
(70195.02924792886	(0.0001	0.3610094998817299	2.4861878453038675	0))
(61846.52576938574	(0.0001	0.3610094998817299	3.2608695652173916	0))
(49141.020475425204	(0.0001	0.3610094998817299	4.736842105263158	0))
(28665.511943963313	(0.0001	0.3610094998817299	8.653846153846153	0))
(2930.5012210421755	(0.0001	0.3610094998817299	50.0	0))
(91444.03810168256	(0.00021544346900318823	0.3610094998817299	1.1363636363636365	0))
(89907.53746147396	(0.00021544346900318823	0.3610094998817299	1.274787535410765	0))
(87990.03666251528	(0.00021544346900318823	0.3610094998817299	1.4516129032258065	0))
(85530.5356377232	(0.00021544346900318823	0.3610094998817299	1.6853932584269664	0))
(82263.03427626428	(0.00021544346900318823	0.3610094998817299	2.008928571428571	0))
(77716.5323818885	(0.00021544346900318823	0.3610094998817299	2.4861878453038675	0))
(70971.52957147066	(0.00021544346900318823	0.3610094998817299	3.2608695652173916	0))
(60006.52500271876	(0.00021544346900318823	0.3610094998817299	4.736842105263158	0))
(39721.01655042356	(0.00021544346900318823	0.3610094998817299	8.653846153846153	0))
(4170.501737709058	(0.00021544346900318823	0.3610094998817299	50.0	0))
(93675.03903126626	(0.00046415888336127773	0.3610094998817299	1.1363636363636365	0))
(92580.03857501608	(0.00046415888336127773	0.3610094998817299	1.274787535410765	0))
(91203.03800126584	(0.00046415888336127773	0.3610094998817299	1.4516129032258065	0))
(89421.03725876553	(0.00046415888336127773	0.3610094998817299	1.6853932584269664	0))
(87023.03625959845	(0.00046415888336127773	0.3610094998817299	2.008928571428571	0))
(83626.0348441812	(0.00046415888336127773	0.3610094998817299	2.4861878453038675	0))
(78446.53268605529	(0.00046415888336127773	0.3610094998817299	3.2608695652173916	0))
(69614.02900584543	(0.00046415888336127773	0.3610094998817299	4.736842105263158	0))
(51465.52144396727	(0.00046415888336127773	0.3610094998817299	8.653846153846153	0))
(6763.502818126175	(0.00046415888336127773	0.3610094998817299	50.0	0))
(95266.53969439154	(0.001	0.3610094998817299	1.1363636363636365	0))
(94497.03937376641	(0.001	0.3610094998817299	1.274787535410765	0))
(93524.53896855791	(0.001	0.3610094998817299	1.4516129032258065	0))
(92257.53844064103	(0.001	0.3610094998817299	1.6853932584269664	0))
(90537.53772397406	(0.001	0.3610094998817299	2.008928571428571	0))
(88070.03669584863	(0.001	0.3610094998817299	2.4861878453038675	0))
(84234.53509772297	(0.001	0.3610094998817299	3.2608695652173916	0))
(77468.03227834679	(0.001	0.3610094998817299	4.736842105263158	0))
(62459.526024802515	(0.001	0.3610094998817299	8.653846153846153	0))
(11564.004818335343	(0.001	0.3610094998817299	50.0	0))
(59348.02472834364	(1e-06	0.7784977116066863	1.1363636363636365	0))
(53910.02246250936	(1e-06	0.7784977116066863	1.274787535410765	0))
(48035.020014591675	(1e-06	0.7784977116066863	1.4516129032258065	0))
(41725.51738563225	(1e-06	0.7784977116066863	1.6853932584269664	0))
(35022.014592506086	(1e-06	0.7784977116066863	2.008928571428571	0))
(28020.011675004866	(1e-06	0.7784977116066863	2.4861878453038675	0))
(20900.508708545298	(1e-06	0.7784977116066863	3.2608695652173916	0))
(13945.005810419088	(1e-06	0.7784977116066863	4.736842105263158	0))
(7536.503140209642	(1e-06	0.7784977116066863	8.653846153846153	0))
(2032.0008466670197	(1e-06	0.7784977116066863	50.0	0))
(66047.52751980314	(2.1544346900318822e-06	0.7784977116066863	1.1363636363636365	0))
(60950.52539605225	(2.1544346900318822e-06	0.7784977116066863	1.274787535410765	0))
(55230.02301250959	(2.1544346900318822e-06	0.7784977116066863	1.4516129032258065	0))
(48811.52033813348	(2.1544346900318822e-06	0.7784977116066863	1.6853932584269664	0))
(41640.51735021557	(2.1544346900318822e-06	0.7784977116066863	2.008928571428571	0))
(33723.01405125586	(2.1544346900318822e-06	0.7784977116066863	2.4861878453038675	0))
(25205.510502296045	(2.1544346900318822e-06	0.7784977116066863	3.2608695652173916	0))
(16499.506874794533	(2.1544346900318822e-06	0.7784977116066863	4.736842105263158	0))
(8414.503506043127	(2.1544346900318822e-06	0.7784977116066863	8.653846153846153	0))
(2050.500854375356	(2.1544346900318822e-06	0.7784977116066863	50.0	0))
(72893.53037230433	(4.641588833612782e-06	0.7784977116066863	1.1363636363636365	0))
(68447.02851959522	(4.641588833612782e-06	0.7784977116066863	1.274787535410765	0))
(63284.026368344326	(4.641588833612782e-06	0.7784977116066863	1.4516129032258065	0))
(57244.523851884944	(4.641588833612782e-06	0.7784977116066863	1.6853932584269664	0))
(50136.52089021704	(4.641588833612782e-06	0.7784977116066863	2.008928571428571	0))
(41764.51740188225	(4.641588833612782e-06	0.7784977116066863	2.4861878453038675	0))
(32013.01333875556	(4.641588833612782e-06	0.7784977116066863	3.2608695652173916	0))
(21111.008796253667	(4.641588833612782e-06	0.7784977116066863	4.736842105263158	0))
(10231.004262918445	(4.641588833612782e-06	0.7784977116066863	8.653846153846153	0))
(2092.00087166703	(4.641588833612782e-06	0.7784977116066863	50.0	0))
(79119.03296626374	(1e-05	0.7784977116066863	1.1363636363636365	0))
(75482.03145084645	(1e-05	0.7784977116066863	1.274787535410765	0))
(71144.0296433457	(1e-05	0.7784977116066863	1.4516129032258065	0))
(65892.02745501144	(1e-05	0.7784977116066863	1.6853932584269664	0))
(59432.02476334366	(1e-05	0.7784977116066863	2.008928571428571	0))
(51359.02139959225	(1e-05	0.7784977116066863	2.4861878453038675	0))
(41156.51714854882	(1e-05	0.7784977116066863	3.2608695652173916	0))
(28388.511828546598	(1e-05	0.7784977116066863	4.736842105263158	0))
(13739.00572458572	(1e-05	0.7784977116066863	8.653846153846153	0))
(2184.500910208713	(1e-05	0.7784977116066863	50.0	0))
(84313.03513043131	(2.1544346900318823e-05	0.7784977116066863	1.1363636363636365	0))
(81487.03395293083	(2.1544346900318823e-05	0.7784977116066863	1.274787535410765	0))
(78047.53251980523	(2.1544346900318823e-05	0.7784977116066863	1.4516129032258065	0))
(73775.03073959614	(2.1544346900318823e-05	0.7784977116066863	1.6853932584269664	0))
(68337.02847376186	(2.1544346900318823e-05	0.7784977116066863	2.008928571428571	0))
(61213.0255054273	(2.1544346900318823e-05	0.7784977116066863	2.4861878453038675	0))
(51567.52148646729	(2.1544346900318823e-05	0.7784977116066863	3.2608695652173916	0))
(38121.51588396495	(2.1544346900318823e-05	0.7784977116066863	4.736842105263158	0))
(19778.008240836767	(2.1544346900318823e-05	0.7784977116066863	8.653846153846153	0))
(2402.0010008337504	(2.1544346900318823e-05	0.7784977116066863	50.0	0))
(88387.03682793202	(4.641588833612772e-05	0.7784977116066863	1.1363636363636365	0))
(86274.53594772331	(4.641588833612772e-05	0.7784977116066863	1.274787535410765	0))
(83665.0348604312	(4.641588833612772e-05	0.7784977116066863	1.4516129032258065	0))
(80362.53348438896	(4.641588833612772e-05	0.7784977116066863	1.6853932584269664	0))
(76053.0316887632	(4.641588833612772e-05	0.7784977116066863	2.008928571428571	0))
(70205.02925209553	(4.641588833612772e-05	0.7784977116066863	2.4861878453038675	0))
(61858.02577417741	(4.641588833612772e-05	0.7784977116066863	3.2608695652173916	0))
(49154.520481050204	(4.641588833612772e-05	0.7784977116066863	4.736842105263158	0))
(28677.511948963314	(4.641588833612772e-05	0.7784977116066863	8.653846153846153	0))
(2931.5012214588423	(4.641588833612772e-05	0.7784977116066863	50.0	0))
(91447.03810293255	(0.0001	0.7784977116066863	1.1363636363636365	0))
(89911.53746314062	(0.0001	0.7784977116066863	1.274787535410765	0))
(87994.53666439028	(0.0001	0.7784977116066863	1.4516129032258065	0))
(85536.03564001486	(0.0001	0.7784977116066863	1.6853932584269664	0))
(82270.03427918095	(0.0001	0.7784977116066863	2.008928571428571	0))
(77724.53238522183	(0.0001	0.7784977116066863	2.4861878453038675	0))
(70982.02957584566	(0.0001	0.7784977116066863	3.2608695652173916	0))
(60019.02500792709	(0.0001	0.7784977116066863	4.736842105263158	0))
(39735.516556465234	(0.0001	0.7784977116066863	8.653846153846153	0))
(4172.501738542392	(0.0001	0.7784977116066863	50.0	0))
(93677.03903209961	(0.00021544346900318823	0.7784977116066863	1.1363636363636365	0))
(92582.53857605775	(0.00021544346900318823	0.7784977116066863	1.274787535410765	0))
(91206.53800272418	(0.00021544346900318823	0.7784977116066863	1.4516129032258065	0))
(89425.0372604322	(0.00021544346900318823	0.7784977116066863	1.6853932584269664	0))
(87028.03626168179	(0.00021544346900318823	0.7784977116066863	2.008928571428571	0))
(83632.53484688952	(0.00021544346900318823	0.7784977116066863	2.4861878453038675	0))
(78454.53268938862	(0.00021544346900318823	0.7784977116066863	3.2608695652173916	0))
(69624.52901022043	(0.00021544346900318823	0.7784977116066863	4.736842105263158	0))
(51479.52144980061	(0.00021544346900318823	0.7784977116066863	8.653846153846153	0))
(6768.002820001176	(0.00021544346900318823	0.7784977116066863	50.0	0))
(95268.53969522488	(0.00046415888336127773	0.7784977116066863	1.1363636363636365	0))
(94499.03937459974	(0.00046415888336127773	0.7784977116066863	1.274787535410765	0))
(93527.03896959958	(0.00046415888336127773	0.7784977116066863	1.4516129032258065	0))
(92260.53844189103	(0.00046415888336127773	0.7784977116066863	1.6853932584269664	0))
(90541.0377254324	(0.00046415888336127773	0.7784977116066863	2.008928571428571	0))
(88074.53669772363	(0.00046415888336127773	0.7784977116066863	2.4861878453038675	0))
(84240.53510022297	(0.00046415888336127773	0.7784977116066863	3.2608695652173916	0))
(77476.53228188846	(0.00046415888336127773	0.7784977116066863	4.736842105263158	0))
(62472.02603001085	(0.00046415888336127773	0.7784977116066863	8.653846153846153	0))
(11571.504821460343	(0.00046415888336127773	0.7784977116066863	50.0	0))
(96387.04016126675	(0.001	0.7784977116066863	1.1363636363636365	0))
(95852.03993834999	(0.001	0.7784977116066863	1.274787535410765	0))
(95173.0396554332	(0.001	0.7784977116066863	1.4516129032258065	0))
(94284.03928501638	(0.001	0.7784977116066863	1.6853932584269664	0))
(93070.53877939117	(0.001	0.7784977116066863	2.008928571428571	0))
(91314.5380477242	(0.001	0.7784977116066863	2.4861878453038675	0))
(88547.03689459871	(0.001	0.7784977116066863	3.2608695652173916	0))
(83548.03481168118	(0.001	0.7784977116066863	4.736842105263158	0))
(71835.52993147081	(0.001	0.7784977116066863	8.653846153846153	0))
(19293.008038753353	(0.001	0.7784977116066863	50.0	0))
(66056.0275233448	(1e-06	1.678788749812395	1.1363636363636365	0))
(60959.52539980225	(1e-06	1.678788749812395	1.274787535410765	0))
(55239.52301646793	(1e-06	1.678788749812395	1.4516129032258065	0))
(48821.02034209181	(1e-06	1.678788749812395	1.6853932584269664	0))
(41649.517353965566	(1e-06	1.678788749812395	2.008928571428571	0))
(33731.514054797524	(1e-06	1.678788749812395	2.4861878453038675	0))
(25212.01050500438	(1e-06	1.678788749812395	3.2608695652173916	0))
(16504.006876669533	(1e-06	1.678788749812395	4.736842105263158	0))
(8416.003506668128	(1e-06	1.678788749812395	8.653846153846153	0))
(2050.500854375356	(1e-06	1.678788749812395	50.0	0))
(72901.53037563767	(2.1544346900318822e-06	1.678788749812395	1.1363636363636365	0))
(68456.02852334523	(2.1544346900318822e-06	1.678788749812395	1.274787535410765	0))
(63294.02637251099	(2.1544346900318822e-06	1.678788749812395	1.4516129032258065	0))
(57255.02385625995	(2.1544346900318822e-06	1.678788749812395	1.6853932584269664	0))
(50148.02089500871	(2.1544346900318822e-06	1.678788749812395	2.008928571428571	0))
(41775.51740646559	(2.1544346900318822e-06	1.678788749812395	2.4861878453038675	0))
(32023.01334292223	(2.1544346900318822e-06	1.678788749812395	3.2608695652173916	0))
(21118.008799170333	(2.1544346900318822e-06	1.678788749812395	4.736842105263158	0))
(10234.004264168445	(2.1544346900318822e-06	1.678788749812395	8.653846153846153	0))
(2092.00087166703	(2.1544346900318822e-06	1.678788749812395	50.0	0))
(79126.0329691804	(4.641588833612782e-06	1.678788749812395	1.1363636363636365	0))
(75490.03145417979	(4.641588833612782e-06	1.678788749812395	1.274787535410765	0))
(71153.0296470957	(4.641588833612782e-06	1.678788749812395	1.4516129032258065	0))
(65902.02745917812	(4.641588833612782e-06	1.678788749812395	1.6853932584269664	0))
(59443.52476813533	(4.641588833612782e-06	1.678788749812395	2.008928571428571	0))
(51371.021404592255	(4.641588833612782e-06	1.678788749812395	2.4861878453038675	0))
(41169.01715375715	(4.641588833612782e-06	1.678788749812395	3.2608695652173916	0))
(28398.511832713266	(4.641588833612782e-06	1.678788749812395	4.736842105263158	0))
(13745.005727085721	(4.641588833612782e-06	1.678788749812395	8.653846153846153	0))
(2184.500910208713	(4.641588833612782e-06	1.678788749812395	50.0	0))
(84318.53513272297	(1e-05	1.678788749812395	1.1363636363636365	0))
(81493.53395563916	(1e-05	1.678788749812395	1.274787535410765	0))
(78055.03252293023	(1e-05	1.678788749812395	1.4516129032258065	0))
(73784.03074334616	(1e-05	1.678788749812395	1.6853932584269664	0))
(68347.52847813687	(1e-05	1.678788749812395	2.008928571428571	0))
(61225.0255104273	(1e-05	1.678788749812395	2.4861878453038675	0))
(51580.52149188396	(1e-05	1.678788749812395	3.2608695652173916	0))
(38134.515889381626	(1e-05	1.678788749812395	4.736842105263158	0))
(19787.00824458677	(1e-05	1.678788749812395	8.653846153846153	0))
(2402.5010010420838	(1e-05	1.678788749812395	50.0	0))
(88391.53682980702	(2.1544346900318823e-05	1.678788749812395	1.1363636363636365	0))
(86279.53594980665	(2.1544346900318823e-05	1.678788749812395	1.274787535410765	0))
(83671.0348629312	(2.1544346900318823e-05	1.678788749812395	1.4516129032258065	0))
(80369.53348730563	(2.1544346900318823e-05	1.678788749812395	1.6853932584269664	0))
(76061.53169230488	(2.1544346900318823e-05	1.678788749812395	2.008928571428571	0))
(70215.52925647053	(2.1544346900318823e-05	1.678788749812395	2.4861878453038675	0))
(61870.02577917741	(2.1544346900318823e-05	1.678788749812395	3.2608695652173916	0))
(49168.02048667521	(2.1544346900318823e-05	1.678788749812395	4.736842105263158	0))
(28690.01195417165	(2.1544346900318823e-05	1.678788749812395	8.653846153846153	0))
(2932.501221875509	(2.1544346900318823e-05	1.678788749812395	50.0	0))
(91450.53810439089	(4.641588833612772e-05	1.678788749812395	1.1363636363636365	0))
(89915.03746459895	(4.641588833612772e-05	1.678788749812395	1.274787535410765	0))
(87999.03666626528	(4.641588833612772e-05	1.678788749812395	1.4516129032258065	0))
(85541.53564230652	(4.641588833612772e-05	1.678788749812395	1.6853932584269664	0))
(82276.5342818893	(4.641588833612772e-05	1.678788749812395	2.008928571428571	0))
(77732.53238855516	(4.641588833612772e-05	1.678788749812395	2.4861878453038675	0))
(70992.02958001233	(4.641588833612772e-05	1.678788749812395	3.2608695652173916	0))
(60031.525013135426	(4.641588833612772e-05	1.678788749812395	4.736842105263158	0))
(39749.51656229857	(4.641588833612772e-05	1.678788749812395	8.653846153846153	0))
(4174.501739375725	(4.641588833612772e-05	1.678788749812395	50.0	0))
(93679.53903314128	(0.0001	1.678788749812395	1.1363636363636365	0))
(92585.53857730774	(0.0001	1.678788749812395	1.274787535410765	0))
(91210.03800418251	(0.0001	1.678788749812395	1.4516129032258065	0))
(89429.03726209886	(0.0001	1.678788749812395	1.6853932584269664	0))
(87033.03626376511	(0.0001	1.678788749812395	2.008928571428571	0))
(83638.53484938953	(0.0001	1.678788749812395	2.4861878453038675	0))
(78462.53269272196	(0.0001	1.678788749812395	3.2608695652173916	0))
(69635.02901459544	(0.0001	1.678788749812395	4.736842105263158	0))
(51493.52145563394	(0.0001	1.678788749812395	8.653846153846153	0))
(6772.002821667843	(0.0001	1.678788749812395	50.0	0))
(95270.03969584987	(0.00021544346900318823	1.678788749812395	1.1363636363636365	0))
(94501.03937543309	(0.00021544346900318823	1.678788749812395	1.274787535410765	0))
(93529.53897064124	(0.00021544346900318823	1.678788749812395	1.4516129032258065	0))
(92263.53844314102	(0.00021544346900318823	1.678788749812395	1.6853932584269664	0))
(90545.03772709906	(0.00021544346900318823	1.678788749812395	2.008928571428571	0))
(88079.53669980697	(0.00021544346900318823	1.678788749812395	2.4861878453038675	0))
(84247.0351029313	(0.00021544346900318823	1.678788749812395	3.2608695652173916	0))
(77485.03228543012	(0.00021544346900318823	1.678788749812395	4.736842105263158	0))
(62484.52603521918	(0.00021544346900318823	1.678788749812395	8.653846153846153	0))
(11579.004824585345	(0.00021544346900318823	1.678788749812395	50.0	0))
(96388.54016189174	(0.00046415888336127773	1.678788749812395	1.1363636363636365	0))
(95853.03993876665	(0.00046415888336127773	1.678788749812395	1.274787535410765	0))
(95174.5396560582	(0.00046415888336127773	1.678788749812395	1.4516129032258065	0))
(94286.53928605805	(0.00046415888336127773	1.678788749812395	1.6853932584269664	0))
(93073.03878043283	(0.00046415888336127773	1.678788749812395	2.008928571428571	0))
(91317.5380489742	(0.00046415888336127773	1.678788749812395	2.4861878453038675	0))
(88551.53689647371	(0.00046415888336127773	1.678788749812395	3.2608695652173916	0))
(83554.03481418118	(0.00046415888336127773	1.678788749812395	4.736842105263158	0))
(71846.02993584581	(0.00046415888336127773	1.678788749812395	8.653846153846153	0))
(19304.008043336686	(0.00046415888336127773	1.678788749812395	50.0	0))
(97167.04048626688	(0.001	1.678788749812395	1.1363636363636365	0))
(96797.04033210015	(0.001	1.678788749812395	1.274787535410765	0))
(96327.04013626673	(0.001	1.678788749812395	1.4516129032258065	0))
(95709.53987897496	(0.001	1.678788749812395	1.6853932584269664	0))
(94862.53952605814	(0.001	1.678788749812395	2.008928571428571	0))
(93629.53901230793	(0.001	1.678788749812395	2.4861878453038675	0))
(91669.03819543259	(0.001	1.678788749812395	3.2608695652173916	0))
(88067.03669459863	(0.001	1.678788749812395	4.736842105263158	0))
(79298.0330408471	(0.001	1.678788749812395	8.653846153846153	0))
(29838.012432505184	(0.001	1.678788749812395	50.0	0))
(72910.03037917933	(1e-06	3.6202183056904658	1.1363636363636365	0))
(68465.02852709523	(1e-06	3.6202183056904658	1.274787535410765	0))
(63304.02637667766	(1e-06	3.6202183056904658	1.4516129032258065	0))
(57265.523860634945	(1e-06	3.6202183056904658	1.6853932584269664	0))
(50159.02089959205	(1e-06	3.6202183056904658	2.008928571428571	0))
(41786.517411048924	(1e-06	3.6202183056904658	2.4861878453038675	0))
(32032.513346880565	(1e-06	3.6202183056904658	3.2608695652173916	0))
(21125.008802087003	(1e-06	3.6202183056904658	4.736842105263158	0))
(10237.004265418445	(1e-06	3.6202183056904658	8.653846153846153	0))
(2092.00087166703	(1e-06	3.6202183056904658	50.0	0))
(79133.03297209708	(2.1544346900318822e-06	3.6202183056904658	1.1363636363636365	0))
(75498.03145751312	(2.1544346900318822e-06	3.6202183056904658	1.274787535410765	0))
(71162.0296508457	(2.1544346900318822e-06	3.6202183056904658	1.4516129032258065	0))
(65912.52746355311	(2.1544346900318822e-06	3.6202183056904658	1.6853932584269664	0))
(59454.52477271866	(2.1544346900318822e-06	3.6202183056904658	2.008928571428571	0))
(51383.02140959226	(2.1544346900318822e-06	3.6202183056904658	2.4861878453038675	0))
(41181.01715875715	(2.1544346900318822e-06	3.6202183056904658	3.2608695652173916	0))
(28409.511837296603	(2.1544346900318822e-06	3.6202183056904658	4.736842105263158	0))
(13750.505729377388	(2.1544346900318822e-06	3.6202183056904658	8.653846153846153	0))
(2185.0009104170463	(2.1544346900318822e-06	3.6202183056904658	50.0	0))
(84324.03513501465	(4.641588833612782e-06	3.6202183056904658	1.1363636363636365	0))
(81500.03395834749	(4.641588833612782e-06	3.6202183056904658	1.274787535410765	0))
(78063.03252626356	(4.641588833612782e-06	3.6202183056904658	1.4516129032258065	0))
(73792.53074688782	(4.641588833612782e-06	3.6202183056904658	1.6853932584269664	0))
(68357.52848230355	(4.641588833612782e-06	3.6202183056904658	2.008928571428571	0))
(61236.52551521897	(4.641588833612782e-06	3.6202183056904658	2.4861878453038675	0))
(51593.0214970923	(4.641588833612782e-06	3.6202183056904658	3.2608695652173916	0))
(38147.51589479829	(4.641588833612782e-06	3.6202183056904658	4.736842105263158	0))
(19796.008248336773	(4.641588833612782e-06	3.6202183056904658	8.653846153846153	0))
(2402.5010010420838	(4.641588833612782e-06	3.6202183056904658	50.0	0))
(88395.53683147368	(1e-05	3.6202183056904658	1.1363636363636365	0))
(86284.53595189	(1e-05	3.6202183056904658	1.274787535410765	0))
(83677.0348654312	(1e-05	3.6202183056904658	1.4516129032258065	0))
(80377.03349043062	(1e-05	3.6202183056904658	1.6853932584269664	0))
(76070.03169584654	(1e-05	3.6202183056904658	2.008928571428571	0))
(70225.5292606372	(1e-05	3.6202183056904658	2.4861878453038675	0))
(61882.025784177415	(1e-05	3.6202183056904658	3.2608695652173916	0))
(49181.52049230021	(1e-05	3.6202183056904658	4.736842105263158	0))
(28702.511959379986	(1e-05	3.6202183056904658	8.653846153846153	0))
(2933.5012222921764	(1e-05	3.6202183056904658	50.0	0))
(91453.53810564088	(2.1544346900318823e-05	3.6202183056904658	1.1363636363636365	0))
(89919.03746626562	(2.1544346900318823e-05	3.6202183056904658	1.274787535410765	0))
(88003.53666814028	(2.1544346900318823e-05	3.6202183056904658	1.4516129032258065	0))
(85547.03564459819	(2.1544346900318823e-05	3.6202183056904658	1.6853932584269664	0))
(82283.03428459763	(2.1544346900318823e-05	3.6202183056904658	2.008928571428571	0))
(77741.03239209684	(2.1544346900318823e-05	3.6202183056904658	2.4861878453038675	0))
(71002.029584179	(2.1544346900318823e-05	3.6202183056904658	3.2608695652173916	0))
(60044.52501855209	(2.1544346900318823e-05	3.6202183056904658	4.736842105263158	0))
(39764.01656834024	(2.1544346900318823e-05	3.6202183056904658	8.653846153846153	0))
(4177.001740417392	(2.1544346900318823e-05	3.6202183056904658	50.0	0))
(93682.03903418293	(4.641588833612772e-05	3.6202183056904658	1.1363636363636365	0))
(92588.03857834941	(4.641588833612772e-05	3.6202183056904658	1.274787535410765	0))
(91213.0380054325	(4.641588833612772e-05	3.6202183056904658	1.4516129032258065	0))
(89433.03726376554	(4.641588833612772e-05	3.6202183056904658	1.6853932584269664	0))
(87038.03626584845	(4.641588833612772e-05	3.6202183056904658	2.008928571428571	0))
(83645.03485209786	(4.641588833612772e-05	3.6202183056904658	2.4861878453038675	0))
(78470.53269605529	(4.641588833612772e-05	3.6202183056904658	3.2608695652173916	0))
(69646.02901917876	(4.641588833612772e-05	3.6202183056904658	4.736842105263158	0))
(51508.02146167561	(4.641588833612772e-05	3.6202183056904658	8.653846153846153	0))
(6776.5028235428435	(4.641588833612772e-05	3.6202183056904658	50.0	0))
(95271.53969647488	(0.0001	3.6202183056904658	1.1363636363636365	0))
(94503.03937626642	(0.0001	3.6202183056904658	1.274787535410765	0))
(93532.03897168291	(0.0001	3.6202183056904658	1.4516129032258065	0))
(92266.03844418269	(0.0001	3.6202183056904658	1.6853932584269664	0))
(90548.53772855739	(0.0001	3.6202183056904658	2.008928571428571	0))
(88084.03670168197	(0.0001	3.6202183056904658	2.4861878453038675	0))
(84253.0351054313	(0.0001	3.6202183056904658	3.2608695652173916	0))
(77493.5322889718	(0.0001	3.6202183056904658	4.736842105263158	0))
(62497.026040427525	(0.0001	3.6202183056904658	8.653846153846153	0))
(11586.504827710345	(0.0001	3.6202183056904658	50.0	0))
(96389.5401623084	(0.00021544346900318823	3.6202183056904658	1.1363636363636365	0))
(95854.53993939165	(0.00021544346900318823	3.6202183056904658	1.274787535410765	0))
(95176.53965689153	(0.00021544346900318823	3.6202183056904658	1.4516129032258065	0))
(94288.53928689138	(0.00021544346900318823	3.6202183056904658	1.6853932584269664	0))
(93076.03878168283	(0.00021544346900318823	3.6202183056904658	2.008928571428571	0))
(91321.03805043253	(0.00021544346900318823	3.6202183056904658	2.4861878453038675	0))
(88556.03689834871	(0.00021544346900318823	3.6202183056904658	3.2608695652173916	0))
(83560.53481688951	(0.00021544346900318823	3.6202183056904658	4.736842105263158	0))
(71856.02994001248	(0.00021544346900318823	3.6202183056904658	8.653846153846153	0))
(19315.508048128355	(0.00021544346900318823	3.6202183056904658	50.0	0))
(97168.04048668355	(0.00046415888336127773	3.6202183056904658	1.1363636363636365	0))
(96798.04033251682	(0.00046415888336127773	3.6202183056904658	1.274787535410765	0))
(96328.0401366834	(0.00046415888336127773	3.6202183056904658	1.4516129032258065	0))
(95710.53987939162	(0.00046415888336127773	3.6202183056904658	1.6853932584269664	0))
(94864.53952689147	(0.00046415888336127773	3.6202183056904658	2.008928571428571	0))
(93632.0390133496	(0.00046415888336127773	3.6202183056904658	2.4861878453038675	0))
(91672.0381966826	(0.00046415888336127773	3.6202183056904658	3.2608695652173916	0))
(88071.53669647363	(0.00046415888336127773	3.6202183056904658	4.736842105263158	0))
(79306.03304418044	(0.00046415888336127773	3.6202183056904658	8.653846153846153	0))
(29852.01243833852	(0.00046415888336127773	3.6202183056904658	50.0	0))
(97706.0407108503	(0.001	3.6202183056904658	1.1363636363636365	0))
(97451.5406048086	(0.001	3.6202183056904658	1.274787535410765	0))
(97127.54046980853	(0.001	3.6202183056904658	1.4516129032258065	0))
(96701.04029210014	(0.001	3.6202183056904658	1.6853932584269664	0))
(96115.04004793336	(0.001	3.6202183056904658	2.008928571428571	0))
(95257.53969064154	(0.001	3.6202183056904658	2.4861878453038675	0))
(93885.53911897464	(0.001	3.6202183056904658	3.2608695652173916	0))
(91335.5380564742	(0.001	3.6202183056904658	4.736842105263158	0))
(84959.03539959808	(0.001	3.6202183056904658	8.653846153846153	0))
(42021.51750896563	(0.001	3.6202183056904658	50.0	0))
(79140.03297501375	(1e-06	7.806807486838919	1.1363636363636365	0))
(75506.03146084645	(1e-06	7.806807486838919	1.274787535410765	0))
(71171.0296545957	(1e-06	7.806807486838919	1.4516129032258065	0))
(65922.52746771979	(1e-06	7.806807486838919	1.6853932584269664	0))
(59466.02477751033	(1e-06	7.806807486838919	2.008928571428571	0))
(51395.02141459226	(1e-06	7.806807486838919	2.4861878453038675	0))
(41193.017163757155	(1e-06	7.806807486838919	3.2608695652173916	0))
(28420.011841671603	(1e-06	7.806807486838919	4.736842105263158	0))
(13756.005731669056	(1e-06	7.806807486838919	8.653846153846153	0))
(2185.0009104170463	(1e-06	7.806807486838919	50.0	0))
(84329.53513730632	(2.1544346900318822e-06	7.806807486838919	1.1363636363636365	0))
(81507.03396126415	(2.1544346900318822e-06	7.806807486838919	1.274787535410765	0))
(78070.53252938855	(2.1544346900318822e-06	7.806807486838919	1.4516129032258065	0))
(73801.53075063782	(2.1544346900318822e-06	7.806807486838919	1.6853932584269664	0))
(68368.02848667854	(2.1544346900318822e-06	7.806807486838919	2.008928571428571	0))
(61248.02552001064	(2.1544346900318822e-06	7.806807486838919	2.4861878453038675	0))
(51606.021502508964	(2.1544346900318822e-06	7.806807486838919	3.2608695652173916	0))
(38160.51590021496	(2.1544346900318822e-06	7.806807486838919	4.736842105263158	0))
(19805.508252295105	(2.1544346900318822e-06	7.806807486838919	8.653846153846153	0))
(2403.001001250417	(2.1544346900318822e-06	7.806807486838919	50.0	0))
(88400.03683334868	(4.641588833612782e-06	7.806807486838919	1.1363636363636365	0))
(86289.53595397332	(4.641588833612782e-06	7.806807486838919	1.274787535410765	0))
(83683.0348679312	(4.641588833612782e-06	7.806807486838919	1.4516129032258065	0))
(80384.03349334729	(4.641588833612782e-06	7.806807486838919	1.6853932584269664	0))
(76078.53169938822	(4.641588833612782e-06	7.806807486838919	2.008928571428571	0))
(70235.52926480386	(4.641588833612782e-06	7.806807486838919	2.4861878453038675	0))
(61894.025789177416	(4.641588833612782e-06	7.806807486838919	3.2608695652173916	0))
(49195.52049813355	(4.641588833612782e-06	7.806807486838919	4.736842105263158	0))
(28715.01196458832	(4.641588833612782e-06	7.806807486838919	8.653846153846153	0))
(2934.501222708843	(4.641588833612782e-06	7.806807486838919	50.0	0))
(91457.03810709922	(1e-05	7.806807486838919	1.1363636363636365	0))
(89922.53746772396	(1e-05	7.806807486838919	1.274787535410765	0))
(88008.03667001528	(1e-05	7.806807486838919	1.4516129032258065	0))
(85552.53564688985	(1e-05	7.806807486838919	1.6853932584269664	0))
(82289.53428730596	(1e-05	7.806807486838919	2.008928571428571	0))
(77749.03239543017	(1e-05	7.806807486838919	2.4861878453038675	0))
(71012.02958834567	(1e-05	7.806807486838919	3.2608695652173916	0))
(60057.025023760434	(1e-05	7.806807486838919	4.736842105263158	0))
(39778.01657417358	(1e-05	7.806807486838919	8.653846153846153	0))
(4179.001741250726	(1e-05	7.806807486838919	50.0	0))
(93684.03903501628	(2.1544346900318823e-05	7.806807486838919	1.1363636363636365	0))
(92591.03857959942	(2.1544346900318823e-05	7.806807486838919	1.274787535410765	0))
(91216.53800689084	(2.1544346900318823e-05	7.806807486838919	1.4516129032258065	0))
(89437.0372654322	(2.1544346900318823e-05	7.806807486838919	1.6853932584269664	0))
(87043.03626793179	(2.1544346900318823e-05	7.806807486838919	2.008928571428571	0))
(83651.03485459786	(2.1544346900318823e-05	7.806807486838919	2.4861878453038675	0))
(78478.53269938863	(2.1544346900318823e-05	7.806807486838919	3.2608695652173916	0))
(69656.52902355377	(2.1544346900318823e-05	7.806807486838919	4.736842105263158	0))
(51522.02146750895	(2.1544346900318823e-05	7.806807486838919	8.653846153846153	0))
(6780.502825209511	(2.1544346900318823e-05	7.806807486838919	50.0	0))
(95273.03969709988	(4.641588833612772e-05	7.806807486838919	1.1363636363636365	0))
(94505.03937709975	(4.641588833612772e-05	7.806807486838919	1.274787535410765	0))
(93534.03897251625	(4.641588833612772e-05	7.806807486838919	1.4516129032258065	0))
(92269.0384454327	(4.641588833612772e-05	7.806807486838919	1.6853932584269664	0))
(90552.03773001573	(4.641588833612772e-05	7.806807486838919	2.008928571428571	0))
(88088.53670355697	(4.641588833612772e-05	7.806807486838919	2.4861878453038675	0))
(84259.0351079313	(4.641588833612772e-05	7.806807486838919	3.2608695652173916	0))
(77502.03229251347	(4.641588833612772e-05	7.806807486838919	4.736842105263158	0))
(62509.52604563586	(4.641588833612772e-05	7.806807486838919	8.653846153846153	0))
(11594.504831043681	(4.641588833612772e-05	7.806807486838919	50.0	0))
(96390.54016272508	(0.0001	7.806807486838919	1.1363636363636365	0))
(95856.03994001665	(0.0001	7.806807486838919	1.274787535410765	0))
(95178.03965751654	(0.0001	7.806807486838919	1.4516129032258065	0))
(94290.5392877247	(0.0001	7.806807486838919	1.6853932584269664	0))
(93078.5387827245	(0.0001	7.806807486838919	2.008928571428571	0))
(91324.53805189086	(0.0001	7.806807486838919	2.4861878453038675	0))
(88560.53690022371	(0.0001	7.806807486838919	3.2608695652173916	0))
(83567.03481959784	(0.0001	7.806807486838919	4.736842105263158	0))
(71866.52994438748	(0.0001	7.806807486838919	8.653846153846153	0))
(19326.50805271169	(0.0001	7.806807486838919	50.0	0))
(97168.54048689188	(0.00021544346900318823	7.806807486838919	1.1363636363636365	0))
(96799.04033293348	(0.00021544346900318823	7.806807486838919	1.274787535410765	0))
(96329.04013710006	(0.00021544346900318823	7.806807486838919	1.4516129032258065	0))
(95712.03988001663	(0.00021544346900318823	7.806807486838919	1.6853932584269664	0))
(94866.03952751648	(0.00021544346900318823	7.806807486838919	2.008928571428571	0))
(93634.53901439127	(0.00021544346900318823	7.806807486838919	2.4861878453038675	0))
(91675.03819793259	(0.00021544346900318823	7.806807486838919	3.2608695652173916	0))
(88076.03669834863	(0.00021544346900318823	7.806807486838919	4.736842105263158	0))
(79313.53304730545	(0.00021544346900318823	7.806807486838919	8.653846153846153	0))
(29866.012444171854	(0.00021544346900318823	7.806807486838919	50.0	0))
(97706.54071105864	(0.00046415888336127773	7.806807486838919	1.1363636363636365	0))
(97452.04060501693	(0.00046415888336127773	7.806807486838919	1.274787535410765	0))
(97128.5404702252	(0.00046415888336127773	7.806807486838919	1.4516129032258065	0))
(96702.0402925168	(0.00046415888336127773	7.806807486838919	1.6853932584269664	0))
(96116.04004835003	(0.00046415888336127773	7.806807486838919	2.008928571428571	0))
(95259.03969126655	(0.00046415888336127773	7.806807486838919	2.4861878453038675	0))
(93887.53911980797	(0.00046415888336127773	7.806807486838919	3.2608695652173916	0))
(91339.03805793253	(0.00046415888336127773	7.806807486838919	4.736842105263158	0))
(84965.03540209809	(0.00046415888336127773	7.806807486838919	8.653846153846153	0))
(42037.01751542397	(0.00046415888336127773	7.806807486838919	50.0	0))
(98077.04086543371	(0.001	7.806807486838919	1.1363636363636365	0))
(97902.54079272534	(0.001	7.806807486838919	1.274787535410765	0))
(97680.04070001697	(0.001	7.806807486838919	1.4516129032258065	0))
(97387.04057793359	(0.001	7.806807486838919	1.6853932584269664	0))
(96983.04040960017	(0.001	7.806807486838919	2.008928571428571	0))
(96390.54016272508	(0.001	7.806807486838919	2.4861878453038675	0))
(95438.53976605824	(0.001	7.806807486838919	3.2608695652173916	0))
(93655.53902314127	(0.001	7.806807486838919	4.736842105263158	0))
(89112.5371302238	(0.001	7.806807486838919	8.653846153846153	0))
(54211.522588134416	(0.001	7.806807486838919	50.0	0))
(84335.53513980632	(1e-06	16.83496352713465	1.1363636363636365	0))
(81513.5339639725	(1e-06	16.83496352713465	1.274787535410765	0))
(78078.03253251356	(1e-06	16.83496352713465	1.4516129032258065	0))
(73810.53075438782	(1e-06	16.83496352713465	1.6853932584269664	0))
(68378.02849084522	(1e-06	16.83496352713465	2.008928571428571	0))
(61260.02552501064	(1e-06	16.83496352713465	2.4861878453038675	0))
(51619.02150792563	(1e-06	16.83496352713465	3.2608695652173916	0))
(38173.51590563163	(1e-06	16.83496352713465	4.736842105263158	0))
(19814.50825604511	(1e-06	16.83496352713465	8.653846153846153	0))
(2403.501001458751	(1e-06	16.83496352713465	50.0	0))
(88404.03683501536	(2.1544346900318822e-06	16.83496352713465	1.1363636363636365	0))
(86295.03595626498	(2.1544346900318822e-06	16.83496352713465	1.274787535410765	0))
(83689.0348704312	(2.1544346900318822e-06	16.83496352713465	1.4516129032258065	0))
(80391.03349626396	(2.1544346900318822e-06	16.83496352713465	1.6853932584269664	0))
(76087.03170292989	(2.1544346900318822e-06	16.83496352713465	2.008928571428571	0))
(70245.52926897054	(2.1544346900318822e-06	16.83496352713465	2.4861878453038675	0))
(61906.02579417742	(2.1544346900318822e-06	16.83496352713465	3.2608695652173916	0))
(49209.02050375855	(2.1544346900318822e-06	16.83496352713465	4.736842105263158	0))
(28727.511969796655	(2.1544346900318822e-06	16.83496352713465	8.653846153846153	0))
(2935.50122312551	(2.1544346900318822e-06	16.83496352713465	50.0	0))
(91460.03810834922	(4.641588833612782e-06	16.83496352713465	1.1363636363636365	0))
(89926.53746939062	(4.641588833612782e-06	16.83496352713465	1.274787535410765	0))
(88012.53667189028	(4.641588833612782e-06	16.83496352713465	1.4516129032258065	0))
(85558.03564918153	(4.641588833612782e-06	16.83496352713465	1.6853932584269664	0))
(82296.53429022263	(4.641588833612782e-06	16.83496352713465	2.008928571428571	0))
(77757.0323987635	(4.641588833612782e-06	16.83496352713465	2.4861878453038675	0))
(71022.52959272068	(4.641588833612782e-06	16.83496352713465	3.2608695652173916	0))
(60069.52502896877	(4.641588833612782e-06	16.83496352713465	4.736842105263158	0))
(39792.016580006915	(4.641588833612782e-06	16.83496352713465	8.653846153846153	0))
(4181.501742292393	(4.641588833612782e-06	16.83496352713465	50.0	0))
(93686.53903605793	(1e-05	16.83496352713465	1.1363636363636365	0))
(92593.53858064108	(1e-05	16.83496352713465	1.274787535410765	0))
(91220.03800834918	(1e-05	16.83496352713465	1.4516129032258065	0))
(89441.03726709887	(1e-05	16.83496352713465	1.6853932584269664	0))
(87048.03627001512	(1e-05	16.83496352713465	2.008928571428571	0))
(83657.5348573062	(1e-05	16.83496352713465	2.4861878453038675	0))
(78487.0327029303	(1e-05	16.83496352713465	3.2608695652173916	0))
(69667.02902792877	(1e-05	16.83496352713465	4.736842105263158	0))
(51536.02147334228	(1e-05	16.83496352713465	8.653846153846153	0))
(6785.002827084512	(1e-05	16.83496352713465	50.0	0))
(95275.03969793321	(2.1544346900318823e-05	16.83496352713465	1.1363636363636365	0))
(94507.03937793308	(2.1544346900318823e-05	16.83496352713465	1.274787535410765	0))
(93536.53897355791	(2.1544346900318823e-05	16.83496352713465	1.4516129032258065	0))
(92272.0384466827	(2.1544346900318823e-05	16.83496352713465	1.6853932584269664	0))
(90555.53773147406	(2.1544346900318823e-05	16.83496352713465	2.008928571428571	0))
(88093.03670543196	(2.1544346900318823e-05	16.83496352713465	2.4861878453038675	0))
(84265.0351104313	(2.1544346900318823e-05	16.83496352713465	3.2608695652173916	0))
(77510.53229605513	(2.1544346900318823e-05	16.83496352713465	4.736842105263158	0))
(62522.02605084419	(2.1544346900318823e-05	16.83496352713465	8.653846153846153	0))
(11602.004834168682	(2.1544346900318823e-05	16.83496352713465	50.0	0))
(96392.04016335007	(4.641588833612772e-05	16.83496352713465	1.1363636363636365	0))
(95857.53994064165	(4.641588833612772e-05	16.83496352713465	1.274787535410765	0))
(95179.53965814153	(4.641588833612772e-05	16.83496352713465	1.4516129032258065	0))
(94292.53928855805	(4.641588833612772e-05	16.83496352713465	1.6853932584269664	0))
(93081.03878376617	(4.641588833612772e-05	16.83496352713465	2.008928571428571	0))
(91327.53805314086	(4.641588833612772e-05	16.83496352713465	2.4861878453038675	0))
(88565.03690209871	(4.641588833612772e-05	16.83496352713465	3.2608695652173916	0))
(83573.53482230619	(4.641588833612772e-05	16.83496352713465	4.736842105263158	0))
(71876.52994855415	(4.641588833612772e-05	16.83496352713465	8.653846153846153	0))
(19338.00805750336	(4.641588833612772e-05	16.83496352713465	50.0	0))
(97169.54048730855	(0.0001	16.83496352713465	1.1363636363636365	0))
(96800.04033335015	(0.0001	16.83496352713465	1.274787535410765	0))
(96330.54013772507	(0.0001	16.83496352713465	1.4516129032258065	0))
(95713.53988064162	(0.0001	16.83496352713465	1.6853932584269664	0))
(94868.03952834981	(0.0001	16.83496352713465	2.008928571428571	0))
(93636.5390152246	(0.0001	16.83496352713465	2.4861878453038675	0))
(91678.53819939093	(0.0001	16.83496352713465	3.2608695652173916	0))
(88081.03670043197	(0.0001	16.83496352713465	4.736842105263158	0))
(79321.53305063878	(0.0001	16.83496352713465	8.653846153846153	0))
(29880.01245000519	(0.0001	16.83496352713465	50.0	0))
(97707.04071126698	(0.00021544346900318823	16.83496352713465	1.1363636363636365	0))
(97453.04060543359	(0.00021544346900318823	16.83496352713465	1.274787535410765	0))
(97129.04047043354	(0.00021544346900318823	16.83496352713465	1.4516129032258065	0))
(96703.04029293347	(0.00021544346900318823	16.83496352713465	1.6853932584269664	0))
(96117.54004897503	(0.00021544346900318823	16.83496352713465	2.008928571428571	0))
(95261.03969209988	(0.00021544346900318823	16.83496352713465	2.4861878453038675	0))
(93890.03912084964	(0.00021544346900318823	16.83496352713465	3.2608695652173916	0))
(91342.53805939086	(0.00021544346900318823	16.83496352713465	4.736842105263158	0))
(84971.0354045981	(0.00021544346900318823	16.83496352713465	8.653846153846153	0))
(42052.01752167397	(0.00021544346900318823	16.83496352713465	50.0	0))
(98077.04086543371	(0.00046415888336127773	16.83496352713465	1.1363636363636365	0))
(97902.54079272534	(0.00046415888336127773	16.83496352713465	1.274787535410765	0))
(97680.5407002253	(0.00046415888336127773	16.83496352713465	1.4516129032258065	0))
(97387.54057814191	(0.00046415888336127773	16.83496352713465	1.6853932584269664	0))
(96984.04041001685	(0.00046415888336127773	16.83496352713465	2.008928571428571	0))
(96392.04016335007	(0.00046415888336127773	16.83496352713465	2.4861878453038675	0))
(95440.03976668324	(0.00046415888336127773	16.83496352713465	3.2608695652173916	0))
(93658.03902418293	(0.00046415888336127773	16.83496352713465	4.736842105263158	0))
(89116.53713189048	(0.00046415888336127773	16.83496352713465	8.653846153846153	0))
(54226.02259417609	(0.00046415888336127773	16.83496352713465	50.0	0))
(98331.04097126708	(0.001	16.83496352713465	1.1363636363636365	0))
(98211.54092147539	(0.001	16.83496352713465	1.274787535410765	0))
(98059.54085814203	(0.001	16.83496352713465	1.4516129032258065	0))
(97858.540774392	(0.001	16.83496352713465	1.6853932584269664	0))
(97581.54065897528	(0.001	16.83496352713465	2.008928571428571	0))
(97174.04048918355	(0.001	16.83496352713465	2.4861878453038675	0))
(96517.54021564177	(0.001	16.83496352713465	3.2608695652173916	0))
(95281.03970043322	(0.001	16.83496352713465	4.736842105263158	0))
(92089.53837064099	(0.001	16.83496352713465	8.653846153846153	0))
(65117.527132302974	(0.001	16.83496352713465	50.0	0))
(88408.53683689036	(1e-06	36.303700000000006	1.1363636363636365	0))
(86300.03595834832	(1e-06	36.303700000000006	1.274787535410765	0))
(83695.03487293121	(1e-06	36.303700000000006	1.4516129032258065	0))
(80398.53349938897	(1e-06	36.303700000000006	1.6853932584269664	0))
(76095.53170647155	(1e-06	36.303700000000006	2.008928571428571	0))
(70255.5292731372	(1e-06	36.303700000000006	2.4861878453038675	0))
(61918.02579917742	(1e-06	36.303700000000006	3.2608695652173916	0))
(49222.52050938355	(1e-06	36.303700000000006	4.736842105263158	0))
(28739.51197479666	(1e-06	36.303700000000006	8.653846153846153	0))
(2936.0012233338434	(1e-06	36.303700000000006	50.0	0))
(91463.03810959922	(2.1544346900318822e-06	36.303700000000006	1.1363636363636365	0))
(89930.5374710573	(2.1544346900318822e-06	36.303700000000006	1.274787535410765	0))
(88017.53667397362	(2.1544346900318822e-06	36.303700000000006	1.4516129032258065	0))
(85563.5356514732	(2.1544346900318822e-06	36.303700000000006	1.6853932584269664	0))
(82303.03429293096	(2.1544346900318822e-06	36.303700000000006	2.008928571428571	0))
(77765.03240209684	(2.1544346900318822e-06	36.303700000000006	2.4861878453038675	0))
(71032.52959688734	(2.1544346900318822e-06	36.303700000000006	3.2608695652173916	0))
(60082.0250341771	(2.1544346900318822e-06	36.303700000000006	4.736842105263158	0))
(39806.51658604858	(2.1544346900318822e-06	36.303700000000006	8.653846153846153	0))
(4183.5017431257265	(2.1544346900318822e-06	36.303700000000006	50.0	0))
(93688.53903689128	(4.641588833612782e-06	36.303700000000006	1.1363636363636365	0))
(92596.53858189109	(4.641588833612782e-06	36.303700000000006	1.274787535410765	0))
(91223.03800959917	(4.641588833612782e-06	36.303700000000006	1.4516129032258065	0))
(89445.03726876553	(4.641588833612782e-06	36.303700000000006	1.6853932584269664	0))
(87053.03627209846	(4.641588833612782e-06	36.303700000000006	2.008928571428571	0))
(83663.5348598062	(4.641588833612782e-06	36.303700000000006	2.4861878453038675	0))
(78495.03270626364	(4.641588833612782e-06	36.303700000000006	3.2608695652173916	0))
(69678.0290325121	(4.641588833612782e-06	36.303700000000006	4.736842105263158	0))
(51550.02147917562	(4.641588833612782e-06	36.303700000000006	8.653846153846153	0))
(6789.502828959513	(4.641588833612782e-06	36.303700000000006	50.0	0))
(95276.53969855822	(1e-05	36.303700000000006	1.1363636363636365	0))
(94509.03937876642	(1e-05	36.303700000000006	1.274787535410765	0))
(93539.03897459958	(1e-05	36.303700000000006	1.4516129032258065	0))
(92275.03844793269	(1e-05	36.303700000000006	1.6853932584269664	0))
(90559.0377329324	(1e-05	36.303700000000006	2.008928571428571	0))
(88098.0367075153	(1e-05	36.303700000000006	2.4861878453038675	0))
(84271.0351129313	(1e-05	36.303700000000006	3.2608695652173916	0))
(77518.53229938846	(1e-05	36.303700000000006	4.736842105263158	0))
(62534.52605605253	(1e-05	36.303700000000006	8.653846153846153	0))
(11609.504837293684	(1e-05	36.303700000000006	50.0	0))
(96393.04016376674	(2.1544346900318823e-05	36.303700000000006	1.1363636363636365	0))
(95858.53994105832	(2.1544346900318823e-05	36.303700000000006	1.274787535410765	0))
(95181.53965897487	(2.1544346900318823e-05	36.303700000000006	1.4516129032258065	0))
(94294.53928939138	(2.1544346900318823e-05	36.303700000000006	1.6853932584269664	0))
(93083.53878480784	(2.1544346900318823e-05	36.303700000000006	2.008928571428571	0))
(91331.0380545992	(2.1544346900318823e-05	36.303700000000006	2.4861878453038675	0))
(88569.53690397371	(2.1544346900318823e-05	36.303700000000006	3.2608695652173916	0))
(83579.53482480618	(2.1544346900318823e-05	36.303700000000006	4.736842105263158	0))
(71887.02995292915	(2.1544346900318823e-05	36.303700000000006	8.653846153846153	0))
(19349.008062086694	(2.1544346900318823e-05	36.303700000000006	50.0	0))
(97170.04048751688	(4.641588833612772e-05	36.303700000000006	1.1363636363636365	0))
(96801.04033376681	(4.641588833612772e-05	36.303700000000006	1.274787535410765	0))
(96331.54013814173	(4.641588833612772e-05	36.303700000000006	1.4516129032258065	0))
(95715.03988126662	(4.641588833612772e-05	36.303700000000006	1.6853932584269664	0))
(94869.53952897481	(4.641588833612772e-05	36.303700000000006	2.008928571428571	0))
(93639.03901626627	(4.641588833612772e-05	36.303700000000006	2.4861878453038675	0))
(91681.53820064092	(4.641588833612772e-05	36.303700000000006	3.2608695652173916	0))
(88085.53670230697	(4.641588833612772e-05	36.303700000000006	4.736842105263158	0))
(79329.53305397212	(4.641588833612772e-05	36.303700000000006	8.653846153846153	0))
(29894.512456046858	(4.641588833612772e-05	36.303700000000006	50.0	0))
(97707.5407114753	(0.0001	36.303700000000006	1.1363636363636365	0))
(97453.54060564193	(0.0001	36.303700000000006	1.274787535410765	0))
(97130.0404708502	(0.0001	36.303700000000006	1.4516129032258065	0))
(96704.04029335013	(0.0001	36.303700000000006	1.6853932584269664	0))
(96118.5400493917	(0.0001	36.303700000000006	2.008928571428571	0))
(95262.53969272488	(0.0001	36.303700000000006	2.4861878453038675	0))
(93892.03912168297	(0.0001	36.303700000000006	3.2608695652173916	0))
(91345.53806064087	(0.0001	36.303700000000006	4.736842105263158	0))
(84976.53540688976	(0.0001	36.303700000000006	8.653846153846153	0))
(42067.01752792397	(0.0001	36.303700000000006	50.0	0))
(98077.54086564203	(0.00021544346900318823	36.303700000000006	1.1363636363636365	0))
(97903.04079293367	(0.00021544346900318823	36.303700000000006	1.274787535410765	0))
(97681.04070043363	(0.00021544346900318823	36.303700000000006	1.4516129032258065	0))
(97388.04057835025	(0.00021544346900318823	36.303700000000006	1.6853932584269664	0))
(96984.54041022518	(0.00021544346900318823	36.303700000000006	2.008928571428571	0))
(96393.04016376674	(0.00021544346900318823	36.303700000000006	2.4861878453038675	0))
(95442.03976751657	(0.00021544346900318823	36.303700000000006	3.2608695652173916	0))
(93660.5390252246	(0.00021544346900318823	36.303700000000006	4.736842105263158	0))
(89121.03713376548	(0.00021544346900318823	36.303700000000006	8.653846153846153	0))
(54240.02260000942	(0.00021544346900318823	36.303700000000006	50.0	0))
(98331.5409714754	(0.00046415888336127773	36.303700000000006	1.1363636363636365	0))
(98212.04092168373	(0.00046415888336127773	36.303700000000006	1.274787535410765	0))
(98059.54085814203	(0.00046415888336127773	36.303700000000006	1.4516129032258065	0))
(97859.04077460033	(0.00046415888336127773	36.303700000000006	1.6853932584269664	0))
(97582.04065918362	(0.00046415888336127773	36.303700000000006	2.008928571428571	0))
(97175.04048960021	(0.00046415888336127773	36.303700000000006	2.4861878453038675	0))
(96518.54021605843	(0.00046415888336127773	36.303700000000006	3.2608695652173916	0))
(95282.53970105822	(0.00046415888336127773	36.303700000000006	4.736842105263158	0))
(92092.538371891	(0.00046415888336127773	36.303700000000006	8.653846153846153	0))
(65129.52713730298	(0.00046415888336127773	36.303700000000006	50.0	0))
(98505.04104376711	(0.001	36.303700000000006	1.1363636363636365	0))
(98423.54100980876	(0.001	36.303700000000006	1.274787535410765	0))
(98319.54096647541	(0.001	36.303700000000006	1.4516129032258065	0))
(98182.04090918372	(0.001	36.303700000000006	1.6853932584269664	0))
(97992.04083001702	(0.001	36.303700000000006	2.008928571428571	0))
(97713.04071376697	(0.001	36.303700000000006	2.4861878453038675	0))
(97262.04052585023	(0.001	36.303700000000006	3.2608695652173916	0))
(96409.54017064175	(0.001	36.303700000000006	4.736842105263158	0))
(94189.53924564135	(0.001	36.303700000000006	8.653846153846153	0))
(74108.03087834621	(0.001	36.303700000000006	50.0	0))
