# Supplementary material for: Cooperative stability renders protein complex formation more robust and controllable
Source: Sci Rep. 2022 Jun 21;12:10490. doi: 10.1038/s41598-022-14362-z (PMC9213465; doi:10.1038/s41598-022-14362-z)
Supplement: Supplementary file 10 — Supplementary Information 10. [file 41598_2022_14362_MOESM10_ESM.zip › mathematical_modeling_of_complex_formation/data/c_wo_efficiency_n.txt]

(1.8034577667545109	(1e-06	0.036	0	1000.0))
(1.7420835309261533	(1e-06	0.036	0	464.15888336127773))
(1.6331040458579902	(1e-06	0.036	0	215.44346900318823))
(1.4644507054590359	(1e-06	0.036	0	100.0))
(1.244282583949146	(1e-06	0.036	0	46.41588833612777))
(1.0018345929143853	(1e-06	0.036	0	21.544346900318832))
(0.7703285759980595	(1e-06	0.036	0	10.0))
(0.571576953930943	(1e-06	0.036	0	4.641588833612778))
(0.4132033598263981	(1e-06	0.036	0	2.154434690031884))
(0.29325608415698273	(1e-06	0.036	0	1.0))
(3.611731139115175	(2.1544346900318822e-06	0.036	0	1000.0))
(3.500301895868065	(2.1544346900318822e-06	0.036	0	464.15888336127773))
(3.299722432209141	(2.1544346900318822e-06	0.036	0	215.44346900318823))
(2.9830489300318557	(2.1544346900318822e-06	0.036	0	100.0))
(2.559518673072148	(2.1544346900318822e-06	0.036	0	46.41588833612777))
(2.0815052296983745	(2.1544346900318822e-06	0.036	0	21.544346900318832))
(1.6149323956120625	(2.1544346900318822e-06	0.036	0	10.0))
(1.2071180843407339	(2.1544346900318822e-06	0.036	0	4.641588833612778))
(0.8776217220306656	(2.1544346900318822e-06	0.036	0	2.154434690031884))
(0.6254909787274797	(2.1544346900318822e-06	0.036	0	1.0))
(6.794188487473191	(4.641588833612782e-06	0.036	0	1000.0))
(6.618822155603442	(4.641588833612782e-06	0.036	0	464.15888336127773))
(6.296159899297706	(4.641588833612782e-06	0.036	0	215.44346900318823))
(5.769661241898573	(4.641588833612782e-06	0.036	0	100.0))
(5.035753171308559	(4.641588833612782e-06	0.036	0	46.41588833612777))
(4.17045588887774	(4.641588833612782e-06	0.036	0	21.544346900318832))
(3.291033765097762	(4.641588833612782e-06	0.036	0	10.0))
(2.4956219207130923	(4.641588833612782e-06	0.036	0	4.641588833612778))
(1.8352390830068606	(4.641588833612782e-06	0.036	0	2.154434690031884))
(1.3193390308440955	(4.641588833612782e-06	0.036	0	1.0))
(11.65841688983636	(1e-05	0.036	0	1000.0))
(11.433220393339278	(1e-05	0.036	0	464.15888336127773))
(11.006673012357387	(1e-05	0.036	0	215.44346900318823))
(10.278295794144073	(1e-05	0.036	0	100.0))
(9.200289041711033	(1e-05	0.036	0	46.41588833612777))
(7.841572100133447	(1e-05	0.036	0	21.544346900318832))
(6.367516878612693	(1e-05	0.036	0	10.0))
(4.954116324671565	(1e-05	0.036	0	4.641588833612778))
(3.721815914531796	(1e-05	0.036	0	2.154434690031884))
(2.7208840498586224	(1e-05	0.036	0	1.0))
(17.91230329171961	(2.1544346900318823e-05	0.036	0	1000.0))
(17.683445866055077	(2.1544346900318823e-05	0.036	0	464.15888336127773))
(17.236324412282507	(2.1544346900318823e-05	0.036	0	215.44346900318823))
(16.433050275668602	(2.1544346900318823e-05	0.036	0	100.0))
(15.156886514565684	(2.1544346900318823e-05	0.036	0	46.41588833612777))
(13.407428666228663	(2.1544346900318823e-05	0.036	0	21.544346900318832))
(11.33527581557565	(2.1544346900318823e-05	0.036	0	10.0))
(9.173520373376622	(2.1544346900318823e-05	0.036	0	4.641588833612778))
(7.139667686071359	(2.1544346900318823e-05	0.036	0	2.154434690031884))
(5.376640478298399	(2.1544346900318823e-05	0.036	0	1.0))
(24.682390743952993	(4.641588833612772e-05	0.036	0	1000.0))
(24.495512267116503	(4.641588833612772e-05	0.036	0	464.15888336127773))
(24.12024821483179	(4.641588833612772e-05	0.036	0	215.44346900318823))
(23.41358971185701	(4.641588833612772e-05	0.036	0	100.0))
(22.210108081998275	(4.641588833612772e-05	0.036	0	46.41588833612777))
(20.40970384963769	(4.641588833612772e-05	0.036	0	21.544346900318832))
(18.06061269209103	(4.641588833612772e-05	0.036	0	10.0))
(15.353800926210889	(4.641588833612772e-05	0.036	0	4.641588833612778))
(12.546848329418617	(4.641588833612772e-05	0.036	0	2.154434690031884))
(9.882084556758866	(4.641588833612772e-05	0.036	0	1.0))
(31.035151473351814	(0.0001	0.036	0	1000.0))
(30.90703499790437	(0.0001	0.036	0	464.15888336127773))
(30.644190668929316	(0.0001	0.036	0	215.44346900318823))
(30.129849626429912	(0.0001	0.036	0	100.0))
(29.199833002626303	(0.0001	0.036	0	46.41588833612777))
(27.693880462185557	(0.0001	0.036	0	21.544346900318832))
(25.54156287361103	(0.0001	0.036	0	10.0))
(22.807990359016397	(0.0001	0.036	0	4.641588833612778))
(19.671755312210916	(0.0001	0.036	0	2.154434690031884))
(16.372732486189957	(0.0001	0.036	0	1.0))
(36.40241302759434	(0.00021544346900318823	0.036	0	1000.0))
(36.32510218866333	(0.00021544346900318823	0.036	0	464.15888336127773))
(36.16397715672886	(0.00021544346900318823	0.036	0	215.44346900318823))
(35.83934268356866	(0.00021544346900318823	0.036	0	100.0))
(35.223403663542236	(0.00021544346900318823	0.036	0	46.41588833612777))
(34.15679335966784	(0.00021544346900318823	0.036	0	21.544346900318832))
(32.50643433519848	(0.00021544346900318823	0.036	0	10.0))
(30.224010739730225	(0.00021544346900318823	0.036	0	4.641588833612778))
(27.359768118090145	(0.00021544346900318823	0.036	0	2.154434690031884))
(24.045982329490347	(0.00021544346900318823	0.036	0	1.0))
(40.622270556322306	(0.00046415888336127773	0.036	0	1000.0))
(40.57961275051055	(0.00046415888336127773	0.036	0	464.15888336127773))
(40.48971977716196	(0.00046415888336127773	0.036	0	215.44346900318823))
(40.30467697708641	(0.00046415888336127773	0.036	0	100.0))
(39.94022319294892	(0.00046415888336127773	0.036	0	46.41588833612777))
(39.27303901421612	(0.00046415888336127773	0.036	0	21.544346900318832))
(38.16759368120761	(0.00046415888336127773	0.036	0	10.0))
(36.52315371460553	(0.00046415888336127773	0.036	0	4.641588833612778))
(34.300324603595854	(0.00046415888336127773	0.036	0	2.154434690031884))
(31.519986679493293	(0.00046415888336127773	0.036	0	1.0))
(43.78485039149289	(0.001	0.036	0	1000.0))
(43.76274842261577	(0.001	0.036	0	464.15888336127773))
(43.71581270842214	(0.001	0.036	0	215.44346900318823))
(43.61769614465182	(0.001	0.036	0	100.0))
(43.418880297836424	(0.001	0.036	0	46.41588833612777))
(43.037989453794765	(0.001	0.036	0	21.544346900318832))
(42.367960801576274	(0.001	0.036	0	10.0))
(41.30452258831924	(0.001	0.036	0	4.641588833612778))
(39.77353025924992	(0.001	0.036	0	2.154434690031884))
(37.73591321138685	(0.001	0.036	0	1.0))
(7.553994769738651	(1e-06	0.07763207790105872	0	1000.0))
(7.120886127696529	(1e-06	0.07763207790105872	0	464.15888336127773))
(6.437201515210431	(1e-06	0.07763207790105872	0	215.44346900318823))
(5.522975285420241	(1e-06	0.07763207790105872	0	100.0))
(4.491303353627589	(1e-06	0.07763207790105872	0	46.41588833612777))
(3.484442988639463	(1e-06	0.07763207790105872	0	21.544346900318832))
(2.604456733482739	(1e-06	0.07763207790105872	0	10.0))
(1.8935055074832405	(1e-06	0.07763207790105872	0	4.641588833612778))
(1.3495052585481224	(1e-06	0.07763207790105872	0	2.154434690031884))
(0.9484214597894233	(1e-06	0.07763207790105872	0	1.0))
(14.282869777908246	(2.1544346900318822e-06	0.07763207790105872	0	1000.0))
(13.58626613807127	(2.1544346900318822e-06	0.07763207790105872	0	464.15888336127773))
(12.449737447164495	(2.1544346900318822e-06	0.07763207790105872	0	215.44346900318823))
(10.865708228044593	(2.1544346900318822e-06	0.07763207790105872	0	100.0))
(8.998338031577305	(2.1544346900318822e-06	0.07763207790105872	0	46.41588833612777))
(7.100671480797688	(2.1544346900318822e-06	0.07763207790105872	0	21.544346900318832))
(5.384402577662556	(2.1544346900318822e-06	0.07763207790105872	0	10.0))
(3.9595483234442317	(2.1544346900318822e-06	0.07763207790105872	0	4.641588833612778))
(2.8464633041421448	(2.1544346900318822e-06	0.07763207790105872	0	2.154434690031884))
(2.0131698222480106	(2.1544346900318822e-06	0.07763207790105872	0	1.0))
(24.66910815615458	(4.641588833612782e-06	0.07763207790105872	0	1000.0))
(23.74843207161988	(4.641588833612782e-06	0.07763207790105872	0	464.15888336127773))
(22.17641816687859	(4.641588833612782e-06	0.07763207790105872	0	215.44346900318823))
(19.850072396931917	(4.641588833612782e-06	0.07763207790105872	0	100.0))
(16.918245077591063	(4.641588833612782e-06	0.07763207790105872	0	46.41588833612777))
(13.737774408631845	(4.641588833612782e-06	0.07763207790105872	0	21.544346900318832))
(10.688309793769724	(4.641588833612782e-06	0.07763207790105872	0	10.0))
(8.029639869957993	(4.641588833612782e-06	0.07763207790105872	0	4.641588833612778))
(5.870169018498814	(4.641588833612782e-06	0.07763207790105872	0	2.154434690031884))
(4.204620489680163	(4.641588833612782e-06	0.07763207790105872	0	1.0))
(38.15015973697244	(1e-05	0.07763207790105872	0	1000.0))
(37.185303972715204	(1e-05	0.07763207790105872	0	464.15888336127773))
(35.452011323615324	(1e-05	0.07763207790105872	0	215.44346900318823))
(32.69854479811083	(1e-05	0.07763207790105872	0	100.0))
(28.924181722262993	(1e-05	0.07763207790105872	0	46.41588833612777))
(24.453857244474232	(1e-05	0.07763207790105872	0	21.544346900318832))
(19.790344806753776	(1e-05	0.07763207790105872	0	10.0))
(15.402770845277743	(1e-05	0.07763207790105872	0	4.641588833612778))
(11.599408855586963	(1e-05	0.07763207790105872	0	2.154434690031884))
(8.506522212965285	(1e-05	0.07763207790105872	0	1.0))
(52.840277696627325	(2.1544346900318823e-05	0.07763207790105872	0	1000.0))
(52.030650808154945	(2.1544346900318823e-05	0.07763207790105872	0	464.15888336127773))
(50.5061152604741	(2.1544346900318823e-05	0.07763207790105872	0	215.44346900318823))
(47.90990571984676	(2.1544346900318823e-05	0.07763207790105872	0	100.0))
(44.02624109002525	(2.1544346900318823e-05	0.07763207790105872	0	46.41588833612777))
(38.95921878833754	(2.1544346900318823e-05	0.07763207790105872	0	21.544346900318832))
(33.12068952010629	(2.1544346900318823e-05	0.07763207790105872	0	10.0))
(27.066114594444073	(2.1544346900318823e-05	0.07763207790105872	0	4.641588833612778))
(21.318104371494744	(2.1544346900318823e-05	0.07763207790105872	0	2.154434690031884))
(16.250705808904407	(2.1544346900318823e-05	0.07763207790105872	0	1.0))
(66.66456512795926	(4.641588833612772e-05	0.07763207790105872	0	1000.0))
(66.09756845229045	(4.641588833612772e-05	0.07763207790105872	0	464.15888336127773))
(64.98809258754096	(4.641588833612772e-05	0.07763207790105872	0	215.44346900318823))
(62.98207825497698	(4.641588833612772e-05	0.07763207790105872	0	100.0))
(59.73397655718824	(4.641588833612772e-05	0.07763207790105872	0	46.41588833612777))
(55.091988487657375	(4.641588833612772e-05	0.07763207790105872	0	21.544346900318832))
(49.19651367208337	(4.641588833612772e-05	0.07763207790105872	0	10.0))
(42.432592494521934	(4.641588833612772e-05	0.07763207790105872	0	4.641588833612778))
(35.31740636982836	(4.641588833612772e-05	0.07763207790105872	0	2.154434690031884))
(28.3821898525495	(4.641588833612772e-05	0.07763207790105872	0	1.0))
(78.3455371477164	(0.0001	0.07763207790105872	0	1000.0))
(77.99800784656165	(0.0001	0.07763207790105872	0	464.15888336127773))
(77.2978112118763	(0.0001	0.07763207790105872	0	215.44346900318823))
(75.96937098552546	(0.0001	0.07763207790105872	0	100.0))
(73.66905444118125	(0.0001	0.07763207790105872	0	46.41588833612777))
(70.10997814052385	(0.0001	0.07763207790105872	0	21.544346900318832))
(65.18798588720027	(0.0001	0.07763207790105872	0	10.0))
(59.01136727177713	(0.0001	0.07763207790105872	0	4.641588833612778))
(51.86522029545574	(0.0001	0.07763207790105872	0	2.154434690031884))
(44.16307935838769	(0.0001	0.07763207790105872	0	1.0))
(87.51728618083638	(0.00021544346900318823	0.07763207790105872	0	1000.0))
(87.32340831553974	(0.00021544346900318823	0.07763207790105872	0	464.15888336127773))
(86.9243216444634	(0.00021544346900318823	0.07763207790105872	0	215.44346900318823))
(86.13832194627587	(0.00021544346900318823	0.07763207790105872	0	100.0))
(84.69951126743945	(0.00021544346900318823	0.07763207790105872	0	46.41588833612777))
(82.31569231411034	(0.00021544346900318823	0.07763207790105872	0	21.544346900318832))
(78.76972557469955	(0.00021544346900318823	0.07763207790105872	0	10.0))
(73.97666417702469	(0.00021544346900318823	0.07763207790105872	0	4.641588833612778))
(67.98145619614131	(0.00021544346900318823	0.07763207790105872	0	2.154434690031884))
(60.94802423374074	(0.00021544346900318823	0.07763207790105872	0	1.0))
(94.37905474108844	(0.00046415888336127773	0.07763207790105872	0	1000.0))
(94.27783111487366	(0.00046415888336127773	0.07763207790105872	0	464.15888336127773))
(94.06622727895454	(0.00046415888336127773	0.07763207790105872	0	215.44346900318823))
(93.63747473770869	(0.00046415888336127773	0.07763207790105872	0	100.0))
(92.81608582482313	(0.00046415888336127773	0.07763207790105872	0	46.41588833612777))
(91.37125691374916	(0.00046415888336127773	0.07763207790105872	0	21.544346900318832))
(89.07819736197628	(0.00046415888336127773	0.07763207790105872	0	10.0))
(85.7770913708876	(0.00046415888336127773	0.07763207790105872	0	4.641588833612778))
(81.38367066939689	(0.00046415888336127773	0.07763207790105872	0	2.154434690031884))
(75.8812298625783	(0.00046415888336127773	0.07763207790105872	0	1.0))
(99.35314042146052	(0.001	0.07763207790105872	0	1000.0))
(99.30277857259783	(0.001	0.07763207790105872	0	464.15888336127773))
(99.19633898203665	(0.001	0.07763207790105872	0	215.44346900318823))
(98.9760405729993	(0.001	0.07763207790105872	0	100.0))
(98.5382520779492	(0.001	0.07763207790105872	0	46.41588833612777))
(97.72644706963787	(0.001	0.07763207790105872	0	21.544346900318832))
(96.35770066541677	(0.001	0.07763207790105872	0	10.0))
(94.27011054608694	(0.001	0.07763207790105872	0	4.641588833612778))
(91.34269392255237	(0.001	0.07763207790105872	0	2.154434690031884))
(87.4866594761614	(0.001	0.07763207790105872	0	1.0))
(29.317331453324087	(1e-06	0.16740943108989023	0	1000.0))
(26.863959484690337	(1e-06	0.16740943108989023	0	464.15888336127773))
(23.445074604543123	(1e-06	0.16740943108989023	0	215.44346900318823))
(19.41516180332994	(1e-06	0.16740943108989023	0	100.0))
(15.320272381080835	(1e-06	0.16740943108989023	0	46.41588833612777))
(11.617059597274636	(1e-06	0.16740943108989023	0	21.544346900318832))
(8.542768449456549	(1e-06	0.16740943108989023	0	10.0))
(6.1412211996690855	(1e-06	0.16740943108989023	0	4.641588833612778))
(4.343372071853646	(1e-06	0.16740943108989023	0	2.154434690031884))
(3.036622091442367	(1e-06	0.16740943108989023	0	1.0))
(51.24054160832254	(2.1544346900318822e-06	0.16740943108989023	0	1000.0))
(47.847758972896706	(2.1544346900318822e-06	0.16740943108989023	0	464.15888336127773))
(42.82749255078758	(2.1544346900318822e-06	0.16740943108989023	0	215.44346900318823))
(36.50122501147734	(2.1544346900318822e-06	0.16740943108989023	0	100.0))
(29.6389358255777	(2.1544346900318822e-06	0.16740943108989023	0	46.41588833612777))
(23.05960418455765	(2.1544346900318822e-06	0.16740943108989023	0	21.544346900318832))
(17.323563412690905	(2.1544346900318822e-06	0.16740943108989023	0	10.0))
(12.664590470273795	(2.1544346900318822e-06	0.16740943108989023	0	4.641588833612778))
(9.07125224584844	(2.1544346900318822e-06	0.16740943108989023	0	2.154434690031884))
(6.4011572741831895	(2.1544346900318822e-06	0.16740943108989023	0	1.0))
(80.22282872198973	(4.641588833612782e-06	0.16740943108989023	0	1000.0))
(76.48274671844356	(4.641588833612782e-06	0.16740943108989023	0	464.15888336127773))
(70.54184118762045	(4.641588833612782e-06	0.16740943108989023	0	215.44346900318823))
(62.39885482645511	(4.641588833612782e-06	0.16740943108989023	0	100.0))
(52.75487553210357	(4.641588833612782e-06	0.16740943108989023	0	46.41588833612777))
(42.69437453871163	(4.641588833612782e-06	0.16740943108989023	0	21.544346900318832))
(33.22918425325274	(4.641588833612782e-06	0.16740943108989023	0	10.0))
(25.024231162619223	(4.641588833612782e-06	0.16740943108989023	0	4.641588833612778))
(18.35188771130214	(4.641588833612782e-06	0.16740943108989023	0	2.154434690031884))
(13.185012302448506	(4.641588833612782e-06	0.16740943108989023	0	1.0))
(112.23716898606918	(1e-05	0.16740943108989023	0	1000.0))
(108.94815482755963	(1e-05	0.16740943108989023	0	464.15888336127773))
(103.34748756327677	(1e-05	0.16740943108989023	0	215.44346900318823))
(94.96999583712035	(1e-05	0.16740943108989023	0	100.0))
(84.04036989917194	(1e-05	0.16740943108989023	0	46.41588833612777))
(71.4468050224206	(1e-05	0.16740943108989023	0	21.544346900318832))
(58.38713492087578	(1e-05	0.16740943108989023	0	10.0))
(45.98843208663005	(1e-05	0.16740943108989023	0	4.641588833612778))
(35.057494979885064	(1e-05	0.16740943108989023	0	2.154434690031884))
(25.99591377853163	(1e-05	0.16740943108989023	0	1.0))
(142.5682276306248	(2.1544346900318823e-05	0.16740943108989023	0	1000.0))
(140.17501508087173	(2.1544346900318823e-05	0.16740943108989023	0	464.15888336127773))
(135.8481001725233	(2.1544346900318823e-05	0.16740943108989023	0	215.44346900318823))
(128.84246065583767	(2.1544346900318823e-05	0.16740943108989023	0	100.0))
(118.8308998734191	(2.1544346900318823e-05	0.16740943108989023	0	46.41588833612777))
(106.11618337459467	(2.1544346900318823e-05	0.16740943108989023	0	21.544346900318832))
(91.52842494444731	(2.1544346900318823e-05	0.16740943108989023	0	10.0))
(76.18270945756224	(2.1544346900318823e-05	0.16740943108989023	0	4.641588833612778))
(61.22456224849999	(2.1544346900318823e-05	0.16740943108989023	0	2.154434690031884))
(47.60667016191217	(2.1544346900318823e-05	0.16740943108989023	0	1.0))
(168.22509372867827	(4.641588833612772e-05	0.16740943108989023	0	1000.0))
(166.7148683535246	(4.641588833612772e-05	0.16740943108989023	0	464.15888336127773))
(163.84972347792333	(4.641588833612772e-05	0.16740943108989023	0	215.44346900318823))
(158.8887260724208	(4.641588833612772e-05	0.16740943108989023	0	100.0))
(151.21341210169714	(4.641588833612772e-05	0.16740943108989023	0	46.41588833612777))
(140.5992526634241	(4.641588833612772e-05	0.16740943108989023	0	21.544346900318832))
(127.27963234311804	(4.641588833612772e-05	0.16740943108989023	0	10.0))
(111.86904041933126	(4.641588833612772e-05	0.16740943108989023	0	4.641588833612778))
(95.25891284187095	(4.641588833612772e-05	0.16740943108989023	0	2.154434690031884))
(78.49053465048009	(4.641588833612772e-05	0.16740943108989023	0	1.0))
(188.32873237055588	(0.0001	0.16740943108989023	0	1000.0))
(187.46801526743513	(0.0001	0.16740943108989023	0	464.15888336127773))
(185.77289758837676	(0.0001	0.16740943108989023	0	215.44346900318823))
(182.670022631664	(0.0001	0.16740943108989023	0	100.0))
(177.5294787487704	(0.0001	0.16740943108989023	0	46.41588833612777))
(169.88317527607148	(0.0001	0.16740943108989023	0	21.544346900318832))
(159.54794877642257	(0.0001	0.16740943108989023	0	10.0))
(146.62055909222715	(0.0001	0.16740943108989023	0	4.641588833612778))
(131.4541826129139	(0.0001	0.16740943108989023	0	2.154434690031884))
(114.65202940943816	(0.0001	0.16740943108989023	0	1.0))
(203.3202231330133	(0.00021544346900318823	0.16740943108989023	0	1000.0))
(202.86388188473126	(0.00021544346900318823	0.16740943108989023	0	464.15888336127773))
(201.93924038772224	(0.00021544346900318823	0.16740943108989023	0	215.44346900318823))
(200.16794432513655	(0.00021544346900318823	0.16740943108989023	0	100.0))
(197.05234065837655	(0.00021544346900318823	0.16740943108989023	0	46.41588833612777))
(192.10790039607994	(0.00021544346900318823	0.16740943108989023	0	21.544346900318832))
(184.99009488330992	(0.00021544346900318823	0.16740943108989023	0	10.0))
(175.51719818324702	(0.00021544346900318823	0.16740943108989023	0	4.641588833612778))
(163.6530489159263	(0.00021544346900318823	0.16740943108989023	0	2.154434690031884))
(149.51991139177323	(0.00021544346900318823	0.16740943108989023	0	1.0))
(214.15201311603892	(0.00046415888336127773	0.16740943108989023	0	1000.0))
(213.92247261665318	(0.00046415888336127773	0.16740943108989023	0	464.15888336127773))
(213.44740376461363	(0.00046415888336127773	0.16740943108989023	0	215.44346900318823))
(212.50333054696253	(0.00046415888336127773	0.16740943108989023	0	100.0))
(210.752796652693	(0.00046415888336127773	0.16740943108989023	0	46.41588833612777))
(207.80145067975116	(0.00046415888336127773	0.16740943108989023	0	21.544346900318832))
(203.300307408526	(0.00046415888336127773	0.16740943108989023	0	10.0))
(196.98856836446382	(0.00046415888336127773	0.16740943108989023	0	4.641588833612778))
(188.67473050567915	(0.00046415888336127773	0.16740943108989023	0	2.154434690031884))
(178.22718017603603	(0.00046415888336127773	0.16740943108989023	0	1.0))
(221.82186260473773	(0.001	0.16740943108989023	0	1000.0))
(221.71104343169884	(0.001	0.16740943108989023	0	464.15888336127773))
(221.47806658979013	(0.001	0.16740943108989023	0	215.44346900318823))
(221.00147036016	(0.001	0.16740943108989023	0	100.0))
(220.0760784935747	(0.001	0.16740943108989023	0	46.41588833612777))
(218.42251363163268	(0.001	0.16740943108989023	0	21.544346900318832))
(215.75146249774463	(0.001	0.16740943108989023	0	10.0))
(211.81783229927927	(0.001	0.16740943108989023	0	4.641588833612778))
(206.41345400147424	(0.001	0.16740943108989023	0	2.154434690031884))
(199.34293534367515	(0.001	0.16740943108989023	0	1.0))
(103.23613848703862	(1e-06	0.3610094998817299	0	1000.0))
(92.40238137320792	(1e-06	0.3610094998817299	0	464.15888336127773))
(78.75162671191944	(1e-06	0.3610094998817299	0	215.44346900318823))
(63.945325010923405	(1e-06	0.3610094998817299	0	100.0))
(49.750176985881865	(1e-06	0.3610094998817299	0	46.41588833612777))
(37.3747564188185	(1e-06	0.3610094998817299	0	21.544346900318832))
(27.3232079383498	(1e-06	0.3610094998817299	0	10.0))
(19.57075938574481	(1e-06	0.3610094998817299	0	4.641588833612778))
(13.810170671964276	(1e-06	0.3610094998817299	0	2.154434690031884))
(9.641555639028269	(1e-06	0.3610094998817299	0	1.0))
(165.00079049920208	(2.1544346900318822e-06	0.3610094998817299	0	1000.0))
(152.18262669291818	(2.1544346900318822e-06	0.3610094998817299	0	464.15888336127773))
(134.61458656400762	(2.1544346900318822e-06	0.3610094998817299	0	215.44346900318823))
(113.8093121765101	(2.1544346900318822e-06	0.3610094998817299	0	100.0))
(92.10599548741905	(2.1544346900318822e-06	0.3610094998817299	0	46.41588833612777))
(71.68701278640711	(2.1544346900318822e-06	0.3610094998817299	0	21.544346900318832))
(53.98655145951157	(2.1544346900318822e-06	0.3610094998817299	0	10.0))
(39.592181046860084	(2.1544346900318822e-06	0.3610094998817299	0	4.641588833612778))
(28.445430555505563	(2.1544346900318822e-06	0.3610094998817299	0	2.154434690031884))
(20.124664829180915	(2.1544346900318822e-06	0.3610094998817299	0	1.0))
(235.01508523645637	(4.641588833612782e-06	0.3610094998817299	0	1000.0))
(222.93306444612605	(4.641588833612782e-06	0.3610094998817299	0	464.15888336127773))
(204.86190146276368	(4.641588833612782e-06	0.3610094998817299	0	215.44346900318823))
(181.28657271080536	(4.641588833612782e-06	0.3610094998817299	0	100.0))
(154.12255703250497	(4.641588833612782e-06	0.3610094998817299	0	46.41588833612777))
(125.95295735400806	(4.641588833612782e-06	0.3610094998817299	0	21.544346900318832))
(99.20843361327151	(4.641588833612782e-06	0.3610094998817299	0	10.0))
(75.62920325187423	(4.641588833612782e-06	0.3610094998817299	0	4.641588833612778))
(56.08174053310633	(4.641588833612782e-06	0.3610094998817299	0	2.154434690031884))
(40.667344540162524	(4.641588833612782e-06	0.3610094998817299	0	1.0))
(302.3481701750836	(1e-05	0.3610094998817299	0	1000.0))
(293.015166196735	(1e-05	0.3610094998817299	0	464.15888336127773))
(277.90512836810734	(1e-05	0.3610094998817299	0	215.44346900318823))
(256.312799530983	(1e-05	0.3610094998817299	0	100.0))
(228.8910679412491	(1e-05	0.3610094998817299	0	46.41588833612777))
(197.4296524813808	(1e-05	0.3610094998817299	0	21.544346900318832))
(164.33269609933345	(1e-05	0.3610094998817299	0	10.0))
(132.0703894344828	(1e-05	0.3610094998817299	0	4.641588833612778))
(102.69745235292035	(1e-05	0.3610094998817299	0	2.154434690031884))
(77.53311319541251	(1e-05	0.3610094998817299	0	1.0))
(359.5683459058671	(2.1544346900318823e-05	0.3610094998817299	0	1000.0))
(353.3888704202047	(2.1544346900318823e-05	0.3610094998817299	0	464.15888336127773))
(342.6896897503062	(2.1544346900318823e-05	0.3610094998817299	0	215.44346900318823))
(326.1375127525306	(2.1544346900318823e-05	0.3610094998817299	0	100.0))
(303.2483305762249	(2.1544346900318823e-05	0.3610094998817299	0	46.41588833612777))
(274.52513573439364	(2.1544346900318823e-05	0.3610094998817299	0	21.544346900318832))
(241.29236202151677	(2.1544346900318823e-05	0.3610094998817299	0	10.0))
(205.47163125843744	(2.1544346900318823e-05	0.3610094998817299	0	4.641588833612778))
(169.3079891944433	(2.1544346900318823e-05	0.3610094998817299	0	2.154434690031884))
(135.00903270357952	(2.1544346900318823e-05	0.3610094998817299	0	1.0))
(404.3086326886846	(4.641588833612772e-05	0.3610094998817299	0	1000.0))
(400.65284385802664	(4.641588833612772e-05	0.3610094998817299	0	464.15888336127773))
(393.9613763684844	(4.641588833612772e-05	0.3610094998817299	0	215.44346900318823))
(382.8761366357644	(4.641588833612772e-05	0.3610094998817299	0	100.0))
(366.3881286113223	(4.641588833612772e-05	0.3610094998817299	0	46.41588833612777))
(344.1023946919966	(4.641588833612772e-05	0.3610094998817299	0	21.544346900318832))
(316.22722412115894	(4.641588833612772e-05	0.3610094998817299	0	10.0))
(283.5235669191831	(4.641588833612772e-05	0.3610094998817299	0	4.641588833612778))
(247.2914106554385	(4.641588833612772e-05	0.3610094998817299	0	2.154434690031884))
(209.31291416144398	(4.641588833612772e-05	0.3610094998817299	0	1.0))
(437.4976621200538	(0.0001	0.3610094998817299	0	1000.0))
(435.50360695921626	(0.0001	0.3610094998817299	0	464.15888336127773))
(431.6838300755359	(0.0001	0.3610094998817299	0	215.44346900318823))
(424.9654174842837	(0.0001	0.3610094998817299	0	100.0))
(414.30390288285133	(0.0001	0.3610094998817299	0	46.41588833612777))
(398.9565693444688	(0.0001	0.3610094998817299	0	21.544346900318832))
(378.5315311836232	(0.0001	0.3610094998817299	0	10.0))
(352.9505031980159	(0.0001	0.3610094998817299	0	4.641588833612778))
(322.4766145197446	(0.0001	0.3610094998817299	0	2.154434690031884))
(287.8021572017753	(0.0001	0.3610094998817299	0	1.0))
(461.3358137260322	(0.00021544346900318823	0.3610094998817299	0	1000.0))
(460.3113165878467	(0.00021544346900318823	0.3610094998817299	0	464.15888336127773))
(458.2754926627608	(0.00021544346900318823	0.3610094998817299	0	215.44346900318823))
(454.5007205140842	(0.00021544346900318823	0.3610094998817299	0	100.0))
(448.1369116786176	(0.00021544346900318823	0.3610094998817299	0	46.41588833612777))
(438.4318012594556	(0.00021544346900318823	0.3610094998817299	0	21.544346900318832))
(424.8232012642725	(0.00021544346900318823	0.3610094998817299	0	10.0))
(406.89805334017785	(0.00021544346900318823	0.3610094998817299	0	4.641588833612778))
(384.3724275956783	(0.00021544346900318823	0.3610094998817299	0	2.154434690031884))
(357.1469214717715	(0.00021544346900318823	0.3610094998817299	0	1.0))
(478.1245822828277	(0.00046415888336127773	0.3610094998817299	0	1000.0))
(477.6221790051816	(0.00046415888336127773	0.3610094998817299	0	464.15888336127773))
(476.59443716291923	(0.00046415888336127773	0.3610094998817299	0	215.44346900318823))
(474.598973914819	(0.00046415888336127773	0.3610094998817299	0	100.0))
(471.03348060518914	(0.00046415888336127773	0.3610094998817299	0	46.41588833612777))
(465.27434209638227	(0.00046415888336127773	0.3610094998817299	0	21.544346900318832))
(456.79323152782234	(0.00046415888336127773	0.3610094998817299	0	10.0))
(445.14138907955345	(0.00046415888336127773	0.3610094998817299	0	4.641588833612778))
(429.89741972593583	(0.00046415888336127773	0.3610094998817299	0	2.154434690031884))
(410.6637369675164	(0.00046415888336127773	0.3610094998817299	0	1.0))
(489.8072145871568	(0.001	0.3610094998817299	0	1000.0))
(489.5705459986122	(0.001	0.3610094998817299	0	464.15888336127773))
(489.07536575299974	(0.001	0.3610094998817299	0	215.44346900318823))
(488.0752001368232	(0.001	0.3610094998817299	0	100.0))
(486.1852206864171	(0.001	0.3610094998817299	0	46.41588833612777))
(482.9422168016807	(0.001	0.3610094998817299	0	21.544346900318832))
(477.91424263023856	(0.001	0.3610094998817299	0	10.0))
(470.7241875559968	(0.001	0.3610094998817299	0	4.641588833612778))
(460.9983810804517	(0.001	0.3610094998817299	0	2.154434690031884))
(448.33034712791635	(0.001	0.3610094998817299	0	1.0))
(328.3094079504853	(1e-06	0.7784977116066863	0	1000.0))
(290.40730975062087	(1e-06	0.7784977116066863	0	464.15888336127773))
(245.52343303945514	(1e-06	0.7784977116066863	0	215.44346900318823))
(198.70333086198272	(1e-06	0.7784977116066863	0	100.0))
(154.6540392051256	(1e-06	0.7784977116066863	0	46.41588833612777))
(116.46901765539712	(1e-06	0.7784977116066863	0	21.544346900318832))
(85.41577980597073	(1e-06	0.7784977116066863	0	10.0))
(61.368351975224236	(1e-06	0.7784977116066863	0	4.641588833612778))
(43.41734204416086	(1e-06	0.7784977116066863	0	2.154434690031884))
(30.373621802223173	(1e-06	0.7784977116066863	0	1.0))
(480.8935930545118	(2.1544346900318822e-06	0.7784977116066863	0	1000.0))
(441.9121425990287	(2.1544346900318822e-06	0.7784977116066863	0	464.15888336127773))
(391.05988203508196	(2.1544346900318822e-06	0.7784977116066863	0	215.44346900318823))
(332.46778237667337	(2.1544346900318822e-06	0.7784977116066863	0	100.0))
(271.7062078282398	(2.1544346900318822e-06	0.7784977116066863	0	46.41588833612777))
(214.0171355936499	(2.1544346900318822e-06	0.7784977116066863	0	21.544346900318832))
(163.15415822208854	(2.1544346900318822e-06	0.7784977116066863	0	10.0))
(120.9867628701099	(2.1544346900318822e-06	0.7784977116066863	0	4.641588833612778))
(87.73414637629779	(2.1544346900318822e-06	0.7784977116066863	0	2.154434690031884))
(62.5258402519549	(2.1544346900318822e-06	0.7784977116066863	0	1.0))
(632.0138684531117	(4.641588833612782e-06	0.7784977116066863	0	1000.0))
(599.4239017526609	(4.641588833612782e-06	0.7784977116066863	0	464.15888336127773))
(552.8548834617968	(4.641588833612782e-06	0.7784977116066863	0	215.44346900318823))
(493.71469346142646	(4.641588833612782e-06	0.7784977116066863	0	100.0))
(425.86185361860447	(4.641588833612782e-06	0.7784977116066863	0	46.41588833612777))
(354.47984498943003	(4.641588833612782e-06	0.7784977116066863	0	21.544346900318832))
(284.8952470544918	(4.641588833612782e-06	0.7784977116066863	0	10.0))
(221.53967445867926	(4.641588833612782e-06	0.7784977116066863	0	4.641588833612778))
(167.2592532174439	(4.641588833612782e-06	0.7784977116066863	0	2.154434690031884))
(123.14294915772356	(4.641588833612782e-06	0.7784977116066863	0	1.0))
(762.1842844570158	(1e-05	0.7784977116066863	0	1000.0))
(739.1097996981941	(1e-05	0.7784977116066863	0	464.15888336127773))
(703.414261333849	(1e-05	0.7784977116066863	0	215.44346900318823))
(654.0543067961357	(1e-05	0.7784977116066863	0	100.0))
(592.1139581133134	(1e-05	0.7784977116066863	0	46.41588833612777))
(520.4478386216425	(1e-05	0.7784977116066863	0	21.544346900318832))
(443.198304283832	(1e-05	0.7784977116066863	0	10.0))
(365.205744952249	(1e-05	0.7784977116066863	0	4.641588833612778))
(291.23076523496246	(1e-05	0.7784977116066863	0	2.154434690031884))
(225.1181386797126	(1e-05	0.7784977116066863	0	1.0))
(864.0803112362064	(2.1544346900318823e-05	0.7784977116066863	0	1000.0))
(849.6498434723445	(2.1544346900318823e-05	0.7784977116066863	0	464.15888336127773))
(825.745297110658	(2.1544346900318823e-05	0.7784977116066863	0	215.44346900318823))
(790.1915638589809	(2.1544346900318823e-05	0.7784977116066863	0	100.0))
(742.1371198431056	(2.1544346900318823e-05	0.7784977116066863	0	46.41588833612777))
(682.0302452088741	(2.1544346900318823e-05	0.7784977116066863	0	21.544346900318832))
(611.5104541029507	(2.1544346900318823e-05	0.7784977116066863	0	10.0))
(533.3794910654611	(2.1544346900318823e-05	0.7784977116066863	0	4.641588833612778))
(451.4789843239823	(2.1544346900318823e-05	0.7784977116066863	0	2.154434690031884))
(370.28769448736614	(2.1544346900318823e-05	0.7784977116066863	0	1.0))
(939.2101456155832	(4.641588833612772e-05	0.7784977116066863	0	1000.0))
(930.972838617497	(4.641588833612772e-05	0.7784977116066863	0	464.15888336127773))
(916.4854391979188	(4.641588833612772e-05	0.7784977116066863	0	215.44346900318823))
(893.4963808108083	(4.641588833612772e-05	0.7784977116066863	0	100.0))
(860.4046580971218	(4.641588833612772e-05	0.7784977116066863	0	46.41588833612777))
(816.3651389864951	(4.641588833612772e-05	0.7784977116066863	0	21.544346900318832))
(761.2082765721185	(4.641588833612772e-05	0.7784977116066863	0	10.0))
(695.5004391137542	(4.641588833612772e-05	0.7784977116066863	0	4.641588833612778))
(620.7330032725578	(4.641588833612772e-05	0.7784977116066863	0	2.154434690031884))
(539.4835190392645	(4.641588833612772e-05	0.7784977116066863	0	1.0))
(992.687202030809	(0.0001	0.7784977116066863	0	1000.0))
(988.2970481455894	(0.0001	0.7784977116066863	0	464.15888336127773))
(980.1573049710858	(0.0001	0.7784977116066863	0	215.44346900318823))
(966.4353943243166	(0.0001	0.7784977116066863	0	100.0))
(945.5098634295522	(0.0001	0.7784977116066863	0	46.41588833612777))
(916.1685775623952	(0.0001	0.7784977116066863	0	21.544346900318832))
(877.5209411967156	(0.0001	0.7784977116066863	0	10.0))
(828.954148138638	(0.0001	0.7784977116066863	0	4.641588833612778))
(770.2530961612687	(0.0001	0.7784977116066863	0	2.154434690031884))
(701.8413073642955	(0.0001	0.7784977116066863	0	1.0))
(1030.002422303272	(0.00021544346900318823	0.7784977116066863	0	1000.0))
(1027.7862100015032	(0.00021544346900318823	0.7784977116066863	0	464.15888336127773))
(1023.4833115695438	(0.00021544346900318823	0.7784977116066863	0	215.44346900318823))
(1015.7952405520052	(0.00021544346900318823	0.7784977116066863	0	100.0))
(1003.3776892368198	(0.00021544346900318823	0.7784977116066863	0	46.41588833612777))
(985.092032693491	(0.00021544346900318823	0.7784977116066863	0	21.544346900318832))
(959.9706136078405	(0.00021544346900318823	0.7784977116066863	0	10.0))
(927.1048004464998	(0.00021544346900318823	0.7784977116066863	0	4.641588833612778))
(885.6369913392409	(0.00021544346900318823	0.7784977116066863	0	2.154434690031884))
(834.8720555817636	(0.00021544346900318823	0.7784977116066863	0	1.0))
(1055.7576582807521	(0.00046415888336127773	0.7784977116066863	0	1000.0))
(1054.6899071916962	(0.00046415888336127773	0.7784977116066863	0	464.15888336127773))
(1052.5331911932556	(0.00046415888336127773	0.7784977116066863	0	215.44346900318823))
(1048.4579090366196	(0.00046415888336127773	0.7784977116066863	0	100.0))
(1041.4655047947351	(0.00046415888336127773	0.7784977116066863	0	46.41588833612777))
(1030.6249065301758	(0.00046415888336127773	0.7784977116066863	0	21.544346900318832))
(1015.1232809700277	(0.00046415888336127773	0.7784977116066863	0	10.0))
(994.1549730301664	(0.00046415888336127773	0.7784977116066863	0	4.641588833612778))
(966.8435004022414	(0.00046415888336127773	0.7784977116066863	0	2.154434690031884))
(932.2462590664002	(0.00046415888336127773	0.7784977116066863	0	1.0))
(1073.4298076284426	(0.001	0.7784977116066863	0	1000.0))
(1072.938451024688	(0.001	0.7784977116066863	0	464.15888336127773))
(1071.9121968597656	(0.001	0.7784977116066863	0	215.44346900318823))
(1069.8666680982712	(0.001	0.7784977116066863	0	100.0))
(1066.1211835912686	(0.001	0.7784977116066863	0	46.41588833612777))
(1059.9619742871882	(0.001	0.7784977116066863	0	21.544346900318832))
(1050.7610770465233	(0.001	0.7784977116066863	0	10.0))
(1037.9124897463694	(0.001	0.7784977116066863	0	4.641588833612778))
(1020.7340120911442	(0.001	0.7784977116066863	0	2.154434690031884))
(998.4229223435111	(0.001	0.7784977116066863	0	1.0))
(953.2583715882149	(1e-06	1.678788749812395	0	1000.0))
(843.56948905219	(1e-06	1.678788749812395	0	464.15888336127773))
(717.1877924136566	(1e-06	1.678788749812395	0	215.44346900318823))
(586.1256398388088	(1e-06	1.678788749812395	0	100.0))
(461.68788843960266	(1e-06	1.678788749812395	0	46.41588833612777))
(351.9708755531349	(1e-06	1.678788749812395	0	21.544346900318832))
(261.0082388378839	(1e-06	1.678788749812395	0	10.0))
(189.27424032148102	(1e-06	1.678788749812395	0	4.641588833612778))
(134.89240039148635	(1e-06	1.678788749812395	0	2.154434690031884))
(94.8898786309875	(1e-06	1.678788749812395	0	1.0))
(1292.9195879894555	(2.1544346900318822e-06	1.678788749812395	0	1000.0))
(1192.4824372080716	(2.1544346900318822e-06	1.678788749812395	0	464.15888336127773))
(1064.9353097108756	(2.1544346900318822e-06	1.678788749812395	0	215.44346900318823))
(918.597090405198	(2.1544346900318822e-06	1.678788749812395	0	100.0))
(764.6436268141705	(2.1544346900318822e-06	1.678788749812395	0	46.41588833612777))
(614.5609154440932	(2.1544346900318822e-06	1.678788749812395	0	21.544346900318832))
(477.9069418902219	(2.1544346900318822e-06	1.678788749812395	0	10.0))
(360.82205009411734	(2.1544346900318822e-06	1.678788749812395	0	4.641588833612778))
(265.6574408575703	(2.1544346900318822e-06	1.678788749812395	0	2.154434690031884))
(191.64031277818145	(2.1544346900318822e-06	1.678788749812395	0	1.0))
(1594.1047589193163	(4.641588833612782e-06	1.678788749812395	0	1000.0))
(1517.1256170892214	(4.641588833612782e-06	1.678788749812395	0	464.15888336127773))
(1410.6821423750014	(4.641588833612782e-06	1.678788749812395	0	215.44346900318823))
(1277.1104541432799	(4.641588833612782e-06	1.678788749812395	0	100.0))
(1122.563256339725	(4.641588833612782e-06	1.678788749812395	0	46.41588833612777))
(955.9700673743577	(4.641588833612782e-06	1.678788749812395	0	21.544346900318832))
(787.7668812737078	(4.641588833612782e-06	1.678788749812395	0	10.0))
(628.2198529296454	(4.641588833612782e-06	1.678788749812395	0	4.641588833612778))
(485.6222093545364	(4.641588833612782e-06	1.678788749812395	0	2.154434690031884))
(365.0033432787663	(4.641588833612782e-06	1.678788749812395	0	1.0))
(1832.4253880276624	(1e-05	1.678788749812395	0	1000.0))
(1780.8768016926879	(1e-05	1.678788749812395	0	464.15888336127773))
(1704.211020899146	(1e-05	1.678788749812395	0	215.44346900318823))
(1600.5917658751564	(1e-05	1.678788749812395	0	100.0))
(1470.9841058483773	(1e-05	1.678788749812395	0	46.41588833612777))
(1318.9204044625703	(1e-05	1.678788749812395	0	21.544346900318832))
(1150.4388613229155	(1e-05	1.678788749812395	0	10.0))
(973.8207495281206	(1e-05	1.678788749812395	0	4.641588833612778))
(798.7225988772745	(1e-05	1.678788749812395	0	2.154434690031884))
(634.6556178694549	(1e-05	1.678788749812395	0	1.0))
(2007.743519206133	(2.1544346900318823e-05	1.678788749812395	0	1000.0))
(1976.5032600125112	(2.1544346900318823e-05	1.678788749812395	0	464.15888336127773))
(1926.9327532003792	(2.1544346900318823e-05	1.678788749812395	0	215.44346900318823))
(1855.580803737709	(2.1544346900318823e-05	1.678788749812395	0	100.0))
(1760.6247591731571	(2.1544346900318823e-05	1.678788749812395	0	46.41588833612777))
(1641.6976708909178	(2.1544346900318823e-05	1.678788749812395	0	21.544346900318832))
(1500.0183992058994	(2.1544346900318823e-05	1.678788749812395	0	10.0))
(1338.7997335695136	(2.1544346900318823e-05	1.678788749812395	0	4.641588833612778))
(1163.5966905020773	(2.1544346900318823e-05	1.678788749812395	0	2.154434690031884))
(982.208083461666	(2.1544346900318823e-05	1.678788749812395	0	1.0))
(2131.318551015437	(4.641588833612772e-05	1.678788749812395	0	1000.0))
(2113.7663752320727	(4.641588833612772e-05	1.678788749812395	0	464.15888336127773))
(2084.178669162315	(4.641588833612772e-05	1.678788749812395	0	215.44346900318823))
(2039.0602161691427	(4.641588833612772e-05	1.678788749812395	0	100.0))
(1975.7980975469495	(4.641588833612772e-05	1.678788749812395	0	46.41588833612777))
(1892.471523505417	(4.641588833612772e-05	1.678788749812395	0	21.544346900318832))
(1787.7581211606773	(4.641588833612772e-05	1.678788749812395	0	10.0))
(1661.192535671721	(4.641588833612772e-05	1.678788749812395	0	4.641588833612778))
(1513.6856172203127	(4.641588833612772e-05	1.678788749812395	0	2.154434690031884))
(1348.1180428070857	(4.641588833612772e-05	1.678788749812395	0	1.0))
(2216.4430229751115	(0.0001	1.678788749812395	0	1000.0))
(2207.1645363299276	(0.0001	1.678788749812395	0	464.15888336127773))
(2190.5870870382414	(0.0001	1.678788749812395	0	215.44346900318823))
(2163.813328399213	(0.0001	1.678788749812395	0	100.0))
(2124.388476745181	(0.0001	1.678788749812395	0	46.41588833612777))
(2070.226636356654	(0.0001	1.678788749812395	0	21.544346900318832))
(1999.3683617390934	(0.0001	1.678788749812395	0	10.0))
(1909.9637962435047	(0.0001	1.678788749812395	0	4.641588833612778))
(1800.5131205724888	(0.0001	1.678788749812395	0	2.154434690031884))
(1670.3159961243848	(0.0001	1.678788749812395	0	1.0))
(2274.436228352046	(0.00021544346900318823	1.678788749812395	0	1000.0))
(2269.785726563494	(0.00021544346900318823	1.678788749812395	0	464.15888336127773))
(2260.9982536696766	(0.00021544346900318823	1.678788749812395	0	215.44346900318823))
(2245.921620495087	(0.00021544346900318823	1.678788749812395	0	100.0))
(2222.5487311770726	(0.00021544346900318823	1.678788749812395	0	46.41588833612777))
(2189.1275317774707	(0.00021544346900318823	1.678788749812395	0	21.544346900318832))
(2143.9210249124044	(0.00021544346900318823	1.678788749812395	0	10.0))
(2085.03916158962	(0.00021544346900318823	1.678788749812395	0	4.641588833612778))
(2010.4494081169862	(0.00021544346900318823	1.678788749812395	0	2.154434690031884))
(1918.1439894112566	(0.00021544346900318823	1.678788749812395	0	1.0))
(2313.7717657561775	(0.00046415888336127773	1.678788749812395	0	1000.0))
(2311.5588481106815	(0.00046415888336127773	1.678788749812395	0	464.15888336127773))
(2307.1480975700947	(0.00046415888336127773	1.678788749812395	0	215.44346900318823))
(2299.0721622776427	(0.00046415888336127773	1.678788749812395	0	100.0))
(2285.7924496549895	(0.00046415888336127773	1.678788749812395	0	46.41588833612777))
(2265.9553835610855	(0.00046415888336127773	1.678788749812395	0	21.544346900318832))
(2238.25472852871	(0.00046415888336127773	1.678788749812395	0	10.0))
(2201.219598622954	(0.00046415888336127773	1.678788749812395	0	4.641588833612778))
(2153.119176211217	(0.00046415888336127773	1.678788749812395	0	2.154434690031884))
(2091.9673698375564	(0.00046415888336127773	1.678788749812395	0	1.0))
(2340.424361386411	(0.001	1.678788749812395	0	1000.0))
(2339.431611261321	(0.001	1.678788749812395	0	464.15888336127773))
(2337.3491381202284	(0.001	1.678788749812395	0	215.44346900318823))
(2333.2578077689363	(0.001	1.678788749812395	0	100.0))
(2326.0351114049786	(0.001	1.678788749812395	0	46.41588833612777))
(2314.650964231055	(0.001	1.678788749812395	0	21.544346900318832))
(2298.179134061104	(0.001	1.678788749812395	0	10.0))
(2275.6015264553353	(0.001	1.678788749812395	0	4.641588833612778))
(2245.676102289748	(0.001	1.678788749812395	0	2.154434690031884))
(2206.881824533949	(0.001	1.678788749812395	0	1.0))
(2572.1291712755474	(1e-06	3.6202183056904658	0	1000.0))
(2297.0496063732767	(1e-06	3.6202183056904658	0	464.15888336127773))
(1981.441960012145	(1e-06	3.6202183056904658	0	215.44346900318823))
(1649.4022180054083	(1e-06	3.6202183056904658	0	100.0))
(1325.6980921266197	(1e-06	3.6202183056904658	0	46.41588833612777))
(1030.9441605413524	(1e-06	3.6202183056904658	0	21.544346900318832))
(778.3877177590269	(1e-06	3.6202183056904658	0	10.0))
(573.1052752975827	(1e-06	3.6202183056904658	0	4.641588833612778))
(413.4347553450539	(1e-06	3.6202183056904658	0	2.154434690031884))
(293.547363238564	(1e-06	3.6202183056904658	0	1.0))
(3272.1401741761756	(2.1544346900318822e-06	3.6202183056904658	0	1000.0))
(3042.5975555427076	(2.1544346900318822e-06	3.6202183056904658	0	464.15888336127773))
(2754.5558800308363	(2.1544346900318822e-06	3.6202183056904658	0	215.44346900318823))
(2421.2765919312637	(2.1544346900318822e-06	3.6202183056904658	0	100.0))
(2062.008512739154	(2.1544346900318822e-06	3.6202183056904658	0	46.41588833612777))
(1699.2521014455158	(2.1544346900318822e-06	3.6202183056904658	0	21.544346900318832))
(1355.1458113465615	(2.1544346900318822e-06	3.6202183056904658	0	10.0))
(1047.5784883780864	(2.1544346900318822e-06	3.6202183056904658	0	4.641588833612778))
(787.4030987671351	(2.1544346900318822e-06	3.6202183056904658	0	2.154434690031884))
(577.8170577769428	(2.1544346900318822e-06	3.6202183056904658	0	1.0))
(3840.79948623237	(4.641588833612782e-06	3.6202183056904658	0	1000.0))
(3675.4823185191713	(4.641588833612782e-06	3.6202183056904658	0	464.15888336127773))
(3452.0492867706357	(4.641588833612782e-06	3.6202183056904658	0	215.44346900318823))
(3172.578024610747	(4.641588833612782e-06	3.6202183056904658	0	100.0))
(2844.6790902180064	(4.641588833612782e-06	3.6202183056904658	0	46.41588833612777))
(2481.3657586619147	(4.641588833612782e-06	3.6202183056904658	0	21.544346900318832))
(2100.4893519020548	(4.641588833612782e-06	3.6202183056904658	0	10.0))
(1722.8704750191234	(4.641588833612782e-06	3.6202183056904658	0	4.641588833612778))
(1369.020731454435	(4.641588833612782e-06	3.6202183056904658	0	2.154434690031884))
(1055.384678274472	(4.641588833612782e-06	3.6202183056904658	0	1.0))
(4262.550155304139	(1e-05	3.6202183056904658	0	1000.0))
(4155.662916095984	(1e-05	3.6202183056904658	0	464.15888336127773))
(4001.8146926176396	(1e-05	3.6202183056904658	0	215.44346900318823))
(3797.0748238705937	(1e-05	3.6202183056904658	0	100.0))
(3540.648717391933	(1e-05	3.6202183056904658	0	46.41588833612777))
(3235.1597432979725	(1e-05	3.6202183056904658	0	21.544346900318832))
(2887.529121146344	(1e-05	3.6202183056904658	0	10.0))
(2509.7286412965595	(1e-05	3.6202183056904658	0	4.641588833612778))
(2118.569817703473	(1e-05	3.6202183056904658	0	2.154434690031884))
(1733.9328698895727	(1e-05	3.6202183056904658	0	1.0))
(4558.460339094904	(2.1544346900318823e-05	3.6202183056904658	0	1000.0))
(4494.662110203195	(2.1544346900318823e-05	3.6202183056904658	0	464.15888336127773))
(4397.38035770028	(2.1544346900318823e-05	3.6202183056904658	0	215.44346900318823))
(4260.982077469939	(2.1544346900318823e-05	3.6202183056904658	0	100.0))
(4081.325100543071	(2.1544346900318823e-05	3.6202183056904658	0	46.41588833612777))
(3855.556016927936	(2.1544346900318823e-05	3.6202183056904658	0	21.544346900318832))
(3582.6672922565112	(2.1544346900318823e-05	3.6202183056904658	0	10.0))
(3264.6183425374384	(2.1544346900318823e-05	3.6202183056904658	0	4.641588833612778))
(2907.61466515451	(2.1544346900318823e-05	3.6202183056904658	0	2.154434690031884))
(2522.988709729945	(2.1544346900318823e-05	3.6202183056904658	0	1.0))
(4759.799334998991	(4.641588833612772e-05	3.6202183056904658	0	1000.0))
(4724.054375868299	(4.641588833612772e-05	3.6202183056904658	0	464.15888336127773))
(4666.326430169934	(4.641588833612772e-05	3.6202183056904658	0	215.44346900318823))
(4581.324672886196	(4.641588833612772e-05	3.6202183056904658	0	100.0))
(4464.551597109319	(4.641588833612772e-05	3.6202183056904658	0	46.41588833612777))
(4311.78191536693	(4.641588833612772e-05	3.6202183056904658	0	21.544346900318832))
(4119.025697902904	(4.641588833612772e-05	3.6202183056904658	0	10.0))
(3883.046809424187	(4.641588833612772e-05	3.6202183056904658	0	4.641588833612778))
(3602.3316023681577	(4.641588833612772e-05	3.6202183056904658	0	2.154434690031884))
(3278.3707111311023	(4.641588833612772e-05	3.6202183056904658	0	1.0))
(4894.788296853357	(0.0001	3.6202183056904658	0	1000.0))
(4875.840123787474	(0.0001	3.6202183056904658	0	464.15888336127773))
(4843.332471968015	(0.0001	3.6202183056904658	0	215.44346900318823))
(4792.939466411074	(0.0001	3.6202183056904658	0	100.0))
(4720.884043439168	(0.0001	3.6202183056904658	0	46.41588833612777))
(4623.42124539701	(0.0001	3.6202183056904658	0	21.544346900318832))
(4496.4756527973705	(0.0001	3.6202183056904658	0	10.0))
(4335.6641726002545	(0.0001	3.6202183056904658	0	4.641588833612778))
(4136.65645014759	(0.0001	3.6202183056904658	0	2.154434690031884))
(3895.868466141689	(0.0001	3.6202183056904658	0	1.0))
(4984.833988214548	(0.00021544346900318823	3.6202183056904658	0	1000.0))
(4975.323202590727	(0.00021544346900318823	3.6202183056904658	0	464.15888336127773))
(4957.909741021534	(0.00021544346900318823	3.6202183056904658	0	215.44346900318823))
(4929.277837393651	(0.00021544346900318823	3.6202183056904658	0	100.0))
(4886.5094065618705	(0.00021544346900318823	3.6202183056904658	0	46.41588833612777))
(4826.788746405869	(0.00021544346900318823	3.6202183056904658	0	21.544346900318832))
(4746.944581578095	(0.00021544346900318823	3.6202183056904658	0	10.0))
(4643.245116141427	(0.00021544346900318823	3.6202183056904658	0	4.641588833612778))
(4511.407302601562	(0.00021544346900318823	3.6202183056904658	0	2.154434690031884))
(4346.798621333215	(0.00021544346900318823	3.6202183056904658	0	1.0))
(5044.914852042879	(0.00046415888336127773	3.6202183056904658	0	1000.0))
(5040.424664275261	(0.00046415888336127773	3.6202183056904658	0	464.15888336127773))
(5031.60278546185	(0.00046415888336127773	3.6202183056904658	0	215.44346900318823))
(5016.029724045442	(0.00046415888336127773	3.6202183056904658	0	100.0))
(4991.485664073571	(0.00046415888336127773	3.6202183056904658	0	46.41588833612777))
(4955.973385748015	(0.00046415888336127773	3.6202183056904658	0	21.544346900318832))
(4907.2983648483405	(0.00046415888336127773	3.6202183056904658	0	10.0))
(4842.782902153004	(0.00046415888336127773	3.6202183056904658	0	4.641588833612778))
(4759.1476041404	(0.00046415888336127773	3.6202183056904658	0	2.154434690031884))
(4652.488709989603	(0.00046415888336127773	3.6202183056904658	0	1.0))
(5085.113704730824	(0.001	3.6202183056904658	0	1000.0))
(5083.1575959432175	(0.001	3.6202183056904658	0	464.15888336127773))
(5079.000043824398	(0.001	3.6202183056904658	0	215.44346900318823))
(5070.980435336002	(0.001	3.6202183056904658	0	100.0))
(5057.398976001216	(0.001	3.6202183056904658	0	46.41588833612777))
(5036.826930096209	(0.001	3.6202183056904658	0	21.544346900318832))
(5007.830923092741	(0.001	3.6202183056904658	0	10.0))
(4968.651407101716	(0.001	3.6202183056904658	0	4.641588833612778))
(4917.054016422165	(0.001	3.6202183056904658	0	2.154434690031884))
(4850.246389064088	(0.001	3.6202183056904658	0	1.0))
(6562.356511363103	(1e-06	7.806807486838919	0	1000.0))
(5941.207144255167	(1e-06	7.806807486838919	0	464.15888336127773))
(5222.4942169516835	(1e-06	7.806807486838919	0	215.44346900318823))
(4447.711546507342	(1e-06	7.806807486838919	0	100.0))
(3665.3705119607985	(1e-06	7.806807486838919	0	46.41588833612777))
(2923.2125416499293	(1e-06	7.806807486838919	0	21.544346900318832))
(2259.823869750495	(1e-06	7.806807486838919	0	10.0))
(1698.6244249062008	(1e-06	7.806807486838919	0	4.641588833612778))
(1246.5248819803658	(1e-06	7.806807486838919	0	2.154434690031884))
(897.074251897979	(1e-06	7.806807486838919	0	1.0))
(7926.934650088756	(2.1544346900318822e-06	7.806807486838919	0	1000.0))
(7445.148870339993	(2.1544346900318822e-06	7.806807486838919	0	464.15888336127773))
(6842.52848580996	(2.1544346900318822e-06	7.806807486838919	0	215.44346900318823))
(6135.471597621789	(2.1544346900318822e-06	7.806807486838919	0	100.0))
(5352.023293308861	(2.1544346900318822e-06	7.806807486838919	0	46.41588833612777))
(4530.664797497045	(2.1544346900318822e-06	7.806807486838919	0	21.544346900318832))
(3716.287195105599	(2.1544346900318822e-06	7.806807486838919	0	10.0))
(2953.12566417364	(2.1544346900318822e-06	7.806807486838919	0	4.641588833612778))
(2276.6541564302256	(2.1544346900318822e-06	7.806807486838919	0	2.154434690031884))
(1707.7191590459545	(2.1544346900318822e-06	7.806807486838919	0	1.0))
(8962.187934779013	(4.641588833612782e-06	7.806807486838919	0	1000.0))
(8630.462369004297	(4.641588833612782e-06	7.806807486838919	0	464.15888336127773))
(8189.011620300994	(4.641588833612782e-06	7.806807486838919	0	215.44346900318823))
(7636.115614477314	(4.641588833612782e-06	7.806807486838919	0	100.0))
(6977.419836807669	(4.641588833612782e-06	7.806807486838919	0	46.41588833612777))
(6227.83510820337	(4.641588833612782e-06	7.806807486838919	0	21.544346900318832))
(5413.162014352777	(4.641588833612782e-06	7.806807486838919	0	10.0))
(4569.640611050514	(4.641588833612782e-06	7.806807486838919	0	4.641588833612778))
(3740.1355498002513	(4.641588833612782e-06	7.806807486838919	0	2.154434690031884))
(2967.1041738649296	(4.641588833612782e-06	7.806807486838919	0	1.0))
(9693.02075607449	(1e-05	7.806807486838919	0	1000.0))
(9483.267564476351	(1e-05	7.806807486838919	0	464.15888336127773))
(9189.181852823209	(1e-05	7.806807486838919	0	215.44346900318823))
(8801.831183733557	(1e-05	7.806807486838919	0	100.0))
(8315.057292197773	(1e-05	7.806807486838919	0	46.41588833612777))
(7726.68083770935	(1e-05	7.806807486838919	0	21.544346900318832))
(7040.915475468759	(1e-05	7.806807486838919	0	10.0))
(6271.129487477679	(1e-05	7.806807486838919	0	4.641588833612778))
(5441.745193979471	(1e-05	7.806807486838919	0	2.154434690031884))
(4587.8298278211905	(1e-05	7.806807486838919	0	1.0))
(10187.537880937734	(2.1544346900318823e-05	7.806807486838919	0	1000.0))
(10063.069040012693	(2.1544346900318823e-05	7.806807486838919	0	464.15888336127773))
(9879.800658791019	(2.1544346900318823e-05	7.806807486838919	0	215.44346900318823))
(9628.037672238435	(2.1544346900318823e-05	7.806807486838919	0	100.0))
(9298.6685284981	(2.1544346900318823e-05	7.806807486838919	0	46.41588833612777))
(8883.086128554865	(2.1544346900318823e-05	7.806807486838919	0	21.544346900318832))
(8374.308258635732	(2.1544346900318823e-05	7.806807486838919	0	10.0))
(7769.0644902958265	(2.1544346900318823e-05	7.806807486838919	0	4.641588833612778))
(7070.557905827647	(2.1544346900318823e-05	7.806807486838919	0	2.154434690031884))
(6291.310289571746	(2.1544346900318823e-05	7.806807486838919	0	1.0))
(10514.743552435562	(4.641588833612772e-05	7.806807486838919	0	1000.0))
(10444.652536326472	(4.641588833612772e-05	7.806807486838919	0	464.15888336127773))
(10336.002223234334	(4.641588833612772e-05	7.806807486838919	0	215.44346900318823))
(10180.652082952534	(4.641588833612772e-05	7.806807486838919	0	100.0))
(9970.527397116053	(4.641588833612772e-05	7.806807486838919	0	46.41588833612777))
(9696.8409078247	(4.641588833612772e-05	7.806807486838919	0	21.544346900318832))
(9350.140085869565	(4.641588833612772e-05	7.806807486838919	0	10.0))
(8921.084527550081	(4.641588833612772e-05	7.806807486838919	0	4.641588833612778))
(8401.943217827633	(4.641588833612772e-05	7.806807486838919	0	2.154434690031884))
(7788.803773298657	(4.641588833612772e-05	7.806807486838919	0	1.0))
(10729.194260449112	(0.0001	7.806807486838919	0	1000.0))
(10691.647649428718	(0.0001	7.806807486838919	0	464.15888336127773))
(10629.915171281747	(0.0001	7.806807486838919	0	215.44346900318823))
(10537.707068212709	(0.0001	7.806807486838919	0	100.0))
(10408.953549341815	(0.0001	7.806807486838919	0	46.41588833612777))
(10236.817281478518	(0.0001	7.806807486838919	0	21.544346900318832))
(10013.251385765154	(0.0001	7.806807486838919	0	10.0))
(9729.021824015848	(0.0001	7.806807486838919	0	4.641588833612778))
(9374.137293957048	(0.0001	7.806807486838919	0	2.154434690031884))
(8938.772247407782	(0.0001	7.806807486838919	0	1.0))
(10869.527293157862	(0.00021544346900318823	7.806807486838919	0	1000.0))
(10850.505408811336	(0.00021544346900318823	7.806807486838919	0	464.15888336127773))
(10816.928269805057	(0.00021544346900318823	7.806807486838919	0	215.44346900318823))
(10764.010759608074	(0.00021544346900318823	7.806807486838919	0	100.0))
(10687.448730800532	(0.00021544346900318823	7.806807486838919	0	46.41588833612777))
(10582.510459380399	(0.00021544346900318823	7.806807486838919	0	21.544346900318832))
(10443.423482272367	(0.00021544346900318823	7.806807486838919	0	10.0))
(10263.116739808887	(0.00021544346900318823	7.806807486838919	0	4.641588833612778))
(10033.173419041392	(0.00021544346900318823	7.806807486838919	0	2.154434690031884))
(9743.997975343811	(0.00021544346900318823	7.806807486838919	0	1.0))
(10961.640836214188	(0.00046415888336127773	7.806807486838919	0	1000.0))
(10952.676143759674	(0.00046415888336127773	7.806807486838919	0	464.15888336127773))
(10935.384500519443	(0.00046415888336127773	7.806807486838919	0	215.44346900318823))
(10906.1019008974	(0.00046415888336127773	7.806807486838919	0	100.0))
(10861.749704890028	(0.00046415888336127773	7.806807486838919	0	46.41588833612777))
(10799.23725764646	(0.00046415888336127773	7.806807486838919	0	21.544346900318832))
(10714.771338242184	(0.00046415888336127773	7.806807486838919	0	10.0))
(10603.535245034705	(0.00046415888336127773	7.806807486838919	0	4.641588833612778))
(10459.508406224575	(0.00046415888336127773	7.806807486838919	0	2.154434690031884))
(10275.357456285055	(0.00046415888336127773	7.806807486838919	0	1.0))
(11022.429449716861	(0.001	7.806807486838919	0	1000.0))
(11018.647476878867	(0.001	7.806807486838919	0	464.15888336127773))
(11010.437869099416	(0.001	7.806807486838919	0	215.44346900318823))
(10995.026280965401	(0.001	7.806807486838919	0	100.0))
(10970.068517412748	(0.001	7.806807486838919	0	46.41588833612777))
(10933.566589401056	(0.001	7.806807486838919	0	21.544346900318832))
(10883.17314092456	(0.001	7.806807486838919	0	10.0))
(10815.818262892068	(0.001	7.806807486838919	0	4.641588833612778))
(10727.538390782496	(0.001	7.806807486838919	0	2.154434690031884))
(10613.325642446562	(0.001	7.806807486838919	0	1.0))
(16057.197479992823	(1e-06	16.83496352713465	0	1000.0))
(14757.77583897439	(1e-06	16.83496352713465	0	464.15888336127773))
(13233.130566935813	(1e-06	16.83496352713465	0	215.44346900318823))
(11543.70394675922	(1e-06	16.83496352713465	0	100.0))
(9772.447635267154	(1e-06	16.83496352713465	0	46.41588833612777))
(8016.1510080495	(1e-06	16.83496352713465	0	21.544346900318832))
(6370.210777908848	(1e-06	16.83496352713465	0	10.0))
(4911.151418540393	(1e-06	16.83496352713465	0	4.641588833612778))
(3683.9647528104924	(1e-06	16.83496352713465	0	2.154434690031884))
(2699.3547481068767	(1e-06	16.83496352713465	0	1.0))
(18612.77607371047	(2.1544346900318822e-06	16.83496352713465	0	1000.0))
(17660.939175142215	(2.1544346900318822e-06	16.83496352713465	0	464.15888336127773))
(16468.806477171147	(2.1544346900318822e-06	16.83496352713465	0	215.44346900318823))
(15048.52601035032	(2.1544346900318822e-06	16.83496352713465	0	100.0))
(13432.220757528612	(2.1544346900318822e-06	16.83496352713465	0	46.41588833612777))
(11675.494041794058	(2.1544346900318822e-06	16.83496352713465	0	21.544346900318832))
(9856.467250395852	(2.1544346900318822e-06	16.83496352713465	0	10.0))
(8067.562968987603	(2.1544346900318822e-06	16.83496352713465	0	4.641588833612778))
(6400.347052686955	(2.1544346900318822e-06	16.83496352713465	0	2.154434690031884))
(4928.078493115687	(2.1544346900318822e-06	16.83496352713465	0	1.0))
(20451.349387175345	(4.641588833612782e-06	16.83496352713465	0	1000.0))
(19817.277487776126	(4.641588833612782e-06	16.83496352713465	0	464.15888336127773))
(18982.126249727382	(4.641588833612782e-06	16.83496352713465	0	215.44346900318823))
(17932.60906132321	(4.641588833612782e-06	16.83496352713465	0	100.0))
(16664.008201729564	(4.641588833612782e-06	16.83496352713465	0	46.41588833612777))
(15185.386174284216	(4.641588833612782e-06	16.83496352713465	0	21.544346900318832))
(13525.541491992164	(4.641588833612782e-06	16.83496352713465	0	10.0))
(11737.107158954017	(4.641588833612782e-06	16.83496352713465	0	4.641588833612778))
(9895.677462246427	(4.641588833612782e-06	16.83496352713465	0	2.154434690031884))
(8091.524219427271	(4.641588833612782e-06	16.83496352713465	0	1.0))
(21701.301038222486	(1e-05	16.83496352713465	0	1000.0))
(21306.165926595713	(1e-05	16.83496352713465	0	464.15888336127773))
(20763.36398452452	(1e-05	16.83496352713465	0	215.44346900318823))
(20053.2474056979	(1e-05	16.83496352713465	0	100.0))
(19157.253168745352	(1e-05	16.83496352713465	0	46.41588833612777))
(18060.312936282666	(1e-05	16.83496352713465	0	21.544346900318832))
(16755.359508806396	(1e-05	16.83496352713465	0	10.0))
(15249.277740111018	(1e-05	16.83496352713465	0	4.641588833612778))
(13569.041194258585	(1e-05	16.83496352713465	0	2.154434690031884))
(11765.79766189205	(1e-05	16.83496352713465	0	1.0))
(22523.903730266306	(2.1544346900318823e-05	16.83496352713465	0	1000.0))
(22289.649252349252	(2.1544346900318823e-05	16.83496352713465	0	464.15888336127773))
(21954.717383932817	(2.1544346900318823e-05	16.83496352713465	0	215.44346900318823))
(21501.700098556106	(2.1544346900318823e-05	16.83496352713465	0	100.0))
(20911.64991927549	(2.1544346900318823e-05	16.83496352713465	0	46.41588833612777))
(20164.181088372945	(2.1544346900318823e-05	16.83496352713465	0	21.544346900318832))
(19239.150242875385	(2.1544346900318823e-05	16.83496352713465	0	10.0))
(18119.87441520405	(2.1544346900318823e-05	16.83496352713465	0	4.641588833612778))
(16797.904453901618	(2.1544346900318823e-05	16.83496352713465	0	2.154434690031884))
(15279.007180835653	(2.1544346900318823e-05	16.83496352713465	0	1.0))
(23056.355767295678	(4.641588833612772e-05	16.83496352713465	0	1000.0))
(22923.255566939108	(4.641588833612772e-05	16.83496352713465	0	464.15888336127773))
(22724.45676799048	(4.641588833612772e-05	16.83496352713465	0	215.44346900318823))
(22446.87265247981	(4.641588833612772e-05	16.83496352713465	0	100.0))
(22075.763585460583	(4.641588833612772e-05	16.83496352713465	0	46.41588833612777))
(21593.77913001691	(4.641588833612772e-05	16.83496352713465	0	21.544346900318832))
(20981.00558867371	(4.641588833612772e-05	16.83496352713465	0	10.0))
(20215.89994908113	(4.641588833612772e-05	16.83496352713465	0	4.641588833612778))
(19277.270445278336	(4.641588833612772e-05	16.83496352713465	0	2.154434690031884))
(18147.575103716445	(4.641588833612772e-05	16.83496352713465	0	1.0))
(23398.800055286894	(0.0001	16.83496352713465	0	1000.0))
(23326.403547443857	(0.0001	16.83496352713465	0	464.15888336127773))
(23212.312750587535	(0.0001	16.83496352713465	0	215.44346900318823))
(23047.250339507926	(0.0001	16.83496352713465	0	100.0))
(22821.014950354845	(0.0001	16.83496352713465	0	46.41588833612777))
(22521.16102703901	(0.0001	16.83496352713465	0	21.544346900318832))
(22132.443239561933	(0.0001	16.83496352713465	0	10.0))
(21636.713649065783	(0.0001	16.83496352713465	0	4.641588833612778))
(21013.282317195837	(0.0001	16.83496352713465	0	2.154434690031884))
(20239.94641646936	(0.0001	16.83496352713465	0	1.0))
(23619.04261429887	(0.00021544346900318823	16.83496352713465	0	1000.0))
(23581.75834928361	(0.00021544346900318823	16.83496352713465	0	464.15888336127773))
(23518.623291125125	(0.00021544346900318823	16.83496352713465	0	215.44346900318823))
(23423.00187381378	(0.00021544346900318823	16.83496352713465	0	100.0))
(23288.23055441343	(0.00021544346900318823	16.83496352713465	0	46.41588833612777))
(23106.134316179177	(0.00021544346900318823	16.83496352713465	0	21.544346900318832))
(22866.326625227925	(0.00021544346900318823	16.83496352713465	0	10.0))
(22555.826286513482	(0.00021544346900318823	16.83496352713465	0	4.641588833612778))
(22158.82422539121	(0.00021544346900318823	16.83496352713465	0	2.154434690031884))
(21656.67360383125	(0.00021544346900318823	16.83496352713465	0	1.0))
(23761.248059633424	(0.00046415888336127773	16.83496352713465	0	1000.0))
(23743.54747116251	(0.00046415888336127773	16.83496352713465	0	464.15888336127773))
(23710.31831626582	(0.00046415888336127773	16.83496352713465	0	215.44346900318823))
(23656.508921141398	(0.00046415888336127773	16.83496352713465	0	100.0))
(23577.813927720006	(0.00046415888336127773	16.83496352713465	0	46.41588833612777))
(23469.171995053992	(0.00046415888336127773	16.83496352713465	0	21.544346900318832))
(23323.965100342302	(0.00046415888336127773	16.83496352713465	0	10.0))
(23133.649025854185	(0.00046415888336127773	16.83496352713465	0	4.641588833612778))
(22887.426060720143	(0.00046415888336127773	16.83496352713465	0	2.154434690031884))
(22571.943131522414	(0.00046415888336127773	16.83496352713465	0	1.0))
(23853.645803292093	(0.001	16.83496352713465	0	1000.0))
(23846.374590407268	(0.001	16.83496352713465	0	464.15888336127773))
(23830.29660915663	(0.001	16.83496352713465	0	215.44346900318823))
(23801.279954528534	(0.001	16.83496352713465	0	100.0))
(23756.340113452858	(0.001	16.83496352713465	0	46.41588833612777))
(23692.499659337263	(0.001	16.83496352713465	0	21.544346900318832))
(23605.763103845362	(0.001	16.83496352713465	0	10.0))
(23490.782632142003	(0.001	16.83496352713465	0	4.641588833612778))
(23340.61873929021	(0.001	16.83496352713465	0	2.154434690031884))
(23146.44502955154	(0.001	16.83496352713465	0	1.0))
(38088.69517898981	(1e-06	36.303700000000006	0	1000.0))
(35518.26458728075	(1e-06	36.303700000000006	0	464.15888336127773))
(32455.85551772243	(1e-06	36.303700000000006	0	215.44346900318823))
(28970.668525136614	(1e-06	36.303700000000006	0	100.0))
(25182.5376527125	(1e-06	36.303700000000006	0	46.41588833612777))
(21259.865682968622	(1e-06	36.303700000000006	0	21.544346900318832))
(17401.92825955795	(1e-06	36.303700000000006	0	10.0))
(13806.202338313027	(1e-06	36.303700000000006	0	4.641588833612778))
(10630.728633996565	(1e-06	36.303700000000006	0	2.154434690031884))
(7966.902505083379	(1e-06	36.303700000000006	0	1.0))
(42737.69696917556	(2.1544346900318822e-06	36.303700000000006	0	1000.0))
(40937.06273951288	(2.1544346900318822e-06	36.303700000000006	0	464.15888336127773))
(38674.231408604224	(2.1544346900318822e-06	36.303700000000006	0	215.44346900318823))
(35938.9965625435	(2.1544346900318822e-06	36.303700000000006	0	100.0))
(32750.8477337839	(2.1544346900318822e-06	36.303700000000006	0	46.41588833612777))
(29171.821379913104	(2.1544346900318822e-06	36.303700000000006	0	21.544346900318832))
(25315.35010050136	(2.1544346900318822e-06	36.303700000000006	0	10.0))
(21344.389844689376	(2.1544346900318822e-06	36.303700000000006	0	4.641588833612778))
(17453.583726014655	(2.1544346900318822e-06	36.303700000000006	0	2.154434690031884))
(13836.45222166389	(2.1544346900318822e-06	36.303700000000006	0	1.0))
(45947.555394401046	(4.641588833612782e-06	36.303700000000006	0	1000.0))
(44777.274014323164	(4.641588833612782e-06	36.303700000000006	0	464.15888336127773))
(43246.27233000285	(4.641588833612782e-06	36.303700000000006	0	215.44346900318823))
(41314.50753043371	(4.641588833612782e-06	36.303700000000006	0	100.0))
(38949.472639610925	(4.641588833612782e-06	36.303700000000006	0	46.41588833612777))
(36135.89050853131	(4.641588833612782e-06	36.303700000000006	0	21.544346900318832))
(32888.5590906867	(4.641588833612782e-06	36.303700000000006	0	10.0))
(29265.584040216825	(4.641588833612782e-06	36.303700000000006	0	4.641588833612778))
(25377.194257673287	(4.641588833612782e-06	36.303700000000006	0	2.154434690031884))
(21383.718897293173	(4.641588833612782e-06	36.303700000000006	0	1.0))
(48067.75980033377	(1e-05	36.303700000000006	0	1000.0))
(47345.65334634612	(1e-05	36.303700000000006	0	464.15888336127773))
(46368.971533100535	(1e-05	36.303700000000006	0	215.44346900318823))
(45096.86034213743	(1e-05	36.303700000000006	0	100.0))
(43485.3574269576	(1e-05	36.303700000000006	0	46.41588833612777))
(41491.01586803921	(1e-05	36.303700000000006	0	21.544346900318832))
(39077.84477913241	(1e-05	36.303700000000006	0	10.0))
(36227.58893617173	(1e-05	36.303700000000006	0	4.641588833612778))
(32952.63928003815	(1e-05	36.303700000000006	0	2.154434690031884))
(29309.186619673408	(1e-05	36.303700000000006	0	1.0))
(49433.66273916073	(2.1544346900318823e-05	36.303700000000006	0	1000.0))
(49005.05392847997	(2.1544346900318823e-05	36.303700000000006	0	464.15888336127773))
(48406.603373168604	(2.1544346900318823e-05	36.303700000000006	0	215.44346900318823))
(47606.52738670243	(2.1544346900318823e-05	36.303700000000006	0	100.0))
(46567.41922055028	(2.1544346900318823e-05	36.303700000000006	0	46.41588833612777))
(45246.33681779267	(2.1544346900318823e-05	36.303700000000006	0	21.544346900318832))
(43596.82386474465	(2.1544346900318823e-05	36.303700000000006	0	10.0))
(41573.17645710952	(2.1544346900318823e-05	36.303700000000006	0	4.641588833612778))
(39137.548595851564	(2.1544346900318823e-05	36.303700000000006	0	2.154434690031884))
(36270.21356244266	(2.1544346900318823e-05	36.303700000000006	0	1.0))
(50302.73803948194	(4.641588833612772e-05	36.303700000000006	0	1000.0))
(50056.75649761363	(4.641588833612772e-05	36.303700000000006	0	464.15888336127773))
(49700.89123056712	(4.641588833612772e-05	36.303700000000006	0	215.44346900318823))
(49213.15327679061	(4.641588833612772e-05	36.303700000000006	0	100.0))
(48566.707533965	(4.641588833612772e-05	36.303700000000006	0	46.41588833612777))
(47728.681980773916	(4.641588833612772e-05	36.303700000000006	0	21.544346900318832))
(46659.95129115654	(4.641588833612772e-05	36.303700000000006	0	10.0))
(45315.89966752125	(4.641588833612772e-05	36.303700000000006	0	4.641588833612778))
(43648.65052123953	(4.641588833612772e-05	36.303700000000006	0	2.154434690031884))
(41611.3576150558	(4.641588833612772e-05	36.303700000000006	0	1.0))
(50853.20285215498	(0.0001	36.303700000000006	0	1000.0))
(50717.07960777765	(0.0001	36.303700000000006	0	464.15888336127773))
(50510.92426429348	(0.0001	36.303700000000006	0	215.44346900318823))
(50220.37161897513	(0.0001	36.303700000000006	0	100.0))
(49827.79704082798	(0.0001	36.303700000000006	0	46.41588833612777))
(49310.8069464207	(0.0001	36.303700000000006	0	21.544346900318832))
(48641.41531000164	(0.0001	36.303700000000006	0	10.0))
(47785.5373575144	(0.0001	36.303700000000006	0	4.641588833612778))
(46702.969026073886	(0.0001	36.303700000000006	0	2.154434690031884))
(45348.22032394797	(0.0001	36.303700000000006	0	1.0))
(51201.96251139948	(0.00021544346900318823	36.303700000000006	0	1000.0))
(51130.31689328261	(0.00021544346900318823	36.303700000000006	0	464.15888336127773))
(51014.30444161205	(0.00021544346900318823	36.303700000000006	0	215.44346900318823))
(50844.64549336633	(0.00021544346900318823	36.303700000000006	0	100.0))
(50610.42564939108	(0.00021544346900318823	36.303700000000006	0	46.41588833612777))
(50297.38477267151	(0.00021544346900318823	36.303700000000006	0	21.544346900318832))
(49887.09338584733	(0.00021544346900318823	36.303700000000006	0	10.0))
(49356.27869414678	(0.00021544346900318823	36.303700000000006	0	4.641588833612778))
(48676.15028513499	(0.00021544346900318823	36.303700000000006	0	2.154434690031884))
(47811.95186337547	(0.00021544346900318823	36.303700000000006	0	1.0))
(51423.6177979494	(0.00046415888336127773	36.303700000000006	0	1000.0))
(51388.95147890596	(0.00046415888336127773	36.303700000000006	0	464.15888336127773))
(51326.39035478108	(0.00046415888336127773	36.303700000000006	0	215.44346900318823))
(51229.50249832471	(0.00046415888336127773	36.303700000000006	0	100.0))
(51091.86820297189	(0.00046415888336127773	36.303700000000006	0	46.41588833612777))
(50904.87850160612	(0.00046415888336127773	36.303700000000006	0	21.544346900318832))
(50657.001066361394	(0.00046415888336127773	36.303700000000006	0	10.0))
(50333.27291366589	(0.00046415888336127773	36.303700000000006	0	4.641588833612778))
(49914.6710359422	(0.00046415888336127773	36.303700000000006	0	2.154434690031884))
(49377.40623239699	(0.00046415888336127773	36.303700000000006	0	1.0))
(51565.18859910642	(0.001	36.303700000000006	0	1000.0))
(51551.0585957598	(0.001	36.303700000000006	0	464.15888336127773))
(51519.87526808455	(0.001	36.303700000000006	0	215.44346900318823))
(51466.378074467386	(0.001	36.303700000000006	0	100.0))
(51386.8347666316	(0.001	36.303700000000006	0	46.41588833612777))
(51276.41679359191	(0.001	36.303700000000006	0	21.544346900318832))
(51128.21702115718	(0.001	36.303700000000006	0	10.0))
(50932.97656246847	(0.001	36.303700000000006	0	4.641588833612778))
(50678.67002624161	(0.001	36.303700000000006	0	2.154434690031884))
(50349.95220132449	(0.001	36.303700000000006	0	1.0))
