# Supplementary material for: Cooperative stability renders protein complex formation more robust and controllable
Source: Sci Rep. 2022 Jun 21;12:10490. doi: 10.1038/s41598-022-14362-z (PMC9213465; doi:10.1038/s41598-022-14362-z)
Supplement: Supplementary file 10 — Supplementary Information 10. [file 41598_2022_14362_MOESM10_ESM.zip › mathematical_modeling_of_complex_formation/data/o_wo_turn_on_200_n.txt]

(0	(1e-06	0.036	0	0))
(0	(2.1544346900318822e-06	0.036	0	0))
(0	(4.641588833612782e-06	0.036	0	0))
(0	(1e-05	0.036	0	0))
(0	(2.1544346900318823e-05	0.036	0	0))
(0	(4.641588833612772e-05	0.036	0	0))
(0	(0.0001	0.036	0	0))
(0	(0.00021544346900318823	0.036	0	0))
(0	(0.00046415888336127773	0.036	0	0))
(0	(0.001	0.036	0	0))
(0	(1e-06	0.07763207790105872	0	0))
(0	(2.1544346900318822e-06	0.07763207790105872	0	0))
(0	(4.641588833612782e-06	0.07763207790105872	0	0))
(0	(1e-05	0.07763207790105872	0	0))
(0	(2.1544346900318823e-05	0.07763207790105872	0	0))
(0	(4.641588833612772e-05	0.07763207790105872	0	0))
(0	(0.0001	0.07763207790105872	0	0))
(0	(0.00021544346900318823	0.07763207790105872	0	0))
(0	(0.00046415888336127773	0.07763207790105872	0	0))
(0	(0.001	0.07763207790105872	0	0))
(0	(1e-06	0.16740943108989023	0	0))
(0	(2.1544346900318822e-06	0.16740943108989023	0	0))
(0	(4.641588833612782e-06	0.16740943108989023	0	0))
(0	(1e-05	0.16740943108989023	0	0))
(0	(2.1544346900318823e-05	0.16740943108989023	0	0))
(0	(4.641588833612772e-05	0.16740943108989023	0	0))
(0	(0.0001	0.16740943108989023	0	0))
(0	(0.00021544346900318823	0.16740943108989023	0	0))
(0	(0.00046415888336127773	0.16740943108989023	0	0))
(0	(0.001	0.16740943108989023	0	0))
(0	(1e-06	0.3610094998817299	0	0))
(0	(2.1544346900318822e-06	0.3610094998817299	0	0))
(0	(4.641588833612782e-06	0.3610094998817299	0	0))
(429319.6788831996	(1e-05	0.3610094998817299	0	0))
(338226.6409277671	(2.1544346900318823e-05	0.3610094998817299	0	0))
(296591.1235796349	(4.641588833612772e-05	0.3610094998817299	0	0))
(272936.61372358905	(0.0001	0.3610094998817299	0	0))
(258329.1076371282	(0.00021544346900318823	0.3610094998817299	0	0))
(248933.6037223349	(0.00046415888336127773	0.3610094998817299	0	0))
(242754.6011477505	(0.001	0.3610094998817299	0	0))
(345151.6438131849	(1e-06	0.7784977116066863	0	0))
(262668.10944504564	(2.1544346900318822e-06	0.7784977116066863	0	0))
(221355.5922314968	(4.641588833612782e-06	0.7784977116066863	0	0))
(196464.58186024247	(1e-05	0.7784977116066863	0	0))
(180359.57514982298	(2.1544346900318823e-05	0.7784977116066863	0	0))
(169603.07066794613	(4.641588833612772e-05	0.7784977116066863	0	0))
(162316.06763169487	(0.0001	0.7784977116066863	0	0))
(157350.06556252734	(0.00021544346900318823	0.7784977116066863	0	0))
(153959.5641498184	(0.00046415888336127773	0.7784977116066863	0	0))
(151643.56318481802	(0.001	0.7784977116066863	0	0))
(182168.07590336498	(1e-06	1.678788749812395	0	0))
(159093.06628877763	(2.1544346900318822e-06	1.678788749812395	0	0))
(143288.55970356654	(4.641588833612782e-06	1.678788749812395	0	0))
(132209.55508731463	(1e-05	1.678788749812395	0	0))
(124388.05182835495	(2.1544346900318823e-05	1.678788749812395	0	0))
(118872.04953002065	(4.641588833612772e-05	1.678788749812395	0	0))
(115001.04791710331	(0.0001	1.678788749812395	0	0))
(112300.5467918945	(0.00021544346900318823	1.678788749812395	0	0))
(110427.54601147752	(0.00046415888336127773	1.678788749812395	0	0))
(109134.54547272729	(0.001	1.678788749812395	0	0))
(125454.05227252179	(1e-06	3.6202183056904658	0	0))
(113412.0472550197	(2.1544346900318822e-06	3.6202183056904658	0	0))
(104531.04355460149	(4.641588833612782e-06	3.6202183056904658	0	0))
(97995.54083147536	(1e-05	3.6202183056904658	0	0))
(93226.03884418285	(2.1544346900318823e-05	3.6202183056904658	0	0))
(89785.5374106406	(4.641588833612772e-05	3.6202183056904658	0	0))
(87332.53638855684	(0.0001	3.6202183056904658	0	0))
(85602.5356677232	(0.00021544346900318823	3.6202183056904658	0	0))
(84393.53516397299	(0.00046415888336127773	3.6202183056904658	0	0))
(83554.53481438951	(0.001	3.6202183056904658	0	0))
(94006.039169183	(1e-06	7.806807486838919	0	0))
(86440.03601668168	(2.1544346900318822e-06	7.806807486838919	0	0))
(80662.03360918068	(4.641588833612782e-06	7.806807486838919	0	0))
(76301.03179209659	(1e-05	7.806807486838919	0	0))
(73060.03044167935	(2.1544346900318823e-05	7.806807486838919	0	0))
(70691.52945480395	(4.641588833612772e-05	7.806807486838919	0	0))
(68987.02874459531	(0.0001	7.806807486838919	0	0))
(67777.02824042844	(0.00021544346900318823	7.806807486838919	0	0))
(66927.02788626163	(0.00046415888336127773	7.806807486838919	0	0))
(66336.02764001153	(0.001	7.806807486838919	0	0))
(73693.03070542947	(1e-06	16.83496352713465	0	0))
(68465.52852730356	(2.1544346900318822e-06	16.83496352713465	0	0))
(64387.526828136186	(4.641588833612782e-06	16.83496352713465	0	0))
(61259.02552459398	(1e-05	16.83496352713465	0	0))
(58906.52454438523	(2.1544346900318823e-05	16.83496352713465	0	0))
(57171.52382146826	(4.641588833612772e-05	16.83496352713465	0	0))
(55915.523298134714	(0.0001	16.83496352713465	0	0))
(55019.522924801226	(0.00021544346900318823	16.83496352713465	0	0))
(54388.522661884446	(0.00046415888336127773	16.83496352713465	0	0))
(53948.022478342704	(0.001	16.83496352713465	0	0))
(59452.024771676995	(1e-06	36.303700000000006	0	0))
(55617.523173967995	(2.1544346900318822e-06	36.303700000000006	0	0))
(52580.5219085508	(4.641588833612782e-06	36.303700000000006	0	0))
(50224.02092667539	(1e-05	36.303700000000006	0	0))
(48436.52018188341	(2.1544346900318823e-05	36.303700000000006	0	0))
(47109.51962896652	(4.641588833612772e-05	36.303700000000006	0	0))
(46144.01922667468	(0.0001	36.303700000000006	0	0))
(45453.51893896623	(0.00021544346900318823	36.303700000000006	0	0))
(44966.01873584114	(0.00046415888336127773	36.303700000000006	0	0))
(44625.01859375775	(0.001	36.303700000000006	0	0))
