# Supplementary material for: Cooperative stability renders protein complex formation more robust and controllable
Source: Sci Rep. 2022 Jun 21;12:10490. doi: 10.1038/s41598-022-14362-z (PMC9213465; doi:10.1038/s41598-022-14362-z)
Supplement: Supplementary file 10 — Supplementary Information 10. [file 41598_2022_14362_MOESM10_ESM.zip › mathematical_modeling_of_complex_formation/data/c_wo_turn_off_n.txt]

(51864.02161000901	(1e-06	0.036	0	1000.0))
(51815.02158959233	(1e-06	0.036	0	464.15888336127773))
(51728.02155334232	(1e-06	0.036	0	215.44346900318823))
(51594.02149750896	(1e-06	0.036	0	100.0))
(51420.021425008934	(1e-06	0.036	0	46.41588833612777))
(51228.0213450089	(1e-06	0.036	0	21.544346900318832))
(51045.5212689672	(1e-06	0.036	0	10.0))
(50888.5212035505	(1e-06	0.036	0	4.641588833612778))
(50764.021151675486	(1e-06	0.036	0	2.154434690031884))
(50669.52111230047	(1e-06	0.036	0	1.0))
(53309.02221209259	(2.1544346900318822e-06	0.036	0	1000.0))
(53219.022174592574	(2.1544346900318822e-06	0.036	0	464.15888336127773))
(53057.52210730088	(2.1544346900318822e-06	0.036	0	215.44346900318823))
(52803.52200146751	(2.1544346900318822e-06	0.036	0	100.0))
(52465.02186042578	(2.1544346900318822e-06	0.036	0	46.41588833612777))
(52084.021701675716	(2.1544346900318822e-06	0.036	0	21.544346900318832))
(51713.52154730065	(2.1544346900318822e-06	0.036	0	10.0))
(51390.52141271726	(2.1544346900318822e-06	0.036	0	4.641588833612778))
(51130.02130417555	(2.1544346900318822e-06	0.036	0	2.154434690031884))
(50931.021221258845	(2.1544346900318822e-06	0.036	0	1.0))
(55894.02328917637	(4.641588833612782e-06	0.036	0	1000.0))
(55749.52322896801	(4.641588833612782e-06	0.036	0	464.15888336127773))
(55484.523118551304	(4.641588833612782e-06	0.036	0	215.44346900318823))
(55054.022939176226	(4.641588833612782e-06	0.036	0	100.0))
(54457.02269042613	(4.641588833612782e-06	0.036	0	46.41588833612777))
(53757.022398759334	(4.641588833612782e-06	0.036	0	21.544346900318832))
(53050.02210417588	(4.641588833612782e-06	0.036	0	10.0))
(52414.02183917577	(4.641588833612782e-06	0.036	0	4.641588833612778))
(51888.021620009014	(4.641588833612782e-06	0.036	0	2.154434690031884))
(51479.02144959228	(4.641588833612782e-06	0.036	0	1.0))
(59952.024980010414	(1e-05	0.036	0	1000.0))
(59760.02490001038	(1e-05	0.036	0	464.15888336127773))
(59398.024749176984	(1e-05	0.036	0	215.44346900318823))
(58783.52449313521	(1e-05	0.036	0	100.0))
(57881.02411709339	(1e-05	0.036	0	46.41588833612777))
(56753.523647301525	(1e-05	0.036	0	21.544346900318832))
(55541.52314230132	(1e-05	0.036	0	10.0))
(54390.52266271778	(1e-05	0.036	0	4.641588833612778))
(53396.02224834261	(1e-05	0.036	0	2.154434690031884))
(52593.52191396747	(1e-05	0.036	0	1.0))
(65367.027236261354	(2.1544346900318823e-05	0.036	0	1000.0))
(65163.52715146965	(2.1544346900318823e-05	0.036	0	464.15888336127773))
(64767.02698626125	(2.1544346900318823e-05	0.036	0	215.44346900318823))
(64059.52669146946	(2.1544346900318823e-05	0.036	0	100.0))
(62946.52622771927	(2.1544346900318823e-05	0.036	0	46.41588833612777))
(61437.525598969005	(2.1544346900318823e-05	0.036	0	21.544346900318832))
(59673.024863760365	(2.1544346900318823e-05	0.036	0	10.0))
(57858.52410771838	(2.1544346900318823e-05	0.036	0	4.641588833612778))
(56175.02340625976	(2.1544346900318823e-05	0.036	0	2.154434690031884))
(54733.52280563451	(2.1544346900318823e-05	0.036	0	1.0))
(71496.52979022075	(4.641588833612772e-05	0.036	0	1000.0))
(71321.52971730406	(4.641588833612772e-05	0.036	0	464.15888336127773))
(70972.029571679	(4.641588833612772e-05	0.036	0	215.44346900318823))
(70318.02929917887	(4.641588833612772e-05	0.036	0	100.0))
(69215.02883959535	(4.641588833612772e-05	0.036	0	46.41588833612777))
(67585.02816042841	(4.641588833612772e-05	0.036	0	21.544346900318832))
(65489.52728730304	(4.641588833612772e-05	0.036	0	10.0))
(63117.02629876096	(4.641588833612772e-05	0.036	0	4.641588833612778))
(60701.52529230221	(4.641588833612772e-05	0.036	0	2.154434690031884))
(58450.524354385154	(4.641588833612772e-05	0.036	0	1.0))
(77520.03230001347	(0.0001	0.036	0	1000.0))
(77394.03224751345	(0.0001	0.036	0	464.15888336127773))
(77136.53214022174	(0.0001	0.036	0	215.44346900318823))
(76636.03193167997	(0.0001	0.036	0	100.0))
(75739.03155792982	(0.0001	0.036	0	46.41588833612777))
(74304.03096001291	(0.0001	0.036	0	21.544346900318832))
(72282.03011751255	(0.0001	0.036	0	10.0))
(69759.02906626211	(0.0001	0.036	0	4.641588833612778))
(66923.02788459495	(0.0001	0.036	0	2.154434690031884))
(64005.026668761115	(0.0001	0.036	0	1.0))
(82830.53451272272	(0.00021544346900318823	0.036	0	1000.0))
(82751.0344795977	(0.00021544346900318823	0.036	0	464.15888336127773))
(82586.03441084767	(0.00021544346900318823	0.036	0	215.44346900318823))
(82255.03427293095	(0.00021544346900318823	0.036	0	100.0))
(81632.53401355585	(0.00021544346900318823	0.036	0	46.41588833612777))
(80566.03356918065	(0.00021544346900318823	0.036	0	21.544346900318832))
(78937.03289043038	(0.00021544346900318823	0.036	0	10.0))
(76719.03196626333	(0.00021544346900318823	0.036	0	4.641588833612778))
(73987.53082813785	(0.00021544346900318823	0.036	0	2.154434690031884))
(70895.52953980397	(0.00021544346900318823	0.036	0	1.0))
(87158.53631605681	(0.00046415888336127773	0.036	0	1000.0))
(87112.53629689013	(0.00046415888336127773	0.036	0	464.15888336127773))
(87016.53625689012	(0.00046415888336127773	0.036	0	215.44346900318823))
(86820.03617501508	(0.00046415888336127773	0.036	0	100.0))
(86436.03601501501	(0.00046415888336127773	0.036	0	46.41588833612777))
(85740.53572522322	(0.00046415888336127773	0.036	0	21.544346900318832))
(84602.53525105637	(0.00046415888336127773	0.036	0	10.0))
(82931.53455480607	(0.00046415888336127773	0.036	0	4.641588833612778))
(80706.03362751401	(0.00046415888336127773	0.036	0	2.154434690031884))
(77974.03248918022	(0.00046415888336127773	0.036	0	1.0))
(90495.03770626572	(0.001	0.036	0	1000.0))
(90470.53769605738	(0.001	0.036	0	464.15888336127773))
(90418.53767439071	(0.001	0.036	0	215.44346900318823))
(90310.53762939069	(0.001	0.036	0	100.0))
(90093.03753876565	(0.001	0.036	0	46.41588833612777))
(89681.0373670989	(0.001	0.036	0	21.544346900318832))
(88966.53706939046	(0.001	0.036	0	10.0))
(87846.53660272359	(0.001	0.036	0	4.641588833612778))
(86252.53593855666	(0.001	0.036	0	2.154434690031884))
(84161.03506709795	(0.001	0.036	0	1.0))
(53221.02217542591	(1e-06	0.07763207790105872	0	1000.0))
(53059.52210813422	(1e-06	0.07763207790105872	0	464.15888336127773))
(52805.022002092504	(1e-06	0.07763207790105872	0	215.44346900318823))
(52466.02186084245	(1e-06	0.07763207790105872	0	100.0))
(52085.02170209238	(1e-06	0.07763207790105872	0	46.41588833612777))
(51714.02154750898	(1e-06	0.07763207790105872	0	21.544346900318832))
(51391.02141292559	(1e-06	0.07763207790105872	0	10.0))
(51130.52130438388	(1e-06	0.07763207790105872	0	4.641588833612778))
(50931.52122146718	(1e-06	0.07763207790105872	0	2.154434690031884))
(50785.02116042549	(1e-06	0.07763207790105872	0	1.0))
(55753.02323042635	(2.1544346900318822e-06	0.07763207790105872	0	1000.0))
(55488.02312000964	(2.1544346900318822e-06	0.07763207790105872	0	464.15888336127773))
(55056.522940217896	(2.1544346900318822e-06	0.07763207790105872	0	215.44346900318823))
(54459.02269125946	(2.1544346900318822e-06	0.07763207790105872	0	100.0))
(53759.02239959267	(2.1544346900318822e-06	0.07763207790105872	0	46.41588833612777))
(53051.52210480088	(2.1544346900318822e-06	0.07763207790105872	0	21.544346900318832))
(52415.02183959244	(2.1544346900318822e-06	0.07763207790105872	0	10.0))
(51889.02162042568	(2.1544346900318822e-06	0.07763207790105872	0	4.641588833612778))
(51479.52144980061	(2.1544346900318822e-06	0.07763207790105872	0	2.154434690031884))
(51174.02132250889	(2.1544346900318822e-06	0.07763207790105872	0	1.0))
(59765.524902302044	(4.641588833612782e-06	0.07763207790105872	0	1000.0))
(59403.02475126032	(4.641588833612782e-06	0.07763207790105872	0	464.15888336127773))
(58788.02449501021	(4.641588833612782e-06	0.07763207790105872	0	215.44346900318823))
(57885.024118760055	(4.641588833612782e-06	0.07763207790105872	0	100.0))
(56756.52364855153	(4.641588833612782e-06	0.07763207790105872	0	46.41588833612777))
(55544.02314334298	(4.641588833612782e-06	0.07763207790105872	0	21.544346900318832))
(54392.52266355111	(4.641588833612782e-06	0.07763207790105872	0	10.0))
(53397.02224875928	(4.641588833612782e-06	0.07763207790105872	0	4.641588833612778))
(52594.52191438414	(4.641588833612782e-06	0.07763207790105872	0	2.154434690031884))
(51979.021657925696	(4.641588833612782e-06	0.07763207790105872	0	1.0))
(65170.02715417799	(1e-05	0.07763207790105872	0	1000.0))
(64773.526988969585	(1e-05	0.07763207790105872	0	464.15888336127773))
(64066.026694177795	(1e-05	0.07763207790105872	0	215.44346900318823))
(62952.02623001093	(1e-05	0.07763207790105872	0	100.0))
(61442.025600844005	(1e-05	0.07763207790105872	0	46.41588833612777))
(59677.02486542703	(1e-05	0.07763207790105872	0	21.544346900318832))
(57861.524108968384	(1e-05	0.07763207790105872	0	10.0))
(56177.52340730142	(1e-05	0.07763207790105872	0	4.641588833612778))
(54735.52280646784	(1e-05	0.07763207790105872	0	2.154434690031884))
(53575.02232292597	(1e-05	0.07763207790105872	0	1.0))
(71329.02972042905	(2.1544346900318823e-05	0.07763207790105872	0	1000.0))
(70979.02957459567	(2.1544346900318823e-05	0.07763207790105872	0	464.15888336127773))
(70325.02930209554	(2.1544346900318823e-05	0.07763207790105872	0	215.44346900318823))
(69221.52884230368	(2.1544346900318823e-05	0.07763207790105872	0	100.0))
(67590.52816272007	(2.1544346900318823e-05	0.07763207790105872	0	46.41588833612777))
(65494.52728938637	(2.1544346900318823e-05	0.07763207790105872	0	21.544346900318832))
(63121.52630063597	(2.1544346900318823e-05	0.07763207790105872	0	10.0))
(60705.52529396888	(2.1544346900318823e-05	0.07763207790105872	0	4.641588833612778))
(58453.524355635156	(2.1544346900318823e-05	0.07763207790105872	0	2.154434690031884))
(56501.02354209315	(2.1544346900318823e-05	0.07763207790105872	0	1.0))
(77401.03225043011	(4.641588833612772e-05	0.07763207790105872	0	1000.0))
(77143.53214313839	(4.641588833612772e-05	0.07763207790105872	0	464.15888336127773))
(76642.53193438832	(4.641588833612772e-05	0.07763207790105872	0	215.44346900318823))
(75745.53156063816	(4.641588833612772e-05	0.07763207790105872	0	100.0))
(74310.0309625129	(4.641588833612772e-05	0.07763207790105872	0	46.41588833612777))
(72287.53011980423	(4.641588833612772e-05	0.07763207790105872	0	21.544346900318832))
(69764.02906834545	(4.641588833612772e-05	0.07763207790105872	0	10.0))
(66927.52788646996	(4.641588833612772e-05	0.07763207790105872	0	4.641588833612778))
(64009.02667042778	(4.641588833612772e-05	0.07763207790105872	0	2.154434690031884))
(61226.5255110523	(4.641588833612772e-05	0.07763207790105872	0	1.0))
(82757.0344820977	(0.0001	0.07763207790105872	0	1000.0))
(82591.53441313935	(0.0001	0.07763207790105872	0	464.15888336127773))
(82260.53427522263	(0.0001	0.07763207790105872	0	215.44346900318823))
(81638.03401584752	(0.0001	0.07763207790105872	0	100.0))
(80571.53357147233	(0.0001	0.07763207790105872	0	46.41588833612777))
(78942.53289272204	(0.0001	0.07763207790105872	0	21.544346900318832))
(76724.03196834667	(0.0001	0.07763207790105872	0	10.0))
(73992.53083022119	(0.0001	0.07763207790105872	0	4.641588833612778))
(70900.52954188731	(0.0001	0.07763207790105872	0	2.154434690031884))
(67647.52818647008	(0.0001	0.07763207790105872	0	1.0))
(87117.53629897347	(0.00021544346900318823	0.07763207790105872	0	1000.0))
(87021.53625897344	(0.00021544346900318823	0.07763207790105872	0	464.15888336127773))
(86824.53617689008	(0.00021544346900318823	0.07763207790105872	0	215.44346900318823))
(86440.53601689001	(0.00021544346900318823	0.07763207790105872	0	100.0))
(85745.03572709822	(0.00021544346900318823	0.07763207790105872	0	46.41588833612777))
(84607.03525293137	(0.00021544346900318823	0.07763207790105872	0	21.544346900318832))
(82935.53455647273	(0.00021544346900318823	0.07763207790105872	0	10.0))
(80710.53362938901	(0.00021544346900318823	0.07763207790105872	0	4.641588833612778))
(77978.53249105522	(0.00021544346900318823	0.07763207790105872	0	2.154434690031884))
(74843.03118459633	(0.00021544346900318823	0.07763207790105872	0	1.0))
(90474.03769751571	(0.00046415888336127773	0.07763207790105872	0	1000.0))
(90422.03767584905	(0.00046415888336127773	0.07763207790105872	0	464.15888336127773))
(90313.53763064068	(0.00046415888336127773	0.07763207790105872	0	215.44346900318823))
(90096.03754001565	(0.00046415888336127773	0.07763207790105872	0	100.0))
(89684.53736855724	(0.00046415888336127773	0.07763207790105872	0	46.41588833612777))
(88970.03707084879	(0.00046415888336127773	0.07763207790105872	0	21.544346900318832))
(87850.03660418192	(0.00046415888336127773	0.07763207790105872	0	10.0))
(86256.03594001498	(0.00046415888336127773	0.07763207790105872	0	4.641588833612778))
(84164.53506855629	(0.00046415888336127773	0.07763207790105872	0	2.154434690031884))
(81590.03399584751	(0.00046415888336127773	0.07763207790105872	0	1.0))
(92960.53873355781	(0.001	0.07763207790105872	0	1000.0))
(92933.53872230781	(0.001	0.07763207790105872	0	464.15888336127773))
(92877.03869876613	(0.001	0.07763207790105872	0	215.44346900318823))
(92761.03865043278	(0.001	0.07763207790105872	0	100.0))
(92534.0385558494	(0.001	0.07763207790105872	0	46.41588833612777))
(92119.538383141	(0.001	0.07763207790105872	0	21.544346900318832))
(91431.53809647422	(0.001	0.07763207790105872	0	10.0))
(90393.53766397403	(0.001	0.07763207790105872	0	4.641588833612778))
(88953.03706376546	(0.001	0.07763207790105872	0	2.154434690031884))
(87079.03628293179	(0.001	0.07763207790105872	0	1.0))
(55491.02312125964	(1e-06	0.16740943108989023	0	1000.0))
(55059.5229414679	(1e-06	0.16740943108989023	0	464.15888336127773))
(54461.52269230113	(1e-06	0.16740943108989023	0	215.44346900318823))
(53761.022400426	(1e-06	0.16740943108989023	0	100.0))
(53052.52210521755	(1e-06	0.16740943108989023	0	46.41588833612777))
(52416.0218400091	(1e-06	0.16740943108989023	0	21.544346900318832))
(51889.52162063401	(1e-06	0.16740943108989023	0	10.0))
(51480.02145000894	(1e-06	0.16740943108989023	0	4.641588833612778))
(51174.52132271722	(1e-06	0.16740943108989023	0	2.154434690031884))
(50953.02123042552	(1e-06	0.16740943108989023	0	1.0))
(59408.52475355199	(2.1544346900318822e-06	0.16740943108989023	0	1000.0))
(58792.52449688521	(2.1544346900318822e-06	0.16740943108989023	0	464.15888336127773))
(57889.02412042672	(2.1544346900318822e-06	0.16740943108989023	0	215.44346900318823))
(56760.02365000986	(2.1544346900318822e-06	0.16740943108989023	0	100.0))
(55546.52314438465	(2.1544346900318822e-06	0.16740943108989023	0	46.41588833612777))
(54394.52266438445	(2.1544346900318822e-06	0.16740943108989023	0	21.544346900318832))
(53398.522249384274	(2.1544346900318822e-06	0.16740943108989023	0	10.0))
(52595.521914800804	(2.1544346900318822e-06	0.16740943108989023	0	4.641588833612778))
(51980.02165834236	(2.1544346900318822e-06	0.16740943108989023	0	2.154434690031884))
(51524.521468550614	(2.1544346900318822e-06	0.16740943108989023	0	1.0))
(64780.02699167792	(4.641588833612782e-06	0.16740943108989023	0	1000.0))
(64072.02669667779	(4.641588833612782e-06	0.16740943108989023	0	464.15888336127773))
(62957.5262323026	(4.641588833612782e-06	0.16740943108989023	0	215.44346900318823))
(61446.525602719004	(4.641588833612782e-06	0.16740943108989023	0	100.0))
(59681.0248670937	(4.641588833612782e-06	0.16740943108989023	0	46.41588833612777))
(57865.02411042672	(4.641588833612782e-06	0.16740943108989023	0	21.544346900318832))
(56180.02340834309	(4.641588833612782e-06	0.16740943108989023	0	10.0))
(54737.522807301175	(4.641588833612782e-06	0.16740943108989023	0	4.641588833612778))
(53576.52232355097	(4.641588833612782e-06	0.16740943108989023	0	2.154434690031884))
(52685.02195209249	(4.641588833612782e-06	0.16740943108989023	0	1.0))
(70986.02957751232	(1e-05	0.16740943108989023	0	1000.0))
(70331.52930480389	(1e-05	0.16740943108989023	0	464.15888336127773))
(69227.52884480369	(1e-05	0.16740943108989023	0	215.44346900318823))
(67596.52816522008	(1e-05	0.16740943108989023	0	100.0))
(65500.027291678045	(1e-05	0.16740943108989023	0	46.41588833612777))
(63126.02630251097	(1e-05	0.16740943108989023	0	21.544346900318832))
(60709.025295427215	(1e-05	0.16740943108989023	0	10.0))
(58456.52435688515	(1e-05	0.16740943108989023	0	4.641588833612778))
(56503.52354313481	(1e-05	0.16740943108989023	0	2.154434690031884))
(54907.522878134536	(1e-05	0.16740943108989023	0	1.0))
(77150.03214584674	(2.1544346900318823e-05	0.16740943108989023	0	1000.0))
(76649.53193730499	(2.1544346900318823e-05	0.16740943108989023	0	464.15888336127773))
(75752.03156334649	(2.1544346900318823e-05	0.16740943108989023	0	215.44346900318823))
(74316.0309650129	(2.1544346900318823e-05	0.16740943108989023	0	100.0))
(72293.53012230422	(2.1544346900318823e-05	0.16740943108989023	0	46.41588833612777))
(69769.52907063712	(2.1544346900318823e-05	0.16740943108989023	0	21.544346900318832))
(66932.52788855329	(2.1544346900318823e-05	0.16740943108989023	0	10.0))
(64013.52667230279	(2.1544346900318823e-05	0.16740943108989023	0	4.641588833612778))
(61230.52551271897	(2.1544346900318823e-05	0.16740943108989023	0	2.154434690031884))
(58748.52447855187	(2.1544346900318823e-05	0.16740943108989023	0	1.0))
(82597.53441563934	(4.641588833612772e-05	0.16740943108989023	0	1000.0))
(82266.03427751429	(4.641588833612772e-05	0.16740943108989023	0	464.15888336127773))
(81643.53401813918	(4.641588833612772e-05	0.16740943108989023	0	215.44346900318823))
(80576.53357355566	(4.641588833612772e-05	0.16740943108989023	0	100.0))
(78947.53289480538	(4.641588833612772e-05	0.16740943108989023	0	46.41588833612777))
(76729.53197063833	(4.641588833612772e-05	0.16740943108989023	0	21.544346900318832))
(73997.53083230452	(4.641588833612772e-05	0.16740943108989023	0	10.0))
(70905.52954397065	(4.641588833612772e-05	0.16740943108989023	0	4.641588833612778))
(67652.02818834508	(4.641588833612772e-05	0.16740943108989023	0	2.154434690031884))
(64448.02685334453	(4.641588833612772e-05	0.16740943108989023	0	1.0))
(87026.03626084844	(0.0001	0.16740943108989023	0	1000.0))
(86829.03617876508	(0.0001	0.16740943108989023	0	464.15888336127773))
(86445.03601876502	(0.0001	0.16740943108989023	0	215.44346900318823))
(85749.53572897323	(0.0001	0.16740943108989023	0	100.0))
(84611.53525480637	(0.0001	0.16740943108989023	0	46.41588833612777))
(82940.03455834775	(0.0001	0.16740943108989023	0	21.544346900318832))
(80715.03363126401	(0.0001	0.16740943108989023	0	10.0))
(77983.03249293022	(0.0001	0.16740943108989023	0	4.641588833612778))
(74847.53118647133	(0.0001	0.16740943108989023	0	2.154434690031884))
(71458.52977438741	(0.0001	0.16740943108989023	0	1.0))
(90425.53767730738	(0.00021544346900318823	0.16740943108989023	0	1000.0))
(90317.03763209902	(0.00021544346900318823	0.16740943108989023	0	464.15888336127773))
(90099.53754147398	(0.00021544346900318823	0.16740943108989023	0	215.44346900318823))
(89688.03737001558	(0.00021544346900318823	0.16740943108989023	0	100.0))
(88973.53707230712	(0.00021544346900318823	0.16740943108989023	0	46.41588833612777))
(87853.53660564026	(0.00021544346900318823	0.16740943108989023	0	21.544346900318832))
(86260.03594168165	(0.00021544346900318823	0.16740943108989023	0	10.0))
(84168.53507022295	(0.00021544346900318823	0.16740943108989023	0	4.641588833612778))
(81594.53399772251	(0.00021544346900318823	0.16740943108989023	0	2.154434690031884))
(78591.03274626365	(0.00021544346900318823	0.16740943108989023	0	1.0))
(92936.03872334947	(0.00046415888336127773	0.16740943108989023	0	1000.0))
(92879.5386998078	(0.00046415888336127773	0.16740943108989023	0	464.15888336127773))
(92763.53865147445	(0.00046415888336127773	0.16740943108989023	0	215.44346900318823))
(92536.53855689107	(0.00046415888336127773	0.16740943108989023	0	100.0))
(92122.538384391	(0.00046415888336127773	0.16740943108989023	0	46.41588833612777))
(91434.03809751588	(0.00046415888336127773	0.16740943108989023	0	21.544346900318832))
(90396.0376650157	(0.00046415888336127773	0.16740943108989023	0	10.0))
(88956.03706501545	(0.00046415888336127773	0.16740943108989023	0	4.641588833612778))
(87082.0362841818	(0.00046415888336127773	0.16740943108989023	0	2.154434690031884))
(84763.53531813972	(0.00046415888336127773	0.16740943108989023	0	1.0))
(94742.03947584979	(0.001	0.16740943108989023	0	1000.0))
(94713.53946397478	(0.001	0.16740943108989023	0	464.15888336127773))
(94654.53943939145	(0.001	0.16740943108989023	0	215.44346900318823))
(94535.53938980808	(0.001	0.16740943108989023	0	100.0))
(94309.03929543305	(0.001	0.16740943108989023	0	46.41588833612777))
(93913.53913064131	(0.001	0.16740943108989023	0	21.544346900318832))
(93283.03886793288	(0.001	0.16740943108989023	0	10.0))
(92363.53848480771	(0.001	0.16740943108989023	0	4.641588833612778))
(91112.03796334915	(0.001	0.16740943108989023	0	2.154434690031884))
(89491.03728793221	(0.001	0.16740943108989023	0	1.0))
(58797.524498968545	(1e-06	0.3610094998817299	0	1000.0))
(57893.02412209339	(1e-06	0.3610094998817299	0	464.15888336127773))
(56763.02365125986	(1e-06	0.3610094998817299	0	215.44346900318823))
(55549.02314542631	(1e-06	0.3610094998817299	0	100.0))
(54396.52266521778	(1e-06	0.3610094998817299	0	46.41588833612777))
(53400.02225000928	(1e-06	0.3610094998817299	0	21.544346900318832))
(52596.52191521747	(1e-06	0.3610094998817299	0	10.0))
(51980.52165855069	(1e-06	0.3610094998817299	0	4.641588833612778))
(51525.02146875895	(1e-06	0.3610094998817299	0	2.154434690031884))
(51196.02133167556	(1e-06	0.3610094998817299	0	1.0))
(64078.0266991778	(2.1544346900318822e-06	0.3610094998817299	0	1000.0))
(62962.526234385936	(2.1544346900318822e-06	0.3610094998817299	0	464.15888336127773))
(61451.525604802344	(2.1544346900318822e-06	0.3610094998817299	0	215.44346900318823))
(59685.02486876037	(2.1544346900318822e-06	0.3610094998817299	0	100.0))
(57868.02411167672	(2.1544346900318822e-06	0.3610094998817299	0	46.41588833612777))
(56182.52340938476	(2.1544346900318822e-06	0.3610094998817299	0	21.544346900318832))
(54739.02280792617	(2.1544346900318822e-06	0.3610094998817299	0	10.0))
(53578.022324175974	(2.1544346900318822e-06	0.3610094998817299	0	4.641588833612778))
(52686.02195250915	(2.1544346900318822e-06	0.3610094998817299	0	2.154434690031884))
(52024.52167688404	(2.1544346900318822e-06	0.3610094998817299	0	1.0))
(70338.52930772056	(4.641588833612782e-06	0.3610094998817299	0	1000.0))
(69234.02884751203	(4.641588833612782e-06	0.3610094998817299	0	464.15888336127773))
(67602.02816751174	(4.641588833612782e-06	0.3610094998817299	0	215.44346900318823))
(65505.02729376138	(4.641588833612782e-06	0.3610094998817299	0	100.0))
(63130.026304177634	(4.641588833612782e-06	0.3610094998817299	0	46.41588833612777))
(60713.02529709388	(4.641588833612782e-06	0.3610094998817299	0	21.544346900318832))
(58459.52435813515	(4.641588833612782e-06	0.3610094998817299	0	10.0))
(56506.02354417648	(4.641588833612782e-06	0.3610094998817299	0	4.641588833612778))
(54909.02287875954	(4.641588833612782e-06	0.3610094998817299	0	2.154434690031884))
(53664.522360217656	(4.641588833612782e-06	0.3610094998817299	0	1.0))
(76656.03194001332	(1e-05	0.3610094998817299	0	1000.0))
(75758.0315658465	(1e-05	0.3610094998817299	0	464.15888336127773))
(74322.03096751291	(1e-05	0.3610094998817299	0	215.44346900318823))
(72299.0301245959	(1e-05	0.3610094998817299	0	100.0))
(69774.52907272046	(1e-05	0.3610094998817299	0	46.41588833612777))
(66937.52789063663	(1e-05	0.3610094998817299	0	21.544346900318832))
(64017.526673969456	(1e-05	0.3610094998817299	0	10.0))
(61234.0255141773	(1e-05	0.3610094998817299	0	4.641588833612778))
(58751.52447980187	(1e-05	0.3610094998817299	0	2.154434690031884))
(56662.52360938484	(1e-05	0.3610094998817299	0	1.0))
(82272.0342800143	(2.1544346900318823e-05	0.3610094998817299	0	1000.0))
(81649.03402043084	(2.1544346900318823e-05	0.3610094998817299	0	464.15888336127773))
(80582.03357584732	(2.1544346900318823e-05	0.3610094998817299	0	215.44346900318823))
(78953.03289709704	(2.1544346900318823e-05	0.3610094998817299	0	100.0))
(76734.53197272166	(2.1544346900318823e-05	0.3610094998817299	0	46.41588833612777))
(74002.53083438786	(2.1544346900318823e-05	0.3610094998817299	0	21.544346900318832))
(70910.02954584565	(2.1544346900318823e-05	0.3610094998817299	0	10.0))
(67656.52819022008	(2.1544346900318823e-05	0.3610094998817299	0	4.641588833612778))
(64452.52685521953	(2.1544346900318823e-05	0.3610094998817299	0	2.154434690031884))
(61485.02561876068	(2.1544346900318823e-05	0.3610094998817299	0	1.0))
(86833.53618064008	(4.641588833612772e-05	0.3610094998817299	0	1000.0))
(86449.53602064002	(4.641588833612772e-05	0.3610094998817299	0	464.15888336127773))
(85754.03573084823	(4.641588833612772e-05	0.3610094998817299	0	215.44346900318823))
(84616.03525668137	(4.641588833612772e-05	0.3610094998817299	0	100.0))
(82944.53456022275	(4.641588833612772e-05	0.3610094998817299	0	46.41588833612777))
(80719.53363313901	(4.641588833612772e-05	0.3610094998817299	0	21.544346900318832))
(77987.53249480521	(4.641588833612772e-05	0.3610094998817299	0	10.0))
(74852.53118855467	(4.641588833612772e-05	0.3610094998817299	0	4.641588833612778))
(71463.02977626241	(4.641588833612772e-05	0.3610094998817299	0	2.154434690031884))
(68001.52833397014	(4.641588833612772e-05	0.3610094998817299	0	1.0))
(90320.53763355735	(0.0001	0.3610094998817299	0	1000.0))
(90103.03754293232	(0.0001	0.3610094998817299	0	464.15888336127773))
(89691.53737147391	(0.0001	0.3610094998817299	0	215.44346900318823))
(88977.03707376546	(0.0001	0.3610094998817299	0	100.0))
(87857.03660709859	(0.0001	0.3610094998817299	0	46.41588833612777))
(86263.53594313998	(0.0001	0.3610094998817299	0	21.544346900318832))
(84172.53507188962	(0.0001	0.3610094998817299	0	10.0))
(81598.53399938917	(0.0001	0.3610094998817299	0	4.641588833612778))
(78595.53274813865	(0.0001	0.3610094998817299	0	2.154434690031884))
(75258.53135772141	(0.0001	0.3610094998817299	0	1.0))
(92882.03870084947	(0.00021544346900318823	0.3610094998817299	0	1000.0))
(92766.03865251612	(0.00021544346900318823	0.3610094998817299	0	464.15888336127773))
(92539.03855793274	(0.00021544346900318823	0.3610094998817299	0	215.44346900318823))
(92125.03838543266	(0.00021544346900318823	0.3610094998817299	0	100.0))
(91436.53809855755	(0.00021544346900318823	0.3610094998817299	0	46.41588833612777))
(90399.0376662657	(0.00021544346900318823	0.3610094998817299	0	21.544346900318832))
(88958.53706605712	(0.00021544346900318823	0.3610094998817299	0	10.0))
(87085.0362854318	(0.00021544346900318823	0.3610094998817299	0	4.641588833612778))
(84767.03531959806	(0.00021544346900318823	0.3610094998817299	0	2.154434690031884))
(82017.53417397258	(0.00021544346900318823	0.3610094998817299	0	1.0))
(94715.53946480811	(0.00046415888336127773	0.3610094998817299	0	1000.0))
(94656.53944022478	(0.00046415888336127773	0.3610094998817299	0	464.15888336127773))
(94537.03939043308	(0.00046415888336127773	0.3610094998817299	0	215.44346900318823))
(94311.03929626638	(0.00046415888336127773	0.3610094998817299	0	100.0))
(93915.03913126631	(0.00046415888336127773	0.3610094998817299	0	46.41588833612777))
(93285.0388687662	(0.00046415888336127773	0.3610094998817299	0	21.544346900318832))
(92366.03848584938	(0.00046415888336127773	0.3610094998817299	0	10.0))
(91114.0379641825	(0.00046415888336127773	0.3610094998817299	0	4.641588833612778))
(89494.0372891822	(0.00046415888336127773	0.3610094998817299	0	2.154434690031884))
(87476.53644855686	(0.00046415888336127773	0.3610094998817299	0	1.0))
(96006.04000251667	(0.001	0.3610094998817299	0	1000.0))
(95977.03999043333	(0.001	0.3610094998817299	0	464.15888336127773))
(95916.53996522499	(0.001	0.3610094998817299	0	215.44346900318823))
(95798.5399160583	(0.001	0.3610094998817299	0	100.0))
(95582.03982584993	(0.001	0.3610094998817299	0	46.41588833612777))
(95219.53967480821	(0.001	0.3610094998817299	0	21.544346900318832))
(94664.53944355811	(0.001	0.3610094998817299	0	10.0))
(93877.53911564131	(0.001	0.3610094998817299	0	4.641588833612778))
(92820.53867522445	(0.001	0.3610094998817299	0	2.154434690031884))
(91455.53810647423	(0.001	0.3610094998817299	0	1.0))
(62968.0262366776	(1e-06	0.7784977116066863	0	1000.0))
(61456.02560667734	(1e-06	0.7784977116066863	0	464.15888336127773))
(59689.024870427034	(1e-06	0.7784977116066863	0	215.44346900318823))
(57871.024112926716	(1e-06	0.7784977116066863	0	100.0))
(56185.023410426424	(1e-06	0.7784977116066863	0	46.41588833612777))
(54741.02280875951	(1e-06	0.7784977116066863	0	21.544346900318832))
(53579.52232480097	(1e-06	0.7784977116066863	0	10.0))
(52687.02195292582	(1e-06	0.7784977116066863	0	4.641588833612778))
(52025.521677300705	(1e-06	0.7784977116066863	0	2.154434690031884))
(51546.52147771729	(1e-06	0.7784977116066863	0	1.0))
(69240.52885022036	(2.1544346900318822e-06	0.7784977116066863	0	1000.0))
(67608.02817001175	(2.1544346900318822e-06	0.7784977116066863	0	464.15888336127773))
(65510.02729584471	(2.1544346900318822e-06	0.7784977116066863	0	215.44346900318823))
(63134.526306052634	(2.1544346900318822e-06	0.7784977116066863	0	100.0))
(60716.52529855222	(2.1544346900318822e-06	0.7784977116066863	0	46.41588833612777))
(58463.02435959349	(2.1544346900318822e-06	0.7784977116066863	0	21.544346900318832))
(56508.52354521815	(2.1544346900318822e-06	0.7784977116066863	0	10.0))
(54911.02287959287	(2.1544346900318822e-06	0.7784977116066863	0	4.641588833612778))
(53665.52236063432	(2.1544346900318822e-06	0.7784977116066863	0	2.154434690031884))
(52730.02197084249	(2.1544346900318822e-06	0.7784977116066863	0	1.0))
(75764.53156855483	(4.641588833612782e-06	0.7784977116066863	0	1000.0))
(74328.03097001291	(4.641588833612782e-06	0.7784977116066863	0	464.15888336127773))
(72304.53012688756	(4.641588833612782e-06	0.7784977116066863	0	215.44346900318823))
(69780.02907501212	(4.641588833612782e-06	0.7784977116066863	0	100.0))
(66942.02789251163	(4.641588833612782e-06	0.7784977116066863	0	46.41588833612777))
(64022.026675844456	(4.641588833612782e-06	0.7784977116066863	0	21.544346900318832))
(61237.525515635636	(4.641588833612782e-06	0.7784977116066863	0	10.0))
(58754.52448105187	(4.641588833612782e-06	0.7784977116066863	0	4.641588833612778))
(56665.023610426506	(4.641588833612782e-06	0.7784977116066863	0	2.154434690031884))
(54992.02291334289	(4.641588833612782e-06	0.7784977116066863	0	1.0))
(81654.53402272251	(1e-05	0.7784977116066863	0	1000.0))
(80587.533578139	(1e-05	0.7784977116066863	0	464.15888336127773))
(78958.03289918038	(1e-05	0.7784977116066863	0	215.44346900318823))
(76739.531974805	(1e-05	0.7784977116066863	0	100.0))
(74007.53083647118	(1e-05	0.7784977116066863	0	46.41588833612777))
(70915.02954792898	(1e-05	0.7784977116066863	0	21.544346900318832))
(67661.02819209508	(1e-05	0.7784977116066863	0	10.0))
(64456.526856886194	(1e-05	0.7784977116066863	0	4.641588833612778))
(61488.525620219014	(1e-05	0.7784977116066863	0	2.154434690031884))
(58893.524538968566	(1e-05	0.7784977116066863	0	1.0))
(86454.03602251502	(2.1544346900318823e-05	0.7784977116066863	0	1000.0))
(85758.53573272323	(2.1544346900318823e-05	0.7784977116066863	0	464.15888336127773))
(84620.53525855637	(2.1544346900318823e-05	0.7784977116066863	0	215.44346900318823))
(82949.03456209775	(2.1544346900318823e-05	0.7784977116066863	0	100.0))
(80724.03363501403	(2.1544346900318823e-05	0.7784977116066863	0	46.41588833612777))
(77992.53249688855	(2.1544346900318823e-05	0.7784977116066863	0	21.544346900318832))
(74857.03119042967	(2.1544346900318823e-05	0.7784977116066863	0	10.0))
(71467.52977813741	(2.1544346900318823e-05	0.7784977116066863	0	4.641588833612778))
(68006.02833584514	(2.1544346900318823e-05	0.7784977116066863	0	2.154434690031884))
(64663.0269429279	(2.1544346900318823e-05	0.7784977116066863	0	1.0))
(90106.53754439065	(4.641588833612772e-05	0.7784977116066863	0	1000.0))
(89695.03737293225	(4.641588833612772e-05	0.7784977116066863	0	464.15888336127773))
(88980.5370752238	(4.641588833612772e-05	0.7784977116066863	0	215.44346900318823))
(87860.53660855693	(4.641588833612772e-05	0.7784977116066863	0	100.0))
(86267.03594459832	(4.641588833612772e-05	0.7784977116066863	0	46.41588833612777))
(84176.03507334796	(4.641588833612772e-05	0.7784977116066863	0	21.544346900318832))
(81602.53400105584	(4.641588833612772e-05	0.7784977116066863	0	10.0))
(78599.53274980532	(4.641588833612772e-05	0.7784977116066863	0	4.641588833612778))
(75263.03135959641	(4.641588833612772e-05	0.7784977116066863	0	2.154434690031884))
(71729.52988730413	(4.641588833612772e-05	0.7784977116066863	0	1.0))
(92768.53865355779	(0.0001	0.7784977116066863	0	1000.0))
(92541.53855897441	(0.0001	0.7784977116066863	0	464.15888336127773))
(92127.53838647433	(0.0001	0.7784977116066863	0	215.44346900318823))
(91439.53809980756	(0.0001	0.7784977116066863	0	100.0))
(90401.53766730736	(0.0001	0.7784977116066863	0	46.41588833612777))
(88961.53706730712	(0.0001	0.7784977116066863	0	21.544346900318832))
(87088.53628689013	(0.0001	0.7784977116066863	0	10.0))
(84770.53532105639	(0.0001	0.7784977116066863	0	4.641588833612778))
(82021.53417563924	(0.0001	0.7784977116066863	0	2.154434690031884))
(78886.5328693887	(0.0001	0.7784977116066863	0	1.0))
(94658.03944084978	(0.00021544346900318823	0.7784977116066863	0	1000.0))
(94539.03939126641	(0.00021544346900318823	0.7784977116066863	0	464.15888336127773))
(94313.03929709972	(0.00021544346900318823	0.7784977116066863	0	215.44346900318823))
(93917.03913209964	(0.00021544346900318823	0.7784977116066863	0	100.0))
(93287.03886959954	(0.00021544346900318823	0.7784977116066863	0	46.41588833612777))
(92368.03848668271	(0.00021544346900318823	0.7784977116066863	0	21.544346900318832))
(91116.53796522415	(0.00021544346900318823	0.7784977116066863	0	10.0))
(89496.53729022387	(0.00021544346900318823	0.7784977116066863	0	4.641588833612778))
(87479.53644980687	(0.00021544346900318823	0.7784977116066863	0	2.154434690031884))
(85051.03543793144	(0.00021544346900318823	0.7784977116066863	0	1.0))
(95978.03999085001	(0.00046415888336127773	0.7784977116066863	0	1000.0))
(95918.03996585	(0.00046415888336127773	0.7784977116066863	0	464.15888336127773))
(95799.53991647497	(0.00046415888336127773	0.7784977116066863	0	215.44346900318823))
(95583.53982647494	(0.00046415888336127773	0.7784977116066863	0	100.0))
(95221.0396754332	(0.00046415888336127773	0.7784977116066863	0	46.41588833612777))
(94666.03944418312	(0.00046415888336127773	0.7784977116066863	0	21.544346900318832))
(93879.0391162663	(0.00046415888336127773	0.7784977116066863	0	10.0))
(92822.03867584946	(0.00046415888336127773	0.7784977116066863	0	4.641588833612778))
(91457.53810730756	(0.00046415888336127773	0.7784977116066863	0	2.154434690031884))
(89748.53739522392	(0.00046415888336127773	0.7784977116066863	0	1.0))
(96891.54037147516	(0.001	0.7784977116066863	0	1000.0))
(96862.04035918349	(0.001	0.7784977116066863	0	464.15888336127773))
(96802.04033418348	(0.001	0.7784977116066863	0	215.44346900318823))
(96688.54028689179	(0.001	0.7784977116066863	0	100.0))
(96488.54020355843	(0.001	0.7784977116066863	0	46.41588833612777))
(96168.04007001671	(0.001	0.7784977116066863	0	21.544346900318832))
(95694.53987272496	(0.001	0.7784977116066863	0	10.0))
(95037.03959876651	(0.001	0.7784977116066863	0	4.641588833612778))
(94163.0392345997	(0.001	0.7784977116066863	0	2.154434690031884))
(93036.5387652245	(0.001	0.7784977116066863	0	1.0))
(67613.52817230341	(1e-06	1.678788749812395	0	1000.0))
(65515.02729792805	(1e-06	1.678788749812395	0	464.15888336127773))
(63139.026307927634	(1e-06	1.678788749812395	0	215.44346900318823))
(60720.525300218884	(1e-06	1.678788749812395	0	100.0))
(58466.02436084349	(1e-06	1.678788749812395	0	46.41588833612777))
(56511.023546259814	(1e-06	1.678788749812395	0	21.544346900318832))
(54913.02288042621	(1e-06	1.678788749812395	0	10.0))
(53667.022361259325	(1e-06	1.678788749812395	0	4.641588833612778))
(52731.02197125916	(1e-06	1.678788749812395	0	2.154434690031884))
(52047.02168625904	(1e-06	1.678788749812395	0	1.0))
(74334.0309725129	(2.1544346900318822e-06	1.678788749812395	0	1000.0))
(72310.03012917923	(2.1544346900318822e-06	1.678788749812395	0	464.15888336127773))
(69785.02907709546	(2.1544346900318822e-06	1.678788749812395	0	215.44346900318823))
(66947.02789459497	(2.1544346900318822e-06	1.678788749812395	0	100.0))
(64026.02667751112	(2.1544346900318822e-06	1.678788749812395	0	46.41588833612777))
(61241.5255173023	(2.1544346900318822e-06	1.678788749812395	0	21.544346900318832))
(58757.52448230187	(2.1544346900318822e-06	1.678788749812395	0	10.0))
(56667.523611468176	(2.1544346900318822e-06	1.678788749812395	0	4.641588833612778))
(54994.02291417622	(2.1544346900318822e-06	1.678788749812395	0	2.154434690031884))
(53708.02237834266	(2.1544346900318822e-06	1.678788749812395	0	1.0))
(80593.03358043067	(4.641588833612782e-06	1.678788749812395	0	1000.0))
(78963.53290147205	(4.641588833612782e-06	1.678788749812395	0	464.15888336127773))
(76745.03197709666	(4.641588833612782e-06	1.678788749812395	0	215.44346900318823))
(74012.53083855452	(4.641588833612782e-06	1.678788749812395	0	100.0))
(70920.02955001232	(4.641588833612782e-06	1.678788749812395	0	46.41588833612777))
(67666.02819417842	(4.641588833612782e-06	1.678788749812395	0	21.544346900318832))
(64460.52685855286	(4.641588833612782e-06	1.678788749812395	0	10.0))
(61492.52562188568	(4.641588833612782e-06	1.678788749812395	0	4.641588833612778))
(58896.52454021856	(4.641588833612782e-06	1.678788749812395	0	2.154434690031884))
(56741.52364230152	(4.641588833612782e-06	1.678788749812395	0	1.0))
(85763.03573459823	(1e-05	1.678788749812395	0	1000.0))
(84624.53526022303	(1e-05	1.678788749812395	0	464.15888336127773))
(82953.53456397275	(1e-05	1.678788749812395	0	215.44346900318823))
(80728.53363688903	(1e-05	1.678788749812395	0	100.0))
(77997.03249876355	(1e-05	1.678788749812395	0	46.41588833612777))
(74861.53119230467	(1e-05	1.678788749812395	0	21.544346900318832))
(71472.52978022075	(1e-05	1.678788749812395	0	10.0))
(68010.52833772014	(1e-05	1.678788749812395	0	4.641588833612778))
(64667.02694459457	(1e-05	1.678788749812395	0	2.154434690031884))
(61610.52567105237	(1e-05	1.678788749812395	0	1.0))
(89698.53737439058	(2.1544346900318823e-05	1.678788749812395	0	1000.0))
(88984.03707668213	(2.1544346900318823e-05	1.678788749812395	0	464.15888336127773))
(87864.03661001526	(2.1544346900318823e-05	1.678788749812395	0	215.44346900318823))
(86270.53594605665	(2.1544346900318823e-05	1.678788749812395	0	100.0))
(84180.03507501462	(2.1544346900318823e-05	1.678788749812395	0	46.41588833612777))
(81607.03400293084	(2.1544346900318823e-05	1.678788749812395	0	21.544346900318832))
(78604.03275168032	(2.1544346900318823e-05	1.678788749812395	0	10.0))
(75267.53136147141	(2.1544346900318823e-05	1.678788749812395	0	4.641588833612778))
(71734.02988917913	(2.1544346900318823e-05	1.678788749812395	0	2.154434690031884))
(68173.02840542851	(2.1544346900318823e-05	1.678788749812395	0	1.0))
(92544.03856001608	(4.641588833612772e-05	1.678788749812395	0	1000.0))
(92130.038387516	(4.641588833612772e-05	1.678788749812395	0	464.15888336127773))
(91442.03810084921	(4.641588833612772e-05	1.678788749812395	0	215.44346900318823))
(90404.53766855737	(4.641588833612772e-05	1.678788749812395	0	100.0))
(88964.53706855713	(4.641588833612772e-05	1.678788749812395	0	46.41588833612777))
(87091.53628814012	(4.641588833612772e-05	1.678788749812395	0	21.544346900318832))
(84774.03532251473	(4.641588833612772e-05	1.678788749812395	0	10.0))
(82025.03417709758	(4.641588833612772e-05	1.678788749812395	0	4.641588833612778))
(78891.0328712637	(4.641588833612772e-05	1.678788749812395	0	2.154434690031884))
(75458.03144084645	(4.641588833612772e-05	1.678788749812395	0	1.0))
(94541.03939209976	(0.0001	1.678788749812395	0	1000.0))
(94314.53929772471	(0.0001	1.678788749812395	0	464.15888336127773))
(93919.03913293299	(0.0001	1.678788749812395	0	215.44346900318823))
(93289.03887043287	(0.0001	1.678788749812395	0	100.0))
(92370.03848751604	(0.0001	1.678788749812395	0	46.41588833612777))
(91118.5379660575	(0.0001	1.678788749812395	0	21.544346900318832))
(89499.03729126554	(0.0001	1.678788749812395	0	10.0))
(87482.53645105686	(0.0001	1.678788749812395	0	4.641588833612778))
(85054.53543938977	(0.0001	1.678788749812395	0	2.154434690031884))
(82221.53425897262	(0.0001	1.678788749812395	0	1.0))
(95919.03996626666	(0.00021544346900318823	1.678788749812395	0	1000.0))
(95801.03991709997	(0.00021544346900318823	1.678788749812395	0	464.15888336127773))
(95584.5398268916	(0.00021544346900318823	1.678788749812395	0	215.44346900318823))
(95222.03967584987	(0.00021544346900318823	1.678788749812395	0	100.0))
(94667.5394448081	(0.00021544346900318823	1.678788749812395	0	46.41588833612777))
(93880.5391168913	(0.00021544346900318823	1.678788749812395	0	21.544346900318832))
(92824.03867668279	(0.00021544346900318823	1.678788749812395	0	10.0))
(91460.03810834922	(0.00021544346900318823	1.678788749812395	0	4.641588833612778))
(89751.03739626559	(0.00021544346900318823	1.678788749812395	0	2.154434690031884))
(87666.03652751523	(0.00021544346900318823	1.678788749812395	0	1.0))
(96862.54035939183	(0.00046415888336127773	1.678788749812395	0	1000.0))
(96803.04033460015	(0.00046415888336127773	1.678788749812395	0	464.15888336127773))
(96689.04028710013	(0.00046415888336127773	1.678788749812395	0	215.44346900318823))
(96489.54020397509	(0.00046415888336127773	1.678788749812395	0	100.0))
(96169.04007043337	(0.00046415888336127773	1.678788749812395	0	46.41588833612777))
(95695.53987314162	(0.00046415888336127773	1.678788749812395	0	21.544346900318832))
(95038.5395993915	(0.00046415888336127773	1.678788749812395	0	10.0))
(94164.53923522469	(0.00046415888336127773	1.678788749812395	0	4.641588833612778))
(93038.53876605783	(0.00046415888336127773	1.678788749812395	0	2.154434690031884))
(91619.53817480757	(0.00046415888336127773	1.678788749812395	0	1.0))
(97506.04062751694	(0.001	1.678788749812395	0	1000.0))
(97476.54061522527	(0.001	1.678788749812395	0	464.15888336127773))
(97419.04059126692	(0.001	1.678788749812395	0	215.44346900318823))
(97312.5405468919	(0.001	1.678788749812395	0	100.0))
(97134.04047251688	(0.001	1.678788749812395	0	46.41588833612777))
(96859.0403579335	(0.001	1.678788749812395	0	21.544346900318832))
(96464.04019335008	(0.001	1.678788749812395	0	10.0))
(95925.03996876666	(0.001	1.678788749812395	0	4.641588833612778))
(95214.03967251653	(0.001	1.678788749812395	0	2.154434690031884))
(94298.03929084972	(0.001	1.678788749812395	0	1.0))
(72315.53013147089	(1e-06	3.6202183056904658	0	1000.0))
(69790.52907938712	(1e-06	3.6202183056904658	0	464.15888336127773))
(66951.52789646997	(1e-06	3.6202183056904658	0	215.44346900318823))
(64030.52667938612	(1e-06	3.6202183056904658	0	100.0))
(61245.02551876064	(1e-06	3.6202183056904658	0	46.41588833612777))
(58760.524483551875	(1e-06	3.6202183056904658	0	21.544346900318832))
(56670.023612509845	(1e-06	3.6202183056904658	0	10.0))
(54996.022915009555	(1e-06	3.6202183056904658	0	4.641588833612778))
(53709.52237896766	(1e-06	3.6202183056904658	0	2.154434690031884))
(52752.021980009165	(1e-06	3.6202183056904658	0	1.0))
(78968.53290355539	(2.1544346900318822e-06	3.6202183056904658	0	1000.0))
(76750.03197918	(2.1544346900318822e-06	3.6202183056904658	0	464.15888336127773))
(74017.53084063786	(2.1544346900318822e-06	3.6202183056904658	0	215.44346900318823))
(70924.52955188732	(2.1544346900318822e-06	3.6202183056904658	0	100.0))
(67670.52819605342	(2.1544346900318822e-06	3.6202183056904658	0	46.41588833612777))
(64465.02686042786	(2.1544346900318822e-06	3.6202183056904658	0	21.544346900318832))
(61496.025623344016	(2.1544346900318822e-06	3.6202183056904658	0	10.0))
(58899.52454146856	(2.1544346900318822e-06	3.6202183056904658	0	4.641588833612778))
(56744.02364334319	(2.1544346900318822e-06	3.6202183056904658	0	2.154434690031884))
(55034.02293084289	(2.1544346900318822e-06	3.6202183056904658	0	1.0))
(84629.03526209803	(4.641588833612782e-06	3.6202183056904658	0	1000.0))
(82958.03456584775	(4.641588833612782e-06	3.6202183056904658	0	464.15888336127773))
(80733.03363876403	(4.641588833612782e-06	3.6202183056904658	0	215.44346900318823))
(78001.53250063855	(4.641588833612782e-06	3.6202183056904658	0	100.0))
(74866.53119438801	(4.641588833612782e-06	3.6202183056904658	0	46.41588833612777))
(71477.02978209575	(4.641588833612782e-06	3.6202183056904658	0	21.544346900318832))
(68015.02833959514	(4.641588833612782e-06	3.6202183056904658	0	10.0))
(64671.026946261234	(4.641588833612782e-06	3.6202183056904658	0	4.641588833612778))
(61614.525672719035	(4.641588833612782e-06	3.6202183056904658	0	2.154434690031884))
(58964.52456855191	(4.641588833612782e-06	3.6202183056904658	0	1.0))
(88987.53707814046	(1e-05	3.6202183056904658	0	1000.0))
(87867.5366114736	(1e-05	3.6202183056904658	0	464.15888336127773))
(86274.53594772331	(1e-05	3.6202183056904658	0	215.44346900318823))
(84184.03507668129	(1e-05	3.6202183056904658	0	100.0))
(81611.0340045975	(1e-05	3.6202183056904658	0	46.41588833612777))
(78608.53275355532	(1e-05	3.6202183056904658	0	21.544346900318832))
(75272.03136334641	(1e-05	3.6202183056904658	0	10.0))
(71738.52989105413	(1e-05	3.6202183056904658	0	4.641588833612778))
(68177.52840730351	(1e-05	3.6202183056904658	0	2.154434690031884))
(64768.02698667792	(1e-05	3.6202183056904658	0	1.0))
(92132.53838855767	(2.1544346900318823e-05	3.6202183056904658	0	1000.0))
(91444.53810189088	(2.1544346900318823e-05	3.6202183056904658	0	464.15888336127773))
(90407.03766959904	(2.1544346900318823e-05	3.6202183056904658	0	215.44346900318823))
(88967.53706980712	(2.1544346900318823e-05	3.6202183056904658	0	100.0))
(87095.03628959846	(2.1544346900318823e-05	3.6202183056904658	0	46.41588833612777))
(84778.03532418139	(2.1544346900318823e-05	3.6202183056904658	0	21.544346900318832))
(82029.03417876425	(2.1544346900318823e-05	3.6202183056904658	0	10.0))
(78895.03287293037	(2.1544346900318823e-05	3.6202183056904658	0	4.641588833612778))
(75462.53144272145	(2.1544346900318823e-05	3.6202183056904658	0	2.154434690031884))
(71861.02994209582	(2.1544346900318823e-05	3.6202183056904658	0	1.0))
(94316.53929855805	(4.641588833612772e-05	3.6202183056904658	0	1000.0))
(93920.53913355798	(4.641588833612772e-05	3.6202183056904658	0	464.15888336127773))
(93291.03887126621	(4.641588833612772e-05	3.6202183056904658	0	215.44346900318823))
(92372.03848834938	(4.641588833612772e-05	3.6202183056904658	0	100.0))
(91121.03796709917	(4.641588833612772e-05	3.6202183056904658	0	46.41588833612777))
(89501.53729230721	(4.641588833612772e-05	3.6202183056904658	0	21.544346900318832))
(87485.53645230686	(4.641588833612772e-05	3.6202183056904658	0	10.0))
(85058.0354408481	(4.641588833612772e-05	3.6202183056904658	0	4.641588833612778))
(82225.53426063928	(4.641588833612772e-05	3.6202183056904658	0	2.154434690031884))
(79029.03292876373	(4.641588833612772e-05	3.6202183056904658	0	1.0))
(95802.03991751664	(0.0001	3.6202183056904658	0	1000.0))
(95586.03982751661	(0.0001	3.6202183056904658	0	464.15888336127773))
(95223.53967647487	(0.0001	3.6202183056904658	0	215.44346900318823))
(94669.03944543311	(0.0001	3.6202183056904658	0	100.0))
(93882.03911751631	(0.0001	3.6202183056904658	0	46.41588833612777))
(92826.03867751612	(0.0001	3.6202183056904658	0	21.544346900318832))
(91462.03810918255	(0.0001	3.6202183056904658	0	10.0))
(89753.53739730726	(0.0001	3.6202183056904658	0	4.641588833612778))
(87669.03652876522	(0.0001	3.6202183056904658	0	2.154434690031884))
(85188.53549522313	(0.0001	3.6202183056904658	0	1.0))
(96804.04033501682	(0.00021544346900318823	3.6202183056904658	0	1000.0))
(96690.0402875168	(0.00021544346900318823	3.6202183056904658	0	464.15888336127773))
(96490.54020439176	(0.00021544346900318823	3.6202183056904658	0	215.44346900318823))
(96170.04007085004	(0.00021544346900318823	3.6202183056904658	0	100.0))
(95696.53987355829	(0.00021544346900318823	3.6202183056904658	0	46.41588833612777))
(95039.53959980818	(0.00021544346900318823	3.6202183056904658	0	21.544346900318832))
(94166.03923584969	(0.00021544346900318823	3.6202183056904658	0	10.0))
(93040.03876668283	(0.00021544346900318823	3.6202183056904658	0	4.641588833612778))
(91621.53817564092	(0.00021544346900318823	3.6202183056904658	0	2.154434690031884))
(89871.0374462656	(0.00021544346900318823	3.6202183056904658	0	1.0))
(97477.54061564193	(0.00046415888336127773	3.6202183056904658	0	1000.0))
(97419.54059147525	(0.00046415888336127773	3.6202183056904658	0	464.15888336127773))
(97313.04054710023	(0.00046415888336127773	3.6202183056904658	0	215.44346900318823))
(97134.5404727252	(0.00046415888336127773	3.6202183056904658	0	100.0))
(96859.54035814182	(0.00046415888336127773	3.6202183056904658	0	46.41588833612777))
(96464.54019355842	(0.00046415888336127773	3.6202183056904658	0	21.544346900318832))
(95926.03996918333	(0.00046415888336127773	3.6202183056904658	0	10.0))
(95215.0396729332	(0.00046415888336127773	3.6202183056904658	0	4.641588833612778))
(94299.03929126638	(0.00046415888336127773	3.6202183056904658	0	2.154434690031884))
(93140.0388083495	(0.00046415888336127773	3.6202183056904658	0	1.0))
(97930.540804392	(0.001	3.6202183056904658	0	1000.0))
(97901.54079230868	(0.001	3.6202183056904658	0	464.15888336127773))
(97847.04076960032	(0.001	3.6202183056904658	0	215.44346900318823))
(97750.54072939199	(0.001	3.6202183056904658	0	100.0))
(97595.04066460028	(0.001	3.6202183056904658	0	46.41588833612777))
(97364.54056855857	(0.001	3.6202183056904658	0	21.544346900318832))
(97041.04043376686	(0.001	3.6202183056904658	0	10.0))
(96605.04025210011	(0.001	3.6202183056904658	0	4.641588833612778))
(96033.54001397501	(0.001	3.6202183056904658	0	2.154434690031884))
(95297.03970709989	(0.001	3.6202183056904658	0	1.0))
(76755.03198126334	(1e-06	7.806807486838919	0	1000.0))
(74022.53084272119	(1e-06	7.806807486838919	0	464.15888336127773))
(70929.52955397066	(1e-06	7.806807486838919	0	215.44346900318823))
(67675.02819792842	(1e-06	7.806807486838919	0	100.0))
(64469.02686209453	(1e-06	7.806807486838919	0	46.41588833612777))
(61499.52562480235	(1e-06	7.806807486838919	0	21.544346900318832))
(58902.524542718565	(1e-06	7.806807486838919	0	10.0))
(56746.523644384855	(1e-06	7.806807486838919	0	4.641588833612778))
(55036.02293167623	(1e-06	7.806807486838919	0	2.154434690031884))
(53730.022387509336	(1e-06	7.806807486838919	0	1.0))
(82962.53456772275	(2.1544346900318822e-06	7.806807486838919	0	1000.0))
(80737.53364063903	(2.1544346900318822e-06	7.806807486838919	0	464.15888336127773))
(78006.03250251355	(2.1544346900318822e-06	7.806807486838919	0	215.44346900318823))
(74871.03119626301	(2.1544346900318822e-06	7.806807486838919	0	100.0))
(71481.52978397075	(2.1544346900318822e-06	7.806807486838919	0	46.41588833612777))
(68019.52834147016	(2.1544346900318822e-06	7.806807486838919	0	21.544346900318832))
(64675.0269479279	(2.1544346900318822e-06	7.806807486838919	0	10.0))
(61618.02567417737	(2.1544346900318822e-06	7.806807486838919	0	4.641588833612778))
(58967.524569801906	(2.1544346900318822e-06	7.806807486838919	0	2.154434690031884))
(56781.02365875986	(2.1544346900318822e-06	7.806807486838919	0	1.0))
(87871.03661293193	(4.641588833612782e-06	7.806807486838919	0	1000.0))
(86278.03594918165	(4.641588833612782e-06	7.806807486838919	0	464.15888336127773))
(84188.03507834795	(4.641588833612782e-06	7.806807486838919	0	215.44346900318823))
(81615.03400626418	(4.641588833612782e-06	7.806807486838919	0	100.0))
(78613.03275543032	(4.641588833612782e-06	7.806807486838919	0	46.41588833612777))
(75276.53136522141	(4.641588833612782e-06	7.806807486838919	0	21.544346900318832))
(71743.02989292913	(4.641588833612782e-06	7.806807486838919	0	10.0))
(68182.02840917851	(4.641588833612782e-06	7.806807486838919	0	4.641588833612778))
(64772.02698834459	(4.641588833612782e-06	7.806807486838919	0	2.154434690031884))
(61673.52569730238	(4.641588833612782e-06	7.806807486838919	0	1.0))
(91447.03810293255	(1e-05	7.806807486838919	0	1000.0))
(90409.5376706407	(1e-05	7.806807486838919	0	464.15888336127773))
(88970.53707105712	(1e-05	7.806807486838919	0	215.44346900318823))
(87098.03629084847	(1e-05	7.806807486838919	0	100.0))
(84781.53532563972	(1e-05	7.806807486838919	0	46.41588833612777))
(82033.03418043091	(1e-05	7.806807486838919	0	21.544346900318832))
(78899.53287480537	(1e-05	7.806807486838919	0	10.0))
(75467.03144459645	(1e-05	7.806807486838919	0	4.641588833612778))
(71865.52994397082	(1e-05	7.806807486838919	0	2.154434690031884))
(68257.52844063686	(1e-05	7.806807486838919	0	1.0))
(93922.5391343913	(2.1544346900318823e-05	7.806807486838919	0	1000.0))
(93293.03887209954	(2.1544346900318823e-05	7.806807486838919	0	464.15888336127773))
(92374.03848918271	(2.1544346900318823e-05	7.806807486838919	0	215.44346900318823))
(91123.53796814082	(2.1544346900318823e-05	7.806807486838919	0	100.0))
(89504.53729355721	(2.1544346900318823e-05	7.806807486838919	0	46.41588833612777))
(87489.03645376519	(2.1544346900318823e-05	7.806807486838919	0	21.544346900318832))
(85061.53544230644	(2.1544346900318823e-05	7.806807486838919	0	10.0))
(82229.03426209762	(2.1544346900318823e-05	7.806807486838919	0	4.641588833612778))
(79033.53293063873	(2.1544346900318823e-05	7.806807486838919	0	2.154434690031884))
(75556.03148167979	(2.1544346900318823e-05	7.806807486838919	0	1.0))
(95587.03982793327	(4.641588833612772e-05	7.806807486838919	0	1000.0))
(95225.03967709988	(4.641588833612772e-05	7.806807486838919	0	464.15888336127773))
(94670.53944605812	(4.641588833612772e-05	7.806807486838919	0	215.44346900318823))
(93884.03911834964	(4.641588833612772e-05	7.806807486838919	0	100.0))
(92827.53867814112	(4.641588833612772e-05	7.806807486838919	0	46.41588833612777))
(91464.03811001588	(4.641588833612772e-05	7.806807486838919	0	21.544346900318832))
(89756.03739834893	(4.641588833612772e-05	7.806807486838919	0	10.0))
(87672.03653001523	(4.641588833612772e-05	7.806807486838919	0	4.641588833612778))
(85192.03549668146	(4.641588833612772e-05	7.806807486838919	0	2.154434690031884))
(82320.53430022263	(4.641588833612772e-05	7.806807486838919	0	1.0))
(96691.04028793346	(0.0001	7.806807486838919	0	1000.0))
(96491.54020480842	(0.0001	7.806807486838919	0	464.15888336127773))
(96171.0400712667	(0.0001	7.806807486838919	0	215.44346900318823))
(95697.53987397495	(0.0001	7.806807486838919	0	100.0))
(95040.53960022485	(0.0001	7.806807486838919	0	46.41588833612777))
(94167.5392364747	(0.0001	7.806807486838919	0	21.544346900318832))
(93041.53876730782	(0.0001	7.806807486838919	0	10.0))
(91623.53817647425	(0.0001	7.806807486838919	0	4.641588833612778))
(89873.53744730727	(0.0001	7.806807486838919	0	2.154434690031884))
(87757.0365654319	(0.0001	7.806807486838919	0	1.0))
(97420.04059168359	(0.00021544346900318823	7.806807486838919	0	1000.0))
(97314.04054751691	(0.00021544346900318823	7.806807486838919	0	464.15888336127773))
(97135.54047314187	(0.00021544346900318823	7.806807486838919	0	215.44346900318823))
(96860.04035835016	(0.00021544346900318823	7.806807486838919	0	100.0))
(96465.54019397509	(0.00021544346900318823	7.806807486838919	0	46.41588833612777))
(95927.0399696	(0.00021544346900318823	7.806807486838919	0	21.544346900318832))
(95216.5396735582	(0.00021544346900318823	7.806807486838919	0	10.0))
(94300.53929189139	(0.00021544346900318823	7.806807486838919	0	4.641588833612778))
(93141.53880897451	(0.00021544346900318823	7.806807486838919	0	2.154434690031884))
(91698.03820751593	(0.00021544346900318823	7.806807486838919	0	1.0))
(97902.040792517	(0.00046415888336127773	7.806807486838919	0	1000.0))
(97847.54076980866	(0.00046415888336127773	7.806807486838919	0	464.15888336127773))
(97751.04072960031	(0.00046415888336127773	7.806807486838919	0	215.44346900318823))
(97595.54066480862	(0.00046415888336127773	7.806807486838919	0	100.0))
(97365.04056876691	(0.00046415888336127773	7.806807486838919	0	46.41588833612777))
(97041.54043397518	(0.00046415888336127773	7.806807486838919	0	21.544346900318832))
(96606.04025251677	(0.00046415888336127773	7.806807486838919	0	10.0))
(96034.54001439168	(0.00046415888336127773	7.806807486838919	0	4.641588833612778))
(95298.53970772489	(0.00046415888336127773	7.806807486838919	0	2.154434690031884))
(94362.53931772472	(0.00046415888336127773	7.806807486838919	0	1.0))
(98222.0409258504	(0.001	7.806807486838919	0	1000.0))
(98194.54091439206	(0.001	7.806807486838919	0	464.15888336127773))
(98144.04089335038	(0.001	7.806807486838919	0	215.44346900318823))
(98059.0408579337	(0.001	7.806807486838919	0	100.0))
(97927.04080293368	(0.001	7.806807486838919	0	46.41588833612777))
(97737.04072376697	(0.001	7.806807486838919	0	21.544346900318832))
(97475.5406148086	(0.001	7.806807486838919	0	10.0))
(97127.04046960021	(0.001	7.806807486838919	0	4.641588833612778))
(96671.54027980845	(0.001	7.806807486838919	0	2.154434690031884))
(96085.04003543335	(0.001	7.806807486838919	0	1.0))
(80742.03364251403	(1e-06	16.83496352713465	0	1000.0))
(78011.03250459688	(1e-06	16.83496352713465	0	464.15888336127773))
(74876.03119834633	(1e-06	16.83496352713465	0	215.44346900318823))
(71486.52978605409	(1e-06	16.83496352713465	0	100.0))
(68024.02834334516	(1e-06	16.83496352713465	0	46.41588833612777))
(64679.5269498029	(1e-06	16.83496352713465	0	21.544346900318832))
(61621.525675635705	(1e-06	16.83496352713465	0	10.0))
(58970.52457105191	(1e-06	16.83496352713465	0	4.641588833612778))
(56783.52365980153	(1e-06	16.83496352713465	0	2.154434690031884))
(55055.52293980123	(1e-06	16.83496352713465	0	1.0))
(86281.53595063998	(2.1544346900318822e-06	16.83496352713465	0	1000.0))
(84191.53507980629	(2.1544346900318822e-06	16.83496352713465	0	464.15888336127773))
(81619.03400793084	(2.1544346900318822e-06	16.83496352713465	0	215.44346900318823))
(78617.03275709698	(2.1544346900318822e-06	16.83496352713465	0	100.0))
(75281.03136709641	(2.1544346900318822e-06	16.83496352713465	0	46.41588833612777))
(71747.52989480413	(2.1544346900318822e-06	16.83496352713465	0	21.544346900318832))
(68186.02841084517	(2.1544346900318822e-06	16.83496352713465	0	10.0))
(64776.026990011254	(2.1544346900318822e-06	16.83496352713465	0	4.641588833612778))
(61677.02569876071	(2.1544346900318822e-06	16.83496352713465	0	2.154434690031884))
(59001.02458376025	(2.1544346900318822e-06	16.83496352713465	0	1.0))
(90412.5376718907	(4.641588833612782e-06	16.83496352713465	0	1000.0))
(88973.53707230712	(4.641588833612782e-06	16.83496352713465	0	464.15888336127773))
(87101.5362923068	(4.641588833612782e-06	16.83496352713465	0	215.44346900318823))
(84785.03532709806	(4.641588833612782e-06	16.83496352713465	0	100.0))
(82037.03418209759	(4.641588833612782e-06	16.83496352713465	0	46.41588833612777))
(78903.53287647203	(4.641588833612782e-06	16.83496352713465	0	21.544346900318832))
(75471.53144647145	(4.641588833612782e-06	16.83496352713465	0	10.0))
(71870.02994584582	(4.641588833612782e-06	16.83496352713465	0	4.641588833612778))
(68262.02844251186	(4.641588833612782e-06	16.83496352713465	0	2.154434690031884))
(64821.02700876126	(4.641588833612782e-06	16.83496352713465	0	1.0))
(93294.53887272454	(1e-05	16.83496352713465	0	1000.0))
(92376.53849022438	(1e-05	16.83496352713465	0	464.15888336127773))
(91125.53796897417	(1e-05	16.83496352713465	0	215.44346900318823))
(89507.03729459888	(1e-05	16.83496352713465	0	100.0))
(87492.0364550152	(1e-05	16.83496352713465	0	46.41588833612777))
(85064.53544355644	(1e-05	16.83496352713465	0	21.544346900318832))
(82233.03426376429	(1e-05	16.83496352713465	0	10.0))
(79037.53293230539	(1e-05	16.83496352713465	0	4.641588833612778))
(75560.03148334645	(1e-05	16.83496352713465	0	2.154434690031884))
(71927.02996959582	(1e-05	16.83496352713465	0	1.0))
(95226.03967751654	(2.1544346900318823e-05	16.83496352713465	0	1000.0))
(94672.0394466831	(2.1544346900318823e-05	16.83496352713465	0	464.15888336127773))
(93885.53911897464	(2.1544346900318823e-05	16.83496352713465	0	215.44346900318823))
(92829.53867897445	(2.1544346900318823e-05	16.83496352713465	0	100.0))
(91466.03811084921	(2.1544346900318823e-05	16.83496352713465	0	46.41588833612777))
(89758.5373993906	(2.1544346900318823e-05	16.83496352713465	0	21.544346900318832))
(87674.53653105689	(2.1544346900318823e-05	16.83496352713465	0	10.0))
(85195.5354981398	(2.1544346900318823e-05	16.83496352713465	0	4.641588833612778))
(82324.5343018893	(2.1544346900318823e-05	16.83496352713465	0	2.154434690031884))
(79100.03295834707	(2.1544346900318823e-05	16.83496352713465	0	1.0))
(96492.54020522509	(4.641588833612772e-05	16.83496352713465	0	1000.0))
(96172.04007168337	(4.641588833612772e-05	16.83496352713465	0	464.15888336127773))
(95699.03987459996	(4.641588833612772e-05	16.83496352713465	0	215.44346900318823))
(95042.03960084984	(4.641588833612772e-05	16.83496352713465	0	100.0))
(94169.03923709969	(4.641588833612772e-05	16.83496352713465	0	46.41588833612777))
(93043.53876814117	(4.641588833612772e-05	16.83496352713465	0	21.544346900318832))
(91626.03817751592	(4.641588833612772e-05	16.83496352713465	0	10.0))
(89876.03744834894	(4.641588833612772e-05	16.83496352713465	0	4.641588833612778))
(87760.03656668191	(4.641588833612772e-05	16.83496352713465	0	2.154434690031884))
(85256.03552334814	(4.641588833612772e-05	16.83496352713465	0	1.0))
(97314.54054772524	(0.0001	16.83496352713465	0	1000.0))
(97136.04047335021	(0.0001	16.83496352713465	0	464.15888336127773))
(96861.04035876683	(0.0001	16.83496352713465	0	215.44346900318823))
(96466.54019439175	(0.0001	16.83496352713465	0	100.0))
(95928.03997001666	(0.0001	16.83496352713465	0	46.41588833612777))
(95217.53967397487	(0.0001	16.83496352713465	0	21.544346900318832))
(94302.03929251638	(0.0001	16.83496352713465	0	10.0))
(93143.53880980784	(0.0001	16.83496352713465	0	4.641588833612778))
(91700.03820834926	(0.0001	16.83496352713465	0	2.154434690031884))
(89931.03747126562	(0.0001	16.83496352713465	0	1.0))
(97847.54076980866	(0.00021544346900318823	16.83496352713465	0	1000.0))
(97751.54072980865	(0.00021544346900318823	16.83496352713465	0	464.15888336127773))
(97596.04066501695	(0.00021544346900318823	16.83496352713465	0	215.44346900318823))
(97365.54056897525	(0.00021544346900318823	16.83496352713465	0	100.0))
(97042.04043418352	(0.00021544346900318823	16.83496352713465	0	46.41588833612777))
(96606.54025272511	(0.00021544346900318823	16.83496352713465	0	21.544346900318832))
(96035.54001480834	(0.00021544346900318823	16.83496352713465	0	10.0))
(95299.53970814156	(0.00021544346900318823	16.83496352713465	0	4.641588833612778))
(94364.03931834972	(0.00021544346900318823	16.83496352713465	0	2.154434690031884))
(93190.03882918286	(0.00021544346900318823	16.83496352713465	0	1.0))
(98195.0409146004	(0.00046415888336127773	16.83496352713465	0	1000.0))
(98144.54089355872	(0.00046415888336127773	16.83496352713465	0	464.15888336127773))
(98059.0408579337	(0.00046415888336127773	16.83496352713465	0	215.44346900318823))
(97927.54080314201	(0.00046415888336127773	16.83496352713465	0	100.0))
(97737.54072397531	(0.00046415888336127773	16.83496352713465	0	46.41588833612777))
(97476.04061501693	(0.00046415888336127773	16.83496352713465	0	21.544346900318832))
(97127.54046980853	(0.00046415888336127773	16.83496352713465	0	10.0))
(96672.54028022512	(0.00046415888336127773	16.83496352713465	0	4.641588833612778))
(96085.5400356417	(0.00046415888336127773	16.83496352713465	0	2.154434690031884))
(95337.5397239749	(0.00046415888336127773	16.83496352713465	0	1.0))
(98422.5410093921	(0.001	16.83496352713465	0	1000.0))
(98396.54099855876	(0.001	16.83496352713465	0	464.15888336127773))
(98351.04097960041	(0.001	16.83496352713465	0	215.44346900318823))
(98277.54094897541	(0.001	16.83496352713465	0	100.0))
(98168.04090335038	(0.001	16.83496352713465	0	46.41588833612777))
(98013.54083897536	(0.001	16.83496352713465	0	21.544346900318832))
(97804.54075189198	(0.001	16.83496352713465	0	10.0))
(97528.04063668361	(0.001	16.83496352713465	0	4.641588833612778))
(97167.5404864752	(0.001	16.83496352713465	0	2.154434690031884))
(96703.04029293347	(0.001	16.83496352713465	0	1.0))
(84195.53508147296	(1e-06	36.303700000000006	0	1000.0))
(81623.53400980585	(1e-06	36.303700000000006	0	464.15888336127773))
(78621.532758972	(1e-06	36.303700000000006	0	215.44346900318823))
(75285.53136897141	(1e-06	36.303700000000006	0	100.0))
(71752.02989667913	(1e-06	36.303700000000006	0	46.41588833612777))
(68190.52841272017	(1e-06	36.303700000000006	0	21.544346900318832))
(64780.02699167792	(1e-06	36.303700000000006	0	10.0))
(61680.52570021905	(1e-06	36.303700000000006	0	4.641588833612778))
(59004.02458501025	(1e-06	36.303700000000006	0	2.154434690031884))
(56802.023667509864	(1e-06	36.303700000000006	0	1.0))
(88976.53707355712	(2.1544346900318822e-06	36.303700000000006	0	1000.0))
(87104.5362935568	(2.1544346900318822e-06	36.303700000000006	0	464.15888336127773))
(84788.53532855639	(2.1544346900318822e-06	36.303700000000006	0	215.44346900318823))
(82041.03418376425	(2.1544346900318822e-06	36.303700000000006	0	100.0))
(78908.03287834703	(2.1544346900318822e-06	36.303700000000006	0	46.41588833612777))
(75476.03144834645	(2.1544346900318822e-06	36.303700000000006	0	21.544346900318832))
(71874.52994772082	(2.1544346900318822e-06	36.303700000000006	0	10.0))
(68266.52844438686	(2.1544346900318822e-06	36.303700000000006	0	4.641588833612778))
(64825.027010427926	(2.1544346900318822e-06	36.303700000000006	0	2.154434690031884))
(61706.02571084405	(2.1544346900318822e-06	36.303700000000006	0	1.0))
(92378.53849105771	(4.641588833612782e-06	36.303700000000006	0	1000.0))
(91128.03797001582	(4.641588833612782e-06	36.303700000000006	0	464.15888336127773))
(89509.53729564055	(4.641588833612782e-06	36.303700000000006	0	215.44346900318823))
(87495.0364562652	(4.641588833612782e-06	36.303700000000006	0	100.0))
(85068.03544501477	(4.641588833612782e-06	36.303700000000006	0	46.41588833612777))
(82237.03426543095	(4.641588833612782e-06	36.303700000000006	0	21.544346900318832))
(79041.53293397206	(4.641588833612782e-06	36.303700000000006	0	10.0))
(75564.53148522147	(4.641588833612782e-06	36.303700000000006	0	4.641588833612778))
(71931.52997147082	(4.641588833612782e-06	36.303700000000006	0	2.154434690031884))
(68301.52845897019	(4.641588833612782e-06	36.303700000000006	0	1.0))
(94673.53944730811	(1e-05	36.303700000000006	0	1000.0))
(93887.03911959963	(1e-05	36.303700000000006	0	464.15888336127773))
(92831.5386798078	(1e-05	36.303700000000006	0	215.44346900318823))
(91468.53811189088	(1e-05	36.303700000000006	0	100.0))
(89761.03740043225	(1e-05	36.303700000000006	0	46.41588833612777))
(87677.5365323069	(1e-05	36.303700000000006	0	21.544346900318832))
(85198.53549938979	(1e-05	36.303700000000006	0	10.0))
(82328.03430334764	(1e-05	36.303700000000006	0	4.641588833612778))
(79104.03296001373	(1e-05	36.303700000000006	0	2.154434690031884))
(75606.03150251313	(1e-05	36.303700000000006	0	1.0))
(96173.04007210003	(2.1544346900318823e-05	36.303700000000006	0	1000.0))
(95700.03987501662	(2.1544346900318823e-05	36.303700000000006	0	464.15888336127773))
(95043.03960126652	(2.1544346900318823e-05	36.303700000000006	0	215.44346900318823))
(94170.53923772469	(2.1544346900318823e-05	36.303700000000006	0	100.0))
(93045.03876876616	(2.1544346900318823e-05	36.303700000000006	0	46.41588833612777))
(91628.03817834925	(2.1544346900318823e-05	36.303700000000006	0	21.544346900318832))
(89878.53744939061	(2.1544346900318823e-05	36.303700000000006	0	10.0))
(87763.03656793191	(2.1544346900318823e-05	36.303700000000006	0	4.641588833612778))
(85259.53552480647	(2.1544346900318823e-05	36.303700000000006	0	2.154434690031884))
(82370.53432105598	(2.1544346900318823e-05	36.303700000000006	0	1.0))
(97136.54047355853	(4.641588833612772e-05	36.303700000000006	0	1000.0))
(96861.54035897515	(4.641588833612772e-05	36.303700000000006	0	464.15888336127773))
(96467.0401946001	(4.641588833612772e-05	36.303700000000006	0	215.44346900318823))
(95928.539970225	(4.641588833612772e-05	36.303700000000006	0	100.0))
(95218.53967439153	(4.641588833612772e-05	36.303700000000006	0	46.41588833612777))
(94303.53929314138	(4.641588833612772e-05	36.303700000000006	0	21.544346900318832))
(93145.03881043284	(4.641588833612772e-05	36.303700000000006	0	10.0))
(91702.03820918259	(4.641588833612772e-05	36.303700000000006	0	4.641588833612778))
(89933.03747209895	(4.641588833612772e-05	36.303700000000006	0	2.154434690031884))
(87802.53658439025	(4.641588833612772e-05	36.303700000000006	0	1.0))
(97752.04073001698	(0.0001	36.303700000000006	0	1000.0))
(97596.54066522529	(0.0001	36.303700000000006	0	464.15888336127773))
(97366.04056918358	(0.0001	36.303700000000006	0	215.44346900318823))
(97042.54043439185	(0.0001	36.303700000000006	0	100.0))
(96607.54025314178	(0.0001	36.303700000000006	0	46.41588833612777))
(96036.54001522501	(0.0001	36.303700000000006	0	21.544346900318832))
(95300.53970855822	(0.0001	36.303700000000006	0	10.0))
(94365.03931876639	(0.0001	36.303700000000006	0	4.641588833612778))
(93191.53882980785	(0.0001	36.303700000000006	0	2.154434690031884))
(91736.5382235576	(0.0001	36.303700000000006	0	1.0))
(98144.54089355872	(0.00021544346900318823	36.303700000000006	0	1000.0))
(98059.54085814203	(0.00021544346900318823	36.303700000000006	0	464.15888336127773))
(97927.54080314201	(0.00021544346900318823	36.303700000000006	0	215.44346900318823))
(97737.54072397531	(0.00021544346900318823	36.303700000000006	0	100.0))
(97476.54061522527	(0.00021544346900318823	36.303700000000006	0	46.41588833612777))
(97128.04047001687	(0.00021544346900318823	36.303700000000006	0	21.544346900318832))
(96673.04028043346	(0.00021544346900318823	36.303700000000006	0	10.0))
(96086.54003605836	(0.00021544346900318823	36.303700000000006	0	4.641588833612778))
(95338.53972439156	(0.00021544346900318823	36.303700000000006	0	2.154434690031884))
(94394.03933084973	(0.00021544346900318823	36.303700000000006	0	1.0))
(98396.54099855876	(0.00046415888336127773	36.303700000000006	0	1000.0))
(98351.04097960041	(0.00046415888336127773	36.303700000000006	0	464.15888336127773))
(98277.54094897541	(0.00046415888336127773	36.303700000000006	0	215.44346900318823))
(98168.04090335038	(0.00046415888336127773	36.303700000000006	0	100.0))
(98014.0408391837	(0.00046415888336127773	36.303700000000006	0	46.41588833612777))
(97805.04075210032	(0.00046415888336127773	36.303700000000006	0	21.544346900318832))
(97528.54063689194	(0.00046415888336127773	36.303700000000006	0	10.0))
(97168.04048668355	(0.00046415888336127773	36.303700000000006	0	4.641588833612778))
(96703.54029314179	(0.00046415888336127773	36.303700000000006	0	2.154434690031884))
(96110.04004585002	(0.00046415888336127773	36.303700000000006	0	1.0))
(98560.04106668379	(0.001	36.303700000000006	0	1000.0))
(98536.04105668378	(0.001	36.303700000000006	0	464.15888336127773))
(98496.04104001711	(0.001	36.303700000000006	0	215.44346900318823))
(98434.04101418376	(0.001	36.303700000000006	0	100.0))
(98344.54097689208	(0.001	36.303700000000006	0	46.41588833612777))
(98220.54092522539	(0.001	36.303700000000006	0	21.544346900318832))
(98054.5408560587	(0.001	36.303700000000006	0	10.0))
(97836.54076522533	(0.001	36.303700000000006	0	4.641588833612778))
(97552.54064689194	(0.001	36.303700000000006	0	2.154434690031884))
(97186.54049439188	(0.001	36.303700000000006	0	1.0))
