# Supplementary material for: Cooperative stability renders protein complex formation more robust and controllable
Source: Sci Rep. 2022 Jun 21;12:10490. doi: 10.1038/s41598-022-14362-z (PMC9213465; doi:10.1038/s41598-022-14362-z)
Supplement: Supplementary file 10 — Supplementary Information 10. [file 41598_2022_14362_MOESM10_ESM.zip › mathematical_modeling_of_complex_formation/data/o_with_turn_on_200_n.txt]

(0	(1e-06	0.036	1.1363636363636365	0))
(0	(1e-06	0.036	1.274787535410765	0))
(0	(1e-06	0.036	1.4516129032258065	0))
(0	(1e-06	0.036	1.6853932584269664	0))
(0	(1e-06	0.036	2.008928571428571	0))
(0	(1e-06	0.036	2.4861878453038675	0))
(0	(1e-06	0.036	3.2608695652173916	0))
(0	(1e-06	0.036	4.736842105263158	0))
(0	(1e-06	0.036	8.653846153846153	0))
(0	(1e-06	0.036	50.0	0))
(0	(2.1544346900318822e-06	0.036	1.1363636363636365	0))
(0	(2.1544346900318822e-06	0.036	1.274787535410765	0))
(0	(2.1544346900318822e-06	0.036	1.4516129032258065	0))
(0	(2.1544346900318822e-06	0.036	1.6853932584269664	0))
(0	(2.1544346900318822e-06	0.036	2.008928571428571	0))
(0	(2.1544346900318822e-06	0.036	2.4861878453038675	0))
(0	(2.1544346900318822e-06	0.036	3.2608695652173916	0))
(0	(2.1544346900318822e-06	0.036	4.736842105263158	0))
(0	(2.1544346900318822e-06	0.036	8.653846153846153	0))
(0	(2.1544346900318822e-06	0.036	50.0	0))
(0	(4.641588833612782e-06	0.036	1.1363636363636365	0))
(0	(4.641588833612782e-06	0.036	1.274787535410765	0))
(0	(4.641588833612782e-06	0.036	1.4516129032258065	0))
(0	(4.641588833612782e-06	0.036	1.6853932584269664	0))
(0	(4.641588833612782e-06	0.036	2.008928571428571	0))
(0	(4.641588833612782e-06	0.036	2.4861878453038675	0))
(0	(4.641588833612782e-06	0.036	3.2608695652173916	0))
(0	(4.641588833612782e-06	0.036	4.736842105263158	0))
(0	(4.641588833612782e-06	0.036	8.653846153846153	0))
(0	(4.641588833612782e-06	0.036	50.0	0))
(0	(1e-05	0.036	1.1363636363636365	0))
(0	(1e-05	0.036	1.274787535410765	0))
(0	(1e-05	0.036	1.4516129032258065	0))
(0	(1e-05	0.036	1.6853932584269664	0))
(0	(1e-05	0.036	2.008928571428571	0))
(0	(1e-05	0.036	2.4861878453038675	0))
(0	(1e-05	0.036	3.2608695652173916	0))
(0	(1e-05	0.036	4.736842105263158	0))
(0	(1e-05	0.036	8.653846153846153	0))
(0	(1e-05	0.036	50.0	0))
(0	(2.1544346900318823e-05	0.036	1.1363636363636365	0))
(0	(2.1544346900318823e-05	0.036	1.274787535410765	0))
(0	(2.1544346900318823e-05	0.036	1.4516129032258065	0))
(0	(2.1544346900318823e-05	0.036	1.6853932584269664	0))
(0	(2.1544346900318823e-05	0.036	2.008928571428571	0))
(0	(2.1544346900318823e-05	0.036	2.4861878453038675	0))
(0	(2.1544346900318823e-05	0.036	3.2608695652173916	0))
(0	(2.1544346900318823e-05	0.036	4.736842105263158	0))
(0	(2.1544346900318823e-05	0.036	8.653846153846153	0))
(0	(2.1544346900318823e-05	0.036	50.0	0))
(0	(4.641588833612772e-05	0.036	1.1363636363636365	0))
(0	(4.641588833612772e-05	0.036	1.274787535410765	0))
(0	(4.641588833612772e-05	0.036	1.4516129032258065	0))
(0	(4.641588833612772e-05	0.036	1.6853932584269664	0))
(0	(4.641588833612772e-05	0.036	2.008928571428571	0))
(0	(4.641588833612772e-05	0.036	2.4861878453038675	0))
(0	(4.641588833612772e-05	0.036	3.2608695652173916	0))
(0	(4.641588833612772e-05	0.036	4.736842105263158	0))
(0	(4.641588833612772e-05	0.036	8.653846153846153	0))
(0	(4.641588833612772e-05	0.036	50.0	0))
(0	(0.0001	0.036	1.1363636363636365	0))
(0	(0.0001	0.036	1.274787535410765	0))
(0	(0.0001	0.036	1.4516129032258065	0))
(0	(0.0001	0.036	1.6853932584269664	0))
(0	(0.0001	0.036	2.008928571428571	0))
(0	(0.0001	0.036	2.4861878453038675	0))
(0	(0.0001	0.036	3.2608695652173916	0))
(0	(0.0001	0.036	4.736842105263158	0))
(0	(0.0001	0.036	8.653846153846153	0))
(0	(0.0001	0.036	50.0	0))
(0	(0.00021544346900318823	0.036	1.1363636363636365	0))
(0	(0.00021544346900318823	0.036	1.274787535410765	0))
(0	(0.00021544346900318823	0.036	1.4516129032258065	0))
(0	(0.00021544346900318823	0.036	1.6853932584269664	0))
(0	(0.00021544346900318823	0.036	2.008928571428571	0))
(0	(0.00021544346900318823	0.036	2.4861878453038675	0))
(0	(0.00021544346900318823	0.036	3.2608695652173916	0))
(0	(0.00021544346900318823	0.036	4.736842105263158	0))
(0	(0.00021544346900318823	0.036	8.653846153846153	0))
(0	(0.00021544346900318823	0.036	50.0	0))
(0	(0.00046415888336127773	0.036	1.1363636363636365	0))
(0	(0.00046415888336127773	0.036	1.274787535410765	0))
(0	(0.00046415888336127773	0.036	1.4516129032258065	0))
(0	(0.00046415888336127773	0.036	1.6853932584269664	0))
(0	(0.00046415888336127773	0.036	2.008928571428571	0))
(0	(0.00046415888336127773	0.036	2.4861878453038675	0))
(0	(0.00046415888336127773	0.036	3.2608695652173916	0))
(0	(0.00046415888336127773	0.036	4.736842105263158	0))
(0	(0.00046415888336127773	0.036	8.653846153846153	0))
(0	(0.00046415888336127773	0.036	50.0	0))
(0	(0.001	0.036	1.1363636363636365	0))
(0	(0.001	0.036	1.274787535410765	0))
(0	(0.001	0.036	1.4516129032258065	0))
(0	(0.001	0.036	1.6853932584269664	0))
(0	(0.001	0.036	2.008928571428571	0))
(0	(0.001	0.036	2.4861878453038675	0))
(0	(0.001	0.036	3.2608695652173916	0))
(0	(0.001	0.036	4.736842105263158	0))
(0	(0.001	0.036	8.653846153846153	0))
(0	(0.001	0.036	50.0	0))
(0	(1e-06	0.07763207790105872	1.1363636363636365	0))
(0	(1e-06	0.07763207790105872	1.274787535410765	0))
(0	(1e-06	0.07763207790105872	1.4516129032258065	0))
(0	(1e-06	0.07763207790105872	1.6853932584269664	0))
(0	(1e-06	0.07763207790105872	2.008928571428571	0))
(0	(1e-06	0.07763207790105872	2.4861878453038675	0))
(0	(1e-06	0.07763207790105872	3.2608695652173916	0))
(0	(1e-06	0.07763207790105872	4.736842105263158	0))
(0	(1e-06	0.07763207790105872	8.653846153846153	0))
(0	(1e-06	0.07763207790105872	50.0	0))
(0	(2.1544346900318822e-06	0.07763207790105872	1.1363636363636365	0))
(0	(2.1544346900318822e-06	0.07763207790105872	1.274787535410765	0))
(0	(2.1544346900318822e-06	0.07763207790105872	1.4516129032258065	0))
(0	(2.1544346900318822e-06	0.07763207790105872	1.6853932584269664	0))
(0	(2.1544346900318822e-06	0.07763207790105872	2.008928571428571	0))
(0	(2.1544346900318822e-06	0.07763207790105872	2.4861878453038675	0))
(0	(2.1544346900318822e-06	0.07763207790105872	3.2608695652173916	0))
(0	(2.1544346900318822e-06	0.07763207790105872	4.736842105263158	0))
(0	(2.1544346900318822e-06	0.07763207790105872	8.653846153846153	0))
(0	(2.1544346900318822e-06	0.07763207790105872	50.0	0))
(0	(4.641588833612782e-06	0.07763207790105872	1.1363636363636365	0))
(0	(4.641588833612782e-06	0.07763207790105872	1.274787535410765	0))
(0	(4.641588833612782e-06	0.07763207790105872	1.4516129032258065	0))
(0	(4.641588833612782e-06	0.07763207790105872	1.6853932584269664	0))
(0	(4.641588833612782e-06	0.07763207790105872	2.008928571428571	0))
(0	(4.641588833612782e-06	0.07763207790105872	2.4861878453038675	0))
(0	(4.641588833612782e-06	0.07763207790105872	3.2608695652173916	0))
(0	(4.641588833612782e-06	0.07763207790105872	4.736842105263158	0))
(0	(4.641588833612782e-06	0.07763207790105872	8.653846153846153	0))
(0	(4.641588833612782e-06	0.07763207790105872	50.0	0))
(0	(1e-05	0.07763207790105872	1.1363636363636365	0))
(0	(1e-05	0.07763207790105872	1.274787535410765	0))
(0	(1e-05	0.07763207790105872	1.4516129032258065	0))
(0	(1e-05	0.07763207790105872	1.6853932584269664	0))
(0	(1e-05	0.07763207790105872	2.008928571428571	0))
(0	(1e-05	0.07763207790105872	2.4861878453038675	0))
(0	(1e-05	0.07763207790105872	3.2608695652173916	0))
(0	(1e-05	0.07763207790105872	4.736842105263158	0))
(0	(1e-05	0.07763207790105872	8.653846153846153	0))
(0	(1e-05	0.07763207790105872	50.0	0))
(0	(2.1544346900318823e-05	0.07763207790105872	1.1363636363636365	0))
(0	(2.1544346900318823e-05	0.07763207790105872	1.274787535410765	0))
(0	(2.1544346900318823e-05	0.07763207790105872	1.4516129032258065	0))
(0	(2.1544346900318823e-05	0.07763207790105872	1.6853932584269664	0))
(0	(2.1544346900318823e-05	0.07763207790105872	2.008928571428571	0))
(0	(2.1544346900318823e-05	0.07763207790105872	2.4861878453038675	0))
(0	(2.1544346900318823e-05	0.07763207790105872	3.2608695652173916	0))
(0	(2.1544346900318823e-05	0.07763207790105872	4.736842105263158	0))
(0	(2.1544346900318823e-05	0.07763207790105872	8.653846153846153	0))
(0	(2.1544346900318823e-05	0.07763207790105872	50.0	0))
(0	(4.641588833612772e-05	0.07763207790105872	1.1363636363636365	0))
(0	(4.641588833612772e-05	0.07763207790105872	1.274787535410765	0))
(0	(4.641588833612772e-05	0.07763207790105872	1.4516129032258065	0))
(0	(4.641588833612772e-05	0.07763207790105872	1.6853932584269664	0))
(0	(4.641588833612772e-05	0.07763207790105872	2.008928571428571	0))
(0	(4.641588833612772e-05	0.07763207790105872	2.4861878453038675	0))
(0	(4.641588833612772e-05	0.07763207790105872	3.2608695652173916	0))
(0	(4.641588833612772e-05	0.07763207790105872	4.736842105263158	0))
(0	(4.641588833612772e-05	0.07763207790105872	8.653846153846153	0))
(0	(4.641588833612772e-05	0.07763207790105872	50.0	0))
(0	(0.0001	0.07763207790105872	1.1363636363636365	0))
(0	(0.0001	0.07763207790105872	1.274787535410765	0))
(0	(0.0001	0.07763207790105872	1.4516129032258065	0))
(0	(0.0001	0.07763207790105872	1.6853932584269664	0))
(0	(0.0001	0.07763207790105872	2.008928571428571	0))
(0	(0.0001	0.07763207790105872	2.4861878453038675	0))
(0	(0.0001	0.07763207790105872	3.2608695652173916	0))
(0	(0.0001	0.07763207790105872	4.736842105263158	0))
(0	(0.0001	0.07763207790105872	8.653846153846153	0))
(0	(0.0001	0.07763207790105872	50.0	0))
(0	(0.00021544346900318823	0.07763207790105872	1.1363636363636365	0))
(0	(0.00021544346900318823	0.07763207790105872	1.274787535410765	0))
(0	(0.00021544346900318823	0.07763207790105872	1.4516129032258065	0))
(0	(0.00021544346900318823	0.07763207790105872	1.6853932584269664	0))
(0	(0.00021544346900318823	0.07763207790105872	2.008928571428571	0))
(0	(0.00021544346900318823	0.07763207790105872	2.4861878453038675	0))
(0	(0.00021544346900318823	0.07763207790105872	3.2608695652173916	0))
(0	(0.00021544346900318823	0.07763207790105872	4.736842105263158	0))
(0	(0.00021544346900318823	0.07763207790105872	8.653846153846153	0))
(0	(0.00021544346900318823	0.07763207790105872	50.0	0))
(0	(0.00046415888336127773	0.07763207790105872	1.1363636363636365	0))
(0	(0.00046415888336127773	0.07763207790105872	1.274787535410765	0))
(0	(0.00046415888336127773	0.07763207790105872	1.4516129032258065	0))
(0	(0.00046415888336127773	0.07763207790105872	1.6853932584269664	0))
(0	(0.00046415888336127773	0.07763207790105872	2.008928571428571	0))
(0	(0.00046415888336127773	0.07763207790105872	2.4861878453038675	0))
(0	(0.00046415888336127773	0.07763207790105872	3.2608695652173916	0))
(0	(0.00046415888336127773	0.07763207790105872	4.736842105263158	0))
(0	(0.00046415888336127773	0.07763207790105872	8.653846153846153	0))
(0	(0.00046415888336127773	0.07763207790105872	50.0	0))
(0	(0.001	0.07763207790105872	1.1363636363636365	0))
(0	(0.001	0.07763207790105872	1.274787535410765	0))
(0	(0.001	0.07763207790105872	1.4516129032258065	0))
(0	(0.001	0.07763207790105872	1.6853932584269664	0))
(0	(0.001	0.07763207790105872	2.008928571428571	0))
(0	(0.001	0.07763207790105872	2.4861878453038675	0))
(0	(0.001	0.07763207790105872	3.2608695652173916	0))
(0	(0.001	0.07763207790105872	4.736842105263158	0))
(0	(0.001	0.07763207790105872	8.653846153846153	0))
(0	(0.001	0.07763207790105872	50.0	0))
(0	(1e-06	0.16740943108989023	1.1363636363636365	0))
(0	(1e-06	0.16740943108989023	1.274787535410765	0))
(0	(1e-06	0.16740943108989023	1.4516129032258065	0))
(0	(1e-06	0.16740943108989023	1.6853932584269664	0))
(0	(1e-06	0.16740943108989023	2.008928571428571	0))
(0	(1e-06	0.16740943108989023	2.4861878453038675	0))
(0	(1e-06	0.16740943108989023	3.2608695652173916	0))
(0	(1e-06	0.16740943108989023	4.736842105263158	0))
(0	(1e-06	0.16740943108989023	8.653846153846153	0))
(0	(1e-06	0.16740943108989023	50.0	0))
(0	(2.1544346900318822e-06	0.16740943108989023	1.1363636363636365	0))
(0	(2.1544346900318822e-06	0.16740943108989023	1.274787535410765	0))
(0	(2.1544346900318822e-06	0.16740943108989023	1.4516129032258065	0))
(0	(2.1544346900318822e-06	0.16740943108989023	1.6853932584269664	0))
(0	(2.1544346900318822e-06	0.16740943108989023	2.008928571428571	0))
(0	(2.1544346900318822e-06	0.16740943108989023	2.4861878453038675	0))
(0	(2.1544346900318822e-06	0.16740943108989023	3.2608695652173916	0))
(0	(2.1544346900318822e-06	0.16740943108989023	4.736842105263158	0))
(0	(2.1544346900318822e-06	0.16740943108989023	8.653846153846153	0))
(0	(2.1544346900318822e-06	0.16740943108989023	50.0	0))
(0	(4.641588833612782e-06	0.16740943108989023	1.1363636363636365	0))
(0	(4.641588833612782e-06	0.16740943108989023	1.274787535410765	0))
(0	(4.641588833612782e-06	0.16740943108989023	1.4516129032258065	0))
(0	(4.641588833612782e-06	0.16740943108989023	1.6853932584269664	0))
(0	(4.641588833612782e-06	0.16740943108989023	2.008928571428571	0))
(0	(4.641588833612782e-06	0.16740943108989023	2.4861878453038675	0))
(0	(4.641588833612782e-06	0.16740943108989023	3.2608695652173916	0))
(0	(4.641588833612782e-06	0.16740943108989023	4.736842105263158	0))
(0	(4.641588833612782e-06	0.16740943108989023	8.653846153846153	0))
(0	(4.641588833612782e-06	0.16740943108989023	50.0	0))
(0	(1e-05	0.16740943108989023	1.1363636363636365	0))
(0	(1e-05	0.16740943108989023	1.274787535410765	0))
(0	(1e-05	0.16740943108989023	1.4516129032258065	0))
(0	(1e-05	0.16740943108989023	1.6853932584269664	0))
(0	(1e-05	0.16740943108989023	2.008928571428571	0))
(0	(1e-05	0.16740943108989023	2.4861878453038675	0))
(0	(1e-05	0.16740943108989023	3.2608695652173916	0))
(0	(1e-05	0.16740943108989023	4.736842105263158	0))
(0	(1e-05	0.16740943108989023	8.653846153846153	0))
(0	(1e-05	0.16740943108989023	50.0	0))
(0	(2.1544346900318823e-05	0.16740943108989023	1.1363636363636365	0))
(0	(2.1544346900318823e-05	0.16740943108989023	1.274787535410765	0))
(0	(2.1544346900318823e-05	0.16740943108989023	1.4516129032258065	0))
(0	(2.1544346900318823e-05	0.16740943108989023	1.6853932584269664	0))
(0	(2.1544346900318823e-05	0.16740943108989023	2.008928571428571	0))
(0	(2.1544346900318823e-05	0.16740943108989023	2.4861878453038675	0))
(0	(2.1544346900318823e-05	0.16740943108989023	3.2608695652173916	0))
(0	(2.1544346900318823e-05	0.16740943108989023	4.736842105263158	0))
(0	(2.1544346900318823e-05	0.16740943108989023	8.653846153846153	0))
(0	(2.1544346900318823e-05	0.16740943108989023	50.0	0))
(0	(4.641588833612772e-05	0.16740943108989023	1.1363636363636365	0))
(0	(4.641588833612772e-05	0.16740943108989023	1.274787535410765	0))
(0	(4.641588833612772e-05	0.16740943108989023	1.4516129032258065	0))
(0	(4.641588833612772e-05	0.16740943108989023	1.6853932584269664	0))
(0	(4.641588833612772e-05	0.16740943108989023	2.008928571428571	0))
(0	(4.641588833612772e-05	0.16740943108989023	2.4861878453038675	0))
(0	(4.641588833612772e-05	0.16740943108989023	3.2608695652173916	0))
(0	(4.641588833612772e-05	0.16740943108989023	4.736842105263158	0))
(0	(4.641588833612772e-05	0.16740943108989023	8.653846153846153	0))
(0	(4.641588833612772e-05	0.16740943108989023	50.0	0))
(0	(0.0001	0.16740943108989023	1.1363636363636365	0))
(0	(0.0001	0.16740943108989023	1.274787535410765	0))
(0	(0.0001	0.16740943108989023	1.4516129032258065	0))
(0	(0.0001	0.16740943108989023	1.6853932584269664	0))
(0	(0.0001	0.16740943108989023	2.008928571428571	0))
(0	(0.0001	0.16740943108989023	2.4861878453038675	0))
(0	(0.0001	0.16740943108989023	3.2608695652173916	0))
(0	(0.0001	0.16740943108989023	4.736842105263158	0))
(0	(0.0001	0.16740943108989023	8.653846153846153	0))
(0	(0.0001	0.16740943108989023	50.0	0))
(0	(0.00021544346900318823	0.16740943108989023	1.1363636363636365	0))
(0	(0.00021544346900318823	0.16740943108989023	1.274787535410765	0))
(0	(0.00021544346900318823	0.16740943108989023	1.4516129032258065	0))
(0	(0.00021544346900318823	0.16740943108989023	1.6853932584269664	0))
(0	(0.00021544346900318823	0.16740943108989023	2.008928571428571	0))
(0	(0.00021544346900318823	0.16740943108989023	2.4861878453038675	0))
(0	(0.00021544346900318823	0.16740943108989023	3.2608695652173916	0))
(0	(0.00021544346900318823	0.16740943108989023	4.736842105263158	0))
(0	(0.00021544346900318823	0.16740943108989023	8.653846153846153	0))
(0	(0.00021544346900318823	0.16740943108989023	50.0	0))
(0	(0.00046415888336127773	0.16740943108989023	1.1363636363636365	0))
(0	(0.00046415888336127773	0.16740943108989023	1.274787535410765	0))
(0	(0.00046415888336127773	0.16740943108989023	1.4516129032258065	0))
(0	(0.00046415888336127773	0.16740943108989023	1.6853932584269664	0))
(0	(0.00046415888336127773	0.16740943108989023	2.008928571428571	0))
(0	(0.00046415888336127773	0.16740943108989023	2.4861878453038675	0))
(0	(0.00046415888336127773	0.16740943108989023	3.2608695652173916	0))
(0	(0.00046415888336127773	0.16740943108989023	4.736842105263158	0))
(0	(0.00046415888336127773	0.16740943108989023	8.653846153846153	0))
(0	(0.00046415888336127773	0.16740943108989023	50.0	0))
(0	(0.001	0.16740943108989023	1.1363636363636365	0))
(0	(0.001	0.16740943108989023	1.274787535410765	0))
(0	(0.001	0.16740943108989023	1.4516129032258065	0))
(0	(0.001	0.16740943108989023	1.6853932584269664	0))
(0	(0.001	0.16740943108989023	2.008928571428571	0))
(0	(0.001	0.16740943108989023	2.4861878453038675	0))
(0	(0.001	0.16740943108989023	3.2608695652173916	0))
(0	(0.001	0.16740943108989023	4.736842105263158	0))
(0	(0.001	0.16740943108989023	8.653846153846153	0))
(0	(0.001	0.16740943108989023	50.0	0))
(0	(1e-06	0.3610094998817299	1.1363636363636365	0))
(0	(1e-06	0.3610094998817299	1.274787535410765	0))
(0	(1e-06	0.3610094998817299	1.4516129032258065	0))
(0	(1e-06	0.3610094998817299	1.6853932584269664	0))
(0	(1e-06	0.3610094998817299	2.008928571428571	0))
(0	(1e-06	0.3610094998817299	2.4861878453038675	0))
(0	(1e-06	0.3610094998817299	3.2608695652173916	0))
(0	(1e-06	0.3610094998817299	4.736842105263158	0))
(0	(1e-06	0.3610094998817299	8.653846153846153	0))
(0	(1e-06	0.3610094998817299	50.0	0))
(0	(2.1544346900318822e-06	0.3610094998817299	1.1363636363636365	0))
(0	(2.1544346900318822e-06	0.3610094998817299	1.274787535410765	0))
(0	(2.1544346900318822e-06	0.3610094998817299	1.4516129032258065	0))
(0	(2.1544346900318822e-06	0.3610094998817299	1.6853932584269664	0))
(0	(2.1544346900318822e-06	0.3610094998817299	2.008928571428571	0))
(0	(2.1544346900318822e-06	0.3610094998817299	2.4861878453038675	0))
(0	(2.1544346900318822e-06	0.3610094998817299	3.2608695652173916	0))
(0	(2.1544346900318822e-06	0.3610094998817299	4.736842105263158	0))
(0	(2.1544346900318822e-06	0.3610094998817299	8.653846153846153	0))
(0	(2.1544346900318822e-06	0.3610094998817299	50.0	0))
(0	(4.641588833612782e-06	0.3610094998817299	1.1363636363636365	0))
(0	(4.641588833612782e-06	0.3610094998817299	1.274787535410765	0))
(0	(4.641588833612782e-06	0.3610094998817299	1.4516129032258065	0))
(0	(4.641588833612782e-06	0.3610094998817299	1.6853932584269664	0))
(0	(4.641588833612782e-06	0.3610094998817299	2.008928571428571	0))
(0	(4.641588833612782e-06	0.3610094998817299	2.4861878453038675	0))
(0	(4.641588833612782e-06	0.3610094998817299	3.2608695652173916	0))
(0	(4.641588833612782e-06	0.3610094998817299	4.736842105263158	0))
(0	(4.641588833612782e-06	0.3610094998817299	8.653846153846153	0))
(0	(4.641588833612782e-06	0.3610094998817299	50.0	0))
(481149.2004788336	(1e-05	0.3610094998817299	1.1363636363636365	0))
(585542.243975935	(1e-05	0.3610094998817299	1.274787535410765	0))
(0	(1e-05	0.3610094998817299	1.4516129032258065	0))
(0	(1e-05	0.3610094998817299	1.6853932584269664	0))
(0	(1e-05	0.3610094998817299	2.008928571428571	0))
(0	(1e-05	0.3610094998817299	2.4861878453038675	0))
(0	(1e-05	0.3610094998817299	3.2608695652173916	0))
(0	(1e-05	0.3610094998817299	4.736842105263158	0))
(0	(1e-05	0.3610094998817299	8.653846153846153	0))
(0	(1e-05	0.3610094998817299	50.0	0))
(352654.14693922794	(2.1544346900318823e-05	0.3610094998817299	1.1363636363636365	0))
(370013.1541721476	(2.1544346900318823e-05	0.3610094998817299	1.274787535410765	0))
(398115.16588131915	(2.1544346900318823e-05	0.3610094998817299	1.4516129032258065	0))
(454805.18950216233	(2.1544346900318823e-05	0.3610094998817299	1.6853932584269664	0))
(898905.8745441145	(2.1544346900318823e-05	0.3610094998817299	2.008928571428571	0))
(0	(2.1544346900318823e-05	0.3610094998817299	2.4861878453038675	0))
(0	(2.1544346900318823e-05	0.3610094998817299	3.2608695652173916	0))
(0	(2.1544346900318823e-05	0.3610094998817299	4.736842105263158	0))
(0	(2.1544346900318823e-05	0.3610094998817299	8.653846153846153	0))
(0	(2.1544346900318823e-05	0.3610094998817299	50.0	0))
(303365.12640213605	(4.641588833612772e-05	0.3610094998817299	1.1363636363636365	0))
(310822.12950922066	(4.641588833612772e-05	0.3610094998817299	1.274787535410765	0))
(321366.6339027642	(4.641588833612772e-05	0.3610094998817299	1.4516129032258065	0))
(337544.6406436003	(4.641588833612772e-05	0.3610094998817299	1.6853932584269664	0))
(366117.1525488136	(4.641588833612772e-05	0.3610094998817299	2.008928571428571	0))
(436205.1817521591	(4.641588833612772e-05	0.3610094998817299	2.4861878453038675	0))
(0	(4.641588833612772e-05	0.3610094998817299	3.2608695652173916	0))
(0	(4.641588833612772e-05	0.3610094998817299	4.736842105263158	0))
(0	(4.641588833612772e-05	0.3610094998817299	8.653846153846153	0))
(0	(4.641588833612772e-05	0.3610094998817299	50.0	0))
(276714.6152977564	(0.0001	0.3610094998817299	1.1363636363636365	0))
(280728.6169702571	(0.0001	0.3610094998817299	1.274787535410765	0))
(286145.6192273414	(0.0001	0.3610094998817299	1.4516129032258065	0))
(293874.6224477594	(0.0001	0.3610094998817299	1.6853932584269664	0))
(305853.62743901147	(0.0001	0.3610094998817299	2.008928571428571	0))
(327190.1363292235	(0.0001	0.3610094998817299	2.4861878453038675	0))
(378648.6577702741	(0.0001	0.3610094998817299	3.2608695652173916	0))
(0	(0.0001	0.3610094998817299	4.736842105263158	0))
(0	(0.0001	0.3610094998817299	8.653846153846153	0))
(0	(0.0001	0.3610094998817299	50.0	0))
(260617.10859046192	(0.00021544346900318823	0.3610094998817299	1.1363636363636365	0))
(263004.609585254	(0.00021544346900318823	0.3610094998817299	1.274787535410765	0))
(266155.6108981712	(0.00021544346900318823	0.3610094998817299	1.4516129032258065	0))
(270510.112712547	(0.00021544346900318823	0.3610094998817299	1.6853932584269664	0))
(276929.11538713146	(0.00021544346900318823	0.3610094998817299	2.008928571428571	0))
(287375.1197396332	(0.00021544346900318823	0.3610094998817299	2.4861878453038675	0))
(307600.1281667201	(0.00021544346900318823	0.3610094998817299	3.2608695652173916	0))
(367357.6530656888	(0.00021544346900318823	0.3610094998817299	4.736842105263158	0))
(0	(0.00021544346900318823	0.3610094998817299	8.653846153846153	0))
(0	(0.00021544346900318823	0.3610094998817299	50.0	0))
(250383.10432629348	(0.00046415888336127773	0.3610094998817299	1.1363636363636365	0))
(251880.60495025208	(0.00046415888336127773	0.3610094998817299	1.274787535410765	0))
(253832.60576358574	(0.00046415888336127773	0.3610094998817299	1.4516129032258065	0))
(256485.10686879454	(0.00046415888336127773	0.3610094998817299	1.6853932584269664	0))
(260298.10845754523	(0.00046415888336127773	0.3610094998817299	2.008928571428571	0))
(266256.11094004626	(0.00046415888336127773	0.3610094998817299	2.4861878453038675	0))
(276913.6153806731	(0.00046415888336127773	0.3610094998817299	3.2608695652173916	0))
(301835.12576463574	(0.00046415888336127773	0.3610094998817299	4.736842105263158	0))
(478727.19946966646	(0.00046415888336127773	0.3610094998817299	8.653846153846153	0))
(0	(0.00046415888336127773	0.3610094998817299	50.0	0))
(243698.10154087565	(0.001	0.3610094998817299	1.1363636363636365	0))
(244666.10194420916	(0.001	0.3610094998817299	1.274787535410765	0))
(245919.60246650106	(0.001	0.3610094998817299	1.4516129032258065	0))
(247605.60316900135	(0.001	0.3610094998817299	1.6853932584269664	0))
(249995.6041648351	(0.001	0.3610094998817299	2.008928571428571	0))
(253648.60568691907	(0.001	0.3610094998817299	2.4861878453038675	0))
(259935.60830650348	(0.001	0.3610094998817299	3.2608695652173916	0))
(273376.61390692246	(0.001	0.3610094998817299	4.736842105263158	0))
(324693.1352888064	(0.001	0.3610094998817299	8.653846153846153	0))
(0	(0.001	0.3610094998817299	50.0	0))
(379871.65827985766	(1e-06	0.7784977116066863	1.1363636363636365	0))
(437845.6824357011	(1e-06	0.7784977116066863	1.274787535410765	0))
(0	(1e-06	0.7784977116066863	1.4516129032258065	0))
(0	(1e-06	0.7784977116066863	1.6853932584269664	0))
(0	(1e-06	0.7784977116066863	2.008928571428571	0))
(0	(1e-06	0.7784977116066863	2.4861878453038675	0))
(0	(1e-06	0.7784977116066863	3.2608695652173916	0))
(0	(1e-06	0.7784977116066863	4.736842105263158	0))
(0	(1e-06	0.7784977116066863	8.653846153846153	0))
(0	(1e-06	0.7784977116066863	50.0	0))
(273168.6138202558	(2.1544346900318822e-06	0.7784977116066863	1.1363636363636365	0))
(285551.1189796329	(2.1544346900318822e-06	0.7784977116066863	1.274787535410765	0))
(304933.627055678	(2.1544346900318822e-06	0.7784977116066863	1.4516129032258065	0))
(341031.64209651755	(2.1544346900318822e-06	0.7784977116066863	1.6853932584269664	0))
(456723.6903015377	(2.1544346900318822e-06	0.7784977116066863	2.008928571428571	0))
(0	(2.1544346900318822e-06	0.7784977116066863	2.4861878453038675	0))
(0	(2.1544346900318822e-06	0.7784977116066863	3.2608695652173916	0))
(0	(2.1544346900318822e-06	0.7784977116066863	4.736842105263158	0))
(0	(2.1544346900318822e-06	0.7784977116066863	8.653846153846153	0))
(0	(2.1544346900318822e-06	0.7784977116066863	50.0	0))
(226356.0943150393	(4.641588833612782e-06	0.7784977116066863	1.1363636363636365	0))
(231821.59659233195	(4.641588833612782e-06	0.7784977116066863	1.274787535410765	0))
(239472.0997800416	(4.641588833612782e-06	0.7784977116066863	1.4516129032258065	0))
(251018.10459087693	(4.641588833612782e-06	0.7784977116066863	1.6853932584269664	0))
(270756.11281504703	(4.641588833612782e-06	0.7784977116066863	2.008928571428571	0))
(314759.63114984636	(4.641588833612782e-06	0.7784977116066863	2.4861878453038675	0))
(0	(4.641588833612782e-06	0.7784977116066863	3.2608695652173916	0))
(0	(4.641588833612782e-06	0.7784977116066863	4.736842105263158	0))
(0	(4.641588833612782e-06	0.7784977116066863	8.653846153846153	0))
(0	(4.641588833612782e-06	0.7784977116066863	50.0	0))
(199286.58303607628	(1e-05	0.7784977116066863	1.1363636363636365	0))
(202274.08428086847	(1e-05	0.7784977116066863	1.274787535410765	0))
(206287.58595316083	(1e-05	0.7784977116066863	1.4516129032258065	0))
(211974.08832253682	(1e-05	0.7784977116066863	1.6853932584269664	0))
(220687.59195316333	(1e-05	0.7784977116066863	2.008928571428571	0))
(235871.0982796243	(1e-05	0.7784977116066863	2.4861878453038675	0))
(270339.6126415053	(1e-05	0.7784977116066863	3.2608695652173916	0))
(0	(1e-05	0.7784977116066863	4.736842105263158	0))
(0	(1e-05	0.7784977116066863	8.653846153846153	0))
(0	(1e-05	0.7784977116066863	50.0	0))
(182093.5758723233	(2.1544346900318823e-05	0.7784977116066863	1.1363636363636365	0))
(183899.07662461526	(2.1544346900318823e-05	0.7784977116066863	1.274787535410765	0))
(186275.57761482403	(2.1544346900318823e-05	0.7784977116066863	1.4516129032258065	0))
(189547.0789779496	(2.1544346900318823e-05	0.7784977116066863	1.6853932584269664	0))
(194341.58097565876	(2.1544346900318823e-05	0.7784977116066863	2.008928571428571	0))
(202068.0841950351	(2.1544346900318823e-05	0.7784977116066863	2.4861878453038675	0))
(216729.59030399597	(2.1544346900318823e-05	0.7784977116066863	3.2608695652173916	0))
(257262.60719275303	(2.1544346900318823e-05	0.7784977116066863	4.736842105263158	0))
(0	(2.1544346900318823e-05	0.7784977116066863	8.653846153846153	0))
(0	(2.1544346900318823e-05	0.7784977116066863	50.0	0))
(170719.07113294632	(4.641588833612772e-05	0.7784977116066863	1.1363636363636365	0))
(171870.5716127382	(4.641588833612772e-05	0.7784977116066863	1.274787535410765	0))
(173369.07223711343	(4.641588833612772e-05	0.7784977116066863	1.4516129032258065	0))
(175399.57308315547	(4.641588833612772e-05	0.7784977116066863	1.6853932584269664	0))
(178308.07429503097	(4.641588833612772e-05	0.7784977116066863	2.008928571428571	0))
(182826.07617753177	(4.641588833612772e-05	0.7784977116066863	2.4861878453038675	0))
(190824.57951024148	(4.641588833612772e-05	0.7784977116066863	3.2608695652173916	0))
(209070.58711274466	(4.641588833612772e-05	0.7784977116066863	4.736842105263158	0))
(312488.63020359597	(4.641588833612772e-05	0.7784977116066863	8.653846153846153	0))
(0	(4.641588833612772e-05	0.7784977116066863	50.0	0))
(163053.56793898664	(0.0001	0.7784977116066863	1.1363636363636365	0))
(163810.06825419512	(0.0001	0.7784977116066863	1.274787535410765	0))
(164788.0686616953	(0.0001	0.7784977116066863	1.4516129032258065	0))
(166100.56920857052	(0.0001	0.7784977116066863	1.6853932584269664	0))
(167957.0699821125	(0.0001	0.7784977116066863	2.008928571428571	0))
(170783.071159613	(0.0001	0.7784977116066863	2.4861878453038675	0))
(175615.07317294716	(0.0001	0.7784977116066863	3.2608695652173916	0))
(185804.0774183656	(0.0001	0.7784977116066863	4.736842105263158	0))
(222760.5928169137	(0.0001	0.7784977116066863	8.653846153846153	0))
(0	(0.0001	0.7784977116066863	50.0	0))
(157845.06576877742	(0.00021544346900318823	0.7784977116066863	1.1363636363636365	0))
(158350.06597919416	(0.00021544346900318823	0.7784977116066863	1.274787535410765	0))
(159000.56625023595	(0.00021544346900318823	0.7784977116066863	1.4516129032258065	0))
(159869.0666121111	(0.00021544346900318823	0.7784977116066863	1.6853932584269664	0))
(161087.0671196113	(0.00021544346900318823	0.7784977116066863	2.008928571428571	0))
(162920.56788356998	(0.00021544346900318823	0.7784977116066863	2.4861878453038675	0))
(165994.0691641955	(0.00021544346900318823	0.7784977116066863	3.2608695652173916	0))
(172218.07175752992	(0.00021544346900318823	0.7784977116066863	4.736842105263158	0))
(191783.07990961664	(0.00021544346900318823	0.7784977116066863	8.653846153846153	0))
(0	(0.00021544346900318823	0.7784977116066863	50.0	0))
(154293.56428898513	(0.00046415888336127773	0.7784977116066863	1.1363636363636365	0))
(154634.56443106852	(0.00046415888336127773	0.7784977116066863	1.274787535410765	0))
(155071.56461315195	(0.00046415888336127773	0.7784977116066863	1.4516129032258065	0))
(155653.56485565205	(0.00046415888336127773	0.7784977116066863	1.6853932584269664	0))
(156466.06519419386	(0.00046415888336127773	0.7784977116066863	2.008928571428571	0))
(157680.0657000274	(0.00046415888336127773	0.7784977116066863	2.4861878453038675	0))
(159690.56653773607	(0.00046415888336127773	0.7784977116066863	3.2608695652173916	0))
(163671.06819627841	(0.00046415888336127773	0.7784977116066863	4.736842105263158	0))
(175346.57306107212	(0.00046415888336127773	0.7784977116066863	8.653846153846153	0))
(0	(0.00046415888336127773	0.7784977116066863	50.0	0))
(151870.06327919304	(0.001	0.7784977116066863	1.1363636363636365	0))
(152101.06337544307	(0.001	0.7784977116066863	1.274787535410765	0))
(152396.56349856814	(0.001	0.7784977116066863	1.4516129032258065	0))
(152789.5636623182	(0.001	0.7784977116066863	1.6853932584269664	0))
(153336.06389002662	(0.001	0.7784977116066863	2.008928571428571	0))
(154149.5642289851	(0.001	0.7784977116066863	2.4861878453038675	0))
(155486.5647860687	(0.001	0.7784977116066863	3.2608695652173916	0))
(158097.06587377746	(0.001	0.7784977116066863	4.736842105263158	0))
(165468.5689452371	(0.001	0.7784977116066863	8.653846153846153	0))
(0	(0.001	0.7784977116066863	50.0	0))
(185613.57733899058	(1e-06	1.678788749812395	1.1363636363636365	0))
(189323.57888482456	(1e-06	1.678788749812395	1.274787535410765	0))
(194415.5810064921	(1e-06	1.678788749812395	1.4516129032258065	0))
(201863.58410982674	(1e-06	1.678788749812395	1.6853932584269664	0))
(213888.58912024548	(1e-06	1.678788749812395	2.008928571428571	0))
(237139.5988081662	(1e-06	1.678788749812395	2.4861878453038675	0))
(312751.130312971	(1e-06	1.678788749812395	3.2608695652173916	0))
(0	(1e-06	1.678788749812395	4.736842105263158	0))
(0	(1e-06	1.678788749812395	8.653846153846153	0))
(0	(1e-06	1.678788749812395	50.0	0))
(161111.56712981965	(2.1544346900318822e-06	1.678788749812395	1.1363636363636365	0))
(163234.068014195	(2.1544346900318822e-06	1.678788749812395	1.274787535410765	0))
(166060.56919190384	(2.1544346900318822e-06	1.678788749812395	1.4516129032258065	0))
(170015.07083961286	(2.1544346900318822e-06	1.678788749812395	1.6853932584269664	0))
(175952.0733133639	(2.1544346900318822e-06	1.678788749812395	2.008928571428571	0))
(185915.57746482396	(2.1544346900318822e-06	1.678788749812395	2.4861878453038675	0))
(206479.58603316086	(2.1544346900318822e-06	1.678788749812395	3.2608695652173916	0))
(287059.61960817483	(2.1544346900318822e-06	1.678788749812395	4.736842105263158	0))
(0	(2.1544346900318822e-06	1.678788749812395	8.653846153846153	0))
(0	(2.1544346900318822e-06	1.678788749812395	50.0	0))
(144565.5602356501	(4.641588833612782e-06	1.678788749812395	1.1363636363636365	0))
(145890.56078773367	(4.641588833612782e-06	1.678788749812395	1.274787535410765	0))
(147626.5615110673	(4.641588833612782e-06	1.678788749812395	1.4516129032258065	0))
(150001.56250065105	(4.641588833612782e-06	1.678788749812395	1.6853932584269664	0))
(153449.5639373183	(4.641588833612782e-06	1.678788749812395	2.008928571428571	0))
(158918.56621606927	(4.641588833612782e-06	1.678788749812395	2.4861878453038675	0))
(168968.570403571	(4.641588833612782e-06	1.678788749812395	3.2608695652173916	0))
(194102.08087586705	(4.641588833612782e-06	1.678788749812395	4.736842105263158	0))
(0	(4.641588833612782e-06	1.678788749812395	8.653846153846153	0))
(0	(4.641588833612782e-06	1.678788749812395	50.0	0))
(133054.5554393981	(1e-05	1.678788749812395	1.1363636363636365	0))
(133924.05580168992	(1e-05	1.678788749812395	1.274787535410765	0))
(135052.55627189844	(1e-05	1.678788749812395	1.4516129032258065	0))
(136576.5569068987	(1e-05	1.678788749812395	1.6853932584269664	0))
(138748.05781169076	(1e-05	1.678788749812395	2.008928571428571	0))
(142093.55920564968	(1e-05	1.678788749812395	2.4861878453038675	0))
(147927.0616362757	(1e-05	1.678788749812395	3.2608695652173916	0))
(160751.5669798196	(1e-05	1.678788749812395	4.736842105263158	0))
(216570.09023753763	(1e-05	1.678788749812395	8.653846153846153	0))
(0	(1e-05	1.678788749812395	50.0	0))
(124961.05206710503	(2.1544346900318823e-05	1.678788749812395	1.1363636363636365	0))
(125548.05231168847	(2.1544346900318823e-05	1.678788749812395	1.274787535410765	0))
(126305.05262710527	(2.1544346900318823e-05	1.678788749812395	1.4516129032258065	0))
(127319.55304981378	(2.1544346900318823e-05	1.678788749812395	1.6853932584269664	0))
(128749.05364543902	(2.1544346900318823e-05	1.678788749812395	2.008928571428571	0))
(130914.55454773107	(2.1544346900318823e-05	1.678788749812395	2.4861878453038675	0))
(134584.55607689839	(2.1544346900318823e-05	1.678788749812395	3.2608695652173916	0))
(142178.55924106637	(2.1544346900318823e-05	1.678788749812395	4.736842105263158	0))
(167767.0699029458	(2.1544346900318823e-05	1.678788749812395	8.653846153846153	0))
(0	(2.1544346900318823e-05	1.678788749812395	50.0	0))
(119265.54969397905	(4.641588833612772e-05	1.678788749812395	1.1363636363636365	0))
(119667.54986147911	(4.641588833612772e-05	1.678788749812395	1.274787535410765	0))
(120184.05007668755	(4.641588833612772e-05	1.678788749812395	1.4516129032258065	0))
(120872.55036356267	(4.641588833612772e-05	1.678788749812395	1.6853932584269664	0))
(121836.55076522949	(4.641588833612772e-05	1.678788749812395	2.008928571428571	0))
(123281.55136731308	(4.641588833612772e-05	1.678788749812395	2.4861878453038675	0))
(125690.05237085516	(4.641588833612772e-05	1.678788749812395	3.2608695652173916	0))
(130511.05437960601	(4.641588833612772e-05	1.678788749812395	4.736842105263158	0))
(145126.5604694002	(4.641588833612772e-05	1.678788749812395	8.653846153846153	0))
(0	(4.641588833612772e-05	1.678788749812395	50.0	0))
(115272.54803022835	(0.0001	1.678788749812395	1.1363636363636365	0))
(115549.54814564507	(0.0001	1.678788749812395	1.274787535410765	0))
(115904.5482935618	(0.0001	1.678788749812395	1.4516129032258065	0))
(116376.54849022855	(0.0001	1.678788749812395	1.6853932584269664	0))
(117034.048764187	(0.0001	1.678788749812395	2.008928571428571	0))
(118014.04917252049	(0.0001	1.678788749812395	2.4861878453038675	0))
(119630.54984606245	(0.0001	1.678788749812395	3.2608695652173916	0))
(122804.05116835466	(0.0001	1.678788749812395	4.736842105263158	0))
(131910.0549625229	(0.0001	1.678788749812395	8.653846153846153	0))
(0	(0.0001	1.678788749812395	50.0	0))
(112488.54687022787	(0.00021544346900318823	1.678788749812395	1.1363636363636365	0))
(112679.54694981124	(0.00021544346900318823	1.678788749812395	1.274787535410765	0))
(112924.04705168628	(0.00021544346900318823	1.678788749812395	1.4516129032258065	0))
(113248.54718689468	(0.00021544346900318823	1.678788749812395	1.6853932584269664	0))
(113699.54737481142	(0.00021544346900318823	1.678788749812395	2.008928571428571	0))
(114369.04765376987	(0.00021544346900318823	1.678788749812395	2.4861878453038675	0))
(115466.04811085339	(0.00021544346900318823	1.678788749812395	3.2608695652173916	0))
(117596.04899835376	(0.00021544346900318823	1.678788749812395	4.736842105263158	0))
(123518.05146585479	(0.00021544346900318823	1.678788749812395	8.653846153846153	0))
(287733.6198890083	(0.00021544346900318823	1.678788749812395	50.0	0))
(110557.04606543588	(0.00046415888336127773	1.678788749812395	1.1363636363636365	0))
(110688.54612022756	(0.00046415888336127773	1.678788749812395	1.274787535410765	0))
(110857.04619043593	(0.00046415888336127773	1.678788749812395	1.4516129032258065	0))
(111080.54628356097	(0.00046415888336127773	1.678788749812395	1.6853932584269664	0))
(111390.04641251935	(0.00046415888336127773	1.678788749812395	2.008928571428571	0))
(111848.54660356109	(0.00046415888336127773	1.678788749812395	2.4861878453038675	0))
(112597.54691564456	(0.00046415888336127773	1.678788749812395	3.2608695652173916	0))
(114041.04751710314	(0.00046415888336127773	1.678788749812395	4.736842105263158	0))
(117981.04915877049	(0.00046415888336127773	1.678788749812395	8.653846153846153	0))
(178764.07448503104	(0.00046415888336127773	1.678788749812395	50.0	0))
(109223.54550981063	(0.001	1.678788749812395	1.1363636363636365	0))
(109314.04554751898	(0.001	1.678788749812395	1.274787535410765	0))
(109430.04559585234	(0.001	1.678788749812395	1.4516129032258065	0))
(109583.5456598107	(0.001	1.678788749812395	1.6853932584269664	0))
(109796.04574835241	(0.001	1.678788749812395	2.008928571428571	0))
(110110.54587939412	(0.001	1.678788749812395	2.4861878453038675	0))
(110622.54609272754	(0.001	1.678788749812395	3.2608695652173916	0))
(111605.04650210272	(0.001	1.678788749812395	4.736842105263158	0))
(114258.54760772818	(0.001	1.678788749812395	8.653846153846153	0))
(148562.06190085915	(0.001	1.678788749812395	50.0	0))
(126545.05272710531	(1e-06	3.6202183056904658	1.1363636363636365	0))
(127676.55319856384	(1e-06	3.6202183056904658	1.274787535410765	0))
(129158.5538160641	(1e-06	3.6202183056904658	1.4516129032258065	0))
(131184.05466002278	(1e-06	3.6202183056904658	1.6853932584269664	0))
(134120.05588335663	(1e-06	3.6202183056904658	2.008928571428571	0))
(138763.05781794077	(1e-06	3.6202183056904658	2.4861878453038675	0))
(147240.5613502339	(1e-06	3.6202183056904658	3.2608695652173916	0))
(167972.06998836252	(1e-06	3.6202183056904658	4.736842105263158	0))
(0	(1e-06	3.6202183056904658	8.653846153846153	0))
(0	(1e-06	3.6202183056904658	50.0	0))
(114144.04756001983	(2.1544346900318822e-06	3.6202183056904658	1.1363636363636365	0))
(114897.54787397828	(2.1544346900318822e-06	3.6202183056904658	1.274787535410765	0))
(115876.04828168679	(2.1544346900318822e-06	3.6202183056904658	1.4516129032258065	0))
(117196.54883189536	(2.1544346900318822e-06	3.6202183056904658	1.6853932584269664	0))
(119078.04961585402	(2.1544346900318822e-06	3.6202183056904658	2.008928571428571	0))
(121975.05082293785	(2.1544346900318822e-06	3.6202183056904658	2.4861878453038675	0))
(127018.05292418873	(2.1544346900318822e-06	3.6202183056904658	3.2608695652173916	0))
(138034.55751439897	(2.1544346900318822e-06	3.6202183056904658	4.736842105263158	0))
(183474.07644753187	(2.1544346900318822e-06	3.6202183056904658	8.653846153846153	0))
(0	(2.1544346900318822e-06	3.6202183056904658	50.0	0))
(105037.54376564325	(4.641588833612782e-06	3.6202183056904658	1.1363636363636365	0))
(105556.54398189334	(4.641588833612782e-06	3.6202183056904658	1.274787535410765	0))
(106226.04426085179	(4.641588833612782e-06	3.6202183056904658	1.4516129032258065	0))
(107123.54463481027	(4.641588833612782e-06	3.6202183056904658	1.6853932584269664	0))
(108387.54516147716	(4.641588833612782e-06	3.6202183056904658	2.008928571428571	0))
(110303.54595981083	(4.641588833612782e-06	3.6202183056904658	2.4861878453038675	0))
(113548.04731168639	(4.641588833612782e-06	3.6202183056904658	3.2608695652173916	0))
(120249.05010377089	(4.641588833612782e-06	3.6202183056904658	4.736842105263158	0))
(142488.5593702331	(4.641588833612782e-06	3.6202183056904658	8.653846153846153	0))
(0	(4.641588833612782e-06	3.6202183056904658	50.0	0))
(98352.04098001709	(1e-05	3.6202183056904658	1.1363636363636365	0))
(98716.04113168381	(1e-05	3.6202183056904658	1.274787535410765	0))
(99184.04132668389	(1e-05	3.6202183056904658	1.4516129032258065	0))
(99808.041586684	(1e-05	3.6202183056904658	1.6853932584269664	0))
(100681.04195043416	(1e-05	3.6202183056904658	2.008928571428571	0))
(101990.04249585106	(1e-05	3.6202183056904658	2.4861878453038675	0))
(104171.04340460143	(1e-05	3.6202183056904658	3.2608695652173916	0))
(108531.04522126885	(1e-05	3.6202183056904658	4.736842105263158	0))
(121654.55068939613	(1e-05	3.6202183056904658	8.653846153846153	0))
(0	(1e-05	3.6202183056904658	50.0	0))
(93479.03894959958	(2.1544346900318823e-05	3.6202183056904658	1.1363636363636365	0))
(93736.53905689128	(2.1544346900318823e-05	3.6202183056904658	1.274787535410765	0))
(94066.53919439134	(2.1544346900318823e-05	3.6202183056904658	1.4516129032258065	0))
(94505.03937709975	(2.1544346900318823e-05	3.6202183056904658	1.6853932584269664	0))
(95116.03963168319	(2.1544346900318823e-05	3.6202183056904658	2.008928571428571	0))
(96026.54001105834	(2.1544346900318823e-05	3.6202183056904658	2.4861878453038675	0))
(97527.54063647527	(2.1544346900318823e-05	3.6202183056904658	3.2608695652173916	0))
(100469.04186210078	(2.1544346900318823e-05	3.6202183056904658	4.736842105263158	0))
(108862.04535918558	(2.1544346900318823e-05	3.6202183056904658	8.653846153846153	0))
(0	(2.1544346900318823e-05	3.6202183056904658	50.0	0))
(89964.53748522396	(4.641588833612772e-05	3.6202183056904658	1.1363636363636365	0))
(90147.03756126566	(4.641588833612772e-05	3.6202183056904658	1.274787535410765	0))
(90380.03765834903	(4.641588833612772e-05	3.6202183056904658	1.4516129032258065	0))
(90689.53778730742	(4.641588833612772e-05	3.6202183056904658	1.6853932584269664	0))
(91119.03796626582	(4.641588833612772e-05	3.6202183056904658	2.008928571428571	0))
(91756.53823189094	(4.641588833612772e-05	3.6202183056904658	2.4861878453038675	0))
(92800.53866689112	(4.641588833612772e-05	3.6202183056904658	3.2608695652173916	0))
(94822.53950939147	(4.641588833612772e-05	3.6202183056904658	4.736842105263158	0))
(100413.54183897577	(4.641588833612772e-05	3.6202183056904658	8.653846153846153	0))
(224931.09372128907	(4.641588833612772e-05	3.6202183056904658	50.0	0))
(87459.0364412652	(0.0001	3.6202183056904658	1.1363636363636365	0))
(87587.53649480687	(0.0001	3.6202183056904658	1.274787535410765	0))
(87752.03656334858	(0.0001	3.6202183056904658	1.4516129032258065	0))
(87969.53665397361	(0.0001	3.6202183056904658	1.6853932584269664	0))
(88271.536779807	(0.0001	3.6202183056904658	2.008928571428571	0))
(88718.53696605707	(0.0001	3.6202183056904658	2.4861878453038675	0))
(89447.03726959888	(0.0001	3.6202183056904658	3.2608695652173916	0))
(90848.03785334912	(0.0001	3.6202183056904658	4.736842105263158	0))
(94651.03943793311	(0.0001	3.6202183056904658	8.653846153846153	0))
(149583.5623264843	(0.0001	3.6202183056904658	50.0	0))
(85691.53570480655	(0.00021544346900318823	3.6202183056904658	1.1363636363636365	0))
(85781.53574230657	(0.00021544346900318823	3.6202183056904658	1.274787535410765	0))
(85897.03579043159	(0.00021544346900318823	3.6202183056904658	1.4516129032258065	0))
(86049.53585397328	(0.00021544346900318823	3.6202183056904658	1.6853932584269664	0))
(86261.03594209831	(0.00021544346900318823	3.6202183056904658	2.008928571428571	0))
(86573.03607209837	(0.00021544346900318823	3.6202183056904658	2.4861878453038675	0))
(87081.53628397346	(0.00021544346900318823	3.6202183056904658	3.2608695652173916	0))
(88054.03668918196	(0.00021544346900318823	3.6202183056904658	4.736842105263158	0))
(90666.03777751575	(0.00021544346900318823	3.6202183056904658	8.653846153846153	0))
(122938.05122418802	(0.00021544346900318823	3.6202183056904658	50.0	0))
(84455.53518980634	(0.00046415888336127773	3.6202183056904658	1.1363636363636365	0))
(84518.53521605635	(0.00046415888336127773	3.6202183056904658	1.274787535410765	0))
(84599.03524959803	(0.00046415888336127773	3.6202183056904658	1.4516129032258065	0))
(84705.53529397305	(0.00046415888336127773	3.6202183056904658	1.6853932584269664	0))
(84852.53535522307	(0.00046415888336127773	3.6202183056904658	2.008928571428571	0))
(85070.03544584812	(0.00046415888336127773	3.6202183056904658	2.4861878453038675	0))
(85423.0355929315	(0.00046415888336127773	3.6202183056904658	3.2608695652173916	0))
(86097.53587397329	(0.00046415888336127773	3.6202183056904658	4.736842105263158	0))
(87898.03662418193	(0.00046415888336127773	3.6202183056904658	8.653846153846153	0))
(108486.54520272718	(0.00046415888336127773	3.6202183056904658	50.0	0))
(83597.53483230619	(0.001	3.6202183056904658	1.1363636363636365	0))
(83641.53485063952	(0.001	3.6202183056904658	1.274787535410765	0))
(83697.03487376454	(0.001	3.6202183056904658	1.4516129032258065	0))
(83771.03490459788	(0.001	3.6202183056904658	1.6853932584269664	0))
(83873.0349470979	(0.001	3.6202183056904658	2.008928571428571	0))
(84023.53500980626	(0.001	3.6202183056904658	2.4861878453038675	0))
(84268.53511188964	(0.001	3.6202183056904658	3.2608695652173916	0))
(84735.03530626472	(0.001	3.6202183056904658	4.736842105263158	0))
(85976.03582334827	(0.001	3.6202183056904658	8.653846153846153	0))
(99601.5415006423	(0.001	3.6202183056904658	50.0	0))
(94476.0393650164	(1e-06	7.806807486838919	1.1363636363636365	0))
(94958.03956584983	(1e-06	7.806807486838919	1.274787535410765	0))
(95580.0398250166	(1e-06	7.806807486838919	1.4516129032258065	0))
(96414.54017272509	(1e-06	7.806807486838919	1.6853932584269664	0))
(97592.04066335029	(1e-06	7.806807486838919	2.008928571428571	0))
(99380.04140835059	(1e-06	7.806807486838919	2.4861878453038675	0))
(102416.04267335113	(1e-06	7.806807486838919	3.2608695652173916	0))
(108711.54529647721	(1e-06	7.806807486838919	4.736842105263158	0))
(129687.55403648085	(1e-06	7.806807486838919	8.653846153846153	0))
(0	(1e-06	7.806807486838919	50.0	0))
(86776.53615689007	(2.1544346900318822e-06	7.806807486838919	1.1363636363636365	0))
(87120.03630001513	(2.1544346900318822e-06	7.806807486838919	1.274787535410765	0))
(87562.5364843902	(2.1544346900318822e-06	7.806807486838919	1.4516129032258065	0))
(88152.03673001532	(2.1544346900318822e-06	7.806807486838919	1.6853932584269664	0))
(88979.03707459879	(2.1544346900318822e-06	7.806807486838919	2.008928571428571	0))
(90220.53759189066	(2.1544346900318822e-06	7.806807486838919	2.4861878453038675	0))
(92294.03845584937	(2.1544346900318822e-06	7.806807486838919	3.2608695652173916	0))
(96455.04018960008	(2.1544346900318822e-06	7.806807486838919	4.736842105263158	0))
(109048.04543668561	(2.1544346900318822e-06	7.806807486838919	8.653846153846153	0))
(0	(2.1544346900318822e-06	7.806807486838919	50.0	0))
(80906.03371084739	(4.641588833612782e-06	7.806807486838919	1.1363636363636365	0))
(81155.03381459742	(4.641588833612782e-06	7.806807486838919	1.274787535410765	0))
(81474.03394751415	(4.641588833612782e-06	7.806807486838919	1.4516129032258065	0))
(81898.53412438923	(4.641588833612782e-06	7.806807486838919	1.6853932584269664	0))
(82490.534371056	(4.641588833612782e-06	7.806807486838919	2.008928571428571	0))
(83373.03473876449	(4.641588833612782e-06	7.806807486838919	2.4861878453038675	0))
(84831.03534626473	(4.641588833612782e-06	7.806807486838919	3.2608695652173916	0))
(87696.03654001524	(4.641588833612782e-06	7.806807486838919	4.736842105263158	0))
(95902.03995918333	(4.641588833612782e-06	7.806807486838919	8.653846153846153	0))
(0	(4.641588833612782e-06	7.806807486838919	50.0	0))
(76479.03186626328	(1e-05	7.806807486838919	1.1363636363636365	0))
(76660.03194167998	(1e-05	7.806807486838919	1.274787535410765	0))
(76892.03203834669	(1e-05	7.806807486838919	1.4516129032258065	0))
(77200.03216668007	(1e-05	7.806807486838919	1.6853932584269664	0))
(77628.03234501349	(1e-05	7.806807486838919	2.008928571428571	0))
(78262.5326093886	(1e-05	7.806807486838919	2.4861878453038675	0))
(79303.53304313877	(1e-05	7.806807486838919	3.2608695652173916	0))
(81321.03388376413	(1e-05	7.806807486838919	4.736842105263158	0))
(86908.03621168176	(1e-05	7.806807486838919	8.653846153846153	0))
(202613.58442232685	(1e-05	7.806807486838919	50.0	0))
(73190.03049584605	(2.1544346900318823e-05	7.806807486838919	1.1363636363636365	0))
(73321.53055063773	(2.1544346900318823e-05	7.806807486838919	1.274787535410765	0))
(73490.0306208461	(2.1544346900318823e-05	7.806807486838919	1.4516129032258065	0))
(73713.0307137628	(2.1544346900318823e-05	7.806807486838919	1.6853932584269664	0))
(74022.53084272119	(2.1544346900318823e-05	7.806807486838919	2.008928571428571	0))
(74480.53103355461	(2.1544346900318823e-05	7.806807486838919	2.4861878453038675	0))
(75227.53134480474	(2.1544346900318823e-05	7.806807486838919	3.2608695652173916	0))
(76663.03194292999	(2.1544346900318823e-05	7.806807486838919	4.736842105263158	0))
(80555.53356480566	(2.1544346900318823e-05	7.806807486838919	8.653846153846153	0))
(134986.55624439844	(2.1544346900318823e-05	7.806807486838919	50.0	0))
(70785.0294937623	(4.641588833612772e-05	7.806807486838919	1.1363636363636365	0))
(70880.02953334565	(4.641588833612772e-05	7.806807486838919	1.274787535410765	0))
(71002.029584179	(4.641588833612772e-05	7.806807486838919	1.4516129032258065	0))
(71163.02965126236	(4.641588833612772e-05	7.806807486838919	1.6853932584269664	0))
(71385.52974397074	(4.641588833612772e-05	7.806807486838919	2.008928571428571	0))
(71715.02988126245	(4.641588833612772e-05	7.806807486838919	2.4861878453038675	0))
(72250.53010438755	(4.641588833612772e-05	7.806807486838919	3.2608695652173916	0))
(73274.03053084607	(4.641588833612772e-05	7.806807486838919	4.736842105263158	0))
(76014.53167272154	(4.641588833612772e-05	7.806807486838919	8.653846153846153	0))
(108879.54536647725	(4.641588833612772e-05	7.806807486838919	50.0	0))
(69054.028772512	(0.0001	7.806807486838919	1.1363636363636365	0))
(69122.02880084534	(0.0001	7.806807486838919	1.274787535410765	0))
(69209.02883709535	(0.0001	7.806807486838919	1.4516129032258065	0))
(69324.52888522038	(0.0001	7.806807486838919	1.6853932584269664	0))
(69483.5289514704	(0.0001	7.806807486838919	2.008928571428571	0))
(69719.02904959544	(0.0001	7.806807486838919	2.4861878453038675	0))
(70100.52920855384	(0.0001	7.806807486838919	3.2608695652173916	0))
(70828.02951167896	(0.0001	7.806807486838919	4.736842105263158	0))
(72762.03031751263	(0.0001	7.806807486838919	8.653846153846153	0))
(94219.03925793304	(0.0001	7.806807486838919	50.0	0))
(67824.52826022012	(0.00021544346900318823	7.806807486838919	1.1363636363636365	0))
(67873.02828042845	(0.00021544346900318823	7.806807486838919	1.274787535410765	0))
(67934.52830605347	(0.00021544346900318823	7.806807486838919	1.4516129032258065	0))
(68016.02834001182	(0.00021544346900318823	7.806807486838919	1.6853932584269664	0))
(68129.02838709517	(0.00021544346900318823	7.806807486838919	2.008928571428571	0))
(68295.5284564702	(0.00021544346900318823	7.806807486838919	2.4861878453038675	0))
(68566.02856917858	(0.00021544346900318823	7.806807486838919	3.2608695652173916	0))
(69080.02878334533	(0.00021544346900318823	7.806807486838919	4.736842105263158	0))
(70442.02935084557	(0.00021544346900318823	7.806807486838919	8.653846153846153	0))
(84952.53539688975	(0.00021544346900318823	7.806807486838919	50.0	0))
(66960.52790021997	(0.00046415888336127773	7.806807486838919	1.1363636363636365	0))
(66994.52791438664	(0.00046415888336127773	7.806807486838919	1.274787535410765	0))
(67038.02793251164	(0.00046415888336127773	7.806807486838919	1.4516129032258065	0))
(67095.52795646999	(0.00046415888336127773	7.806807486838919	1.6853932584269664	0))
(67175.02798959501	(0.00046415888336127773	7.806807486838919	2.008928571428571	0))
(67292.02803834502	(0.00046415888336127773	7.806807486838919	2.4861878453038675	0))
(67482.02811751173	(0.00046415888336127773	7.806807486838919	3.2608695652173916	0))
(67843.02826792846	(0.00046415888336127773	7.806807486838919	4.736842105263158	0))
(68798.02866584528	(0.00046415888336127773	7.806807486838919	8.653846153846153	0))
(78773.03282209701	(0.00046415888336127773	7.806807486838919	50.0	0))
(66359.02764959486	(0.001	7.806807486838919	1.1363636363636365	0))
(66383.02765959487	(0.001	7.806807486838919	1.274787535410765	0))
(66413.5276723032	(0.001	7.806807486838919	1.4516129032258065	0))
(66453.52768896987	(0.001	7.806807486838919	1.6853932584269664	0))
(66508.52771188655	(0.001	7.806807486838919	2.008928571428571	0))
(66590.52774605324	(0.001	7.806807486838919	2.4861878453038675	0))
(66723.02780126159	(0.001	7.806807486838919	3.2608695652173916	0))
(66975.02790626163	(0.001	7.806807486838919	4.736842105263158	0))
(67641.02818376175	(0.001	7.806807486838919	8.653846153846153	0))
(74544.03106001295	(0.001	7.806807486838919	50.0	0))
(73930.53080438785	(1e-06	16.83496352713465	1.1363636363636365	0))
(74172.03090501289	(1e-06	16.83496352713465	1.274787535410765	0))
(74482.53103438794	(1e-06	16.83496352713465	1.4516129032258065	0))
(74896.03120667968	(1e-06	16.83496352713465	1.6853932584269664	0))
(75473.03144709644	(1e-06	16.83496352713465	2.008928571428571	0))
(76335.03180626326	(1e-06	16.83496352713465	2.4861878453038675	0))
(77763.53240147184	(1e-06	16.83496352713465	3.2608695652173916	0))
(80584.03357668067	(1e-06	16.83496352713465	4.736842105263158	0))
(88735.03697293208	(1e-06	16.83496352713465	8.653846153846153	0))
(0	(1e-06	16.83496352713465	50.0	0))
(68642.5286010536	(2.1544346900318822e-06	16.83496352713465	1.1363636363636365	0))
(68822.52867605363	(2.1544346900318822e-06	16.83496352713465	1.274787535410765	0))
(69052.528771887	(2.1544346900318822e-06	16.83496352713465	1.4516129032258065	0))
(69358.52889938705	(2.1544346900318822e-06	16.83496352713465	1.6853932584269664	0))
(69784.52907688712	(2.1544346900318822e-06	16.83496352713465	2.008928571428571	0))
(70417.0293404289	(2.1544346900318822e-06	16.83496352713465	2.4861878453038675	0))
(71456.52977355408	(2.1544346900318822e-06	16.83496352713465	3.2608695652173916	0))
(73480.03061667943	(2.1544346900318822e-06	16.83496352713465	4.736842105263158	0))
(79121.53296730541	(2.1544346900318822e-06	16.83496352713465	8.653846153846153	0))
(192795.58033149183	(2.1544346900318822e-06	16.83496352713465	50.0	0))
(64519.526883136205	(4.641588833612782e-06	16.83496352713465	1.1363636363636365	0))
(64654.0269391779	(4.641588833612782e-06	16.83496352713465	1.274787535410765	0))
(64826.02701084459	(4.641588833612782e-06	16.83496352713465	1.4516129032258065	0))
(65054.02710584463	(4.641588833612782e-06	16.83496352713465	1.6853932584269664	0))
(65370.52723771969	(4.641588833612782e-06	16.83496352713465	2.008928571428571	0))
(65839.52743313643	(4.641588833612782e-06	16.83496352713465	2.4861878453038675	0))
(66605.52775230324	(4.641588833612782e-06	16.83496352713465	3.2608695652173916	0))
(68080.52836688682	(4.641588833612782e-06	16.83496352713465	4.736842105263158	0))
(72097.53004063752	(4.641588833612782e-06	16.83496352713465	8.653846153846153	0))
(127586.55316106383	(4.641588833612782e-06	16.83496352713465	50.0	0))
(61358.02556584399	(1e-05	16.83496352713465	1.1363636363636365	0))
(61458.525607719006	(1e-05	16.83496352713465	1.274787535410765	0))
(61587.0256612607	(1e-05	16.83496352713465	1.4516129032258065	0))
(61756.525731885726	(1e-05	16.83496352713465	1.6853932584269664	0))
(61992.02583001077	(1e-05	16.83496352713465	2.008928571428571	0))
(62340.02597501083	(1e-05	16.83496352713465	2.4861878453038675	0))
(62905.52621063593	(1e-05	16.83496352713465	3.2608695652173916	0))
(63988.52666188611	(1e-05	16.83496352713465	4.736842105263158	0))
(66891.02787126161	(1e-05	16.83496352713465	8.653846153846153	0))
(101173.04215543425	(1e-05	16.83496352713465	50.0	0))
(58980.02457501025	(2.1544346900318823e-05	16.83496352713465	1.1363636363636365	0))
(59054.52460605193	(2.1544346900318823e-05	16.83496352713465	1.274787535410765	0))
(59149.524645635276	(2.1544346900318823e-05	16.83496352713465	1.4516129032258065	0))
(59275.024697926965	(2.1544346900318823e-05	16.83496352713465	1.6853932584269664	0))
(59449.02477042699	(2.1544346900318823e-05	16.83496352713465	2.008928571428571	0))
(59705.524877302036	(2.1544346900318823e-05	16.83496352713465	2.4861878453038675	0))
(60122.52505105211	(2.1544346900318823e-05	16.83496352713465	3.2608695652173916	0))
(60916.025381677246	(2.1544346900318823e-05	16.83496352713465	4.736842105263158	0))
(63023.52625980262	(2.1544346900318823e-05	16.83496352713465	8.653846153846153	0))
(85917.53579897326	(2.1544346900318823e-05	16.83496352713465	50.0	0))
(57225.52384396827	(4.641588833612772e-05	16.83496352713465	1.1363636363636365	0))
(57280.023866676616	(4.641588833612772e-05	16.83496352713465	1.274787535410765	0))
(57349.523895634964	(4.641588833612772e-05	16.83496352713465	1.4516129032258065	0))
(57441.52393396831	(4.641588833612772e-05	16.83496352713465	1.6853932584269664	0))
(57569.02398709334	(4.641588833612772e-05	16.83496352713465	2.008928571428571	0))
(57756.524065218364	(4.641588833612772e-05	16.83496352713465	2.4861878453038675	0))
(58061.02419209342	(4.641588833612772e-05	16.83496352713465	3.2608695652173916	0))
(58639.524433135186	(4.641588833612772e-05	16.83496352713465	4.736842105263158	0))
(60166.525069385454	(4.641588833612772e-05	16.83496352713465	8.653846153846153	0))
(76017.03167376321	(4.641588833612772e-05	16.83496352713465	50.0	0))
(55954.52331438472	(0.0001	16.83496352713465	1.1363636363636365	0))
(55993.52333063473	(0.0001	16.83496352713465	1.274787535410765	0))
(56044.0233516764	(0.0001	16.83496352713465	1.4516129032258065	0))
(56111.023379593076	(0.0001	16.83496352713465	1.6853932584269664	0))
(56203.02341792643	(0.0001	16.83496352713465	2.008928571428571	0))
(56338.52347438478	(0.0001	16.83496352713465	2.4861878453038675	0))
(56558.52356605149	(0.0001	16.83496352713465	3.2608695652173916	0))
(56976.0237400099	(0.0001	16.83496352713465	4.736842105263158	0))
(58076.024198343424	(0.0001	16.83496352713465	8.653846153846153	0))
(69236.52884855369	(0.0001	16.83496352713465	50.0	0))
(55047.522936467896	(0.00021544346900318823	16.83496352713465	1.1363636363636365	0))
(55075.52294813457	(0.00021544346900318823	16.83496352713465	1.274787535410765	0))
(55111.52296313457	(0.00021544346900318823	16.83496352713465	1.4516129032258065	0))
(55159.022982926246	(0.00021544346900318823	16.83496352713465	1.6853932584269664	0))
(55225.02301042626	(0.00021544346900318823	16.83496352713465	2.008928571428571	0))
(55322.023050842945	(0.00021544346900318823	16.83496352713465	2.4861878453038675	0))
(55479.52311646797	(0.00021544346900318823	16.83496352713465	3.2608695652173916	0))
(55777.52324063469	(0.00021544346900318823	16.83496352713465	4.736842105263158	0))
(56563.52356813483	(0.00021544346900318823	16.83496352713465	8.653846153846153	0))
(64470.0268625112	(0.00021544346900318823	16.83496352713465	50.0	0))
(54408.02267000945	(0.00046415888336127773	16.83496352713465	1.1363636363636365	0))
(54428.022678342786	(0.00046415888336127773	16.83496352713465	1.274787535410765	0))
(54453.522688967794	(0.00046415888336127773	16.83496352713465	1.4516129032258065	0))
(54487.52270313446	(0.00046415888336127773	16.83496352713465	1.6853932584269664	0))
(54534.02272250947	(0.00046415888336127773	16.83496352713465	2.008928571428571	0))
(54602.522751051154	(0.00046415888336127773	16.83496352713465	2.4861878453038675	0))
(54713.52279730117	(0.00046415888336127773	16.83496352713465	3.2608695652173916	0))
(54925.02288542621	(0.00046415888336127773	16.83496352713465	4.736842105263158	0))
(55481.5231173013	(0.00046415888336127773	16.83496352713465	8.653846153846153	0))
(61082.02545084395	(0.00046415888336127773	16.83496352713465	50.0	0))
(53962.02248417604	(0.001	16.83496352713465	1.1363636363636365	0))
(53976.022490009374	(0.001	16.83496352713465	1.274787535410765	0))
(53994.02249750938	(0.001	16.83496352713465	1.4516129032258065	0))
(54017.52250730105	(0.001	16.83496352713465	1.6853932584269664	0))
(54050.02252084272	(0.001	16.83496352713465	2.008928571428571	0))
(54098.52254105106	(0.001	16.83496352713465	2.4861878453038675	0))
(54176.522573551076	(0.001	16.83496352713465	3.2608695652173916	0))
(54324.52263521777	(0.001	16.83496352713465	4.736842105263158	0))
(54715.5227981345	(0.001	16.83496352713465	8.653846153846153	0))
(58668.52444521852	(0.001	16.83496352713465	50.0	0))
(59584.52482688535	(1e-06	36.303700000000006	1.1363636363636365	0))
(59719.02488292704	(1e-06	36.303700000000006	1.274787535410765	0))
(59891.52495480207	(1e-06	36.303700000000006	1.4516129032258065	0))
(60120.025050010445	(1e-06	36.303700000000006	1.6853932584269664	0))
(60437.52518230217	(1e-06	36.303700000000006	2.008928571428571	0))
(60909.025378760576	(1e-06	36.303700000000006	2.4861878453038675	0))
(61680.52570021905	(1e-06	36.303700000000006	3.2608695652173916	0))
(63172.526321885976	(1e-06	36.303700000000006	4.736842105263158	0))
(67266.52802772002	(1e-06	36.303700000000006	8.653846153846153	0))
(123903.05162627152	(1e-06	36.303700000000006	50.0	0))
(55718.52321605135	(2.1544346900318822e-06	36.303700000000006	1.1363636363636365	0))
(55822.02325917636	(2.1544346900318822e-06	36.303700000000006	1.274787535410765	0))
(55953.52331396805	(2.1544346900318822e-06	36.303700000000006	1.4516129032258065	0))
(56128.02338667642	(2.1544346900318822e-06	36.303700000000006	1.6853932584269664	0))
(56370.02348750979	(2.1544346900318822e-06	36.303700000000006	2.008928571428571	0))
(56728.52363688486	(2.1544346900318822e-06	36.303700000000006	2.4861878453038675	0))
(57312.023880009954	(2.1544346900318822e-06	36.303700000000006	3.2608695652173916	0))
(58432.52434688515	(2.1544346900318822e-06	36.303700000000006	4.736842105263158	0))
(61452.52560521901	(2.1544346900318822e-06	36.303700000000006	8.653846153846153	0))
(97098.5404577252	(2.1544346900318822e-06	36.303700000000006	50.0	0))
(52658.02194084248	(4.641588833612782e-06	36.303700000000006	1.1363636363636365	0))
(52737.02197375916	(4.641588833612782e-06	36.303700000000006	1.274787535410765	0))
(52838.022015842515	(4.641588833612782e-06	36.303700000000006	1.4516129032258065	0))
(52971.0220712592	(4.641588833612782e-06	36.303700000000006	1.6853932584269664	0))
(53156.02214834256	(4.641588833612782e-06	36.303700000000006	2.008928571428571	0))
(53428.52226188428	(4.641588833612782e-06	36.303700000000006	2.4861878453038675	0))
(53871.522446467694	(4.641588833612782e-06	36.303700000000006	3.2608695652173916	0))
(54717.022798759506	(4.641588833612782e-06	36.303700000000006	4.736842105263158	0))
(56968.5237368849	(4.641588833612782e-06	36.303700000000006	8.653846153846153	0))
(81263.53385980579	(4.641588833612782e-06	36.303700000000006	50.0	0))
(50283.02095125873	(1e-05	36.303700000000006	1.1363636363636365	0))
(50343.02097625875	(1e-05	36.303700000000006	1.274787535410765	0))
(50420.02100834209	(1e-05	36.303700000000006	1.4516129032258065	0))
(50521.02105042544	(1e-05	36.303700000000006	1.6853932584269664	0))
(50661.0211087588	(1e-05	36.303700000000006	2.008928571428571	0))
(50867.5211948005	(1e-05	36.303700000000006	2.4861878453038675	0))
(51202.52133438389	(1e-05	36.303700000000006	3.2608695652173916	0))
(51839.52159980067	(1e-05	36.303700000000006	4.736842105263158	0))
(53522.522301050965	(1e-05	36.303700000000006	8.653846153846153	0))
(70736.52947355395	(1e-05	36.303700000000006	50.0	0))
(48480.52020021676	(2.1544346900318823e-05	36.303700000000006	1.1363636363636365	0))
(48526.020219175094	(2.1544346900318823e-05	36.303700000000006	1.274787535410765	0))
(48583.52024313344	(2.1544346900318823e-05	36.303700000000006	1.4516129032258065	0))
(48659.52027480012	(2.1544346900318823e-05	36.303700000000006	1.6853932584269664	0))
(48764.52031855014	(2.1544346900318823e-05	36.303700000000006	2.008928571428571	0))
(48919.520383133495	(2.1544346900318823e-05	36.303700000000006	2.4861878453038675	0))
(49170.52048771687	(2.1544346900318823e-05	36.303700000000006	3.2608695652173916	0))
(49647.02068625862	(2.1544346900318823e-05	36.303700000000006	4.736842105263158	0))
(50899.02120792551	(2.1544346900318823e-05	36.303700000000006	8.653846153846153	0))
(63333.52638896933	(2.1544346900318823e-05	36.303700000000006	50.0	0))
(47142.51964271652	(4.641588833612772e-05	36.303700000000006	1.1363636363636365	0))
(47176.019656674864	(4.641588833612772e-05	36.303700000000006	1.274787535410765	0))
(47218.5196743832	(4.641588833612772e-05	36.303700000000006	1.4516129032258065	0))
(47275.01969792488	(4.641588833612772e-05	36.303700000000006	1.6853932584269664	0))
(47352.51973021656	(4.641588833612772e-05	36.303700000000006	2.008928571428571	0))
(47467.519778133246	(4.641588833612772e-05	36.303700000000006	2.4861878453038675	0))
(47653.019855424944	(4.641588833612772e-05	36.303700000000006	3.2608695652173916	0))
(48005.020002091675	(4.641588833612772e-05	36.303700000000006	4.736842105263158	0))
(48929.020387091834	(4.641588833612772e-05	36.303700000000006	8.653846153846153	0))
(57979.52415813507	(4.641588833612772e-05	36.303700000000006	50.0	0))
(46168.019236674685	(0.0001	36.303700000000006	1.1363636363636365	0))
(46192.51924688302	(0.0001	36.303700000000006	1.274787535410765	0))
(46223.519259799694	(0.0001	36.303700000000006	1.4516129032258065	0))
(46265.01927709137	(0.0001	36.303700000000006	1.6853932584269664	0))
(46321.519300633045	(0.0001	36.303700000000006	2.008928571428571	0))
(46405.519335633064	(0.0001	36.303700000000006	2.4861878453038675	0))
(46541.01939209142	(0.0001	36.303700000000006	3.2608695652173916	0))
(46797.51949896646	(0.0001	36.303700000000006	4.736842105263158	0))
(47471.51977979991	(0.0001	36.303700000000006	8.653846153846153	0))
(54059.522524801054	(0.0001	36.303700000000006	50.0	0))
(45470.51894604957	(0.00021544346900318823	36.303700000000006	1.1363636363636365	0))
(45488.018953341234	(0.00021544346900318823	36.303700000000006	1.274787535410765	0))
(45510.51896271624	(0.00021544346900318823	36.303700000000006	1.4516129032258065	0))
(45540.01897500791	(0.00021544346900318823	36.303700000000006	1.6853932584269664	0))
(45581.01899209125	(0.00021544346900318823	36.303700000000006	2.008928571428571	0))
(45641.51901729959	(0.00021544346900318823	36.303700000000006	2.4861878453038675	0))
(45739.01905792461	(0.00021544346900318823	36.303700000000006	3.2608695652173916	0))
(45924.01913500798	(0.00021544346900318823	36.303700000000006	4.736842105263158	0))
(46409.51933729973	(0.00021544346900318823	36.303700000000006	8.653846153846153	0))
(51182.02132584222	(0.00021544346900318823	36.303700000000006	50.0	0))
(44978.018740841144	(0.00046415888336127773	36.303700000000006	1.1363636363636365	0))
(44990.51874604948	(0.00046415888336127773	36.303700000000006	1.274787535410765	0))
(45006.518752716154	(0.00046415888336127773	36.303700000000006	1.4516129032258065	0))
(45027.518761466155	(0.00046415888336127773	36.303700000000006	1.6853932584269664	0))
(45056.51877354949	(0.00046415888336127773	36.303700000000006	2.008928571428571	0))
(45099.518791466166	(0.00046415888336127773	36.303700000000006	2.4861878453038675	0))
(45168.51882021618	(0.00046415888336127773	36.303700000000006	3.2608695652173916	0))
(45300.5188752162	(0.00046415888336127773	36.303700000000006	4.736842105263158	0))
(45646.519019382926	(0.00046415888336127773	36.303700000000006	8.653846153846153	0))
(49078.520449383526	(0.00046415888336127773	36.303700000000006	50.0	0))
(44633.51859729942	(0.001	36.303700000000006	1.1363636363636365	0))
(44642.51860104942	(0.001	36.303700000000006	1.274787535410765	0))
(44653.51860563276	(0.001	36.303700000000006	1.4516129032258065	0))
(44668.51861188276	(0.001	36.303700000000006	1.6853932584269664	0))
(44689.01862042443	(0.001	36.303700000000006	2.008928571428571	0))
(44719.01863292443	(0.001	36.303700000000006	2.4861878453038675	0))
(44768.01865334111	(0.001	36.303700000000006	3.2608695652173916	0))
(44860.51869188279	(0.001	36.303700000000006	4.736842105263158	0))
(45104.5187935495	(0.001	36.303700000000006	8.653846153846153	0))
(47551.51981313326	(0.001	36.303700000000006	50.0	0))
