# Supplementary material for: Cooperative stability renders protein complex formation more robust and controllable
Source: Sci Rep. 2022 Jun 21;12:10490. doi: 10.1038/s41598-022-14362-z (PMC9213465; doi:10.1038/s41598-022-14362-z)
Supplement: Supplementary file 10 — Supplementary Information 10. [file 41598_2022_14362_MOESM10_ESM.zip › mathematical_modeling_of_complex_formation/data/o_with_recover_n.txt]

(322318.1342992227	(1e-06	0.036	1.1363636363636365	0))
(288268.62011192506	(1e-06	0.036	1.274787535410765	0))
(253888.6057869191	(1e-06	0.036	1.4516129032258065	0))
(219197.0913321214	(1e-06	0.036	1.6853932584269664	0))
(184229.57676232368	(1e-06	0.036	2.008928571428571	0))
(149038.06209919255	(1e-06	0.036	2.4861878453038675	0))
(113685.54736897808	(1e-06	0.036	3.2608695652173916	0))
(78242.53260105525	(1e-06	0.036	4.736842105263158	0))
(42785.01782709076	(1e-06	0.036	8.653846153846153	0))
(7392.003080001284	(1e-06	0.036	50.0	0))
(319362.6330677638	(2.1544346900318822e-06	0.036	1.1363636363636365	0))
(286502.1193758831	(2.1544346900318822e-06	0.036	1.274787535410765	0))
(253056.10544004396	(2.1544346900318822e-06	0.036	1.4516129032258065	0))
(219033.09126378805	(2.1544346900318822e-06	0.036	1.6853932584269664	0))
(184475.5768648237	(2.1544346900318822e-06	0.036	2.008928571428571	0))
(149459.56227481764	(2.1544346900318822e-06	0.036	2.4861878453038675	0))
(114094.04753918649	(2.1544346900318822e-06	0.036	3.2608695652173916	0))
(78518.03271584697	(2.1544346900318822e-06	0.036	4.736842105263158	0))
(42893.51787229912	(2.1544346900318822e-06	0.036	8.653846153846153	0))
(7396.003081667951	(2.1544346900318822e-06	0.036	50.0	0))
(314058.13085755456	(4.641588833612782e-06	0.036	1.1363636363636365	0))
(282979.11790796585	(4.641588833612782e-06	0.036	1.274787535410765	0))
(251085.10461879362	(4.641588833612782e-06	0.036	1.4516129032258065	0))
(218309.09096212126	(4.641588833612782e-06	0.036	1.6853932584269664	0))
(184629.07692878207	(4.641588833612782e-06	0.036	2.008928571428571	0))
(150089.0625371094	(4.641588833612782e-06	0.036	2.4861878453038675	0))
(114821.54784231161	(4.641588833612782e-06	0.036	3.2608695652173916	0))
(79055.5329398054	(4.641588833612782e-06	0.036	4.736842105263158	0))
(43117.51796563249	(4.641588833612782e-06	0.036	8.653846153846153	0))
(7405.003085417953	(4.641588833612782e-06	0.036	50.0	0))
(305940.12747505313	(1e-05	0.036	1.1363636363636365	0))
(276858.61535775644	(1e-05	0.036	1.274787535410765	0))
(246967.10290295957	(1e-05	0.036	1.4516129032258065	0))
(216074.5900310792	(1e-05	0.036	1.6853932584269664	0))
(183993.5766639903	(1e-05	0.036	2.008928571428571	0))
(150587.5627448178	(1e-05	0.036	2.4861878453038675	0))
(115845.54826897845	(1e-05	0.036	3.2608695652173916	0))
(79988.03332834723	(1e-05	0.036	4.736842105263158	0))
(43556.018148340896	(1e-05	0.036	8.653846153846153	0))
(7423.003092917956	(1e-05	0.036	50.0	0))
(295843.12326796807	(2.1544346900318823e-05	0.036	1.1363636363636365	0))
(268264.1117767133	(2.1544346900318823e-05	0.036	1.274787535410765	0))
(240135.1000562917	(2.1544346900318823e-05	0.036	1.4516129032258065	0))
(211232.58801357835	(2.1544346900318823e-05	0.036	1.6853932584269664	0))
(181255.07552294814	(2.1544346900318823e-05	0.036	2.008928571428571	0))
(149824.56242690101	(2.1544346900318823e-05	0.036	2.4861878453038675	0))
(116548.04856168691	(2.1544346900318823e-05	0.036	3.2608695652173916	0))
(81232.03384668077	(2.1544346900318823e-05	0.036	4.736842105263158	0))
(44328.51847021603	(2.1544346900318823e-05	0.036	8.653846153846153	0))
(7460.503108542963	(2.1544346900318823e-05	0.036	50.0	0))
(285624.1190100496	(4.641588833612772e-05	0.036	1.1363636363636365	0))
(258720.60780025326	(4.641588833612772e-05	0.036	1.274787535410765	0))
(231537.59647399856	(4.641588833612772e-05	0.036	1.4516129032258065	0))
(203927.5849698271	(4.641588833612772e-05	0.036	1.6853932584269664	0))
(175658.07319086386	(4.641588833612772e-05	0.036	2.008928571428571	0))
(146353.0609804421	(4.641588833612772e-05	0.036	2.4861878453038675	0))
(115405.0480854367	(4.641588833612772e-05	0.036	3.2608695652173916	0))
(81953.03414709757	(4.641588833612772e-05	0.036	4.736842105263158	0))
(45401.01891709122	(4.641588833612772e-05	0.036	8.653846153846153	0))
(7536.003140001309	(4.641588833612772e-05	0.036	50.0	0))
(276813.6153390064	(0.0001	0.036	1.1363636363636365	0))
(250008.10417004343	(0.0001	0.036	1.274787535410765	0))
(223060.0929417054	(0.0001	0.036	1.4516129032258065	0))
(195892.0816217007	(0.0001	0.036	1.6853932584269664	0))
(168383.07015961257	(0.0001	0.036	2.008928571428571	0))
(140327.55846981605	(0.0001	0.036	2.4861878453038675	0))
(111330.04638751934	(0.0001	0.036	3.2608695652173916	0))
(80529.03355376399	(0.0001	0.036	4.736842105263158	0))
(46146.51922771635	(0.0001	0.036	8.653846153846153	0))
(7674.003197501333	(0.0001	0.036	50.0	0))
(269966.1124858802	(0.00021544346900318823	0.036	1.1363636363636365	0))
(243032.10126337555	(0.00021544346900318823	0.036	1.274787535410765	0))
(216004.59000191253	(0.00021544346900318823	0.036	1.4516129032258065	0))
(188834.07868086614	(0.00021544346900318823	0.036	1.6853932584269664	0))
(161451.06727127804	(0.00021544346900318823	0.036	2.008928571428571	0))
(133753.55573064822	(0.00021544346900318823	0.036	2.4861878453038675	0))
(105568.043986685	(0.00021544346900318823	0.036	3.2608695652173916	0))
(76507.5318781383	(0.00021544346900318823	0.036	4.736842105263158	0))
(45245.51885229952	(0.00021544346900318823	0.036	8.653846153846153	0))
(7889.0032870847035	(0.00021544346900318823	0.036	50.0	0))
(264952.610396921	(0.00046415888336127773	0.036	1.1363636363636365	0))
(237856.099106708	(0.00046415888336127773	0.036	1.274787535410765	0))
(210686.08778586992	(0.00046415888336127773	0.036	1.4516129032258065	0))
(183403.57641815685	(0.00046415888336127773	0.036	1.6853932584269664	0))
(155956.56498190208	(0.00046415888336127773	0.036	2.008928571428571	0))
(128275.55344814729	(0.00046415888336127773	0.036	2.4861878453038675	0))
(100264.54177689241	(0.00046415888336127773	0.036	3.2608695652173916	0))
(71773.52990563746	(0.00046415888336127773	0.036	4.736842105263158	0))
(42375.517656465694	(0.00046415888336127773	0.036	8.653846153846153	0))
(8117.003382084743	(0.00046415888336127773	0.036	50.0	0))
(261398.60891608708	(0.001	0.036	1.1363636363636365	0))
(234168.597570249	(0.001	0.036	1.274787535410765	0))
(206879.5861998276	(0.001	0.036	1.4516129032258065	0))
(179499.57479148952	(0.001	0.036	1.6853932584269664	0))
(151987.5633281514	(0.001	0.036	2.008928571428571	0))
(124287.55178647992	(0.001	0.036	2.4861878453038675	0))
(96326.5401360584	(0.001	0.036	3.2608695652173916	0))
(68012.02833834515	(0.001	0.036	4.736842105263158	0))
(39214.516339381815	(0.001	0.036	8.653846153846153	0))
(8121.00338375141	(0.001	0.036	50.0	0))
(319357.63306568045	(1e-06	0.07763207790105872	1.1363636363636365	0))
(286499.1193746331	(1e-06	0.07763207790105872	1.274787535410765	0))
(253054.60543941896	(1e-06	0.07763207790105872	1.4516129032258065	0))
(219033.09126378805	(1e-06	0.07763207790105872	1.6853932584269664	0))
(184476.07686503205	(1e-06	0.07763207790105872	2.008928571428571	0))
(149460.06227502596	(1e-06	0.07763207790105872	2.4861878453038675	0))
(114094.54753939481	(1e-06	0.07763207790105872	3.2608695652173916	0))
(78518.5327160553	(1e-06	0.07763207790105872	4.736842105263158	0))
(42894.01787250745	(1e-06	0.07763207790105872	8.653846153846153	0))
(7396.003081667951	(1e-06	0.07763207790105872	50.0	0))
(314050.13085422124	(2.1544346900318822e-06	0.07763207790105872	1.1363636363636365	0))
(282973.61790567415	(2.1544346900318822e-06	0.07763207790105872	1.274787535410765	0))
(251081.60461733528	(2.1544346900318822e-06	0.07763207790105872	1.4516129032258065	0))
(218307.59096149626	(2.1544346900318822e-06	0.07763207790105872	1.6853932584269664	0))
(184628.57692857375	(2.1544346900318822e-06	0.07763207790105872	2.008928571428571	0))
(150090.06253752607	(2.1544346900318822e-06	0.07763207790105872	2.4861878453038675	0))
(114822.54784272828	(2.1544346900318822e-06	0.07763207790105872	3.2608695652173916	0))
(79056.53294022207	(2.1544346900318822e-06	0.07763207790105872	4.736842105263158	0))
(43117.51796563249	(2.1544346900318822e-06	0.07763207790105872	8.653846153846153	0))
(7405.003085417953	(2.1544346900318822e-06	0.07763207790105872	50.0	0))
(305928.6274702615	(4.641588833612782e-06	0.07763207790105872	1.1363636363636365	0))
(276849.6153540064	(4.641588833612782e-06	0.07763207790105872	1.274787535410765	0))
(246960.60290025122	(4.641588833612782e-06	0.07763207790105872	1.4516129032258065	0))
(216070.59002941253	(4.641588833612782e-06	0.07763207790105872	1.6853932584269664	0))
(183992.0766633653	(4.641588833612782e-06	0.07763207790105872	2.008928571428571	0))
(150587.5627448178	(4.641588833612782e-06	0.07763207790105872	2.4861878453038675	0))
(115847.04826960346	(4.641588833612782e-06	0.07763207790105872	3.2608695652173916	0))
(79989.53332897223	(4.641588833612782e-06	0.07763207790105872	4.736842105263158	0))
(43556.518148549236	(4.641588833612782e-06	0.07763207790105872	8.653846153846153	0))
(7423.003092917956	(4.641588833612782e-06	0.07763207790105872	50.0	0))
(295830.1232625514	(1e-05	0.07763207790105872	1.1363636363636365	0))
(268252.61177192157	(1e-05	0.07763207790105872	1.274787535410765	0))
(240125.60005233338	(1e-05	0.07763207790105872	1.4516129032258065	0))
(211225.08801045336	(1e-05	0.07763207790105872	1.6853932584269664	0))
(181250.0755208648	(1e-05	0.07763207790105872	2.008928571428571	0))
(149822.06242585936	(1e-05	0.07763207790105872	2.4861878453038675	0))
(116548.04856168691	(1e-05	0.07763207790105872	3.2608695652173916	0))
(81233.53384730578	(1e-05	0.07763207790105872	4.736842105263158	0))
(44330.01847084103	(1e-05	0.07763207790105872	8.653846153846153	0))
(7460.503108542963	(1e-05	0.07763207790105872	50.0	0))
(285612.11900504964	(2.1544346900318823e-05	0.07763207790105872	1.1363636363636365	0))
(258709.1077954616	(2.1544346900318823e-05	0.07763207790105872	1.274787535410765	0))
(231527.09646962356	(2.1544346900318823e-05	0.07763207790105872	1.4516129032258065	0))
(203917.5849656604	(2.1544346900318823e-05	0.07763207790105872	1.6853932584269664	0))
(175649.57318732218	(2.1544346900318823e-05	0.07763207790105872	2.008928571428571	0))
(146346.56097773375	(2.1544346900318823e-05	0.07763207790105872	2.4861878453038675	0))
(115401.54808397838	(2.1544346900318823e-05	0.07763207790105872	3.2608695652173916	0))
(81952.53414688923	(2.1544346900318823e-05	0.07763207790105872	4.736842105263158	0))
(45402.51891771622	(2.1544346900318823e-05	0.07763207790105872	8.653846153846153	0))
(7536.003140001309	(2.1544346900318823e-05	0.07763207790105872	50.0	0))
(276804.11533504806	(4.641588833612772e-05	0.07763207790105872	1.1363636363636365	0))
(249998.6041660851	(4.641588833612772e-05	0.07763207790105872	1.274787535410765	0))
(223050.59293774707	(4.641588833612772e-05	0.07763207790105872	1.4516129032258065	0))
(195883.0816179507	(4.641588833612772e-05	0.07763207790105872	1.6853932584269664	0))
(168374.07015586257	(4.641588833612772e-05	0.07763207790105872	2.008928571428571	0))
(140319.5584664827	(4.641588833612772e-05	0.07763207790105872	2.4861878453038675	0))
(111323.54638481101	(4.641588833612772e-05	0.07763207790105872	3.2608695652173916	0))
(80525.53355230566	(4.641588833612772e-05	0.07763207790105872	4.736842105263158	0))
(46147.019227924684	(4.641588833612772e-05	0.07763207790105872	8.653846153846153	0))
(7674.003197501333	(4.641588833612772e-05	0.07763207790105872	50.0	0))
(269959.11248296354	(0.0001	0.07763207790105872	1.1363636363636365	0))
(243024.60126025055	(0.0001	0.07763207790105872	1.274787535410765	0))
(215997.08999878753	(0.0001	0.07763207790105872	1.4516129032258065	0))
(188826.57867774114	(0.0001	0.07763207790105872	1.6853932584269664	0))
(161443.56726815304	(0.0001	0.07763207790105872	2.008928571428571	0))
(133746.05572752323	(0.0001	0.07763207790105872	2.4861878453038675	0))
(105561.04398376834	(0.0001	0.07763207790105872	3.2608695652173916	0))
(76502.03187584662	(0.0001	0.07763207790105872	4.736842105263158	0))
(45243.01885125786	(0.0001	0.07763207790105872	8.653846153846153	0))
(7889.0032870847035	(0.0001	0.07763207790105872	50.0	0))
(264947.11039462936	(0.00021544346900318823	0.07763207790105872	1.1363636363636365	0))
(237850.59910441632	(0.00021544346900318823	0.07763207790105872	1.274787535410765	0))
(210680.58778357826	(0.00021544346900318823	0.07763207790105872	1.4516129032258065	0))
(183398.0764158652	(0.00021544346900318823	0.07763207790105872	1.6853932584269664	0))
(155951.0649796104	(0.00021544346900318823	0.07763207790105872	2.008928571428571	0))
(128270.0534458556	(0.00021544346900318823	0.07763207790105872	2.4861878453038675	0))
(100259.04177460074	(0.00021544346900318823	0.07763207790105872	3.2608695652173916	0))
(71768.0299033458	(0.00021544346900318823	0.07763207790105872	4.736842105263158	0))
(42371.51765479903	(0.00021544346900318823	0.07763207790105872	8.653846153846153	0))
(8117.003382084743	(0.00021544346900318823	0.07763207790105872	50.0	0))
(261394.60891442042	(0.00046415888336127773	0.07763207790105872	1.1363636363636365	0))
(234165.09756879066	(0.00046415888336127773	0.07763207790105872	1.274787535410765	0))
(206875.58619816092	(0.00046415888336127773	0.07763207790105872	1.4516129032258065	0))
(179495.57478982286	(0.00046415888336127773	0.07763207790105872	1.6853932584269664	0))
(151983.56332648473	(0.00046415888336127773	0.07763207790105872	2.008928571428571	0))
(124283.05178460492	(0.00046415888336127773	0.07763207790105872	2.4861878453038675	0))
(96322.54013439173	(0.00046415888336127773	0.07763207790105872	3.2608695652173916	0))
(68008.02833667849	(0.00046415888336127773	0.07763207790105872	4.736842105263158	0))
(39211.01633792348	(0.00046415888336127773	0.07763207790105872	8.653846153846153	0))
(8120.503383543077	(0.00046415888336127773	0.07763207790105872	50.0	0))
(258920.1078833783	(0.001	0.07763207790105872	1.1363636363636365	0))
(231593.5964973319	(0.001	0.07763207790105872	1.274787535410765	0))
(204221.0850921188	(0.001	0.07763207790105872	1.4516129032258065	0))
(176778.57365773903	(0.001	0.07763207790105872	1.6853932584269664	0))
(149232.56218023426	(0.001	0.07763207790105872	2.008928571428571	0))
(121540.55064189612	(0.001	0.07763207790105872	2.4861878453038675	0))
(93645.5390189746	(0.001	0.07763207790105872	3.2608695652173916	0))
(65474.52728105304	(0.001	0.07763207790105872	4.736842105263158	0))
(36946.515394381415	(0.001	0.07763207790105872	8.653846153846153	0))
(7642.503184376327	(0.001	0.07763207790105872	50.0	0))
(314042.13085088786	(1e-06	0.16740943108989023	1.1363636363636365	0))
(282967.61790317413	(1e-06	0.16740943108989023	1.274787535410765	0))
(251078.10461587695	(1e-06	0.16740943108989023	1.4516129032258065	0))
(218306.09096087125	(1e-06	0.16740943108989023	1.6853932584269664	0))
(184628.57692857375	(1e-06	0.16740943108989023	2.008928571428571	0))
(150090.5625377344	(1e-06	0.16740943108989023	2.4861878453038675	0))
(114823.54784314494	(1e-06	0.16740943108989023	3.2608695652173916	0))
(79057.03294043039	(1e-06	0.16740943108989023	4.736842105263158	0))
(43118.01796584082	(1e-06	0.16740943108989023	8.653846153846153	0))
(7405.003085417953	(1e-06	0.16740943108989023	50.0	0))
(305917.1274654698	(2.1544346900318822e-06	0.16740943108989023	1.1363636363636365	0))
(276840.61535025644	(2.1544346900318822e-06	0.16740943108989023	1.274787535410765	0))
(246953.60289733455	(2.1544346900318822e-06	0.16740943108989023	1.4516129032258065	0))
(216066.09002753752	(2.1544346900318822e-06	0.16740943108989023	1.6853932584269664	0))
(183990.07666253197	(2.1544346900318822e-06	0.16740943108989023	2.008928571428571	0))
(150587.5627448178	(2.1544346900318822e-06	0.16740943108989023	2.4861878453038675	0))
(115848.54827022845	(2.1544346900318822e-06	0.16740943108989023	3.2608695652173916	0))
(79990.5333293889	(2.1544346900318822e-06	0.16740943108989023	4.736842105263158	0))
(43557.5181489659	(2.1544346900318822e-06	0.16740943108989023	8.653846153846153	0))
(7423.003092917956	(2.1544346900318822e-06	0.16740943108989023	50.0	0))
(295817.6232573431	(4.641588833612782e-06	0.16740943108989023	1.1363636363636365	0))
(268241.1117671299	(4.641588833612782e-06	0.16740943108989023	1.274787535410765	0))
(240115.6000481667	(4.641588833612782e-06	0.16740943108989023	1.4516129032258065	0))
(211217.58800732836	(4.641588833612782e-06	0.16740943108989023	1.6853932584269664	0))
(181245.0755187815	(4.641588833612782e-06	0.16740943108989023	2.008928571428571	0))
(149819.56242481768	(4.641588833612782e-06	0.16740943108989023	2.4861878453038675	0))
(116548.04856168691	(4.641588833612782e-06	0.16740943108989023	3.2608695652173916	0))
(81235.03384793078	(4.641588833612782e-06	0.16740943108989023	4.736842105263158	0))
(44331.0184712577	(4.641588833612782e-06	0.16740943108989023	8.653846153846153	0))
(7461.003108751296	(4.641588833612782e-06	0.16740943108989023	50.0	0))
(285600.6190002579	(1e-05	0.16740943108989023	1.1363636363636365	0))
(258698.10779087828	(1e-05	0.16740943108989023	1.274787535410765	0))
(231516.0964650402	(1e-05	0.16740943108989023	1.4516129032258065	0))
(203908.0849617021	(1e-05	0.16740943108989023	1.6853932584269664	0))
(175641.57318398883	(1e-05	0.16740943108989023	2.008928571428571	0))
(146340.56097523376	(1e-05	0.16740943108989023	2.4861878453038675	0))
(115398.54808272838	(1e-05	0.16740943108989023	3.2608695652173916	0))
(81952.53414688923	(1e-05	0.16740943108989023	4.736842105263158	0))
(45403.51891813289	(1e-05	0.16740943108989023	8.653846153846153	0))
(7536.003140001309	(1e-05	0.16740943108989023	50.0	0))
(276794.61533108976	(2.1544346900318823e-05	0.16740943108989023	1.1363636363636365	0))
(249988.60416191843	(2.1544346900318823e-05	0.16740943108989023	1.274787535410765	0))
(223041.09293378875	(2.1544346900318823e-05	0.16740943108989023	1.4516129032258065	0))
(195873.58161399237	(2.1544346900318823e-05	0.16740943108989023	1.6853932584269664	0))
(168365.07015211257	(2.1544346900318823e-05	0.16740943108989023	2.008928571428571	0))
(140311.55846314938	(2.1544346900318823e-05	0.16740943108989023	2.4861878453038675	0))
(111317.04638210266	(2.1544346900318823e-05	0.16740943108989023	3.2608695652173916	0))
(80522.03355084732	(2.1544346900318823e-05	0.16740943108989023	4.736842105263158	0))
(46147.019227924684	(2.1544346900318823e-05	0.16740943108989023	8.653846153846153	0))
(7674.503197709666	(2.1544346900318823e-05	0.16740943108989023	50.0	0))
(269952.11248004687	(4.641588833612772e-05	0.16740943108989023	1.1363636363636365	0))
(243017.10125712556	(4.641588833612772e-05	0.16740943108989023	1.274787535410765	0))
(215989.5899956625	(4.641588833612772e-05	0.16740943108989023	1.4516129032258065	0))
(188819.07867461612	(4.641588833612772e-05	0.16740943108989023	1.6853932584269664	0))
(161436.06726502805	(4.641588833612772e-05	0.16740943108989023	2.008928571428571	0))
(133738.55572439823	(4.641588833612772e-05	0.16740943108989023	2.4861878453038675	0))
(105554.04398085167	(4.641588833612772e-05	0.16740943108989023	3.2608695652173916	0))
(76496.03187334663	(4.641588833612772e-05	0.16740943108989023	4.736842105263158	0))
(45240.51885021619	(4.641588833612772e-05	0.16740943108989023	8.653846153846153	0))
(7889.503287293037	(4.641588833612772e-05	0.16740943108989023	50.0	0))
(264942.11039254605	(0.0001	0.16740943108989023	1.1363636363636365	0))
(237845.59910233298	(0.0001	0.16740943108989023	1.274787535410765	0))
(210675.0877812866	(0.0001	0.16740943108989023	1.4516129032258065	0))
(183392.57641357352	(0.0001	0.16740943108989023	1.6853932584269664	0))
(155945.06497711042	(0.0001	0.16740943108989023	2.008928571428571	0))
(128264.05344335562	(0.0001	0.16740943108989023	2.4861878453038675	0))
(100253.54177230908	(0.0001	0.16740943108989023	3.2608695652173916	0))
(71763.02990126246	(0.0001	0.16740943108989023	4.736842105263158	0))
(42367.01765292403	(0.0001	0.16740943108989023	8.653846153846153	0))
(8117.503382293076	(0.0001	0.16740943108989023	50.0	0))
(261391.10891296208	(0.00021544346900318823	0.16740943108989023	1.1363636363636365	0))
(234161.097567124	(0.00021544346900318823	0.16740943108989023	1.274787535410765	0))
(206871.58619649426	(0.00021544346900318823	0.16740943108989023	1.4516129032258065	0))
(179491.57478815617	(0.00021544346900318823	0.16740943108989023	1.6853932584269664	0))
(151979.56332481807	(0.00021544346900318823	0.16740943108989023	2.008928571428571	0))
(124279.05178293826	(0.00021544346900318823	0.16740943108989023	2.4861878453038675	0))
(96319.0401329334	(0.00021544346900318823	0.16740943108989023	3.2608695652173916	0))
(68004.02833501181	(0.00021544346900318823	0.16740943108989023	4.736842105263158	0))
(39207.516336465145	(0.00021544346900318823	0.16740943108989023	8.653846153846153	0))
(8120.503383543077	(0.00021544346900318823	0.16740943108989023	50.0	0))
(258917.60788233663	(0.00046415888336127773	0.16740943108989023	1.1363636363636365	0))
(231591.09649629024	(0.00046415888336127773	0.16740943108989023	1.274787535410765	0))
(204218.58509107714	(0.00046415888336127773	0.16740943108989023	1.4516129032258065	0))
(176775.57365648902	(0.00046415888336127773	0.16740943108989023	1.6853932584269664	0))
(149229.56217898426	(0.00046415888336127773	0.16740943108989023	2.008928571428571	0))
(121538.05064085445	(0.00046415888336127773	0.16740943108989023	2.4861878453038675	0))
(93643.03901793293	(0.00046415888336127773	0.16740943108989023	3.2608695652173916	0))
(65472.027280011374	(0.00046415888336127773	0.16740943108989023	4.736842105263158	0))
(36944.01539333975	(0.00046415888336127773	0.16740943108989023	8.653846153846153	0))
(7641.50318395966	(0.00046415888336127773	0.16740943108989023	50.0	0))
(257210.107170878	(0.001	0.16740943108989023	1.1363636363636365	0))
(229817.59575733158	(0.001	0.16740943108989023	1.274787535410765	0))
(202390.0843292018	(0.001	0.16740943108989023	1.4516129032258065	0))
(174910.57287940537	(0.001	0.16740943108989023	1.6853932584269664	0))
(147353.56139731727	(0.001	0.16740943108989023	2.008928571428571	0))
(119688.04987002078	(0.001	0.16740943108989023	2.4861878453038675	0))
(91871.53827980763	(0.001	0.16740943108989023	3.2608695652173916	0))
(63847.52660313609	(0.001	0.16740943108989023	4.736842105263158	0))
(35550.51481271451	(0.001	0.16740943108989023	8.653846153846153	0))
(6934.502889376205	(0.001	0.16740943108989023	50.0	0))
(305906.1274608865	(1e-06	0.3610094998817299	1.1363636363636365	0))
(276831.6153465064	(1e-06	0.3610094998817299	1.274787535410765	0))
(246947.10289462624	(1e-06	0.3610094998817299	1.4516129032258065	0))
(216062.09002587086	(1e-06	0.3610094998817299	1.6853932584269664	0))
(183988.57666190696	(1e-06	0.3610094998817299	2.008928571428571	0))
(150588.06274502617	(1e-06	0.3610094998817299	2.4861878453038675	0))
(115849.54827064513	(1e-06	0.3610094998817299	3.2608695652173916	0))
(79992.03333001389	(1e-06	0.3610094998817299	4.736842105263158	0))
(43558.01814917423	(1e-06	0.3610094998817299	8.653846153846153	0))
(7423.003092917956	(1e-06	0.3610094998817299	50.0	0))
(295804.6232519264	(2.1544346900318822e-06	0.3610094998817299	1.1363636363636365	0))
(268229.61176233826	(2.1544346900318822e-06	0.3610094998817299	1.274787535410765	0))
(240106.10004420838	(2.1544346900318822e-06	0.3610094998817299	1.4516129032258065	0))
(211210.08800420337	(2.1544346900318822e-06	0.3610094998817299	1.6853932584269664	0))
(181240.07551669815	(2.1544346900318822e-06	0.3610094998817299	2.008928571428571	0))
(149817.06242377602	(2.1544346900318822e-06	0.3610094998817299	2.4861878453038675	0))
(116548.04856168691	(2.1544346900318822e-06	0.3610094998817299	3.2608695652173916	0))
(81236.53384855577	(2.1544346900318822e-06	0.3610094998817299	4.736842105263158	0))
(44332.01847167437	(2.1544346900318822e-06	0.3610094998817299	8.653846153846153	0))
(7461.003108751296	(2.1544346900318822e-06	0.3610094998817299	50.0	0))
(285588.61899525794	(4.641588833612782e-06	0.3610094998817299	1.1363636363636365	0))
(258686.6077860866	(4.641588833612782e-06	0.3610094998817299	1.274787535410765	0))
(231505.5964606652	(4.641588833612782e-06	0.3610094998817299	1.4516129032258065	0))
(203898.0849575354	(4.641588833612782e-06	0.3610094998817299	1.6853932584269664	0))
(175633.0731804472	(4.641588833612782e-06	0.3610094998817299	2.008928571428571	0))
(146334.56097273374	(4.641588833612782e-06	0.3610094998817299	2.4861878453038675	0))
(115395.54808147838	(4.641588833612782e-06	0.3610094998817299	3.2608695652173916	0))
(81952.53414688923	(4.641588833612782e-06	0.3610094998817299	4.736842105263158	0))
(45405.01891875789	(4.641588833612782e-06	0.3610094998817299	8.653846153846153	0))
(7536.503140209642	(4.641588833612782e-06	0.3610094998817299	50.0	0))
(276785.1153271314	(1e-05	0.3610094998817299	1.1363636363636365	0))
(249979.1041579601	(1e-05	0.3610094998817299	1.274787535410765	0))
(223031.5929298304	(1e-05	0.3610094998817299	1.4516129032258065	0))
(195864.08161003402	(1e-05	0.3610094998817299	1.6853932584269664	0))
(168356.07014836257	(1e-05	0.3610094998817299	2.008928571428571	0))
(140303.0584596077	(1e-05	0.3610094998817299	2.4861878453038675	0))
(111310.54637939433	(1e-05	0.3610094998817299	3.2608695652173916	0))
(80518.53354938899	(1e-05	0.3610094998817299	4.736842105263158	0))
(46147.019227924684	(1e-05	0.3610094998817299	8.653846153846153	0))
(7674.503197709666	(1e-05	0.3610094998817299	50.0	0))
(269944.6124769219	(2.1544346900318823e-05	0.3610094998817299	1.1363636363636365	0))
(243010.1012542089	(2.1544346900318823e-05	0.3610094998817299	1.274787535410765	0))
(215982.0899925375	(2.1544346900318823e-05	0.3610094998817299	1.4516129032258065	0))
(188811.0786712828	(2.1544346900318823e-05	0.3610094998817299	1.6853932584269664	0))
(161428.0672616947	(2.1544346900318823e-05	0.3610094998817299	2.008928571428571	0))
(133731.05572127324	(2.1544346900318823e-05	0.3610094998817299	2.4861878453038675	0))
(105547.043977935	(2.1544346900318823e-05	0.3610094998817299	3.2608695652173916	0))
(76490.03187084662	(2.1544346900318823e-05	0.3610094998817299	4.736842105263158	0))
(45238.01884917452	(2.1544346900318823e-05	0.3610094998817299	8.653846153846153	0))
(7889.503287293037	(2.1544346900318823e-05	0.3610094998817299	50.0	0))
(264937.1103904627	(4.641588833612772e-05	0.3610094998817299	1.1363636363636365	0))
(237840.09910004132	(4.641588833612772e-05	0.3610094998817299	1.274787535410765	0))
(210669.58777899493	(4.641588833612772e-05	0.3610094998817299	1.4516129032258065	0))
(183386.57641107353	(4.641588833612772e-05	0.3610094998817299	1.6853932584269664	0))
(155939.56497481876	(4.641588833612772e-05	0.3610094998817299	2.008928571428571	0))
(128258.55344106395	(4.641588833612772e-05	0.3610094998817299	2.4861878453038675	0))
(100247.54176980908	(4.641588833612772e-05	0.3610094998817299	3.2608695652173916	0))
(71757.5298989708	(4.641588833612772e-05	0.3610094998817299	4.736842105263158	0))
(42363.01765125736	(4.641588833612772e-05	0.3610094998817299	8.653846153846153	0))
(8117.503382293076	(4.641588833612772e-05	0.3610094998817299	50.0	0))
(261387.60891150375	(0.0001	0.3610094998817299	1.1363636363636365	0))
(234157.59756566567	(0.0001	0.3610094998817299	1.274787535410765	0))
(206868.08619503592	(0.0001	0.3610094998817299	1.4516129032258065	0))
(179488.07478669783	(0.0001	0.3610094998817299	1.6853932584269664	0))
(151975.5633231514	(0.0001	0.3610094998817299	2.008928571428571	0))
(124275.05178127158	(0.0001	0.3610094998817299	2.4861878453038675	0))
(96315.04013126672	(0.0001	0.3610094998817299	3.2608695652173916	0))
(68000.52833355348	(0.0001	0.3610094998817299	4.736842105263158	0))
(39204.01633500681	(0.0001	0.3610094998817299	8.653846153846153	0))
(8120.003383334743	(0.0001	0.3610094998817299	50.0	0))
(258915.10788129497	(0.00021544346900318823	0.3610094998817299	1.1363636363636365	0))
(231588.59649524855	(0.00021544346900318823	0.3610094998817299	1.274787535410765	0))
(204216.08509003549	(0.00021544346900318823	0.3610094998817299	1.4516129032258065	0))
(176773.07365544737	(0.00021544346900318823	0.3610094998817299	1.6853932584269664	0))
(149227.0621779426	(0.00021544346900318823	0.3610094998817299	2.008928571428571	0))
(121535.05063960444	(0.00021544346900318823	0.3610094998817299	2.4861878453038675	0))
(93640.53901689127	(0.00021544346900318823	0.3610094998817299	3.2608695652173916	0))
(65469.527278969705	(0.00021544346900318823	0.3610094998817299	4.736842105263158	0))
(36942.015392506415	(0.00021544346900318823	0.3610094998817299	8.653846153846153	0))
(7641.003183751327	(0.00021544346900318823	0.3610094998817299	50.0	0))
(257208.607170253	(0.00046415888336127773	0.3610094998817299	1.1363636363636365	0))
(229815.59575649825	(0.00046415888336127773	0.3610094998817299	1.274787535410765	0))
(202388.58432857684	(0.00046415888336127773	0.3610094998817299	1.4516129032258065	0))
(174908.57287857204	(0.00046415888336127773	0.3610094998817299	1.6853932584269664	0))
(147352.06139669227	(0.00046415888336127773	0.3610094998817299	2.008928571428571	0))
(119686.54986939579	(0.00046415888336127773	0.3610094998817299	2.4861878453038675	0))
(91869.53827897429	(0.00046415888336127773	0.3610094998817299	3.2608695652173916	0))
(63846.02660251109	(0.00046415888336127773	0.3610094998817299	4.736842105263158	0))
(35549.51481229784	(0.00046415888336127773	0.3610094998817299	8.653846153846153	0))
(6934.002889167871	(0.00046415888336127773	0.3610094998817299	50.0	0))
(256037.1066821278	(0.001	0.3610094998817299	1.1363636363636365	0))
(228599.09524962303	(0.001	0.3610094998817299	1.274787535410765	0))
(201136.58380690994	(0.001	0.3610094998817299	1.4516129032258065	0))
(173635.57234815517	(0.001	0.3610094998817299	1.6853932584269664	0))
(146079.06086627537	(0.001	0.3610094998817299	2.008928571428571	0))
(118444.54935189558	(0.001	0.3610094998817299	2.4861878453038675	0))
(90700.53779189076	(0.001	0.3610094998817299	3.2608695652173916	0))
(62807.026169594246	(0.001	0.3610094998817299	4.736842105263158	0))
(34714.014464172695	(0.001	0.3610094998817299	8.653846153846153	0))
(6408.002670001113	(0.001	0.3610094998817299	50.0	0))
(295792.123246718	(1e-06	0.7784977116066863	1.1363636363636365	0))
(268218.1117575466	(1e-06	0.7784977116066863	1.274787535410765	0))
(240096.1000400417	(1e-06	0.7784977116066863	1.4516129032258065	0))
(211202.58800107834	(1e-06	0.7784977116066863	1.6853932584269664	0))
(181235.07551461481	(1e-06	0.7784977116066863	2.008928571428571	0))
(149815.0624229427	(1e-06	0.7784977116066863	2.4861878453038675	0))
(116548.54856189524	(1e-06	0.7784977116066863	3.2608695652173916	0))
(81238.03384918078	(1e-06	0.7784977116066863	4.736842105263158	0))
(44333.518472299365	(1e-06	0.7784977116066863	8.653846153846153	0))
(7461.003108751296	(1e-06	0.7784977116066863	50.0	0))
(285577.1189904663	(2.1544346900318822e-06	0.7784977116066863	1.1363636363636365	0))
(258675.10778129494	(2.1544346900318822e-06	0.7784977116066863	1.274787535410765	0))
(231494.59645608187	(2.1544346900318822e-06	0.7784977116066863	1.4516129032258065	0))
(203888.58495357708	(2.1544346900318822e-06	0.7784977116066863	1.6853932584269664	0))
(175625.07317711384	(2.1544346900318822e-06	0.7784977116066863	2.008928571428571	0))
(146328.56097023375	(2.1544346900318822e-06	0.7784977116066863	2.4861878453038675	0))
(115392.04808002005	(2.1544346900318822e-06	0.7784977116066863	3.2608695652173916	0))
(81952.53414688923	(2.1544346900318822e-06	0.7784977116066863	4.736842105263158	0))
(45406.518919382885	(2.1544346900318822e-06	0.7784977116066863	8.653846153846153	0))
(7536.503140209642	(2.1544346900318822e-06	0.7784977116066863	50.0	0))
(276775.61532317306	(4.641588833612782e-06	0.7784977116066863	1.1363636363636365	0))
(249969.60415400175	(4.641588833612782e-06	0.7784977116066863	1.274787535410765	0))
(223022.09292587207	(4.641588833612782e-06	0.7784977116066863	1.4516129032258065	0))
(195854.5816060757	(4.641588833612782e-06	0.7784977116066863	1.6853932584269664	0))
(168347.07014461257	(4.641588833612782e-06	0.7784977116066863	2.008928571428571	0))
(140295.05845627436	(4.641588833612782e-06	0.7784977116066863	2.4861878453038675	0))
(111304.046376686	(4.641588833612782e-06	0.7784977116066863	3.2608695652173916	0))
(80515.03354793065	(4.641588833612782e-06	0.7784977116066863	4.736842105263158	0))
(46147.51922813302	(4.641588833612782e-06	0.7784977116066863	8.653846153846153	0))
(7675.003197917999	(4.641588833612782e-06	0.7784977116066863	50.0	0))
(269937.6124740052	(1e-05	0.7784977116066863	1.1363636363636365	0))
(243002.60125108386	(1e-05	0.7784977116066863	1.274787535410765	0))
(215974.58998941252	(1e-05	0.7784977116066863	1.4516129032258065	0))
(188803.5786681578	(1e-05	0.7784977116066863	1.6853932584269664	0))
(161420.5672585697	(1e-05	0.7784977116066863	2.008928571428571	0))
(133723.5557181482	(1e-05	0.7784977116066863	2.4861878453038675	0))
(105540.04397501833	(1e-05	0.7784977116066863	3.2608695652173916	0))
(76484.53186855496	(1e-05	0.7784977116066863	4.736842105263158	0))
(45235.51884813286	(1e-05	0.7784977116066863	8.653846153846153	0))
(7890.00328750137	(1e-05	0.7784977116066863	50.0	0))
(264932.11038837937	(2.1544346900318823e-05	0.7784977116066863	1.1363636363636365	0))
(237834.59909774965	(2.1544346900318823e-05	0.7784977116066863	1.274787535410765	0))
(210664.08777670327	(2.1544346900318823e-05	0.7784977116066863	1.4516129032258065	0))
(183381.07640878184	(2.1544346900318823e-05	0.7784977116066863	1.6853932584269664	0))
(155934.0649725271	(2.1544346900318823e-05	0.7784977116066863	2.008928571428571	0))
(128252.55343856395	(2.1544346900318823e-05	0.7784977116066863	2.4861878453038675	0))
(100242.04176751741	(2.1544346900318823e-05	0.7784977116066863	3.2608695652173916	0))
(71752.02989667913	(2.1544346900318823e-05	0.7784977116066863	4.736842105263158	0))
(42359.01764959069	(2.1544346900318823e-05	0.7784977116066863	8.653846153846153	0))
(8118.00338250141	(2.1544346900318823e-05	0.7784977116066863	50.0	0))
(261384.1089100454	(4.641588833612772e-05	0.7784977116066863	1.1363636363636365	0))
(234153.597563999	(4.641588833612772e-05	0.7784977116066863	1.274787535410765	0))
(206864.08619336926	(4.641588833612772e-05	0.7784977116066863	1.4516129032258065	0))
(179484.07478503117	(4.641588833612772e-05	0.7784977116066863	1.6853932584269664	0))
(151971.56332148472	(4.641588833612772e-05	0.7784977116066863	2.008928571428571	0))
(124271.05177960492	(4.641588833612772e-05	0.7784977116066863	2.4861878453038675	0))
(96311.04012960006	(4.641588833612772e-05	0.7784977116066863	3.2608695652173916	0))
(67996.52833188682	(4.641588833612772e-05	0.7784977116066863	4.736842105263158	0))
(39201.01633375681	(4.641588833612772e-05	0.7784977116066863	8.653846153846153	0))
(8120.003383334743	(4.641588833612772e-05	0.7784977116066863	50.0	0))
(258912.60788025332	(0.0001	0.7784977116066863	1.1363636363636365	0))
(231586.0964942069	(0.0001	0.7784977116066863	1.274787535410765	0))
(204213.08508878548	(0.0001	0.7784977116066863	1.4516129032258065	0))
(176770.07365419736	(0.0001	0.7784977116066863	1.6853932584269664	0))
(149224.0621766926	(0.0001	0.7784977116066863	2.008928571428571	0))
(121532.55063856278	(0.0001	0.7784977116066863	2.4861878453038675	0))
(93638.0390158496	(0.0001	0.7784977116066863	3.2608695652173916	0))
(65467.527278136375	(0.0001	0.7784977116066863	4.736842105263158	0))
(36940.015391673085	(0.0001	0.7784977116066863	8.653846153846153	0))
(7640.00318333466	(0.0001	0.7784977116066863	50.0	0))
(257206.60716941967	(0.00021544346900318823	0.7784977116066863	1.1363636363636365	0))
(229814.09575587325	(0.00021544346900318823	0.7784977116066863	1.274787535410765	0))
(202386.58432774348	(0.00021544346900318823	0.7784977116066863	1.4516129032258065	0))
(174906.5728777387	(0.00021544346900318823	0.7784977116066863	1.6853932584269664	0))
(147350.06139585894	(0.00021544346900318823	0.7784977116066863	2.008928571428571	0))
(119684.54986856246	(0.00021544346900318823	0.7784977116066863	2.4861878453038675	0))
(91868.0382783493	(0.00021544346900318823	0.7784977116066863	3.2608695652173916	0))
(63844.52660188609	(0.00021544346900318823	0.7784977116066863	4.736842105263158	0))
(35548.01481167284	(0.00021544346900318823	0.7784977116066863	8.653846153846153	0))
(6933.002888751204	(0.00021544346900318823	0.7784977116066863	50.0	0))
(256035.6066815028	(0.00046415888336127773	0.7784977116066863	1.1363636363636365	0))
(228598.09524920638	(0.00046415888336127773	0.7784977116066863	1.274787535410765	0))
(201135.08380628494	(0.00046415888336127773	0.7784977116066863	1.4516129032258065	0))
(173634.5723477385	(0.00046415888336127773	0.7784977116066863	1.6853932584269664	0))
(146078.06086585872	(0.00046415888336127773	0.7784977116066863	2.008928571428571	0))
(118443.04935127057	(0.00046415888336127773	0.7784977116066863	2.4861878453038675	0))
(90699.03779126576	(0.00046415888336127773	0.7784977116066863	3.2608695652173916	0))
(62806.026169177574	(0.00046415888336127773	0.7784977116066863	4.736842105263158	0))
(34713.01446375603	(0.00046415888336127773	0.7784977116066863	8.653846153846153	0))
(6407.50266979278	(0.00046415888336127773	0.7784977116066863	50.0	0))
(255234.10634754432	(0.001	0.7784977116066863	1.1363636363636365	0))
(227766.09490253957	(0.001	0.7784977116066863	1.274787535410765	0))
(200280.5834502431	(0.001	0.7784977116066863	1.4516129032258065	0))
(172767.57198648833	(0.001	0.7784977116066863	1.6853932584269664	0))
(145215.56050648357	(0.001	0.7784977116066863	2.008928571428571	0))
(117608.04900335376	(0.001	0.7784977116066863	2.4861878453038675	0))
(89924.03746834895	(0.001	0.7784977116066863	3.2608695652173916	0))
(62134.52588938579	(0.001	0.7784977116066863	4.736842105263158	0))
(34204.014251672605	(0.001	0.7784977116066863	8.653846153846153	0))
(6110.502546042728	(0.001	0.7784977116066863	50.0	0))
(285565.11898546625	(1e-06	1.678788749812395	1.1363636363636365	0))
(258663.60777650325	(1e-06	1.678788749812395	1.274787535410765	0))
(231484.09645170686	(1e-06	1.678788749812395	1.4516129032258065	0))
(203878.5849494104	(1e-06	1.678788749812395	1.6853932584269664	0))
(175616.57317357216	(1e-06	1.678788749812395	2.008928571428571	0))
(146322.56096773376	(1e-06	1.678788749812395	2.4861878453038675	0))
(115389.04807877004	(1e-06	1.678788749812395	3.2608695652173916	0))
(81952.0341466809	(1e-06	1.678788749812395	4.736842105263158	0))
(45407.51891979956	(1e-06	1.678788749812395	8.653846153846153	0))
(7536.503140209642	(1e-06	1.678788749812395	50.0	0))
(276766.11531921476	(2.1544346900318822e-06	1.678788749812395	1.1363636363636365	0))
(249960.10415004342	(2.1544346900318822e-06	1.678788749812395	1.274787535410765	0))
(223012.0929217054	(2.1544346900318822e-06	1.678788749812395	1.4516129032258065	0))
(195845.08160211734	(2.1544346900318822e-06	1.678788749812395	1.6853932584269664	0))
(168338.07014086258	(2.1544346900318822e-06	1.678788749812395	2.008928571428571	0))
(140287.05845294104	(2.1544346900318822e-06	1.678788749812395	2.4861878453038675	0))
(111297.54637397766	(2.1544346900318822e-06	1.678788749812395	3.2608695652173916	0))
(80511.53354647232	(2.1544346900318822e-06	1.678788749812395	4.736842105263158	0))
(46147.51922813302	(2.1544346900318822e-06	1.678788749812395	8.653846153846153	0))
(7675.003197917999	(2.1544346900318822e-06	1.678788749812395	50.0	0))
(269930.61247108853	(4.641588833612782e-06	1.678788749812395	1.1363636363636365	0))
(242995.10124795887	(4.641588833612782e-06	1.678788749812395	1.274787535410765	0))
(215967.08998628752	(4.641588833612782e-06	1.678788749812395	1.4516129032258065	0))
(188796.07866503278	(4.641588833612782e-06	1.678788749812395	1.6853932584269664	0))
(161413.0672554447	(4.641588833612782e-06	1.678788749812395	2.008928571428571	0))
(133716.05571502322	(4.641588833612782e-06	1.678788749812395	2.4861878453038675	0))
(105532.54397189333	(4.641588833612782e-06	1.678788749812395	3.2608695652173916	0))
(76478.53186605495	(4.641588833612782e-06	1.678788749812395	4.736842105263158	0))
(45233.01884709119	(4.641588833612782e-06	1.678788749812395	8.653846153846153	0))
(7890.503287709704	(4.641588833612782e-06	1.678788749812395	50.0	0))
(264926.6103860877	(1e-05	1.678788749812395	1.1363636363636365	0))
(237829.59909566632	(1e-05	1.678788749812395	1.274787535410765	0))
(210658.5877744116	(1e-05	1.678788749812395	1.4516129032258065	0))
(183375.57640649017	(1e-05	1.678788749812395	1.6853932584269664	0))
(155928.06497002707	(1e-05	1.678788749812395	2.008928571428571	0))
(128247.05343627228	(1e-05	1.678788749812395	2.4861878453038675	0))
(100236.54176522575	(1e-05	1.678788749812395	3.2608695652173916	0))
(71747.02989459579	(1e-05	1.678788749812395	4.736842105263158	0))
(42355.017647924025	(1e-05	1.678788749812395	8.653846153846153	0))
(8118.00338250141	(1e-05	1.678788749812395	50.0	0))
(261380.60890858708	(2.1544346900318823e-05	1.678788749812395	1.1363636363636365	0))
(234150.09756254067	(2.1544346900318823e-05	1.678788749812395	1.274787535410765	0))
(206860.0861917026	(2.1544346900318823e-05	1.678788749812395	1.4516129032258065	0))
(179480.07478336451	(2.1544346900318823e-05	1.678788749812395	1.6853932584269664	0))
(151967.56331981806	(2.1544346900318823e-05	1.678788749812395	2.008928571428571	0))
(124267.05177793825	(2.1544346900318823e-05	1.678788749812395	2.4861878453038675	0))
(96307.04012793339	(2.1544346900318823e-05	1.678788749812395	3.2608695652173916	0))
(67993.02833042848	(2.1544346900318823e-05	1.678788749812395	4.736842105263158	0))
(39197.51633229847	(2.1544346900318823e-05	1.678788749812395	8.653846153846153	0))
(8119.50338312641	(2.1544346900318823e-05	1.678788749812395	50.0	0))
(258910.10787921163	(4.641588833612772e-05	1.678788749812395	1.1363636363636365	0))
(231583.5964931652	(4.641588833612772e-05	1.678788749812395	1.274787535410765	0))
(204210.5850877438	(4.641588833612772e-05	1.678788749812395	1.4516129032258065	0))
(176767.5736531557	(4.641588833612772e-05	1.678788749812395	1.6853932584269664	0))
(149221.5621756509	(4.641588833612772e-05	1.678788749812395	2.008928571428571	0))
(121529.55063731277	(4.641588833612772e-05	1.678788749812395	2.4861878453038675	0))
(93635.03901459959	(4.641588833612772e-05	1.678788749812395	3.2608695652173916	0))
(65465.027277094705	(4.641588833612772e-05	1.678788749812395	4.736842105263158	0))
(36937.515390631415	(4.641588833612772e-05	1.678788749812395	8.653846153846153	0))
(7639.003182917993	(4.641588833612772e-05	1.678788749812395	50.0	0))
(257205.10716879467	(0.0001	1.678788749812395	1.1363636363636365	0))
(229812.09575503992	(0.0001	1.678788749812395	1.274787535410765	0))
(202384.58432691015	(0.0001	1.678788749812395	1.4516129032258065	0))
(174904.57287690538	(0.0001	1.678788749812395	1.6853932584269664	0))
(147348.0613950256	(0.0001	1.678788749812395	2.008928571428571	0))
(119683.04986793746	(0.0001	1.678788749812395	2.4861878453038675	0))
(91866.03827751595	(0.0001	1.678788749812395	3.2608695652173916	0))
(63842.526601052756	(0.0001	1.678788749812395	4.736842105263158	0))
(35547.01481125617	(0.0001	1.678788749812395	8.653846153846153	0))
(6932.002888334538	(0.0001	1.678788749812395	50.0	0))
(256034.60668108615	(0.00021544346900318823	1.678788749812395	1.1363636363636365	0))
(228596.59524858138	(0.00021544346900318823	1.678788749812395	1.274787535410765	0))
(201134.08380586826	(0.00021544346900318823	1.678788749812395	1.4516129032258065	0))
(173633.07234711348	(0.00021544346900318823	1.678788749812395	1.6853932584269664	0))
(146076.5608652337	(0.00021544346900318823	1.678788749812395	2.008928571428571	0))
(118442.04935085391	(0.00021544346900318823	1.678788749812395	2.4861878453038675	0))
(90698.03779084909	(0.00021544346900318823	1.678788749812395	3.2608695652173916	0))
(62805.02616876091	(0.00021544346900318823	1.678788749812395	4.736842105263158	0))
(34712.5144635477	(0.00021544346900318823	1.678788749812395	8.653846153846153	0))
(6407.002669584446	(0.00021544346900318823	1.678788749812395	50.0	0))
(255233.10634712767	(0.00046415888336127773	1.678788749812395	1.1363636363636365	0))
(227765.0949021229	(0.00046415888336127773	1.678788749812395	1.274787535410765	0))
(200279.58344982646	(0.00046415888336127773	1.678788749812395	1.4516129032258065	0))
(172766.57198607168	(0.00046415888336127773	1.678788749812395	1.6853932584269664	0))
(145214.5605060669	(0.00046415888336127773	1.678788749812395	2.008928571428571	0))
(117607.54900314542	(0.00046415888336127773	1.678788749812395	2.4861878453038675	0))
(89923.03746793228	(0.00046415888336127773	1.678788749812395	3.2608695652173916	0))
(62134.02588917746	(0.00046415888336127773	1.678788749812395	4.736842105263158	0))
(34203.51425146427	(0.00046415888336127773	1.678788749812395	8.653846153846153	0))
(6110.002545834394	(0.00046415888336127773	1.678788749812395	50.0	0))
(254685.60611900256	(0.001	1.678788749812395	1.1363636363636365	0))
(227197.59466566445	(0.001	1.678788749812395	1.274787535410765	0))
(199696.58320690968	(0.001	1.678788749812395	1.4516129032258065	0))
(172177.07174044658	(0.001	1.678788749812395	1.6853932584269664	0))
(144630.06026252513	(0.001	1.678788749812395	2.008928571428571	0))
(117044.548768562	(0.001	1.678788749812395	2.4861878453038675	0))
(89405.5372523072	(0.001	1.678788749812395	3.2608695652173916	0))
(61694.02570584405	(0.001	1.678788749812395	4.736842105263158	0))
(33885.014118755884	(0.001	1.678788749812395	8.653846153846153	0))
(5955.002481251035	(0.001	1.678788749812395	50.0	0))
(276756.6153152564	(1e-06	3.6202183056904658	1.1363636363636365	0))
(249950.10414587674	(1e-06	3.6202183056904658	1.274787535410765	0))
(223002.59291774707	(1e-06	3.6202183056904658	1.4516129032258065	0))
(195835.581598159	(1e-06	3.6202183056904658	1.6853932584269664	0))
(168329.07013711258	(1e-06	3.6202183056904658	2.008928571428571	0))
(140279.0584496077	(1e-06	3.6202183056904658	2.4861878453038675	0))
(111291.04637126933	(1e-06	3.6202183056904658	3.2608695652173916	0))
(80508.03354501398	(1e-06	3.6202183056904658	4.736842105263158	0))
(46147.51922813302	(1e-06	3.6202183056904658	8.653846153846153	0))
(7675.503198126333	(1e-06	3.6202183056904658	50.0	0))
(269923.61246817186	(2.1544346900318822e-06	3.6202183056904658	1.1363636363636365	0))
(242988.1012450422	(2.1544346900318822e-06	3.6202183056904658	1.274787535410765	0))
(215959.5899831625	(2.1544346900318822e-06	3.6202183056904658	1.4516129032258065	0))
(188788.57866190778	(2.1544346900318822e-06	3.6202183056904658	1.6853932584269664	0))
(161405.5672523197	(2.1544346900318822e-06	3.6202183056904658	2.008928571428571	0))
(133708.55571189823	(2.1544346900318822e-06	3.6202183056904658	2.4861878453038675	0))
(105525.54396897666	(2.1544346900318822e-06	3.6202183056904658	3.2608695652173916	0))
(76473.03186376329	(2.1544346900318822e-06	3.6202183056904658	4.736842105263158	0))
(45230.51884604953	(2.1544346900318822e-06	3.6202183056904658	8.653846153846153	0))
(7890.503287709704	(2.1544346900318822e-06	3.6202183056904658	50.0	0))
(264921.61038400437	(4.641588833612782e-06	3.6202183056904658	1.1363636363636365	0))
(237824.09909337465	(4.641588833612782e-06	3.6202183056904658	1.274787535410765	0))
(210653.08777211994	(4.641588833612782e-06	3.6202183056904658	1.4516129032258065	0))
(183370.0764041985	(4.641588833612782e-06	3.6202183056904658	1.6853932584269664	0))
(155922.5649677354	(4.641588833612782e-06	3.6202183056904658	2.008928571428571	0))
(128241.05343377228	(4.641588833612782e-06	3.6202183056904658	2.4861878453038675	0))
(100230.54176272574	(4.641588833612782e-06	3.6202183056904658	3.2608695652173916	0))
(71741.52989230413	(4.641588833612782e-06	3.6202183056904658	4.736842105263158	0))
(42351.01764625736	(4.641588833612782e-06	3.6202183056904658	8.653846153846153	0))
(8118.503382709743	(4.641588833612782e-06	3.6202183056904658	50.0	0))
(261376.6089069204	(1e-05	3.6202183056904658	1.1363636363636365	0))
(234146.097560874	(1e-05	3.6202183056904658	1.274787535410765	0))
(206856.58619024427	(1e-05	3.6202183056904658	1.4516129032258065	0))
(179476.07478169785	(1e-05	3.6202183056904658	1.6853932584269664	0))
(151963.5633181514	(1e-05	3.6202183056904658	2.008928571428571	0))
(124263.05177627159	(1e-05	3.6202183056904658	2.4861878453038675	0))
(96303.04012626673	(1e-05	3.6202183056904658	3.2608695652173916	0))
(67989.02832876181	(1e-05	3.6202183056904658	4.736842105263158	0))
(39194.01633084014	(1e-05	3.6202183056904658	8.653846153846153	0))
(8119.50338312641	(1e-05	3.6202183056904658	50.0	0))
(258907.60787816998	(2.1544346900318823e-05	3.6202183056904658	1.1363636363636365	0))
(231580.59649191523	(2.1544346900318823e-05	3.6202183056904658	1.274787535410765	0))
(204208.08508670214	(2.1544346900318823e-05	3.6202183056904658	1.4516129032258065	0))
(176764.5736519057	(2.1544346900318823e-05	3.6202183056904658	1.6853932584269664	0))
(149218.56217440093	(2.1544346900318823e-05	3.6202183056904658	2.008928571428571	0))
(121527.0506362711	(2.1544346900318823e-05	3.6202183056904658	2.4861878453038675	0))
(93632.53901355794	(2.1544346900318823e-05	3.6202183056904658	3.2608695652173916	0))
(65462.527276053035	(2.1544346900318823e-05	3.6202183056904658	4.736842105263158	0))
(36935.515389798085	(2.1544346900318823e-05	3.6202183056904658	8.653846153846153	0))
(7638.50318270966	(2.1544346900318823e-05	3.6202183056904658	50.0	0))
(257203.60716816966	(4.641588833612772e-05	3.6202183056904658	1.1363636363636365	0))
(229810.5957544149	(4.641588833612772e-05	3.6202183056904658	1.274787535410765	0))
(202383.08432628514	(4.641588833612772e-05	3.6202183056904658	1.4516129032258065	0))
(174903.07287628038	(4.641588833612772e-05	3.6202183056904658	1.6853932584269664	0))
(147346.06139419225	(4.641588833612772e-05	3.6202183056904658	2.008928571428571	0))
(119681.04986710413	(4.641588833612772e-05	3.6202183056904658	2.4861878453038675	0))
(91864.53827689096	(4.641588833612772e-05	3.6202183056904658	3.2608695652173916	0))
(63841.02660042776	(4.641588833612772e-05	3.6202183056904658	4.736842105263158	0))
(35545.514810631175	(4.641588833612772e-05	3.6202183056904658	8.653846153846153	0))
(6931.502888126204	(4.641588833612772e-05	3.6202183056904658	50.0	0))
(256033.60668066947	(0.0001	3.6202183056904658	1.1363636363636365	0))
(228595.5952481647	(0.0001	3.6202183056904658	1.274787535410765	0))
(201132.58380524328	(0.0001	3.6202183056904658	1.4516129032258065	0))
(173631.57234648848	(0.0001	3.6202183056904658	1.6853932584269664	0))
(146075.56086481703	(0.0001	3.6202183056904658	2.008928571428571	0))
(118440.5493502289	(0.0001	3.6202183056904658	2.4861878453038675	0))
(90697.03779043243	(0.0001	3.6202183056904658	3.2608695652173916	0))
(62804.026168344244	(0.0001	3.6202183056904658	4.736842105263158	0))
(34711.51446313103	(0.0001	3.6202183056904658	8.653846153846153	0))
(6406.502669376113	(0.0001	3.6202183056904658	50.0	0))
(255232.60634691935	(0.00021544346900318823	3.6202183056904658	1.1363636363636365	0))
(227764.59490191456	(0.00021544346900318823	3.6202183056904658	1.274787535410765	0))
(200278.58344940978	(0.00021544346900318823	3.6202183056904658	1.4516129032258065	0))
(172766.07198586335	(0.00021544346900318823	3.6202183056904658	1.6853932584269664	0))
(145214.06050585856	(0.00021544346900318823	3.6202183056904658	2.008928571428571	0))
(117606.54900272876	(0.00021544346900318823	3.6202183056904658	2.4861878453038675	0))
(89922.53746772396	(0.00021544346900318823	3.6202183056904658	3.2608695652173916	0))
(62133.02588876079	(0.00021544346900318823	3.6202183056904658	4.736842105263158	0))
(34203.01425125594	(0.00021544346900318823	3.6202183056904658	8.653846153846153	0))
(6110.002545834394	(0.00021544346900318823	3.6202183056904658	50.0	0))
(254685.10611879424	(0.00046415888336127773	3.6202183056904658	1.1363636363636365	0))
(227197.09466545613	(0.00046415888336127773	3.6202183056904658	1.274787535410765	0))
(199696.08320670135	(0.00046415888336127773	3.6202183056904658	1.4516129032258065	0))
(172176.0717400299	(0.00046415888336127773	3.6202183056904658	1.6853932584269664	0))
(144629.56026231678	(0.00046415888336127773	3.6202183056904658	2.008928571428571	0))
(117044.04876835366	(0.00046415888336127773	3.6202183056904658	2.4861878453038675	0))
(89405.03725209886	(0.00046415888336127773	3.6202183056904658	3.2608695652173916	0))
(61694.02570584405	(0.00046415888336127773	3.6202183056904658	4.736842105263158	0))
(33884.51411854755	(0.00046415888336127773	3.6202183056904658	8.653846153846153	0))
(5955.002481251035	(0.00046415888336127773	3.6202183056904658	50.0	0))
(254311.60596316916	(0.001	3.6202183056904658	1.1363636363636365	0))
(226809.59450399774	(0.001	3.6202183056904658	1.274787535410765	0))
(199298.5830410763	(0.001	3.6202183056904658	1.4516129032258065	0))
(171775.0715729465	(0.001	3.6202183056904658	1.6853932584269664	0))
(144232.56009690007	(0.001	3.6202183056904658	2.008928571428571	0))
(116663.54860981193	(0.001	3.6202183056904658	2.4861878453038675	0))
(89058.03710751547	(0.001	3.6202183056904658	3.2608695652173916	0))
(61403.025584594	(0.001	3.6202183056904658	4.736842105263158	0))
(33681.01403375585	(0.001	3.6202183056904658	8.653846153846153	0))
(5873.502447292687	(0.001	3.6202183056904658	50.0	0))
(269916.11246504687	(1e-06	7.806807486838919	1.1363636363636365	0))
(242980.6012419172	(1e-06	7.806807486838919	1.274787535410765	0))
(215952.0899800375	(1e-06	7.806807486838919	1.4516129032258065	0))
(188780.57865857446	(1e-06	7.806807486838919	1.6853932584269664	0))
(161397.56724898636	(1e-06	7.806807486838919	2.008928571428571	0))
(133701.05570877323	(1e-06	7.806807486838919	2.4861878453038675	0))
(105518.54396606	(1e-06	7.806807486838919	3.2608695652173916	0))
(76467.03186126328	(1e-06	7.806807486838919	4.736842105263158	0))
(45228.01884500786	(1e-06	7.806807486838919	8.653846153846153	0))
(7891.003287918037	(1e-06	7.806807486838919	50.0	0))
(264916.610381921	(2.1544346900318822e-06	7.806807486838919	1.1363636363636365	0))
(237819.0990912913	(2.1544346900318822e-06	7.806807486838919	1.274787535410765	0))
(210647.58776982824	(2.1544346900318822e-06	7.806807486838919	1.4516129032258065	0))
(183364.57640190684	(2.1544346900318822e-06	7.806807486838919	1.6853932584269664	0))
(155916.56496523542	(2.1544346900318822e-06	7.806807486838919	2.008928571428571	0))
(128235.55343148061	(2.1544346900318822e-06	7.806807486838919	2.4861878453038675	0))
(100225.04176043408	(2.1544346900318822e-06	7.806807486838919	3.2608695652173916	0))
(71736.02989001246	(2.1544346900318822e-06	7.806807486838919	4.736842105263158	0))
(42347.01764459069	(2.1544346900318822e-06	7.806807486838919	8.653846153846153	0))
(8118.503382709743	(2.1544346900318822e-06	7.806807486838919	50.0	0))
(261373.10890546205	(4.641588833612782e-06	7.806807486838919	1.1363636363636365	0))
(234142.59755941568	(4.641588833612782e-06	7.806807486838919	1.274787535410765	0))
(206852.5861885776	(4.641588833612782e-06	7.806807486838919	1.4516129032258065	0))
(179472.07478003117	(4.641588833612782e-06	7.806807486838919	1.6853932584269664	0))
(151959.56331648474	(4.641588833612782e-06	7.806807486838919	2.008928571428571	0))
(124259.05177460492	(4.641588833612782e-06	7.806807486838919	2.4861878453038675	0))
(96299.04012460005	(4.641588833612782e-06	7.806807486838919	3.2608695652173916	0))
(67985.52832730347	(4.641588833612782e-06	7.806807486838919	4.736842105263158	0))
(39190.516329381804	(4.641588833612782e-06	7.806807486838919	8.653846153846153	0))
(8119.003382918077	(4.641588833612782e-06	7.806807486838919	50.0	0))
(258905.1078771283	(1e-05	7.806807486838919	1.1363636363636365	0))
(231578.09649087355	(1e-05	7.806807486838919	1.274787535410765	0))
(204205.08508545213	(1e-05	7.806807486838919	1.4516129032258065	0))
(176762.07365086404	(1e-05	7.806807486838919	1.6853932584269664	0))
(149216.06217335924	(1e-05	7.806807486838919	2.008928571428571	0))
(121524.0506350211	(1e-05	7.806807486838919	2.4861878453038675	0))
(93630.03901251627	(1e-05	7.806807486838919	3.2608695652173916	0))
(65460.02727501137	(1e-05	7.806807486838919	4.736842105263158	0))
(36933.51538896475	(1e-05	7.806807486838919	8.653846153846153	0))
(7637.503182292993	(1e-05	7.806807486838919	50.0	0))
(257201.60716733633	(2.1544346900318823e-05	7.806807486838919	1.1363636363636365	0))
(229808.59575358158	(2.1544346900318823e-05	7.806807486838919	1.274787535410765	0))
(202381.0843254518	(2.1544346900318823e-05	7.806807486838919	1.4516129032258065	0))
(174901.07287544705	(2.1544346900318823e-05	7.806807486838919	1.6853932584269664	0))
(147344.56139356727	(2.1544346900318823e-05	7.806807486838919	2.008928571428571	0))
(119679.04986627078	(2.1544346900318823e-05	7.806807486838919	2.4861878453038675	0))
(91862.53827605762	(2.1544346900318823e-05	7.806807486838919	3.2608695652173916	0))
(63839.52659980275	(2.1544346900318823e-05	7.806807486838919	4.736842105263158	0))
(35544.01481000617	(2.1544346900318823e-05	7.806807486838919	8.653846153846153	0))
(6930.502887709537	(2.1544346900318823e-05	7.806807486838919	50.0	0))
(256032.10668004447	(4.641588833612772e-05	7.806807486838919	1.1363636363636365	0))
(228594.59524774805	(4.641588833612772e-05	7.806807486838919	1.274787535410765	0))
(201131.5838048266	(4.641588833612772e-05	7.806807486838919	1.4516129032258065	0))
(173630.57234607183	(4.641588833612772e-05	7.806807486838919	1.6853932584269664	0))
(146074.06086419203	(4.641588833612772e-05	7.806807486838919	2.008928571428571	0))
(118439.54934981224	(4.641588833612772e-05	7.806807486838919	2.4861878453038675	0))
(90696.03779001575	(4.641588833612772e-05	7.806807486838919	3.2608695652173916	0))
(62803.02616792757	(4.641588833612772e-05	7.806807486838919	4.736842105263158	0))
(34710.51446271436	(4.641588833612772e-05	7.806807486838919	8.653846153846153	0))
(6406.0026691677795	(4.641588833612772e-05	7.806807486838919	50.0	0))
(255231.60634650267	(0.0001	7.806807486838919	1.1363636363636365	0))
(227763.59490149788	(0.0001	7.806807486838919	1.274787535410765	0))
(200277.58344899313	(0.0001	7.806807486838919	1.4516129032258065	0))
(172765.07198544667	(0.0001	7.806807486838919	1.6853932584269664	0))
(145213.06050544188	(0.0001	7.806807486838919	2.008928571428571	0))
(117605.5490023121	(0.0001	7.806807486838919	2.4861878453038675	0))
(89921.53746730728	(0.0001	7.806807486838919	3.2608695652173916	0))
(62132.52588855246	(0.0001	7.806807486838919	4.736842105263158	0))
(34202.51425104761	(0.0001	7.806807486838919	8.653846153846153	0))
(6109.502545626061	(0.0001	7.806807486838919	50.0	0))
(254684.6061185859	(0.00021544346900318823	7.806807486838919	1.1363636363636365	0))
(227196.09466503948	(0.00021544346900318823	7.806807486838919	1.274787535410765	0))
(199695.58320649303	(0.00021544346900318823	7.806807486838919	1.4516129032258065	0))
(172175.57173982158	(0.00021544346900318823	7.806807486838919	1.6853932584269664	0))
(144628.56026190013	(0.00021544346900318823	7.806807486838919	2.008928571428571	0))
(117043.54876814532	(0.00021544346900318823	7.806807486838919	2.4861878453038675	0))
(89404.53725189054	(0.00021544346900318823	7.806807486838919	3.2608695652173916	0))
(61693.525705635715	(0.00021544346900318823	7.806807486838919	4.736842105263158	0))
(33884.51411854755	(0.00021544346900318823	7.806807486838919	8.653846153846153	0))
(5955.002481251035	(0.00021544346900318823	7.806807486838919	50.0	0))
(254311.60596316916	(0.00046415888336127773	7.806807486838919	1.1363636363636365	0))
(226809.09450378938	(0.00046415888336127773	7.806807486838919	1.274787535410765	0))
(199298.08304086796	(0.00046415888336127773	7.806807486838919	1.4516129032258065	0))
(171774.57157273818	(0.00046415888336127773	7.806807486838919	1.6853932584269664	0))
(144232.0600966917	(0.00046415888336127773	7.806807486838919	2.008928571428571	0))
(116663.0486096036	(0.00046415888336127773	7.806807486838919	2.4861878453038675	0))
(89057.53710730713	(0.00046415888336127773	7.806807486838919	3.2608695652173916	0))
(61402.525584385665	(0.00046415888336127773	7.806807486838919	4.736842105263158	0))
(33681.01403375585	(0.00046415888336127773	7.806807486838919	8.653846153846153	0))
(5873.502447292687	(0.00046415888336127773	7.806807486838919	50.0	0))
(254056.60585691914	(0.001	7.806807486838919	1.1363636363636365	0))
(226545.09439378936	(0.001	7.806807486838919	1.274787535410765	0))
(199027.58292815957	(0.001	7.806807486838919	1.4516129032258065	0))
(171501.57145898812	(0.001	7.806807486838919	1.6853932584269664	0))
(143962.5599844	(0.001	7.806807486838919	2.008928571428571	0))
(116405.54850231188	(0.001	7.806807486838919	2.4861878453038675	0))
(88824.03701001543	(0.001	7.806807486838919	3.2608695652173916	0))
(61208.5255035523	(0.001	7.806807486838919	4.736842105263158	0))
(33548.01397833916	(0.001	7.806807486838919	8.653846153846153	0))
(5829.002428751012	(0.001	7.806807486838919	50.0	0))
(264911.6103798377	(1e-06	16.83496352713465	1.1363636363636365	0))
(237813.59908899965	(1e-06	16.83496352713465	1.274787535410765	0))
(210642.08776753658	(1e-06	16.83496352713465	1.4516129032258065	0))
(183358.57639940685	(1e-06	16.83496352713465	1.6853932584269664	0))
(155911.06496294375	(1e-06	16.83496352713465	2.008928571428571	0))
(128230.05342918893	(1e-06	16.83496352713465	2.4861878453038675	0))
(100219.54175814241	(1e-06	16.83496352713465	3.2608695652173916	0))
(71731.02988792912	(1e-06	16.83496352713465	4.736842105263158	0))
(42343.017642924024	(1e-06	16.83496352713465	8.653846153846153	0))
(8118.503382709743	(1e-06	16.83496352713465	50.0	0))
(261369.60890400372	(2.1544346900318822e-06	16.83496352713465	1.1363636363636365	0))
(234138.597557749	(2.1544346900318822e-06	16.83496352713465	1.274787535410765	0))
(206848.58618691092	(2.1544346900318822e-06	16.83496352713465	1.4516129032258065	0))
(179468.0747783645	(2.1544346900318822e-06	16.83496352713465	1.6853932584269664	0))
(151955.56331481805	(2.1544346900318822e-06	16.83496352713465	2.008928571428571	0))
(124255.05177293826	(2.1544346900318822e-06	16.83496352713465	2.4861878453038675	0))
(96295.0401229334	(2.1544346900318822e-06	16.83496352713465	3.2608695652173916	0))
(67981.52832563681	(2.1544346900318822e-06	16.83496352713465	4.736842105263158	0))
(39187.51632813181	(2.1544346900318822e-06	16.83496352713465	8.653846153846153	0))
(8119.003382918077	(2.1544346900318822e-06	16.83496352713465	50.0	0))
(258902.60787608664	(4.641588833612782e-06	16.83496352713465	1.1363636363636365	0))
(231575.5964898319	(4.641588833612782e-06	16.83496352713465	1.274787535410765	0))
(204202.58508441047	(4.641588833612782e-06	16.83496352713465	1.4516129032258065	0))
(176759.07364961403	(4.641588833612782e-06	16.83496352713465	1.6853932584269664	0))
(149213.06217210926	(4.641588833612782e-06	16.83496352713465	2.008928571428571	0))
(121521.55063397944	(4.641588833612782e-06	16.83496352713465	2.4861878453038675	0))
(93627.5390114746	(4.641588833612782e-06	16.83496352713465	3.2608695652173916	0))
(65457.5272739697	(4.641588833612782e-06	16.83496352713465	4.736842105263158	0))
(36931.01538792308	(4.641588833612782e-06	16.83496352713465	8.653846153846153	0))
(7636.503181876326	(4.641588833612782e-06	16.83496352713465	50.0	0))
(257200.10716671133	(1e-05	16.83496352713465	1.1363636363636365	0))
(229807.09575295658	(1e-05	16.83496352713465	1.274787535410765	0))
(202379.08432461848	(1e-05	16.83496352713465	1.4516129032258065	0))
(174899.07287461372	(1e-05	16.83496352713465	1.6853932584269664	0))
(147342.5613927339	(1e-05	16.83496352713465	2.008928571428571	0))
(119677.5498656458	(1e-05	16.83496352713465	2.4861878453038675	0))
(91861.03827543263	(1e-05	16.83496352713465	3.2608695652173916	0))
(63838.026599177756	(1e-05	16.83496352713465	4.736842105263158	0))
(35543.014809589506	(1e-05	16.83496352713465	8.653846153846153	0))
(6930.002887501204	(1e-05	16.83496352713465	50.0	0))
(256031.10667962782	(2.1544346900318823e-05	16.83496352713465	1.1363636363636365	0))
(228593.09524712304	(2.1544346900318823e-05	16.83496352713465	1.274787535410765	0))
(201130.0838042016	(2.1544346900318823e-05	16.83496352713465	1.4516129032258065	0))
(173629.07234544682	(2.1544346900318823e-05	16.83496352713465	1.6853932584269664	0))
(146073.06086377538	(2.1544346900318823e-05	16.83496352713465	2.008928571428571	0))
(118438.04934918723	(2.1544346900318823e-05	16.83496352713465	2.4861878453038675	0))
(90694.53778939076	(2.1544346900318823e-05	16.83496352713465	3.2608695652173916	0))
(62802.02616751091	(2.1544346900318823e-05	16.83496352713465	4.736842105263158	0))
(34710.01446250603	(2.1544346900318823e-05	16.83496352713465	8.653846153846153	0))
(6405.502668959446	(2.1544346900318823e-05	16.83496352713465	50.0	0))
(255231.10634629434	(4.641588833612772e-05	16.83496352713465	1.1363636363636365	0))
(227762.59490108123	(4.641588833612772e-05	16.83496352713465	1.274787535410765	0))
(200277.08344878478	(4.641588833612772e-05	16.83496352713465	1.4516129032258065	0))
(172764.07198503002	(4.641588833612772e-05	16.83496352713465	1.6853932584269664	0))
(145212.06050502523	(4.641588833612772e-05	16.83496352713465	2.008928571428571	0))
(117605.04900210375	(4.641588833612772e-05	16.83496352713465	2.4861878453038675	0))
(89921.03746709895	(4.641588833612772e-05	16.83496352713465	3.2608695652173916	0))
(62132.02588834413	(4.641588833612772e-05	16.83496352713465	4.736842105263158	0))
(34202.014250839275	(4.641588833612772e-05	16.83496352713465	8.653846153846153	0))
(6109.502545626061	(4.641588833612772e-05	16.83496352713465	50.0	0))
(254684.10611837756	(0.0001	16.83496352713465	1.1363636363636365	0))
(227195.59466483112	(0.0001	16.83496352713465	1.274787535410765	0))
(199694.58320607635	(0.0001	16.83496352713465	1.4516129032258065	0))
(172175.07173961325	(0.0001	16.83496352713465	1.6853932584269664	0))
(144628.06026169177	(0.0001	16.83496352713465	2.008928571428571	0))
(117042.54876772866	(0.0001	16.83496352713465	2.4861878453038675	0))
(89404.0372516822	(0.0001	16.83496352713465	3.2608695652173916	0))
(61693.02570542738	(0.0001	16.83496352713465	4.736842105263158	0))
(33884.01411833922	(0.0001	16.83496352713465	8.653846153846153	0))
(5954.502481042701	(0.0001	16.83496352713465	50.0	0))
(254311.10596296084	(0.00021544346900318823	16.83496352713465	1.1363636363636365	0))
(226808.59450358106	(0.00021544346900318823	16.83496352713465	1.274787535410765	0))
(199298.08304086796	(0.00021544346900318823	16.83496352713465	1.4516129032258065	0))
(171774.07157252985	(0.00021544346900318823	16.83496352713465	1.6853932584269664	0))
(144231.5600964834	(0.00021544346900318823	16.83496352713465	2.008928571428571	0))
(116662.54860939526	(0.00021544346900318823	16.83496352713465	2.4861878453038675	0))
(89057.53710730713	(0.00021544346900318823	16.83496352713465	3.2608695652173916	0))
(61402.525584385665	(0.00021544346900318823	16.83496352713465	4.736842105263158	0))
(33680.514033547515	(0.00021544346900318823	16.83496352713465	8.653846153846153	0))
(5873.502447292687	(0.00021544346900318823	16.83496352713465	50.0	0))
(254056.60585691914	(0.00046415888336127773	16.83496352713465	1.1363636363636365	0))
(226544.594393581	(0.00046415888336127773	16.83496352713465	1.274787535410765	0))
(199027.58292815957	(0.00046415888336127773	16.83496352713465	1.4516129032258065	0))
(171501.0714587798	(0.00046415888336127773	16.83496352713465	1.6853932584269664	0))
(143962.05998419167	(0.00046415888336127773	16.83496352713465	2.008928571428571	0))
(116405.04850210356	(0.00046415888336127773	16.83496352713465	2.4861878453038675	0))
(88823.5370098071	(0.00046415888336127773	16.83496352713465	3.2608695652173916	0))
(61208.5255035523	(0.00046415888336127773	16.83496352713465	4.736842105263158	0))
(33548.01397833916	(0.00046415888336127773	16.83496352713465	8.653846153846153	0))
(5828.502428542679	(0.00046415888336127773	16.83496352713465	50.0	0))
(253882.6057844191	(0.001	16.83496352713465	1.1363636363636365	0))
(226365.0943187893	(0.001	16.83496352713465	1.274787535410765	0))
(198843.08285128453	(0.001	16.83496352713465	1.4516129032258065	0))
(171315.07138127976	(0.001	16.83496352713465	1.6853932584269664	0))
(143779.05990794164	(0.001	16.83496352713465	2.008928571428571	0))
(116230.54842939519	(0.001	16.83496352713465	2.4861878453038675	0))
(88665.53694397374	(0.001	16.83496352713465	3.2608695652173916	0))
(61078.02544917728	(0.001	16.83496352713465	4.736842105263158	0))
(33460.51394188081	(0.001	16.83496352713465	8.653846153846153	0))
(5803.002417917674	(0.001	16.83496352713465	50.0	0))
(261366.1089025454	(1e-06	36.303700000000006	1.1363636363636365	0))
(234135.09755629068	(1e-06	36.303700000000006	1.274787535410765	0))
(206845.0861854526	(1e-06	36.303700000000006	1.4516129032258065	0))
(179464.07477669785	(1e-06	36.303700000000006	1.6853932584269664	0))
(151951.5633131514	(1e-06	36.303700000000006	2.008928571428571	0))
(124251.05177127158	(1e-06	36.303700000000006	2.4861878453038675	0))
(96291.04012126672	(1e-06	36.303700000000006	3.2608695652173916	0))
(67978.02832417848	(1e-06	36.303700000000006	4.736842105263158	0))
(39184.016326673474	(1e-06	36.303700000000006	8.653846153846153	0))
(8118.503382709743	(1e-06	36.303700000000006	50.0	0))
(258900.10787504498	(2.1544346900318822e-06	36.303700000000006	1.1363636363636365	0))
(231573.09648879024	(2.1544346900318822e-06	36.303700000000006	1.274787535410765	0))
(204200.08508336882	(2.1544346900318822e-06	36.303700000000006	1.4516129032258065	0))
(176756.57364857238	(2.1544346900318822e-06	36.303700000000006	1.6853932584269664	0))
(149210.56217106758	(2.1544346900318822e-06	36.303700000000006	2.008928571428571	0))
(121519.05063293777	(2.1544346900318822e-06	36.303700000000006	2.4861878453038675	0))
(93624.5390102246	(2.1544346900318822e-06	36.303700000000006	3.2608695652173916	0))
(65455.02727292803	(2.1544346900318822e-06	36.303700000000006	4.736842105263158	0))
(36929.01538708975	(2.1544346900318822e-06	36.303700000000006	8.653846153846153	0))
(7636.003181667993	(2.1544346900318822e-06	36.303700000000006	50.0	0))
(257198.107165878	(4.641588833612782e-06	36.303700000000006	1.1363636363636365	0))
(229805.09575212325	(4.641588833612782e-06	36.303700000000006	1.274787535410765	0))
(202377.58432399348	(4.641588833612782e-06	36.303700000000006	1.4516129032258065	0))
(174897.5728739887	(4.641588833612782e-06	36.303700000000006	1.6853932584269664	0))
(147340.56139190058	(4.641588833612782e-06	36.303700000000006	2.008928571428571	0))
(119675.54986481245	(4.641588833612782e-06	36.303700000000006	2.4861878453038675	0))
(91859.03827459928	(4.641588833612782e-06	36.303700000000006	3.2608695652173916	0))
(63836.52659855276	(4.641588833612782e-06	36.303700000000006	4.736842105263158	0))
(35541.51480896451	(4.641588833612782e-06	36.303700000000006	8.653846153846153	0))
(6929.002887084537	(4.641588833612782e-06	36.303700000000006	50.0	0))
(256030.10667921114	(1e-05	36.303700000000006	1.1363636363636365	0))
(228592.09524670636	(1e-05	36.303700000000006	1.274787535410765	0))
(201129.08380378495	(1e-05	36.303700000000006	1.4516129032258065	0))
(173628.07234503014	(1e-05	36.303700000000006	1.6853932584269664	0))
(146071.56086315037	(1e-05	36.303700000000006	2.008928571428571	0))
(118437.04934877057	(1e-05	36.303700000000006	2.4861878453038675	0))
(90693.53778897409	(1e-05	36.303700000000006	3.2608695652173916	0))
(62801.02616709424	(1e-05	36.303700000000006	4.736842105263158	0))
(34709.01446208936	(1e-05	36.303700000000006	8.653846153846153	0))
(6405.002668751113	(1e-05	36.303700000000006	50.0	0))
(255230.10634587766	(2.1544346900318823e-05	36.303700000000006	1.1363636363636365	0))
(227762.0949008729	(2.1544346900318823e-05	36.303700000000006	1.274787535410765	0))
(200276.08344836812	(2.1544346900318823e-05	36.303700000000006	1.4516129032258065	0))
(172763.07198461334	(2.1544346900318823e-05	36.303700000000006	1.6853932584269664	0))
(145211.06050460855	(2.1544346900318823e-05	36.303700000000006	2.008928571428571	0))
(117604.04900168709	(2.1544346900318823e-05	36.303700000000006	2.4861878453038675	0))
(89920.03746668229	(2.1544346900318823e-05	36.303700000000006	3.2608695652173916	0))
(62131.025887927455	(2.1544346900318823e-05	36.303700000000006	4.736842105263158	0))
(34201.51425063094	(2.1544346900318823e-05	36.303700000000006	8.653846153846153	0))
(6109.002545417728	(2.1544346900318823e-05	36.303700000000006	50.0	0))
(254683.60611816923	(4.641588833612772e-05	36.303700000000006	1.1363636363636365	0))
(227195.0946646228	(4.641588833612772e-05	36.303700000000006	1.274787535410765	0))
(199694.08320586802	(4.641588833612772e-05	36.303700000000006	1.4516129032258065	0))
(172174.5717394049	(4.641588833612772e-05	36.303700000000006	1.6853932584269664	0))
(144627.56026148345	(4.641588833612772e-05	36.303700000000006	2.008928571428571	0))
(117042.04876752033	(4.641588833612772e-05	36.303700000000006	2.4861878453038675	0))
(89403.53725147386	(4.641588833612772e-05	36.303700000000006	3.2608695652173916	0))
(61692.52570521905	(4.641588833612772e-05	36.303700000000006	4.736842105263158	0))
(33883.514118130886	(4.641588833612772e-05	36.303700000000006	8.653846153846153	0))
(5954.502481042701	(4.641588833612772e-05	36.303700000000006	50.0	0))
(254310.6059627525	(0.0001	36.303700000000006	1.1363636363636365	0))
(226808.59450358106	(0.0001	36.303700000000006	1.274787535410765	0))
(199297.5830406596	(0.0001	36.303700000000006	1.4516129032258065	0))
(171773.5715723215	(0.0001	36.303700000000006	1.6853932584269664	0))
(144231.06009627506	(0.0001	36.303700000000006	2.008928571428571	0))
(116662.54860939526	(0.0001	36.303700000000006	2.4861878453038675	0))
(89057.0371070988	(0.0001	36.303700000000006	3.2608695652173916	0))
(61402.02558417733	(0.0001	36.303700000000006	4.736842105263158	0))
(33680.514033547515	(0.0001	36.303700000000006	8.653846153846153	0))
(5873.002447084354	(0.0001	36.303700000000006	50.0	0))
(254056.10585671078	(0.00021544346900318823	36.303700000000006	1.1363636363636365	0))
(226544.594393581	(0.00021544346900318823	36.303700000000006	1.274787535410765	0))
(199027.08292795124	(0.00021544346900318823	36.303700000000006	1.4516129032258065	0))
(171501.0714587798	(0.00021544346900318823	36.303700000000006	1.6853932584269664	0))
(143962.05998419167	(0.00021544346900318823	36.303700000000006	2.008928571428571	0))
(116405.04850210356	(0.00021544346900318823	36.303700000000006	2.4861878453038675	0))
(88823.5370098071	(0.00021544346900318823	36.303700000000006	3.2608695652173916	0))
(61208.02550334397	(0.00021544346900318823	36.303700000000006	4.736842105263158	0))
(33548.01397833916	(0.00021544346900318823	36.303700000000006	8.653846153846153	0))
(5828.502428542679	(0.00021544346900318823	36.303700000000006	50.0	0))
(253882.6057844191	(0.00046415888336127773	36.303700000000006	1.1363636363636365	0))
(226364.594318581	(0.00046415888336127773	36.303700000000006	1.274787535410765	0))
(198843.08285128453	(0.00046415888336127773	36.303700000000006	1.4516129032258065	0))
(171315.07138127976	(0.00046415888336127773	36.303700000000006	1.6853932584269664	0))
(143778.55990773332	(0.00046415888336127773	36.303700000000006	2.008928571428571	0))
(116230.54842939519	(0.00046415888336127773	36.303700000000006	2.4861878453038675	0))
(88665.53694397374	(0.00046415888336127773	36.303700000000006	3.2608695652173916	0))
(61078.02544917728	(0.00046415888336127773	36.303700000000006	4.736842105263158	0))
(33460.51394188081	(0.00046415888336127773	36.303700000000006	8.653846153846153	0))
(5803.002417917674	(0.00046415888336127773	36.303700000000006	50.0	0))
(253764.10573504408	(0.001	36.303700000000006	1.1363636363636365	0))
(226242.0942675393	(0.001	36.303700000000006	1.274787535410765	0))
(198717.58279899284	(0.001	36.303700000000006	1.4516129032258065	0))
(171188.57132857142	(0.001	36.303700000000006	1.6853932584269664	0))
(143654.05985585827	(0.001	36.303700000000006	2.008928571428571	0))
(116111.54837981184	(0.001	36.303700000000006	2.4861878453038675	0))
(88558.03689918204	(0.001	36.303700000000006	3.2608695652173916	0))
(60990.02541251059	(0.001	36.303700000000006	4.736842105263158	0))
(33402.0139175058	(0.001	36.303700000000006	8.653846153846153	0))
(5787.502411459339	(0.001	36.303700000000006	50.0	0))
