# Supplementary material for: Cooperative stability renders protein complex formation more robust and controllable
Source: Sci Rep. 2022 Jun 21;12:10490. doi: 10.1038/s41598-022-14362-z (PMC9213465; doi:10.1038/s41598-022-14362-z)
Supplement: Supplementary file 10 — Supplementary Information 10. [file 41598_2022_14362_MOESM10_ESM.zip › mathematical_modeling_of_complex_formation/Main.ipynb]

# %% [markdown]
# I. Import models and solvers

# %% [code]
from src.Models_and_solvers import open_circuit, closed_circuit
from src.Robustness import draw_dimer_explore, tolerance_score_heatmap, tolerance_score_heatmap3D
from src.Controllability import draw_dimer_response, scenario, draw_trimer_response, controllability_heatmap
from src.Performance_evaluation import performance, evaluation_ss, evaluation_d, save_data, read_data
from src.Multiple_comparison import variables, scores_for_radar

# %% [markdown]
# II. Stoichiometry Maintenance of Heterodimer

# %% [code]
draw_dimer_explore(lam1=0.135, lam2=0.027, lam3=0.027, K=0.05, c2=98, fold=2, lam12_equal=True, normalize=True)

# %% [code]
tolerance_score_heatmap(lam1=0.27, lam3=0.027,c_min=1,c_max=1000,k_min=0.001,k_max=1,resolution1 = 500, resolution2=500)

# %% [code]
tolerance_score_heatmap3D(lam_min=0.027, lam_max=0.7, k_min=0.001, k_max=1, c2=10, offset=0, resolution=100)

# %% [markdown]
# III. Controllability of Protein Complexes

# %% [code]
draw_dimer_response(lam1=0.135, lam2=0.027, lam3=0.027, K=0.01, c2=98, fold=2, lam12_equal=True, normalize=True, compare=True)

# %% [code]
controllability_heatmap(lam1=0.27, lam3=0.027,c_min=1,c_max=1000,k_min=0.001,k_max=1,resolution1 = 500, resolution2=500, up=True)

# %% [code]
controllability_heatmap(lam1=0.27, lam3=0.027,c_min=1,c_max=1000,k_min=0.001,k_max=1,resolution1 = 500, resolution2=500, up=False)

# %% [code]
draw_trimer_response([scenario.stable, scenario.three], xmiddle=98, who='c3')

# %% [markdown]
# IV. Performance Comparison in Eight Characteristics  

# %% [code]
open_circuit_performance = performance(open_circuit.dynamics)
closed_circuit_performance = performance(closed_circuit.dynamics)

# %% [markdown]
## Run the simulations and save the data
### It takes several hours to run the simulations

# %% [code]
'''
l = '_efficiency_n'
o_wo, o_with, c_wo, c_with = evaluation_ss(open_circuit_performance.efficiency, closed_circuit_performance.efficiency, 
               n=10, fc=1, l=l)
result_ls = [o_wo, o_with, c_wo, c_with]
for i in range(4):
    save_data('data/'+variables.circuits[i]+l, result_ls[i])

l = '_ratio_n'
o_wo, o_with, c_wo, c_with = evaluation_ss(open_circuit_performance.dimer_ratio, closed_circuit_performance.dimer_ratio, 
               n=10, fc=1, l=l)
result_ls = [o_wo, o_with, c_wo, c_with]
for i in range(4):
    save_data('data/'+variables.circuits[i]+l, result_ls[i])
    
l = '_ratio_2_n'
o_wo, o_with, c_wo, c_with = evaluation_ss(open_circuit_performance.dimer_ratio, closed_circuit_performance.dimer_ratio, 
               n=10, fc=2, l=l)
result_ls = [o_wo, o_with, c_wo, c_with]
for i in range(4):
    save_data('data/'+variables.circuits[i]+l, result_ls[i])
    
l = '_downward_n'
o_wo, o_with, c_wo, c_with = evaluation_ss(open_circuit_performance.controllability, closed_circuit_performance.controllability, 
               n=10, fc=0.5, l=l)
result_ls = [o_wo, o_with, c_wo, c_with]
for i in range(4):
    save_data('data/'+variables.circuits[i]+l, result_ls[i])
    
l = '_upward_n'
o_wo, o_with, c_wo, c_with = evaluation_ss(open_circuit_performance.controllability, closed_circuit_performance.controllability, 
               n=10, fc=2, l=l)
result_ls = [o_wo, o_with, c_wo, c_with]
for i in range(4):
    save_data('data/'+variables.circuits[i]+l, result_ls[i])
    
l = '_turn_on_200_n'
o_wo, o_with, c_wo, c_with = evaluation_d(open_circuit_performance.turn_on, closed_circuit_performance.turn_on, 
               n=10, l=l)
result_ls = [o_wo, o_with, c_wo, c_with]
for i in range(4):
    save_data('data/'+variables.circuits[i]+l, result_ls[i])
    
l = '_turn_off_n'
o_wo, o_with, c_wo, c_with = evaluation_d(open_circuit_performance.turn_off, closed_circuit_performance.turn_off, 
               n=10, l=l)
result_ls = [o_wo, o_with, c_wo, c_with]
for i in range(4):
    save_data('data/'+variables.circuits[i]+l, result_ls[i])
    
l = '_recover_n'
o_wo, o_with, c_wo, c_with = evaluation_d(open_circuit_performance.recovery_time, closed_circuit_performance.recovery_time, 
               n=10, shot=5, l=l)
result_ls = [o_wo, o_with, c_wo, c_with]
for i in range(4):
    save_data('data/'+variables.circuits[i]+l, result_ls[i])
'''

# %% [markdown]
## Read the simulated data

# %% [code]
from itertools import permutations as perm 

result_dict = {}
for i in variables.circuits:
    for j in variables.suffix_n:
        key = i + '_' + j
        filename = 'data/' + key + '.txt'
        result = read_data(filename)
        result_dict[key] = result
        
circuit_name = ['owo', 'owith', 'cwo','cwith']
z = perm(circuit_name, 4)

ranking_ls = []
for i in z:
    ranking_ls.append(i)
    
global_variable = variables(result_dict, ranking_ls)

# %% [markdown]
## Multiple comparison

# %% [code]
for i in global_variable.suffix_n:
    globals()[i+'ls']=scores_for_radar(i, global_variable, normalize=True)

# %% [code]
import matplotlib.pyplot as plt
import pandas as pd
from numpy import pi

df = pd.DataFrame({
'circuits': ['open w/o cooperative stability','open with cooperative stability','closed w/o cooperative stability','closed with cooperative stability'],
'                  Downward\n                  response time': turn_off_nls,
'                  Upward \n                    controllability': upward_nls,
'Downward \ncontrollability': downward_nls,
'Upward                    \nresponse time                     ': turn_on_200_nls,
'Efficiency           ': efficiency_nls,
'Dimer ratio 1                 ': ratio_nls,
'Dimer ratio 2': ratio_2_nls,
'                  Recovery time': recover_nls
})

categories=list(df)[1:]
N = len(categories)

values_ls = []

for i in range(4):
    values1=df.loc[i].drop('circuits').values.flatten().tolist()
    values1 += values1[:1]
    values_ls.append(values1)

angles = [n / float(N) * 2 * pi for n in range(N)]
angles += angles[:1]

plt.subplots(figsize=(9,9))
ax = plt.subplot(111, polar=True)

plt.xticks(angles[:-1], categories, color='k', size=12, weight=600)
 

ax.set_rlabel_position(0)
plt.yticks([0.75, 1.5, 2.25], ["0.75","1.5","2.25"], color="grey", size=12)
plt.ylim(0,3)


for i in range(0,4):
    ax.plot(angles, values_ls[i], linewidth=1, linestyle='solid')
    ax.fill(angles, values_ls[i], alpha=0.1, label=df['circuits'][i])
        

legend_properties = {'weight':600, 'size':12}
leg = plt.legend(bbox_to_anchor=(1.2, 1), prop=legend_properties)
for i in leg.legendHandles:
    i.set_alpha(0.4)

plt.show()
