# Supplementary material for: Cooperative stability renders protein complex formation more robust and controllable
Source: Sci Rep. 2022 Jun 21;12:10490. doi: 10.1038/s41598-022-14362-z (PMC9213465; doi:10.1038/s41598-022-14362-z)
Supplement: Supplementary file 10 — Supplementary Information 10. [file 41598_2022_14362_MOESM10_ESM.zip › mathematical_modeling_of_complex_formation/data/c_with_efficiency_n.txt]

(1.4243318026760932	(1e-06	0.036	1.1363636363636365	1000.0))
(1.3797725623035213	(1e-06	0.036	1.1363636363636365	464.15888336127773))
(1.2995376592732881	(1e-06	0.036	1.1363636363636365	215.44346900318823))
(1.1728634893454937	(1e-06	0.036	1.1363636363636365	100.0))
(1.00365131421885	(1e-06	0.036	1.1363636363636365	46.41588833612777))
(0.8133144690074341	(1e-06	0.036	1.1363636363636365	21.544346900318832))
(0.6285472849771996	(1e-06	0.036	1.1363636363636365	10.0))
(0.46809069421199856	(1e-06	0.036	1.1363636363636365	4.641588833612778))
(0.33925624851650354	(1e-06	0.036	1.1363636363636365	2.154434690031884))
(0.2411953837346149	(1e-06	0.036	1.1363636363636365	1.0))
(1.1482346342876835	(1e-06	0.036	1.274787535410765	1000.0))
(1.1151513147129082	(1e-06	0.036	1.274787535410765	464.15888336127773))
(1.0548061266101323	(1e-06	0.036	1.274787535410765	215.44346900318823))
(0.9577278675259219	(1e-06	0.036	1.274787535410765	100.0))
(0.8251618291897492	(1e-06	0.036	1.274787535410765	46.41588833612777))
(0.6729198076788697	(1e-06	0.036	1.274787535410765	21.544346900318832))
(0.5226928968339815	(1e-06	0.036	1.274787535410765	10.0))
(0.3907136185633546	(1e-06	0.036	1.274787535410765	4.641588833612778))
(0.2839191881617184	(1e-06	0.036	1.274787535410765	2.154434690031884))
(0.20221769871609283	(1e-06	0.036	1.274787535410765	1.0))
(0.8974010953868038	(1e-06	0.036	1.4516129032258065	1000.0))
(0.873982135276151	(1e-06	0.036	1.4516129032258065	464.15888336127773))
(0.8306405615827853	(1e-06	0.036	1.4516129032258065	215.44346900318823))
(0.7593993889626791	(1e-06	0.036	1.4516129032258065	100.0))
(0.6595660008162695	(1e-06	0.036	1.4516129032258065	46.41588833612777))
(0.5420165029680379	(1e-06	0.036	1.4516129032258065	21.544346900318832))
(0.42366477253998824	(1e-06	0.036	1.4516129032258065	10.0))
(0.3181752095358031	(1e-06	0.036	1.4516129032258065	4.641588833612778))
(0.23197584327162035	(1e-06	0.036	1.4516129032258065	2.154434690031884))
(0.16560120161185993	(1e-06	0.036	1.4516129032258065	1.0))
(0.67388480420999	(1e-06	0.036	1.6853932584269664	1000.0))
(0.6582869243082377	(1e-06	0.036	1.6853932584269664	464.15888336127773))
(0.6289517371590377	(1e-06	0.036	1.6853932584269664	215.44346900318823))
(0.579538264082347	(1e-06	0.036	1.6853932584269664	100.0))
(0.5081576180537539	(1e-06	0.036	1.6853932584269664	46.41588833612777))
(0.4215255320057672	(1e-06	0.036	1.6853932584269664	21.544346900318832))
(0.33208554528534895	(1e-06	0.036	1.6853932584269664	10.0))
(0.2508880270196148	(1e-06	0.036	1.6853932584269664	4.641588833612778))
(0.18369871473619767	(1e-06	0.036	1.6853932584269664	2.154434690031884))
(0.13152653468643075	(1e-06	0.036	1.6853932584269664	1.0))
(0.47958595909618745	(1e-06	0.036	2.008928571428571	1000.0))
(0.470008603638921	(1e-06	0.036	2.008928571428571	464.15888336127773))
(0.4516759108477755	(1e-06	0.036	2.008928571428571	215.44346900318823))
(0.41992822434691024	(1e-06	0.036	2.008928571428571	100.0))
(0.37239514893876985	(1e-06	0.036	2.008928571428571	46.41588833612777))
(0.3125173434216192	(1e-06	0.036	2.008928571428571	21.544346900318832))
(0.24869222834877935	(1e-06	0.036	2.008928571428571	10.0))
(0.1893462551337251	(1e-06	0.036	2.008928571428571	4.641588833612778))
(0.13941701627865077	(1e-06	0.036	2.008928571428571	2.154434690031884))
(0.10021334261145345	(1e-06	0.036	2.008928571428571	1.0))
(0.31624571777517135	(1e-06	0.036	2.4861878453038675	1000.0))
(0.3110042810625813	(1e-06	0.036	2.4861878453038675	464.15888336127773))
(0.30077706364554346	(1e-06	0.036	2.4861878453038675	215.44346900318823))
(0.2825028608668015	(1e-06	0.036	2.4861878453038675	100.0))
(0.2539528917608168	(1e-06	0.036	2.4861878453038675	46.41588833612777))
(0.2162697852939409	(1e-06	0.036	2.4861878453038675	21.544346900318832))
(0.17438558649036295	(1e-06	0.036	2.4861878453038675	10.0))
(0.13416277059224554	(1e-06	0.036	2.4861878453038675	4.641588833612778))
(0.09954297014853448	(1e-06	0.036	2.4861878453038675	2.154434690031884))
(0.07193842706761205	(1e-06	0.036	2.4861878453038675	1.0))
(0.18543488300883354	(1e-06	0.036	3.2608695652173916	1000.0))
(0.18303119941030588	(1e-06	0.036	3.2608695652173916	464.15888336127773))
(0.17824268519860445	(1e-06	0.036	3.2608695652173916	215.44346900318823))
(0.1693777448849373	(1e-06	0.036	3.2608695652173916	100.0))
(0.1547998198796646	(1e-06	0.036	3.2608695652173916	46.41588833612777))
(0.1343661237524517	(1e-06	0.036	3.2608695652173916	21.544346900318832))
(0.11031735810176001	(1e-06	0.036	3.2608695652173916	10.0))
(0.08613533188771869	(1e-06	0.036	3.2608695652173916	4.641588833612778))
(0.06461887913272542	(1e-06	0.036	3.2608695652173916	2.154434690031884))
(0.04706845721674331	(1e-06	0.036	3.2608695652173916	1.0))
(0.08853073390060032	(1e-06	0.036	4.736842105263158	1000.0))
(0.08772146476037264	(1e-06	0.036	4.736842105263158	464.15888336127773))
(0.08607271429694884	(1e-06	0.036	4.736842105263158	215.44346900318823))
(0.0828948706403118	(1e-06	0.036	4.736842105263158	100.0))
(0.07733043260075874	(1e-06	0.036	4.736842105263158	46.41588833612777))
(0.06887665577420163	(1e-06	0.036	4.736842105263158	21.544346900318832))
(0.05806186909840811	(1e-06	0.036	4.736842105263158	10.0))
(0.04638089892283055	(1e-06	0.036	4.736842105263158	4.641588833612778))
(0.03541409341631352	(1e-06	0.036	4.736842105263158	2.154434690031884))
(0.02612765980983397	(1e-06	0.036	4.736842105263158	1.0))
(0.0266867918976188	(1e-06	0.036	8.653846153846153	1000.0))
(0.02655020423322442	(1e-06	0.036	8.653846153846153	464.15888336127773))
(0.026265120104443002	(1e-06	0.036	8.653846153846153	215.44346900318823))
(0.025689726776583204	(1e-06	0.036	8.653846153846153	100.0))
(0.024599524157217282	(1e-06	0.036	8.653846153846153	46.41588833612777))
(0.022742044977966107	(1e-06	0.036	8.653846153846153	21.544346900318832))
(0.020020234896947525	(1e-06	0.036	8.653846153846153	10.0))
(0.016670001664545575	(1e-06	0.036	8.653846153846153	4.641588833612778))
(0.013172054877809914	(1e-06	0.036	8.653846153846153	2.154434690031884))
(0.009971942447791744	(1e-06	0.036	8.653846153846153	1.0))
(0.0008032135981185212	(1e-06	0.036	50.0	1000.0))
(0.0008024868997804037	(1e-06	0.036	50.0	464.15888336127773))
(0.0008009301751120874	(1e-06	0.036	50.0	215.44346900318823))
(0.0007976168109495477	(1e-06	0.036	50.0	100.0))
(0.000790659591509184	(1e-06	0.036	50.0	46.41588833612777))
(0.00077644959128702	(1e-06	0.036	50.0	21.544346900318832))
(0.0007489324719886742	(1e-06	0.036	50.0	10.0))
(0.000700381139630561	(1e-06	0.036	50.0	4.641588833612778))
(0.0006258537680529329	(1e-06	0.036	50.0	2.154434690031884))
(0.0005294316203537314	(1e-06	0.036	50.0	1.0))
(2.893458837373298	(2.1544346900318822e-06	0.036	1.1363636363636365	1000.0))
(2.809898785631789	(2.1544346900318822e-06	0.036	1.1363636363636365	464.15888336127773))
(2.657844780607895	(2.1544346900318822e-06	0.036	1.1363636363636365	215.44346900318823))
(2.413992126137511	(2.1544346900318822e-06	0.036	1.1363636363636365	100.0))
(2.081885754384571	(2.1544346900318822e-06	0.036	1.1363636363636365	46.41588833612777))
(1.7007649340489626	(2.1544346900318822e-06	0.036	1.1363636363636365	21.544346900318832))
(1.3240576118421836	(2.1544346900318822e-06	0.036	1.1363636363636365	10.0))
(0.9920284459483522	(2.1544346900318822e-06	0.036	1.1363636363636365	4.641588833612778))
(0.7223613171608013	(2.1544346900318822e-06	0.036	1.1363636363636365	2.154434690031884))
(0.5153529583433112	(2.1544346900318822e-06	0.036	1.1363636363636365	1.0))
(2.357735779001976	(2.1544346900318822e-06	0.036	1.274787535410765	1000.0))
(2.2941468767788527	(2.1544346900318822e-06	0.036	1.274787535410765	464.15888336127773))
(2.1772056438375667	(2.1544346900318822e-06	0.036	1.274787535410765	215.44346900318823))
(1.9867334225551345	(2.1544346900318822e-06	0.036	1.274787535410765	100.0))
(1.7225316710748397	(2.1544346900318822e-06	0.036	1.274787535410765	46.41588833612777))
(1.4140732905287208	(2.1544346900318822e-06	0.036	1.274787535410765	21.544346900318832))
(1.1050835756555482	(2.1544346900318822e-06	0.036	1.274787535410765	10.0))
(0.8302294433528465	(2.1544346900318822e-06	0.036	1.274787535410765	4.641588833612778))
(0.6056708655367823	(2.1544346900318822e-06	0.036	1.274787535410765	2.154434690031884))
(0.43264092043559266	(2.1544346900318822e-06	0.036	1.274787535410765	1.0))
(1.861203981020151	(2.1544346900318822e-06	0.036	1.4516129032258065	1000.0))
(1.8151328304190193	(2.1544346900318822e-06	0.036	1.4516129032258065	464.15888336127773))
(1.7293515940194915	(2.1544346900318822e-06	0.036	1.4516129032258065	215.44346900318823))
(1.587022800040987	(2.1544346900318822e-06	0.036	1.4516129032258065	100.0))
(1.385131460672918	(2.1544346900318822e-06	0.036	1.4516129032258065	46.41588833612777))
(1.1442739020578028	(2.1544346900318822e-06	0.036	1.4516129032258065	21.544346900318832))
(0.8988032821590248	(2.1544346900318822e-06	0.036	1.4516129032258065	10.0))
(0.6777787725463933	(2.1544346900318822e-06	0.036	1.4516129032258065	4.641588833612778))
(0.4957401619400875	(2.1544346900318822e-06	0.036	1.4516129032258065	2.154434690031884))
(0.3547414096118845	(2.1544346900318822e-06	0.036	1.4516129032258065	1.0))
(1.410446292774782	(2.1544346900318822e-06	0.036	1.6853932584269664	1000.0))
(1.379097824260458	(2.1544346900318822e-06	0.036	1.6853932584269664	464.15888336127773))
(1.3198917665213024	(2.1544346900318822e-06	0.036	1.6853932584269664	215.44346900318823))
(1.2194914148755236	(2.1544346900318822e-06	0.036	1.6853932584269664	100.0))
(1.0731489320166525	(2.1544346900318822e-06	0.036	1.6853932584269664	46.41588833612777))
(0.8937559547523093	(2.1544346900318822e-06	0.036	1.6853932584269664	21.544346900318832))
(0.7067880516470764	(2.1544346900318822e-06	0.036	1.6853932584269664	10.0))
(0.5356896487008703	(2.1544346900318822e-06	0.036	1.6853932584269664	4.641588833612778))
(0.3932208172775104	(2.1544346900318822e-06	0.036	1.6853932584269664	2.154434690031884))
(0.28207603002171316	(2.1544346900318822e-06	0.036	1.6853932584269664	1.0))
(1.0119506383270835	(2.1544346900318822e-06	0.036	2.008928571428571	1000.0))
(0.9923294964725133	(2.1544346900318822e-06	0.036	2.008928571428571	464.15888336127773))
(0.9546698345040923	(2.1544346900318822e-06	0.036	2.008928571428571	215.44346900318823))
(0.8891623875907546	(2.1544346900318822e-06	0.036	2.008928571428571	100.0))
(0.7904748900991632	(2.1544346900318822e-06	0.036	2.008928571428571	46.41588833612777))
(0.6652660619666733	(2.1544346900318822e-06	0.036	2.008928571428571	21.544346900318832))
(0.5308705727308561	(2.1544346900318822e-06	0.036	2.008928571428571	10.0))
(0.40515682076957926	(2.1544346900318822e-06	0.036	2.008928571428571	4.641588833612778))
(0.2988887713890361	(2.1544346900318822e-06	0.036	2.008928571428571	2.154434690031884))
(0.21515119393611773	(2.1544346900318822e-06	0.036	2.008928571428571	1.0))
(0.6719508510737962	(2.1544346900318822e-06	0.036	2.4861878453038675	1000.0))
(0.6610330418004248	(2.1544346900318822e-06	0.036	2.4861878453038675	464.15888336127773))
(0.6396970435993974	(2.1544346900318822e-06	0.036	2.4861878453038675	215.44346900318823))
(0.6014727748304675	(2.1544346900318822e-06	0.036	2.4861878453038675	100.0))
(0.5415241044874599	(2.1544346900318822e-06	0.036	2.4861878453038675	46.41588833612777))
(0.4620275638870777	(2.1544346900318822e-06	0.036	2.4861878453038675	21.544346900318832))
(0.3732492540831761	(2.1544346900318822e-06	0.036	2.4861878453038675	10.0))
(0.28763579587510746	(2.1544346900318822e-06	0.036	2.4861878453038675	4.641588833612778))
(0.2137005524956721	(2.1544346900318822e-06	0.036	2.4861878453038675	2.154434690031884))
(0.15459706983438595	(2.1544346900318822e-06	0.036	2.4861878453038675	1.0))
(0.39624592991646557	(2.1544346900318822e-06	0.036	3.2608695652173916	1000.0))
(0.391170258492681	(2.1544346900318822e-06	0.036	3.2608695652173916	464.15888336127773))
(0.38105128496819474	(2.1544346900318822e-06	0.036	3.2608695652173916	215.44346900318823))
(0.362293335092055	(2.1544346900318822e-06	0.036	3.2608695652173916	100.0))
(0.3313837774146662	(2.1544346900318822e-06	0.036	3.2608695652173916	46.41588833612777))
(0.2879436614940482	(2.1544346900318822e-06	0.036	3.2608695652173916	21.544346900318832))
(0.23667323776413035	(2.1544346900318822e-06	0.036	3.2608695652173916	10.0))
(0.18498441883402916	(2.1544346900318822e-06	0.036	3.2608695652173916	4.641588833612778))
(0.13889449346999638	(2.1544346900318822e-06	0.036	3.2608695652173916	2.154434690031884))
(0.10123798424969309	(2.1544346900318822e-06	0.036	3.2608695652173916	1.0))
(0.18998365135331194	(2.1544346900318822e-06	0.036	4.736842105263158	1000.0))
(0.1882569857953608	(2.1544346900318822e-06	0.036	4.736842105263158	464.15888336127773))
(0.1847382760414242	(2.1544346900318822e-06	0.036	4.736842105263158	215.44346900318823))
(0.17795291832363808	(2.1544346900318822e-06	0.036	4.736842105263158	100.0))
(0.1660620197023117	(2.1544346900318822e-06	0.036	4.736842105263158	46.41588833612777))
(0.14797600173404377	(2.1544346900318822e-06	0.036	4.736842105263158	21.544346900318832))
(0.12480773361923278	(2.1544346900318822e-06	0.036	4.736842105263158	10.0))
(0.09975081327871115	(2.1544346900318822e-06	0.036	4.736842105263158	4.641588833612778))
(0.07619907816415013	(2.1544346900318822e-06	0.036	4.736842105263158	2.154434690031884))
(0.0562380633829669	(2.1544346900318822e-06	0.036	4.736842105263158	1.0))
(0.057426358133689855	(2.1544346900318822e-06	0.036	8.653846153846153	1000.0))
(0.05713295923560394	(2.1544346900318822e-06	0.036	8.653846153846153	464.15888336127773))
(0.056520551829921765	(2.1544346900318822e-06	0.036	8.653846153846153	215.44346900318823))
(0.05528440113551132	(2.1544346900318822e-06	0.036	8.653846153846153	100.0))
(0.05294186492692633	(2.1544346900318822e-06	0.036	8.653846153846153	46.41588833612777))
(0.048949593873762576	(2.1544346900318822e-06	0.036	8.653846153846153	21.544346900318832))
(0.04309748461669835	(2.1544346900318822e-06	0.036	8.653846153846153	10.0))
(0.03589126443311853	(2.1544346900318822e-06	0.036	8.653846153846153	4.641588833612778))
(0.028364390810868802	(2.1544346900318822e-06	0.036	8.653846153846153	2.154434690031884))
(0.02147614027023982	(2.1544346900318822e-06	0.036	8.653846153846153	1.0))
(0.0017304088750863043	(2.1544346900318822e-06	0.036	50.0	1000.0))
(0.0017288446975232976	(2.1544346900318822e-06	0.036	50.0	464.15888336127773))
(0.001725489828707966	(2.1544346900318822e-06	0.036	50.0	215.44346900318823))
(0.0017183520376788794	(2.1544346900318822e-06	0.036	50.0	100.0))
(0.0017033644833116697	(2.1544346900318822e-06	0.036	50.0	46.41588833612777))
(0.0016727525771874545	(2.1544346900318822e-06	0.036	50.0	21.544346900318832))
(0.001613473594464231	(2.1544346900318822e-06	0.036	50.0	10.0))
(0.0015088806883894294	(2.1544346900318822e-06	0.036	50.0	4.641588833612778))
(0.0013483266170460071	(2.1544346900318822e-06	0.036	50.0	2.154434690031884))
(0.0011406021612393544	(2.1544346900318822e-06	0.036	50.0	1.0))
(5.57316749813362	(4.641588833612782e-06	0.036	1.1363636363636365	1000.0))
(5.434601015843708	(4.641588833612782e-06	0.036	1.1363636363636365	464.15888336127773))
(5.177940307616661	(4.641588833612782e-06	0.036	1.1363636363636365	215.44346900318823))
(4.755052761419484	(4.641588833612782e-06	0.036	1.1363636363636365	100.0))
(4.158979743200014	(4.641588833612782e-06	0.036	1.1363636363636365	46.41588833612777))
(3.4493888094411607	(4.641588833612782e-06	0.036	1.1363636363636365	21.544346900318832))
(2.7236861243633337	(4.641588833612782e-06	0.036	1.1363636363636365	10.0))
(2.0653392300890525	(4.641588833612782e-06	0.036	1.1363636363636365	4.641588833612778))
(1.5182785170803728	(4.641588833612782e-06	0.036	1.1363636363636365	2.154434690031884))
(1.0909884139934949	(4.641588833612782e-06	0.036	1.1363636363636365	1.0))
(4.626362697425951	(4.641588833612782e-06	0.036	1.274787535410765	1000.0))
(4.516413966766152	(4.641588833612782e-06	0.036	1.274787535410765	464.15888336127773))
(4.311297729706079	(4.641588833612782e-06	0.036	1.274787535410765	215.44346900318823))
(3.9697276812908915	(4.641588833612782e-06	0.036	1.274787535410765	100.0))
(3.4821870760925653	(4.641588833612782e-06	0.036	1.274787535410765	46.41588833612777))
(2.895086395609451	(4.641588833612782e-06	0.036	1.274787535410765	21.544346900318832))
(2.2896678112658213	(4.641588833612782e-06	0.036	1.274787535410765	10.0))
(1.7377377211995146	(4.641588833612782e-06	0.036	1.274787535410765	4.641588833612778))
(1.2779481134252795	(4.641588833612782e-06	0.036	1.274787535410765	2.154434690031884))
(0.9184134193734307	(4.641588833612782e-06	0.036	1.274787535410765	1.0))
(3.7183128284956344	(4.641588833612782e-06	0.036	1.4516129032258065	1000.0))
(3.6353162365448144	(4.641588833612782e-06	0.036	1.4516129032258065	464.15888336127773))
(3.4790711952678834	(4.641588833612782e-06	0.036	1.4516129032258065	215.44346900318823))
(3.215296282348606	(4.641588833612782e-06	0.036	1.4516129032258065	100.0))
(2.8324704280235298	(4.641588833612782e-06	0.036	1.4516129032258065	46.41588833612777))
(2.364084144157018	(4.641588833612782e-06	0.036	1.4516129032258065	21.544346900318832))
(1.8751695837453524	(4.641588833612782e-06	0.036	1.4516129032258065	10.0))
(1.425893525246847	(4.641588833612782e-06	0.036	1.4516129032258065	4.641588833612778))
(1.049850360256425	(4.641588833612782e-06	0.036	1.4516129032258065	2.154434690031884))
(0.7550147670721253	(4.641588833612782e-06	0.036	1.4516129032258065	1.0))
(2.8661711927013465	(4.641588833612782e-06	0.036	1.6853932584269664	1000.0))
(2.8074311387267215	(4.641588833612782e-06	0.036	1.6853932584269664	464.15888336127773))
(2.6956080481543627	(4.641588833612782e-06	0.036	1.6853932584269664	215.44346900318823))
(2.5035381428226127	(4.641588833612782e-06	0.036	1.6853932584269664	100.0))
(2.2186677201090776	(4.641588833612782e-06	0.036	1.6853932584269664	46.41588833612777))
(1.8625273747145148	(4.641588833612782e-06	0.036	1.6853932584269664	21.544346900318832))
(1.4842484920134265	(4.641588833612782e-06	0.036	1.6853932584269664	10.0))
(1.132404861633795	(4.641588833612782e-06	0.036	1.6853932584269664	4.641588833612778))
(0.8356271419207757	(4.641588833612782e-06	0.036	1.6853932584269664	2.154434690031884))
(0.6018293255355607	(4.641588833612782e-06	0.036	1.6853932584269664	1.0))
(2.0888479078267417	(4.641588833612782e-06	0.036	2.008928571428571	1000.0))
(2.0507111271478338	(4.641588833612782e-06	0.036	2.008928571428571	464.15888336127773))
(1.9771269723837057	(4.641588833612782e-06	0.036	2.008928571428571	215.44346900318823))
(1.8480066309855747	(4.641588833612782e-06	0.036	2.008928571428571	100.0))
(1.6510775176534873	(4.641588833612782e-06	0.036	2.008928571428571	46.41588833612777))
(1.3976070141485533	(4.641588833612782e-06	0.036	2.008928571428571	21.544346900318832))
(1.1216497789131905	(4.641588833612782e-06	0.036	2.008928571428571	10.0))
(0.8603127466215967	(4.641588833612782e-06	0.036	2.008928571428571	4.641588833612778))
(0.6372079838043694	(4.641588833612782e-06	0.036	2.008928571428571	2.154434690031884))
(0.4600836540860328	(4.641588833612782e-06	0.036	2.008928571428571	1.0))
(1.4063861025889168	(4.641588833612782e-06	0.036	2.4861878453038675	1000.0))
(1.3844580128878694	(4.641588833612782e-06	0.036	2.4861878453038675	464.15888336127773))
(1.3414719723304667	(4.641588833612782e-06	0.036	2.4861878453038675	215.44346900318823))
(1.264048790971419	(4.641588833612782e-06	0.036	2.4861878453038675	100.0))
(1.1416661034478215	(4.641588833612782e-06	0.036	2.4861878453038675	46.41588833612777))
(0.9778138187010061	(4.641588833612782e-06	0.036	2.4861878453038675	21.544346900318832))
(0.7930280807982241	(4.641588833612782e-06	0.036	2.4861878453038675	10.0))
(0.6132690109534863	(4.641588833612782e-06	0.036	2.4861878453038675	4.641588833612778))
(0.4569299917378623	(4.641588833612782e-06	0.036	2.4861878453038675	2.154434690031884))
(0.3312777639867525	(4.641588833612782e-06	0.036	2.4861878453038675	1.0))
(0.8390206410412646	(4.641588833612782e-06	0.036	3.2608695652173916	1000.0))
(0.8285388348304338	(4.641588833612782e-06	0.036	3.2608695652173916	464.15888336127773))
(0.8076099848286284	(4.641588833612782e-06	0.036	3.2608695652173916	215.44346900318823))
(0.7687071272238086	(4.641588833612782e-06	0.036	3.2608695652173916	100.0))
(0.7043294035453932	(4.641588833612782e-06	0.036	3.2608695652173916	46.41588833612777))
(0.6133524712551142	(4.641588833612782e-06	0.036	3.2608695652173916	21.544346900318832))
(0.5053355539179453	(4.641588833612782e-06	0.036	3.2608695652173916	10.0))
(0.39583718201441914	(4.641588833612782e-06	0.036	3.2608695652173916	4.641588833612778))
(0.29775426771524416	(4.641588833612782e-06	0.036	3.2608695652173916	2.154434690031884))
(0.2173359110893059	(4.641588833612782e-06	0.036	3.2608695652173916	1.0))
(0.4058791831491595	(4.641588833612782e-06	0.036	4.736842105263158	1000.0))
(0.4022354470337204	(4.641588833612782e-06	0.036	4.736842105263158	464.15888336127773))
(0.3948059165335728	(4.641588833612782e-06	0.036	4.736842105263158	215.44346900318823))
(0.3804642901198768	(4.641588833612782e-06	0.036	4.736842105263158	100.0))
(0.3552882389093535	(4.641588833612782e-06	0.036	4.736842105263158	46.41588833612777))
(0.31690212155835995	(4.641588833612782e-06	0.036	4.736842105263158	21.544346900318832))
(0.2675887255990387	(4.641588833612782e-06	0.036	4.736842105263158	10.0))
(0.21410511558694903	(4.641588833612782e-06	0.036	4.736842105263158	4.641588833612778))
(0.16371197484807978	(4.641588833612782e-06	0.036	4.736842105263158	2.154434690031884))
(0.12091944992148175	(4.641588833612782e-06	0.036	4.736842105263158	1.0))
(0.12340445189714772	(4.641588833612782e-06	0.036	8.653846153846153	1000.0))
(0.12277635015812131	(4.641588833612782e-06	0.036	8.653846153846153	464.15888336127773))
(0.12146519516335798	(4.641588833612782e-06	0.036	8.653846153846153	215.44346900318823))
(0.11881809820619306	(4.641588833612782e-06	0.036	8.653846153846153	100.0))
(0.11379998908404103	(4.641588833612782e-06	0.036	8.653846153846153	46.41588833612777))
(0.10524293353490057	(4.641588833612782e-06	0.036	8.653846153846153	21.544346900318832))
(0.09268966463708903	(4.641588833612782e-06	0.036	8.653846153846153	10.0))
(0.0772181209768859	(4.641588833612782e-06	0.036	8.653846153846153	4.641588833612778))
(0.061044636704363935	(4.641588833612782e-06	0.036	8.653846153846153	2.154434690031884))
(0.04623297964731936	(4.641588833612782e-06	0.036	8.653846153846153	1.0))
(0.003727763442147246	(4.641588833612782e-06	0.036	50.0	1000.0))
(0.003724391383776675	(4.641588833612782e-06	0.036	50.0	464.15888336127773))
(0.0037171620673143507	(4.641588833612782e-06	0.036	50.0	215.44346900318823))
(0.003701792767422775	(4.641588833612782e-06	0.036	50.0	100.0))
(0.003669509192769609	(4.641588833612782e-06	0.036	50.0	46.41588833612777))
(0.003603570047284073	(4.641588833612782e-06	0.036	50.0	21.544346900318832))
(0.0034758797398642153	(4.641588833612782e-06	0.036	50.0	10.0))
(0.0032505772647965616	(4.641588833612782e-06	0.036	50.0	4.641588833612778))
(0.002904710142398769	(4.641588833612782e-06	0.036	50.0	2.154434690031884))
(0.0024572430310092594	(4.641588833612782e-06	0.036	50.0	1.0))
(9.881611305748631	(1e-05	0.036	1.1363636363636365	1000.0))
(9.69082092529707	(1e-05	0.036	1.1363636363636365	464.15888336127773))
(9.328464893568908	(1e-05	0.036	1.1363636363636365	215.44346900318823))
(8.707359730065075	(1e-05	0.036	1.1363636363636365	100.0))
(7.784694064054832	(1e-05	0.036	1.1363636363636365	46.41588833612777))
(6.619823235769492	(1e-05	0.036	1.1363636363636365	21.544346900318832))
(5.358092072372959	(1e-05	0.036	1.1363636363636365	10.0))
(4.153595209180856	(1e-05	0.036	1.1363636363636365	4.641588833612778))
(3.1094751948660275	(1e-05	0.036	1.1363636363636365	2.154434690031884))
(2.2663189870894436	(1e-05	0.036	1.1363636363636365	1.0))
(8.42997743719227	(1e-05	0.036	1.274787535410765	1000.0))
(8.269325124176829	(1e-05	0.036	1.274787535410765	464.15888336127773))
(7.9631374403848625	(1e-05	0.036	1.274787535410765	215.44346900318823))
(7.435589674409566	(1e-05	0.036	1.274787535410765	100.0))
(6.647352181286743	(1e-05	0.036	1.274787535410765	46.41588833612777))
(5.6478812634082605	(1e-05	0.036	1.274787535410765	21.544346900318832))
(4.563825580289945	(1e-05	0.036	1.274787535410765	10.0))
(3.530399007550749	(1e-05	0.036	1.274787535410765	4.641588833612778))
(2.637239812923808	(1e-05	0.036	1.274787535410765	2.154434690031884))
(1.9184471882247158	(1e-05	0.036	1.274787535410765	1.0))
(6.9676567632234505	(1e-05	0.036	1.4516129032258065	1000.0))
(6.838632011871975	(1e-05	0.036	1.4516129032258065	464.15888336127773))
(6.591468445570839	(1e-05	0.036	1.4516129032258065	215.44346900318823))
(6.1623074688468735	(1e-05	0.036	1.4516129032258065	100.0))
(5.515112647296115	(1e-05	0.036	1.4516129032258065	46.41588833612777))
(4.687817592702464	(1e-05	0.036	1.4516129032258065	21.544346900318832))
(3.786225573558753	(1e-05	0.036	1.4516129032258065	10.0))
(2.9256017481521503	(1e-05	0.036	1.4516129032258065	4.641588833612778))
(2.1824674780850004	(1e-05	0.036	1.4516129032258065	2.154434690031884))
(1.5855372550859341	(1e-05	0.036	1.4516129032258065	1.0))
(5.52378941570792	(1e-05	0.036	1.6853932584269664	1000.0))
(5.426511859047412	(1e-05	0.036	1.6853932584269664	464.15888336127773))
(5.238840203614022	(1e-05	0.036	1.6853932584269664	215.44346900318823))
(4.909354793680163	(1e-05	0.036	1.6853932584269664	100.0))
(4.405533099098612	(1e-05	0.036	1.6853932584269664	46.41588833612777))
(3.7528841077862123	(1e-05	0.036	1.6853932584269664	21.544346900318832))
(3.0347454857518534	(1e-05	0.036	1.6853932584269664	10.0))
(2.345611419240323	(1e-05	0.036	1.6853932584269664	4.641588833612778))
(1.7493297160256935	(1e-05	0.036	1.6853932584269664	2.154434690031884))
(1.270235829709276	(1e-05	0.036	1.6853932584269664	1.0))
(4.137394883402439	(1e-05	0.036	2.008928571428571	1000.0))
(4.070153690784784	(1e-05	0.036	2.008928571428571	464.15888336127773))
(3.939191323951781	(1e-05	0.036	2.008928571428571	215.44346900318823))
(3.705735232115626	(1e-05	0.036	2.008928571428571	100.0))
(3.341532627354191	(1e-05	0.036	2.008928571428571	46.41588833612777))
(2.859913775550135	(1e-05	0.036	2.008928571428571	21.544346900318832))
(2.32103447160189	(1e-05	0.036	2.008928571428571	10.0))
(1.7981320426265741	(1e-05	0.036	2.008928571428571	4.641588833612778))
(1.3427652548426716	(1e-05	0.036	2.008928571428571	2.154434690031884))
(0.9756573571747102	(1e-05	0.036	2.008928571428571	1.0))
(2.857895643886003	(1e-05	0.036	2.4861878453038675	1000.0))
(2.8168576392194393	(1e-05	0.036	2.4861878453038675	464.15888336127773))
(2.735938103768064	(1e-05	0.036	2.4861878453038675	215.44346900318823))
(2.5887080584305378	(1e-05	0.036	2.4861878453038675	100.0))
(2.3524430363958424	(1e-05	0.036	2.4861878453038675	46.41588833612777))
(2.030138651267738	(1e-05	0.036	2.4861878453038675	21.544346900318832))
(1.659507210598658	(1e-05	0.036	2.4861878453038675	10.0))
(1.2925487929109776	(1e-05	0.036	2.4861878453038675	4.641588833612778))
(0.9687427982831052	(1e-05	0.036	2.4861878453038675	2.154434690031884))
(0.7055636607666779	(1e-05	0.036	2.4861878453038675	1.0))
(1.7438875106343252	(1e-05	0.036	3.2608695652173916	1000.0))
(1.7231933536060133	(1e-05	0.036	3.2608695652173916	464.15888336127773))
(1.6817482463039262	(1e-05	0.036	3.2608695652173916	215.44346900318823))
(1.6042891644663542	(1e-05	0.036	3.2608695652173916	100.0))
(1.475010470607608	(1e-05	0.036	3.2608695652173916	46.41588833612777))
(1.290265480494717	(1e-05	0.036	3.2608695652173916	21.544346900318832))
(1.0682326801354147	(1e-05	0.036	3.2608695652173916	10.0))
(0.8405850775231796	(1e-05	0.036	3.2608695652173916	4.641588833612778))
(0.6347252772768234	(1e-05	0.036	3.2608695652173916	2.154434690031884))
(0.4646869245572038	(1e-05	0.036	3.2608695652173916	1.0))
(0.8590378472705529	(1e-05	0.036	4.736842105263158	1000.0))
(0.85152297567067	(1e-05	0.036	4.736842105263158	464.15888336127773))
(0.8361828586750603	(1e-05	0.036	4.736842105263158	215.44346900318823))
(0.8065078008228649	(1e-05	0.036	4.736842105263158	100.0))
(0.7542282849267329	(1e-05	0.036	4.736842105263158	46.41588833612777))
(0.6741115567188799	(1e-05	0.036	4.736842105263158	21.544346900318832))
(0.5705706868480649	(1e-05	0.036	4.736842105263158	10.0))
(0.45760665586840826	(1e-05	0.036	4.736842105263158	4.641588833612778))
(0.35062117396056347	(1e-05	0.036	4.736842105263158	2.154434690031884))
(0.25939905287998455	(1e-05	0.036	4.736842105263158	1.0))
(0.26441068485436875	(1e-05	0.036	8.653846153846153	1000.0))
(0.26307577262439813	(1e-05	0.036	8.653846153846153	464.15888336127773))
(0.26028858064388494	(1e-05	0.036	8.653846153846153	215.44346900318823))
(0.25465916685062284	(1e-05	0.036	8.653846153846153	100.0))
(0.24397935050594327	(1e-05	0.036	8.653846153846153	46.41588833612777))
(0.225745347698721	(1e-05	0.036	8.653846153846153	21.544346900318832))
(0.19895120427524718	(1e-05	0.036	8.653846153846153	10.0))
(0.16586611641254198	(1e-05	0.036	8.653846153846153	4.641588833612778))
(0.131218061757647	(1e-05	0.036	8.653846153846153	2.154434690031884))
(0.0994394940247847	(1e-05	0.036	8.653846153846153	1.0))
(0.008029879708147409	(1e-05	0.036	50.0	1000.0))
(0.00802261779235157	(1e-05	0.036	50.0	464.15888336127773))
(0.008007061390691897	(1e-05	0.036	50.0	215.44346900318823))
(0.00797395077576451	(1e-05	0.036	50.0	100.0))
(0.007904426379546345	(1e-05	0.036	50.0	46.41588833612777))
(0.007762421324123948	(1e-05	0.036	50.0	21.544346900318832))
(0.007487425011488497	(1e-05	0.036	50.0	10.0))
(0.00700219283399169	(1e-05	0.036	50.0	4.641588833612778))
(0.006257291292544531	(1e-05	0.036	50.0	2.154434690031884))
(0.005293460050170803	(1e-05	0.036	50.0	1.0))
(15.751890373166795	(2.1544346900318823e-05	0.036	1.1363636363636365	1000.0))
(15.543023305110186	(2.1544346900318823e-05	0.036	1.1363636363636365	464.15888336127773))
(15.134854172627199	(2.1544346900318823e-05	0.036	1.1363636363636365	215.44346900318823))
(14.401566236953897	(2.1544346900318823e-05	0.036	1.1363636363636365	100.0))
(13.238025980213585	(2.1544346900318823e-05	0.036	1.1363636363636365	46.41588833612777))
(11.649342129358946	(2.1544346900318823e-05	0.036	1.1363636363636365	21.544346900318832))
(9.78236466957142	(2.1544346900318823e-05	0.036	1.1363636363636365	10.0))
(7.856580480560758	(2.1544346900318823e-05	0.036	1.1363636363636365	4.641588833612778))
(6.068415693705326	(2.1544346900318823e-05	0.036	1.1363636363636365	2.154434690031884))
(4.538641714226291	(2.1544346900318823e-05	0.036	1.1363636363636365	1.0))
(13.88544007335247	(2.1544346900318823e-05	0.036	1.274787535410765	1000.0))
(13.697229091188136	(2.1544346900318823e-05	0.036	1.274787535410765	464.15888336127773))
(13.32909776767452	(2.1544346900318823e-05	0.036	1.274787535410765	215.44346900318823))
(12.667011154503186	(2.1544346900318823e-05	0.036	1.274787535410765	100.0))
(11.615941439390374	(2.1544346900318823e-05	0.036	1.274787535410765	46.41588833612777))
(10.183230279072106	(2.1544346900318823e-05	0.036	1.274787535410765	21.544346900318832))
(8.50797499873023	(2.1544346900318823e-05	0.036	1.274787535410765	10.0))
(6.793875500593521	(2.1544346900318823e-05	0.036	1.274787535410765	4.641588833612778))
(5.217691077910546	(2.1544346900318823e-05	0.036	1.274787535410765	2.154434690031884))
(3.8824346852313156	(2.1544346900318823e-05	0.036	1.274787535410765	1.0))
(11.895758483340998	(2.1544346900318823e-05	0.036	1.4516129032258065	1000.0))
(11.732688176310157	(2.1544346900318823e-05	0.036	1.4516129032258065	464.15888336127773))
(11.41315199897689	(2.1544346900318823e-05	0.036	1.4516129032258065	215.44346900318823))
(10.836948847719258	(2.1544346900318823e-05	0.036	1.4516129032258065	100.0))
(9.919867203565097	(2.1544346900318823e-05	0.036	1.4516129032258065	46.41588833612777))
(8.669049600079221	(2.1544346900318823e-05	0.036	1.4516129032258065	21.544346900318832))
(7.210858264413869	(2.1544346900318823e-05	0.036	1.4516129032258065	10.0))
(5.728483092349444	(2.1544346900318823e-05	0.036	1.4516129032258065	4.641588833612778))
(4.3768311664872295	(2.1544346900318823e-05	0.036	1.4516129032258065	2.154434690031884))
(3.2417335447724733	(2.1544346900318823e-05	0.036	1.4516129032258065	1.0))
(9.802906306887023	(2.1544346900318823e-05	0.036	1.6853932584269664	1000.0))
(9.669223664119771	(2.1544346900318823e-05	0.036	1.6853932584269664	464.15888336127773))
(9.406440914516317	(2.1544346900318823e-05	0.036	1.6853932584269664	215.44346900318823))
(8.930250045993112	(2.1544346900318823e-05	0.036	1.6853932584269664	100.0))
(8.167960416270317	(2.1544346900318823e-05	0.036	1.6853932584269664	46.41588833612777))
(7.123855008346323	(2.1544346900318823e-05	0.036	1.6853932584269664	21.544346900318832))
(5.906150530612701	(2.1544346900318823e-05	0.036	1.6853932584269664	10.0))
(4.672753839731208	(2.1544346900318823e-05	0.036	1.6853932584269664	4.641588833612778))
(3.555056529022152	(2.1544346900318823e-05	0.036	1.6853932584269664	2.154434690031884))
(2.622921635635888	(2.1544346900318823e-05	0.036	1.6853932584269664	1.0))
(7.648816709799363	(2.1544346900318823e-05	0.036	2.008928571428571	1000.0))
(7.54767016605391	(2.1544346900318823e-05	0.036	2.008928571428571	464.15888336127773))
(7.347828872735226	(2.1544346900318823e-05	0.036	2.008928571428571	215.44346900318823))
(6.982703055618713	(2.1544346900318823e-05	0.036	2.008928571428571	100.0))
(6.391960761773633	(2.1544346900318823e-05	0.036	2.008928571428571	46.41588833612777))
(5.574670028282104	(2.1544346900318823e-05	0.036	2.008928571428571	21.544346900318832))
(4.615673478330343	(2.1544346900318823e-05	0.036	2.008928571428571	10.0))
(3.643170102253005	(2.1544346900318823e-05	0.036	2.008928571428571	4.641588833612778))
(2.7639978920690416	(2.1544346900318823e-05	0.036	2.008928571428571	2.154434690031884))
(2.0337567428906076	(2.1544346900318823e-05	0.036	2.008928571428571	1.0))
(5.507907607353191	(2.1544346900318823e-05	0.036	2.4861878453038675	1000.0))
(5.440080814784626	(2.1544346900318823e-05	0.036	2.4861878453038675	464.15888336127773))
(5.3050261040598485	(2.1544346900318823e-05	0.036	2.4861878453038675	215.44346900318823))
(5.055043345445491	(2.1544346900318823e-05	0.036	2.4861878453038675	100.0))
(4.643259179484958	(2.1544346900318823e-05	0.036	2.4861878453038675	46.41588833612777))
(4.062456301321446	(2.1544346900318823e-05	0.036	2.4861878453038675	21.544346900318832))
(3.3702321427488218	(2.1544346900318823e-05	0.036	2.4861878453038675	10.0))
(2.661606030856056	(2.1544346900318823e-05	0.036	2.4861878453038675	4.641588833612778))
(2.0184020826874045	(2.1544346900318823e-05	0.036	2.4861878453038675	2.154434690031884))
(1.4837953699569189	(2.1544346900318823e-05	0.036	2.4861878453038675	1.0))
(3.4978942280018543	(2.1544346900318823e-05	0.036	3.2608695652173916	1000.0))
(3.4603713436678154	(2.1544346900318823e-05	0.036	3.2608695652173916	464.15888336127773))
(3.3848062771577445	(2.1544346900318823e-05	0.036	3.2608695652173916	215.44346900318823))
(3.2421579262234026	(2.1544346900318823e-05	0.036	3.2608695652173916	100.0))
(3.0002665841632385	(2.1544346900318823e-05	0.036	3.2608695652173916	46.41588833612777))
(2.647187442192092	(2.1544346900318823e-05	0.036	3.2608695652173916	21.544346900318832))
(2.2127266350156742	(2.1544346900318823e-05	0.036	3.2608695652173916	10.0))
(1.757169859698393	(2.1544346900318823e-05	0.036	3.2608695652173916	4.641588833612778))
(1.3372578056915179	(2.1544346900318823e-05	0.036	3.2608695652173916	2.154434690031884))
(0.9851162744196931	(2.1544346900318823e-05	0.036	3.2608695652173916	1.0))
(1.7839224488849987	(2.1544346900318823e-05	0.036	4.736842105263158	1000.0))
(1.7691242186447926	(2.1544346900318823e-05	0.036	4.736842105263158	464.15888336127773))
(1.7388488154717847	(2.1544346900318823e-05	0.036	4.736842105263158	215.44346900318823))
(1.6800338446227878	(2.1544346900318823e-05	0.036	4.736842105263158	100.0))
(1.575677676311591	(2.1544346900318823e-05	0.036	4.736842105263158	46.41588833612777))
(1.4141141136058297	(2.1544346900318823e-05	0.036	4.736842105263158	21.544346900318832))
(1.2027605567763346	(2.1544346900318823e-05	0.036	4.736842105263158	10.0))
(0.9693494979815842	(2.1544346900318823e-05	0.036	4.736842105263158	4.641588833612778))
(0.7459193826842105	(2.1544346900318823e-05	0.036	4.736842105263158	2.154434690031884))
(0.5537685322358641	(2.1544346900318823e-05	0.036	4.736842105263158	1.0))
(0.5630398246182764	(2.1544346900318823e-05	0.036	8.653846153846153	1000.0))
(0.5602457799015873	(2.1544346900318823e-05	0.036	8.653846153846153	464.15888336127773))
(0.5544094740622983	(2.1544346900318823e-05	0.036	8.653846153846153	215.44346900318823))
(0.5426113810750136	(2.1544346900318823e-05	0.036	8.653846153846153	100.0))
(0.5201929243537698	(2.1544346900318823e-05	0.036	8.653846153846153	46.41588833612777))
(0.4818180481524027	(2.1544346900318823e-05	0.036	8.653846153846153	21.544346900318832))
(0.42522864243318126	(2.1544346900318823e-05	0.036	8.653846153846153	10.0))
(0.3550743769339716	(2.1544346900318823e-05	0.036	8.653846153846153	4.641588833612778))
(0.28132635542547035	(2.1544346900318823e-05	0.036	8.653846153846153	2.154434690031884))
(0.2134681238208004	(2.1544346900318823e-05	0.036	8.653846153846153	1.0))
(0.01729362093237624	(2.1544346900318823e-05	0.036	50.0	1000.0))
(0.017277989695928416	(2.1544346900318823e-05	0.036	50.0	464.15888336127773))
(0.01724450466277896	(2.1544346900318823e-05	0.036	50.0	215.44346900318823))
(0.017173233492741746	(2.1544346900318823e-05	0.036	50.0	100.0))
(0.017023579503369073	(2.1544346900318823e-05	0.036	50.0	46.41588833612777))
(0.016717901045370742	(2.1544346900318823e-05	0.036	50.0	21.544346900318832))
(0.016125921963507487	(2.1544346900318823e-05	0.036	50.0	10.0))
(0.015081297485282886	(2.1544346900318823e-05	0.036	50.0	4.641588833612778))
(0.013477483004426687	(2.1544346900318823e-05	0.036	50.0	2.154434690031884))
(0.011402049355141275	(2.1544346900318823e-05	0.036	50.0	1.0))
(22.46000505985281	(4.641588833612772e-05	0.036	1.1363636363636365	1000.0))
(22.277979225006188	(4.641588833612772e-05	0.036	1.1363636363636365	464.15888336127773))
(21.912692710158222	(4.641588833612772e-05	0.036	1.1363636363636365	215.44346900318823))
(21.22575946442685	(4.641588833612772e-05	0.036	1.1363636363636365	100.0))
(20.059255012450826	(4.641588833612772e-05	0.036	1.1363636363636365	46.41588833612777))
(18.32412437171565	(4.641588833612772e-05	0.036	1.1363636363636365	21.544346900318832))
(16.08231301676801	(4.641588833612772e-05	0.036	1.1363636363636365	10.0))
(13.535568419055977	(4.641588833612772e-05	0.036	1.1363636363636365	4.641588833612778))
(10.94067270003049	(4.641588833612772e-05	0.036	1.1363636363636365	2.154434690031884))
(8.52405919137785	(4.641588833612772e-05	0.036	1.1363636363636365	1.0))
(20.44451795920394	(4.641588833612772e-05	0.036	1.274787535410765	1000.0))
(20.269895345307393	(4.641588833612772e-05	0.036	1.274787535410765	464.15888336127773))
(19.919560652054415	(4.641588833612772e-05	0.036	1.274787535410765	215.44346900318823))
(19.26122748616232	(4.641588833612772e-05	0.036	1.274787535410765	100.0))
(18.14540981672445	(4.641588833612772e-05	0.036	1.274787535410765	46.41588833612777))
(16.492826117412037	(4.641588833612772e-05	0.036	1.274787535410765	21.544346900318832))
(14.374633386047218	(4.641588833612772e-05	0.036	1.274787535410765	10.0))
(11.996732659265433	(4.641588833612772e-05	0.036	1.274787535410765	4.641588833612778))
(9.609316430503046	(4.641588833612772e-05	0.036	1.274787535410765	2.154434690031884))
(7.4209728080593935	(4.641588833612772e-05	0.036	1.274787535410765	1.0))
(18.18056189753793	(4.641588833612772e-05	0.036	1.4516129032258065	1000.0))
(18.017567457178792	(4.641588833612772e-05	0.036	1.4516129032258065	464.15888336127773))
(17.690532030337547	(4.641588833612772e-05	0.036	1.4516129032258065	215.44346900318823))
(17.07606660536718	(4.641588833612772e-05	0.036	1.4516129032258065	100.0))
(16.035783068438917	(4.641588833612772e-05	0.036	1.4516129032258065	46.41588833612777))
(14.500649548428207	(4.641588833612772e-05	0.036	1.4516129032258065	21.544346900318832))
(12.548007555725722	(4.641588833612772e-05	0.036	1.4516129032258065	10.0))
(10.382038075919493	(4.641588833612772e-05	0.036	1.4516129032258065	4.641588833612778))
(8.239793123102418	(4.641588833612772e-05	0.036	1.4516129032258065	2.154434690031884))
(6.307469570008927	(4.641588833612772e-05	0.036	1.4516129032258065	1.0))
(15.645040158178908	(4.641588833612772e-05	0.036	1.6853932584269664	1000.0))
(15.499028559678749	(4.641588833612772e-05	0.036	1.6853932584269664	464.15888336127773))
(15.205860914626347	(4.641588833612772e-05	0.036	1.6853932584269664	215.44346900318823))
(14.654532802471282	(4.641588833612772e-05	0.036	1.6853932584269664	100.0))
(13.720844791900795	(4.641588833612772e-05	0.036	1.6853932584269664	46.41588833612777))
(12.345894832420578	(4.641588833612772e-05	0.036	1.6853932584269664	21.544346900318832))
(10.608285156422289	(4.641588833612772e-05	0.036	1.6853932584269664	10.0))
(8.702438723724558	(4.641588833612772e-05	0.036	1.6853932584269664	4.641588833612778))
(6.844738006862486	(4.641588833612772e-05	0.036	1.6853932584269664	2.154434690031884))
(5.195056479979123	(4.641588833612772e-05	0.036	1.6853932584269664	1.0))
(12.831732898460835	(4.641588833612772e-05	0.036	2.008928571428571	1000.0))
(12.709029386179067	(4.641588833612772e-05	0.036	2.008928571428571	464.15888336127773))
(12.462226824744446	(4.641588833612772e-05	0.036	2.008928571428571	215.44346900318823))
(11.996825994147397	(4.641588833612772e-05	0.036	2.008928571428571	100.0))
(11.206304337123905	(4.641588833612772e-05	0.036	2.008928571428571	46.41588833612777))
(10.040993486968027	(4.641588833612772e-05	0.036	2.008928571428571	21.544346900318832))
(8.573607718502748	(4.641588833612772e-05	0.036	2.008928571428571	10.0))
(6.9785521146603795	(4.641588833612772e-05	0.036	2.008928571428571	4.641588833612778))
(5.443536432598066	(4.641588833612772e-05	0.036	2.008928571428571	2.154434690031884))
(4.099481375325931	(4.641588833612772e-05	0.036	2.008928571428571	1.0))
(9.775557394362284	(4.641588833612772e-05	0.036	2.4861878453038675	1000.0))
(9.68259231855573	(4.641588833612772e-05	0.036	2.4861878453038675	464.15888336127773))
(9.49494400694102	(4.641588833612772e-05	0.036	2.4861878453038675	215.44346900318823))
(9.139002810448925	(4.641588833612772e-05	0.036	2.4861878453038675	100.0))
(8.529651373901729	(4.641588833612772e-05	0.036	2.4861878453038675	46.41588833612777))
(7.624990997320045	(4.641588833612772e-05	0.036	2.4861878453038675	21.544346900318832))
(6.48282639521401	(4.641588833612772e-05	0.036	2.4861878453038675	10.0))
(5.245689891673977	(4.641588833612772e-05	0.036	2.4861878453038675	4.641588833612778))
(4.065050904863129	(4.641588833612772e-05	0.036	2.4861878453038675	2.154434690031884))
(3.042145288500377	(4.641588833612772e-05	0.036	2.4861878453038675	1.0))
(6.597470098167427	(4.641588833612772e-05	0.036	3.2608695652173916	1000.0))
(6.538537368440812	(4.641588833612772e-05	0.036	3.2608695652173916	464.15888336127773))
(6.418812236296158	(4.641588833612772e-05	0.036	3.2608695652173916	215.44346900318823))
(6.189132371754883	(4.641588833612772e-05	0.036	3.2608695652173916	100.0))
(5.78934488842556	(4.641588833612772e-05	0.036	3.2608695652173916	46.41588833612777))
(5.184432804564265	(4.641588833612772e-05	0.036	3.2608695652173916	21.544346900318832))
(4.40865330094139	(4.641588833612772e-05	0.036	3.2608695652173916	10.0))
(3.5612928656768865	(4.641588833612772e-05	0.036	3.2608695652173916	4.641588833612778))
(2.751565378686652	(4.641588833612772e-05	0.036	3.2608695652173916	2.154434690031884))
(2.052206254656071	(4.641588833612772e-05	0.036	3.2608695652173916	1.0))
(3.572420129634926	(4.641588833612772e-05	0.036	4.736842105263158	1000.0))
(3.5457131769426926	(4.641588833612772e-05	0.036	4.736842105263158	464.15888336127773))
(3.490851523855257	(4.641588833612772e-05	0.036	4.736842105263158	215.44346900318823))
(3.3834491856801265	(4.641588833612772e-05	0.036	4.736842105263158	100.0))
(3.19036382462567	(4.641588833612772e-05	0.036	4.736842105263158	46.41588833612777))
(2.8856494570059223	(4.641588833612772e-05	0.036	4.736842105263158	21.544346900318832))
(2.4776520828925173	(4.641588833612772e-05	0.036	4.736842105263158	10.0))
(2.0162362370845117	(4.641588833612772e-05	0.036	4.736842105263158	4.641588833612778))
(1.5650499682617558	(4.641588833612772e-05	0.036	4.736842105263158	2.154434690031884))
(1.170209956003738	(4.641588833612772e-05	0.036	4.736842105263158	1.0))
(1.183675578897146	(4.641588833612772e-05	0.036	8.653846153846153	1000.0))
(1.1780089091385524	(4.641588833612772e-05	0.036	8.653846153846153	464.15888336127773))
(1.1661616040239977	(4.641588833612772e-05	0.036	8.653846153846153	215.44346900318823))
(1.142169940080301	(4.641588833612772e-05	0.036	8.653846153846153	100.0))
(1.0964328200795197	(4.641588833612772e-05	0.036	8.653846153846153	46.41588833612777))
(1.0177263952346194	(4.641588833612772e-05	0.036	8.653846153846153	21.544346900318832))
(0.9008161237973643	(4.641588833612772e-05	0.036	8.653846153846153	10.0))
(0.7546806792621424	(4.641588833612772e-05	0.036	8.653846153846153	4.641588833612778))
(0.5998342077622348	(4.641588833612772e-05	0.036	8.653846153846153	2.154434690031884))
(0.4563864581163601	(4.641588833612772e-05	0.036	8.653846153846153	1.0))
(0.03722909910317606	(4.641588833612772e-05	0.036	50.0	1000.0))
(0.037195488066845736	(4.641588833612772e-05	0.036	50.0	464.15888336127773))
(0.037123485105325	(4.641588833612772e-05	0.036	50.0	215.44346900318823))
(0.03697023076358211	(4.641588833612772e-05	0.036	50.0	100.0))
(0.03664842078018933	(4.641588833612772e-05	0.036	50.0	46.41588833612777))
(0.03599107120109565	(4.641588833612772e-05	0.036	50.0	21.544346900318832))
(0.034717924894038715	(4.641588833612772e-05	0.036	50.0	10.0))
(0.03247094691185147	(4.641588833612772e-05	0.036	50.0	4.641588833612778))
(0.029020394621339582	(4.641588833612772e-05	0.036	50.0	2.154434690031884))
(0.02455400374893164	(4.641588833612772e-05	0.036	50.0	1.0))
(29.03047524738717	(0.0001	0.036	1.1363636363636365	1000.0))
(28.89931933653442	(0.0001	0.036	1.1363636363636365	464.15888336127773))
(28.630435656361026	(0.0001	0.036	1.1363636363636365	215.44346900318823))
(28.105040905929794	(0.0001	0.036	1.1363636363636365	100.0))
(27.15761771226603	(0.0001	0.036	1.1363636363636365	46.41588833612777))
(25.63098908622656	(0.0001	0.036	1.1363636363636365	21.544346900318832))
(23.467126357446194	(0.0001	0.036	1.1363636363636365	10.0))
(20.753264628953914	(0.0001	0.036	1.1363636363636365	4.641588833612778))
(17.691918164278253	(0.0001	0.036	1.1363636363636365	2.154434690031884))
(14.536741175563787	(0.0001	0.036	1.1363636363636365	1.0))
(27.14494406317563	(0.0001	0.036	1.274787535410765	1000.0))
(27.012743697739328	(0.0001	0.036	1.274787535410765	464.15888336127773))
(26.741862931314163	(0.0001	0.036	1.274787535410765	215.44346900318823))
(26.213152300042402	(0.0001	0.036	1.274787535410765	100.0))
(25.261847207862175	(0.0001	0.036	1.274787535410765	46.41588833612777))
(23.73539528296213	(0.0001	0.036	1.274787535410765	21.544346900318832))
(21.587716015284336	(0.0001	0.036	1.274787535410765	10.0))
(18.924694890693093	(0.0001	0.036	1.274787535410765	4.641588833612778))
(15.966348383969354	(0.0001	0.036	1.274787535410765	2.154434690031884))
(12.972386655394997	(0.0001	0.036	1.274787535410765	1.0))
(24.938608764540604	(0.0001	0.036	1.4516129032258065	1000.0))
(24.80741269224714	(0.0001	0.036	1.4516129032258065	464.15888336127773))
(24.538713295799035	(0.0001	0.036	1.4516129032258065	215.44346900318823))
(24.01477495199164	(0.0001	0.036	1.4516129032258065	100.0))
(23.074045441046497	(0.0001	0.036	1.4516129032258065	46.41588833612777))
(21.57113531127409	(0.0001	0.036	1.4516129032258065	21.544346900318832))
(19.4735643729995	(0.0001	0.036	1.4516129032258065	10.0))
(16.905518543774285	(0.0001	0.036	1.4516129032258065	4.641588833612778))
(14.10095027521487	(0.0001	0.036	1.4516129032258065	2.154434690031884))
(11.318965544346664	(0.0001	0.036	1.4516129032258065	1.0))
(22.337057569984665	(0.0001	0.036	1.6853932584269664	1000.0))
(22.210107826498877	(0.0001	0.036	1.6853932584269664	464.15888336127773))
(21.95017289983861	(0.0001	0.036	1.6853932584269664	215.44346900318823))
(21.44367264769213	(0.0001	0.036	1.6853932584269664	100.0))
(20.535865899843508	(0.0001	0.036	1.6853932584269664	46.41588833612777))
(19.091684611163547	(0.0001	0.036	1.6853932584269664	21.544346900318832))
(17.093182674807387	(0.0001	0.036	1.6853932584269664	10.0))
(14.680222894849594	(0.0001	0.036	1.6853932584269664	4.641588833612778))
(12.094002790443218	(0.0001	0.036	1.6853932584269664	2.154434690031884))
(9.583862032821225	(0.0001	0.036	1.6853932584269664	1.0))
(19.253683932640662	(0.0001	0.036	2.008928571428571	1000.0))
(19.135955420499805	(0.0001	0.036	2.008928571428571	464.15888336127773))
(18.894875469265873	(0.0001	0.036	2.008928571428571	215.44346900318823))
(18.42513124859796	(0.0001	0.036	2.008928571428571	100.0))
(17.583943071105374	(0.0001	0.036	2.008928571428571	46.41588833612777))
(16.250303904683758	(0.0001	0.036	2.008928571428571	21.544346900318832))
(14.420031281596497	(0.0001	0.036	2.008928571428571	10.0))
(12.242095074805356	(0.0001	0.036	2.008928571428571	4.641588833612778))
(9.953906702281872	(0.0001	0.036	2.008928571428571	2.154434690031884))
(7.783475061782797	(0.0001	0.036	2.008928571428571	1.0))
(15.604826820797818	(0.0001	0.036	2.4861878453038675	1000.0))
(15.503569620980576	(0.0001	0.036	2.4861878453038675	464.15888336127773))
(15.296030811401256	(0.0001	0.036	2.4861878453038675	215.44346900318823))
(14.891084886657579	(0.0001	0.036	2.4861878453038675	100.0))
(14.165023885962043	(0.0001	0.036	2.4861878453038675	46.41588833612777))
(13.014976266914783	(0.0001	0.036	2.4861878453038675	21.544346900318832))
(11.446483408089456	(0.0001	0.036	2.4861878453038675	10.0))
(9.604942253350629	(0.0001	0.036	2.4861878453038675	4.641588833612778))
(7.707663555802237	(0.0001	0.036	2.4861878453038675	2.154434690031884))
(5.948468225282857	(0.0001	0.036	2.4861878453038675	1.0))
(11.364191229207325	(0.0001	0.036	3.2608695652173916	1000.0))
(11.288711704838459	(0.0001	0.036	3.2608695652173916	464.15888336127773))
(11.13361053647446	(0.0001	0.036	3.2608695652173916	215.44346900318823))
(10.829630800774405	(0.0001	0.036	3.2608695652173916	100.0))
(10.281209560060988	(0.0001	0.036	3.2608695652173916	46.41588833612777))
(9.407619007449352	(0.0001	0.036	3.2608695652173916	21.544346900318832))
(8.215342631651616	(0.0001	0.036	3.2608695652173916	10.0))
(6.8258341794450805	(0.0001	0.036	3.2608695652173916	4.641588833612778))
(5.415311944950042	(0.0001	0.036	3.2608695652173916	2.154434690031884))
(4.131894104655737	(0.0001	0.036	3.2608695652173916	1.0))
(6.720578557261306	(0.0001	0.036	4.736842105263158	1000.0))
(6.67893969465305	(0.0001	0.036	4.736842105263158	464.15888336127773))
(6.5928578746894635	(0.0001	0.036	4.736842105263158	215.44346900318823))
(6.422259801806704	(0.0001	0.036	4.736842105263158	100.0))
(6.108972127347615	(0.0001	0.036	4.736842105263158	46.41588833612777))
(5.598560818509752	(0.0001	0.036	4.736842105263158	21.544346900318832))
(4.887268962080651	(0.0001	0.036	4.736842105263158	10.0))
(4.048027685400716	(0.0001	0.036	4.736842105263158	4.641588833612778))
(3.1944653386227744	(0.0001	0.036	4.736842105263158	2.154434690031884))
(2.4222042752859916	(0.0001	0.036	4.736842105263158	1.0))
(2.425878751029854	(0.0001	0.036	8.653846153846153	1000.0))
(2.415076632961346	(0.0001	0.036	8.653846153846153	464.15888336127773))
(2.392454322903401	(0.0001	0.036	8.653846153846153	215.44346900318823))
(2.3464871265369083	(0.0001	0.036	8.653846153846153	100.0))
(2.2583049553893257	(0.0001	0.036	8.653846153846153	46.41588833612777))
(2.104986900445732	(0.0001	0.036	8.653846153846153	21.544346900318832))
(1.873971356089591	(0.0001	0.036	8.653846153846153	10.0))
(1.580412664444361	(0.0001	0.036	8.653846153846153	4.641588833612778))
(1.2643130813787902	(0.0001	0.036	8.653846153846153	2.154434690031884))
(0.9673855789717589	(0.0001	0.036	8.653846153846153	1.0))
(0.08007403250741975	(0.0001	0.036	50.0	1000.0))
(0.08000192089002464	(0.0001	0.036	50.0	464.15888336127773))
(0.07984743833790332	(0.0001	0.036	50.0	215.44346900318823))
(0.07951862021068778	(0.0001	0.036	50.0	100.0))
(0.07882811974170853	(0.0001	0.036	50.0	46.41588833612777))
(0.07741751087317067	(0.0001	0.036	50.0	21.544346900318832))
(0.0746849257835155	(0.0001	0.036	50.0	10.0))
(0.06986058126803957	(0.0001	0.036	50.0	4.641588833612778))
(0.062448608341157064	(0.0001	0.036	50.0	2.154434690031884))
(0.05284917935250395	(0.0001	0.036	50.0	1.0))
(34.75482065214553	(0.00021544346900318823	0.036	1.1363636363636365	1000.0))
(34.672814613262084	(0.00021544346900318823	0.036	1.1363636363636365	464.15888336127773))
(34.50201513452636	(0.00021544346900318823	0.036	1.1363636363636365	215.44346900318823))
(34.15829906234912	(0.00021544346900318823	0.036	1.1363636363636365	100.0))
(33.50755459017107	(0.00021544346900318823	0.036	1.1363636363636365	46.41588833612777))
(32.38471138705304	(0.00021544346900318823	0.036	1.1363636363636365	21.544346900318832))
(30.657444937402577	(0.00021544346900318823	0.036	1.1363636363636365	10.0))
(28.29017577189049	(0.00021544346900318823	0.036	1.1363636363636365	4.641588833612778))
(25.35775640178118	(0.00021544346900318823	0.036	1.1363636363636365	2.154434690031884))
(22.022303483019826	(0.00021544346900318823	0.036	1.1363636363636365	1.0))
(33.16549304304465	(0.00021544346900318823	0.036	1.274787535410765	1000.0))
(33.07982149247879	(0.00021544346900318823	0.036	1.274787535410765	464.15888336127773))
(32.90147816385686	(0.00021544346900318823	0.036	1.274787535410765	215.44346900318823))
(32.54293238951581	(0.00021544346900318823	0.036	1.274787535410765	100.0))
(31.865344267109908	(0.00021544346900318823	0.036	1.274787535410765	46.41588833612777))
(30.69991756628399	(0.00021544346900318823	0.036	1.274787535410765	21.544346900318832))
(28.9167949987325	(0.00021544346900318823	0.036	1.274787535410765	10.0))
(26.493803236817993	(0.00021544346900318823	0.036	1.274787535410765	4.641588833612778))
(23.529087846927656	(0.00021544346900318823	0.036	1.274787535410765	2.154434690031884))
(20.210466940511157	(0.00021544346900318823	0.036	1.274787535410765	1.0))
(31.251209158545056	(0.00021544346900318823	0.036	1.4516129032258065	1000.0))
(31.162253451911436	(0.00021544346900318823	0.036	1.4516129032258065	464.15888336127773))
(30.97716671478854	(0.00021544346900318823	0.036	1.4516129032258065	215.44346900318823))
(30.605436552127067	(0.00021544346900318823	0.036	1.4516129032258065	100.0))
(29.90427601178561	(0.00021544346900318823	0.036	1.4516129032258065	46.41588833612777))
(28.70255194477908	(0.00021544346900318823	0.036	1.4516129032258065	21.544346900318832))
(26.875292749451656	(0.00021544346900318823	0.036	1.4516129032258065	10.0))
(24.417195502349728	(0.00021544346900318823	0.036	1.4516129032258065	4.641588833612778))
(21.4528816473106	(0.00021544346900318823	0.036	1.4516129032258065	2.154434690031884))
(18.196238180206056	(0.00021544346900318823	0.036	1.4516129032258065	1.0))
(28.907989476284637	(0.00021544346900318823	0.036	1.6853932584269664	1000.0))
(28.816705465300203	(0.00021544346900318823	0.036	1.6853932584269664	464.15888336127773))
(28.626863135404257	(0.00021544346900318823	0.036	1.6853932584269664	215.44346900318823))
(28.245955704302048	(0.00021544346900318823	0.036	1.6853932584269664	100.0))
(27.528894277310567	(0.00021544346900318823	0.036	1.6853932584269664	46.41588833612777))
(26.304658601760245	(0.00021544346900318823	0.036	1.6853932584269664	21.544346900318832))
(24.45645893250153	(0.00021544346900318823	0.036	1.6853932584269664	10.0))
(21.999597464683905	(0.00021544346900318823	0.036	1.6853932584269664	4.641588833612778))
(19.08736982700521	(0.00021544346900318823	0.036	1.6853932584269664	2.154434690031884))
(15.957475375309931	(0.00021544346900318823	0.036	1.6853932584269664	1.0))
(25.988700152802945	(0.00021544346900318823	0.036	2.008928571428571	1000.0))
(25.897122745482868	(0.00021544346900318823	0.036	2.008928571428571	464.15888336127773))
(25.70674484657237	(0.00021544346900318823	0.036	2.008928571428571	215.44346900318823))
(25.32508471369069	(0.00021544346900318823	0.036	2.008928571428571	100.0))
(24.607954829471062	(0.00021544346900318823	0.036	2.008928571428571	46.41588833612777))
(23.388570650181478	(0.00021544346900318823	0.036	2.008928571428571	21.544346900318832))
(21.562605595053704	(0.00021544346900318823	0.036	2.008928571428571	10.0))
(19.169072820296243	(0.00021544346900318823	0.036	2.008928571428571	4.641588833612778))
(16.38926383991611	(0.00021544346900318823	0.036	2.008928571428571	2.154434690031884))
(13.477607732873112	(0.00021544346900318823	0.036	2.008928571428571	1.0))
(22.28759546576206	(0.00021544346900318823	0.036	2.4861878453038675	1000.0))
(22.199770494237555	(0.00021544346900318823	0.036	2.4861878453038675	464.15888336127773))
(22.01722101053295	(0.00021544346900318823	0.036	2.4861878453038675	215.44346900318823))
(21.65141819326383	(0.00021544346900318823	0.036	2.4861878453038675	100.0))
(20.96500813012593	(0.00021544346900318823	0.036	2.4861878453038675	46.41588833612777))
(19.802221037824673	(0.00021544346900318823	0.036	2.4861878453038675	21.544346900318832))
(18.076069735173295	(0.00021544346900318823	0.036	2.4861878453038675	10.0))
(15.849335109248365	(0.00021544346900318823	0.036	2.4861878453038675	4.641588833612778))
(13.323971333948036	(0.00021544346900318823	0.036	2.4861878453038675	2.154434690031884))
(10.756079938168517	(0.00021544346900318823	0.036	2.4861878453038675	1.0))
(17.540611549938156	(0.00021544346900318823	0.036	3.2608695652173916	1000.0))
(17.46411747711546	(0.00021544346900318823	0.036	3.2608695652173916	464.15888336127773))
(17.30504171797311	(0.00021544346900318823	0.036	3.2608695652173916	215.44346900318823))
(16.986046100030908	(0.00021544346900318823	0.036	3.2608695652173916	100.0))
(16.387177639420422	(0.00021544346900318823	0.036	3.2608695652173916	46.41588833612777))
(15.374304843798821	(0.00021544346900318823	0.036	3.2608695652173916	21.544346900318832))
(13.88154054317199	(0.00021544346900318823	0.036	3.2608695652173916	10.0))
(11.986898412663045	(0.00021544346900318823	0.036	3.2608695652173916	4.641588833612778))
(9.892484927751354	(0.00021544346900318823	0.036	3.2608695652173916	2.154434690031884))
(7.830087661050196	(0.00021544346900318823	0.036	3.2608695652173916	1.0))
(11.536486763312269	(0.00021544346900318823	0.036	4.736842105263158	1000.0))
(11.483653416645202	(0.00021544346900318823	0.036	4.736842105263158	464.15888336127773))
(11.373528613409379	(0.00021544346900318823	0.036	4.736842105263158	215.44346900318823))
(11.151765842795283	(0.00021544346900318823	0.036	4.736842105263158	100.0))
(10.73275194030654	(0.00021544346900318823	0.036	4.736842105263158	46.41588833612777))
(10.019154471923091	(0.00021544346900318823	0.036	4.736842105263158	21.544346900318832))
(8.964968569997465	(0.00021544346900318823	0.036	4.736842105263158	10.0))
(7.637358982836235	(0.00021544346900318823	0.036	4.736842105263158	4.641588833612778))
(6.197916223161634	(0.00021544346900318823	0.036	4.736842105263158	2.154434690031884))
(4.8189289817636505	(0.00021544346900318823	0.036	4.736842105263158	1.0))
(4.744476851571892	(0.00021544346900318823	0.036	8.653846153846153	1000.0))
(4.726062346099369	(0.00021544346900318823	0.036	8.653846153846153	464.15888336127773))
(4.6873856754371355	(0.00021544346900318823	0.036	8.653846153846153	215.44346900318823))
(4.608338051536226	(0.00021544346900318823	0.036	8.653846153846153	100.0))
(4.455034096481507	(0.00021544346900318823	0.036	8.653846153846153	46.41588833612777))
(4.183605484108437	(0.00021544346900318823	0.036	8.653846153846153	21.544346900318832))
(3.7639480368682627	(0.00021544346900318823	0.036	8.653846153846153	10.0))
(3.214177892609632	(0.00021544346900318823	0.036	8.653846153846153	4.641588833612778))
(2.603818828698037	(0.00021544346900318823	0.036	8.653846153846153	2.154434690031884))
(2.0147235290241405	(0.00021544346900318823	0.036	8.653846153846153	1.0))
(0.1718980681978423	(0.00021544346900318823	0.036	50.0	1000.0))
(0.17174408854063403	(0.00021544346900318823	0.036	50.0	464.15888336127773))
(0.17141421375645802	(0.00021544346900318823	0.036	50.0	215.44346900318823))
(0.17071203720575057	(0.00021544346900318823	0.036	50.0	100.0))
(0.16923734016917644	(0.00021544346900318823	0.036	50.0	46.41588833612777))
(0.16622403531563465	(0.00021544346900318823	0.036	50.0	21.544346900318832))
(0.1603843069598344	(0.00021544346900318823	0.036	50.0	10.0))
(0.15006703149490525	(0.00021544346900318823	0.036	50.0	4.641588833612778))
(0.1341998098061173	(0.00021544346900318823	0.036	50.0	2.154434690031884))
(0.11362508244001233	(0.00021544346900318823	0.036	50.0	1.0))
(39.35049448476902	(0.00046415888336127773	0.036	1.1363636363636365	1000.0))
(39.30411043312705	(0.00046415888336127773	0.036	1.1363636363636365	464.15888336127773))
(39.206415867058155	(0.00046415888336127773	0.036	1.1363636363636365	215.44346900318823))
(39.00551093230712	(0.00046415888336127773	0.036	1.1363636363636365	100.0))
(38.61049599363802	(0.00046415888336127773	0.036	1.1363636363636365	46.41588833612777))
(37.889312377566895	(0.00046415888336127773	0.036	1.1363636363636365	21.544346900318832))
(36.69913912181621	(0.00046415888336127773	0.036	1.1363636363636365	10.0))
(34.93907415909623	(0.00046415888336127773	0.036	1.1363636363636365	4.641588833612778))
(32.58044549227181	(0.00046415888336127773	0.036	1.1363636363636365	2.154434690031884))
(29.665445031529195	(0.00046415888336127773	0.036	1.1363636363636365	1.0))
(38.10273691995748	(0.00046415888336127773	0.036	1.274787535410765	1000.0))
(38.05305255705178	(0.00046415888336127773	0.036	1.274787535410765	464.15888336127773))
(37.94844634366203	(0.00046415888336127773	0.036	1.274787535410765	215.44346900318823))
(37.73350592781246	(0.00046415888336127773	0.036	1.274787535410765	100.0))
(37.31150319020388	(0.00046415888336127773	0.036	1.274787535410765	46.41588833612777))
(36.54287152732596	(0.00046415888336127773	0.036	1.274787535410765	21.544346900318832))
(35.2790461479632	(0.00046415888336127773	0.036	1.274787535410765	10.0))
(33.42061287847317	(0.00046415888336127773	0.036	1.274787535410765	4.641588833612778))
(30.951048944331955	(0.00046415888336127773	0.036	1.274787535410765	2.154434690031884))
(27.934361211857272	(0.00046415888336127773	0.036	1.274787535410765	1.0))
(36.57022227446126	(0.00046415888336127773	0.036	1.4516129032258065	1000.0))
(36.51696554217262	(0.00046415888336127773	0.036	1.4516129032258065	464.15888336127773))
(36.40488680026248	(0.00046415888336127773	0.036	1.4516129032258065	215.44346900318823))
(36.17478418674236	(0.00046415888336127773	0.036	1.4516129032258065	100.0))
(35.723712349436624	(0.00046415888336127773	0.036	1.4516129032258065	46.41588833612777))
(34.90427909024253	(0.00046415888336127773	0.036	1.4516129032258065	21.544346900318832))
(33.56266836685627	(0.00046415888336127773	0.036	1.4516129032258065	10.0))
(31.60323178737985	(0.00046415888336127773	0.036	1.4516129032258065	4.641588833612778))
(29.025994707824555	(0.00046415888336127773	0.036	1.4516129032258065	2.154434690031884))
(25.92209027077336	(0.00046415888336127773	0.036	1.4516129032258065	1.0))
(34.64575328076424	(0.00046415888336127773	0.036	1.6853932584269664	1000.0))
(34.58876979555821	(0.00046415888336127773	0.036	1.6853932584269664	464.15888336127773))
(34.468903503066734	(0.00046415888336127773	0.036	1.6853932584269664	215.44346900318823))
(34.22302759657092	(0.00046415888336127773	0.036	1.6853932584269664	100.0))
(33.74182469879966	(0.00046415888336127773	0.036	1.6853932584269664	46.41588833612777))
(32.870223014940926	(0.00046415888336127773	0.036	1.6853932584269664	21.544346900318832))
(31.450386118465655	(0.00046415888336127773	0.036	1.6853932584269664	10.0))
(29.393914462116243	(0.00046415888336127773	0.036	1.6853932584269664	4.641588833612778))
(26.723177648151527	(0.00046415888336127773	0.036	1.6853932584269664	2.154434690031884))
(23.562471822310584	(0.00046415888336127773	0.036	1.6853932584269664	1.0))
(32.16339319301071	(0.00046415888336127773	0.036	2.008928571428571	1000.0))
(32.102865445430794	(0.00046415888336127773	0.036	2.008928571428571	464.15888336127773))
(31.97559798517831	(0.00046415888336127773	0.036	2.008928571428571	215.44346900318823))
(31.714773257324598	(0.00046415888336127773	0.036	2.008928571428571	100.0))
(31.20520641164996	(0.00046415888336127773	0.036	2.008928571428571	46.41588833612777))
(30.285282760900916	(0.00046415888336127773	0.036	2.008928571428571	21.544346900318832))
(28.795789128586012	(0.00046415888336127773	0.036	2.008928571428571	10.0))
(26.660752967251213	(0.00046415888336127773	0.036	2.008928571428571	4.641588833612778))
(23.932105460641772	(0.00046415888336127773	0.036	2.008928571428571	2.154434690031884))
(20.773098172970435	(0.00046415888336127773	0.036	2.008928571428571	1.0))
(28.856242021397083	(0.00046415888336127773	0.036	2.4861878453038675	1000.0))
(28.793213947108605	(0.00046415888336127773	0.036	2.4861878453038675	464.15888336127773))
(28.660743191727615	(0.00046415888336127773	0.036	2.4861878453038675	215.44346900318823))
(28.38948436599518	(0.00046415888336127773	0.036	2.4861878453038675	100.0))
(27.860475872303304	(0.00046415888336127773	0.036	2.4861878453038675	46.41588833612777))
(26.90895650791973	(0.00046415888336127773	0.036	2.4861878453038675	21.544346900318832))
(25.379498936213086	(0.00046415888336127773	0.036	2.4861878453038675	10.0))
(23.215818064524896	(0.00046415888336127773	0.036	2.4861878453038675	4.641588833612778))
(20.5069329394612	(0.00046415888336127773	0.036	2.4861878453038675	2.154434690031884))
(17.457476006393893	(0.00046415888336127773	0.036	2.4861878453038675	1.0))
(24.282870779961417	(0.00046415888336127773	0.036	3.2608695652173916	1000.0))
(24.220571649040075	(0.00046415888336127773	0.036	3.2608695652173916	464.15888336127773))
(24.089662860910472	(0.00046415888336127773	0.036	3.2608695652173916	215.44346900318823))
(23.82175944529447	(0.00046415888336127773	0.036	3.2608695652173916	100.0))
(23.300045458014228	(0.00046415888336127773	0.036	3.2608695652173916	46.41588833612777))
(22.365011522164863	(0.00046415888336127773	0.036	3.2608695652173916	21.544346900318832))
(20.87452915086676	(0.00046415888336127773	0.036	3.2608695652173916	10.0))
(18.800226867768128	(0.00046415888336127773	0.036	3.2608695652173916	4.641588833612778))
(16.270884467708488	(0.00046415888336127773	0.036	3.2608695652173916	2.154434690031884))
(13.523355154688936	(0.00046415888336127773	0.036	3.2608695652173916	1.0))
(17.74129221461493	(0.00046415888336127773	0.036	4.736842105263158	1000.0))
(17.688252939497072	(0.00046415888336127773	0.036	4.736842105263158	464.15888336127773))
(17.576757719000128	(0.00046415888336127773	0.036	4.736842105263158	215.44346900318823))
(17.34843317194222	(0.00046415888336127773	0.036	4.736842105263158	100.0))
(16.903522934754363	(0.00046415888336127773	0.036	4.736842105263158	46.41588833612777))
(16.106938611437055	(0.00046415888336127773	0.036	4.736842105263158	21.544346900318832))
(14.845386997565106	(0.00046415888336127773	0.036	4.736842105263158	10.0))
(13.119717992167514	(0.00046415888336127773	0.036	4.736842105263158	4.641588833612778))
(11.079258429660639	(0.00046415888336127773	0.036	4.736842105263158	2.154434690031884))
(8.954735780979933	(0.00046415888336127773	0.036	4.736842105263158	1.0))
(8.604224585385206	(0.00046415888336127773	0.036	8.653846153846153	1000.0))
(8.577862535454841	(0.00046415888336127773	0.036	8.653846153846153	464.15888336127773))
(8.522261359805686	(0.00046415888336127773	0.036	8.653846153846153	215.44346900318823))
(8.407658402634755	(0.00046415888336127773	0.036	8.653846153846153	100.0))
(8.181800362140033	(0.00046415888336127773	0.036	8.653846153846153	46.41588833612777))
(7.770788878887853	(0.00046415888336127773	0.036	8.653846153846153	21.544346900318832))
(7.10920768275577	(0.00046415888336127773	0.036	8.653846153846153	10.0))
(6.198427480892549	(0.00046415888336127773	0.036	8.653846153846153	4.641588833612778))
(5.133292074354455	(0.00046415888336127773	0.036	8.653846153846153	2.154434690031884))
(4.054488152347759	(0.00046415888336127773	0.036	8.653846153846153	1.0))
(0.36752277384104104	(0.00046415888336127773	0.036	50.0	1000.0))
(0.36719729053943495	(0.00046415888336127773	0.036	50.0	464.15888336127773))
(0.36649997196387984	(0.00046415888336127773	0.036	50.0	215.44346900318823))
(0.36501547395345296	(0.00046415888336127773	0.036	50.0	100.0))
(0.3618970286055031	(0.00046415888336127773	0.036	50.0	46.41588833612777))
(0.3555219929773673	(0.00046415888336127773	0.036	50.0	21.544346900318832))
(0.34315626211671374	(0.00046415888336127773	0.036	50.0	10.0))
(0.3212763984083914	(0.00046415888336127773	0.036	50.0	4.641588833612778))
(0.2875542321405854	(0.00046415888336127773	0.036	50.0	2.154434690031884))
(0.24371539423719502	(0.00046415888336127773	0.036	50.0	1.0))
(42.84313109306585	(0.001	0.036	1.1363636363636365	1000.0))
(42.81867342856897	(0.001	0.036	1.1363636363636365	464.15888336127773))
(42.76675569526796	(0.001	0.036	1.1363636363636365	215.44346900318823))
(42.65831588570798	(0.001	0.036	1.1363636363636365	100.0))
(42.43891494240884	(0.001	0.036	1.1363636363636365	46.41588833612777))
(42.019550798949766	(0.001	0.036	1.1363636363636365	21.544346900318832))
(41.28409995542306	(0.001	0.036	1.1363636363636365	10.0))
(40.12143519496501	(0.001	0.036	1.1363636363636365	4.641588833612778))
(38.4566846046819	(0.001	0.036	1.1363636363636365	2.154434690031884))
(36.258008867478566	(0.001	0.036	1.1363636363636365	1.0))
(41.90875003381448	(0.001	0.036	1.274787535410765	1000.0))
(41.882085970116094	(0.001	0.036	1.274787535410765	464.15888336127773))
(41.82550454692732	(0.001	0.036	1.274787535410765	215.44346900318823))
(41.70740790474721	(0.001	0.036	1.274787535410765	100.0))
(41.468763992565776	(0.001	0.036	1.274787535410765	46.41588833612777))
(41.01350811105214	(0.001	0.036	1.274787535410765	21.544346900318832))
(40.21728526496782	(0.001	0.036	1.274787535410765	10.0))
(38.96322672282053	(0.001	0.036	1.274787535410765	4.641588833612778))
(37.177163865179196	(0.001	0.036	1.274787535410765	2.154434690031884))
(34.836117774170646	(0.001	0.036	1.274787535410765	1.0))
(40.74612324816473	(0.001	0.036	1.4516129032258065	1000.0))
(40.71689817696165	(0.001	0.036	1.4516129032258065	464.15888336127773))
(40.65490823583703	(0.001	0.036	1.4516129032258065	215.44346900318823))
(40.525612585835106	(0.001	0.036	1.4516129032258065	100.0))
(40.26467978427082	(0.001	0.036	1.4516129032258065	46.41588833612777))
(39.76793924357052	(0.001	0.036	1.4516129032258065	21.544346900318832))
(38.90183321146118	(0.001	0.036	1.4516129032258065	10.0))
(37.543745839465615	(0.001	0.036	1.4516129032258065	4.641588833612778))
(35.622153868603796	(0.001	0.036	1.4516129032258065	2.154434690031884))
(33.127063813364096	(0.001	0.036	1.4516129032258065	1.0))
(39.26102509300349	(0.001	0.036	1.6853932584269664	1000.0))
(39.22883298433321	(0.001	0.036	1.6853932584269664	464.15888336127773))
(39.160571546952326	(0.001	0.036	1.6853932584269664	215.44346900318823))
(39.0183010174363	(0.001	0.036	1.6853932584269664	100.0))
(38.73157063121019	(0.001	0.036	1.6853932584269664	46.41588833612777))
(38.18697571577577	(0.001	0.036	1.6853932584269664	21.544346900318832))
(37.24079486561411	(0.001	0.036	1.6853932584269664	10.0))
(35.765189092717556	(0.001	0.036	1.6853932584269664	4.641588833612778))
(33.694504956540776	(0.001	0.036	1.6853932584269664	2.154434690031884))
(31.03777766069567	(0.001	0.036	1.6853932584269664	1.0))
(37.300171459839866	(0.001	0.036	2.008928571428571	1000.0))
(37.26458196062711	(0.001	0.036	2.008928571428571	464.15888336127773))
(37.189144535179416	(0.001	0.036	2.008928571428571	215.44346900318823))
(37.03204082496414	(0.001	0.036	2.008928571428571	100.0))
(36.71587835178621	(0.001	0.036	2.008928571428571	46.41588833612777))
(36.11691868997695	(0.001	0.036	2.008928571428571	21.544346900318832))
(35.08068864177588	(0.001	0.036	2.008928571428571	10.0))
(33.47571008482247	(0.001	0.036	2.008928571428571	4.641588833612778))
(31.247593517679267	(0.001	0.036	2.008928571428571	2.154434690031884))
(28.433248671852706	(0.001	0.036	2.008928571428571	1.0))
(34.598084732635726	(0.001	0.036	2.4861878453038675	1000.0))
(34.55879746649745	(0.001	0.036	2.4861878453038675	464.15888336127773))
(34.47555586095045	(0.001	0.036	2.4861878453038675	215.44346900318823))
(34.30233591179429	(0.001	0.036	2.4861878453038675	100.0))
(33.954293653525895	(0.001	0.036	2.4861878453038675	46.41588833612777))
(33.29686664687514	(0.001	0.036	2.4861878453038675	21.544346900318832))
(32.16541316104825	(0.001	0.036	2.4861878453038675	10.0))
(30.42868304374701	(0.001	0.036	2.4861878453038675	4.641588833612778))
(28.052489702101578	(0.001	0.036	2.4861878453038675	2.154434690031884))
(25.114093401104668	(0.001	0.036	2.4861878453038675	1.0))
(30.65898474698761	(0.001	0.036	3.2608695652173916	1000.0))
(30.616372304001732	(0.001	0.036	3.2608695652173916	464.15888336127773))
(30.526121783453195	(0.001	0.036	3.2608695652173916	215.44346900318823))
(30.338469881100036	(0.001	0.036	3.2608695652173916	100.0))
(29.96205406625504	(0.001	0.036	3.2608695652173916	46.41588833612777))
(29.253407886342195	(0.001	0.036	3.2608695652173916	21.544346900318832))
(28.041823698529786	(0.001	0.036	3.2608695652173916	10.0))
(26.204788463406015	(0.001	0.036	3.2608695652173916	4.641588833612778))
(23.742323572292193	(0.001	0.036	3.2608695652173916	2.154434690031884))
(20.7869499649996	(0.001	0.036	3.2608695652173916	1.0))
(24.4813592009803	(0.001	0.036	4.736842105263158	1000.0))
(24.438502309525028	(0.001	0.036	4.736842105263158	464.15888336127773))
(24.347751794734222	(0.001	0.036	4.736842105263158	215.44346900318823))
(24.15916380544477	(0.001	0.036	4.736842105263158	100.0))
(23.78136369907089	(0.001	0.036	4.736842105263158	46.41588833612777))
(23.07241173182091	(0.001	0.036	4.736842105263158	21.544346900318832))
(21.869717319310507	(0.001	0.036	4.736842105263158	10.0))
(20.076189143094652	(0.001	0.036	4.736842105263158	4.641588833612778))
(17.741637712866453	(0.001	0.036	4.736842105263158	2.154434690031884))
(15.058077892188868	(0.001	0.036	4.736842105263158	1.0))
(14.095102455307392	(0.001	0.036	8.653846153846153	1000.0))
(14.064937635211	(0.001	0.036	8.653846153846153	464.15888336127773))
(14.001006344446743	(0.001	0.036	8.653846153846153	215.44346900318823))
(13.867921912764253	(0.001	0.036	8.653846153846153	100.0))
(13.600565558620694	(0.001	0.036	8.653846153846153	46.41588833612777))
(13.097328299089318	(0.001	0.036	8.653846153846153	21.544346900318832))
(12.244240832757965	(0.001	0.036	8.653846153846153	10.0))
(10.988036926151166	(0.001	0.036	8.653846153846153	4.641588833612778))
(9.404708199889432	(0.001	0.036	8.653846153846153	2.154434690031884))
(7.678098723410067	(0.001	0.036	8.653846153846153	1.0))
(0.7790956266159136	(0.001	0.036	50.0	1000.0))
(0.7784220471794442	(0.001	0.036	50.0	464.15888336127773))
(0.7769787828666297	(0.001	0.036	50.0	215.44346900318823))
(0.7739055576381696	(0.001	0.036	50.0	100.0))
(0.7674465866194257	(0.001	0.036	50.0	46.41588833612777))
(0.7542295493119795	(0.001	0.036	50.0	21.544346900318832))
(0.7285448510949856	(0.001	0.036	50.0	10.0))
(0.6829561119026895	(0.001	0.036	50.0	4.641588833612778))
(0.6123758195307184	(0.001	0.036	50.0	2.154434690031884))
(0.5201275279594151	(0.001	0.036	50.0	1.0))
(6.064187249140467	(1e-06	0.07763207790105872	1.1363636363636365	1000.0))
(5.735838196711954	(1e-06	0.07763207790105872	1.1363636363636365	464.15888336127773))
(5.209338651639703	(1e-06	0.07763207790105872	1.1363636363636365	215.44346900318823))
(4.492419626582854	(1e-06	0.07763207790105872	1.1363636363636365	100.0))
(3.6698300999089617	(1e-06	0.07763207790105872	1.1363636363636365	46.41588833612777))
(2.8568730450350097	(1e-06	0.07763207790105872	1.1363636363636365	21.544346900318832))
(2.140400744741872	(1e-06	0.07763207790105872	1.1363636363636365	10.0))
(1.5585335946900436	(1e-06	0.07763207790105872	1.1363636363636365	4.641588833612778))
(1.1118853559625776	(1e-06	0.07763207790105872	1.1363636363636365	2.154434690031884))
(0.7819333980039431	(1e-06	0.07763207790105872	1.1363636363636365	1.0))
(4.951213327661979	(1e-06	0.07763207790105872	1.274787535410765	1000.0))
(4.698674320078593	(1e-06	0.07763207790105872	1.274787535410765	464.15888336127773))
(4.287406569646956	(1e-06	0.07763207790105872	1.274787535410765	215.44346900318823))
(3.717046418894455	(1e-06	0.07763207790105872	1.274787535410765	100.0))
(3.0512617802184883	(1e-06	0.07763207790105872	1.274787535410765	46.41588833612777))
(2.3844244417329934	(1e-06	0.07763207790105872	1.274787535410765	21.544346900318832))
(1.7913160838277238	(1e-06	0.07763207790105872	1.274787535410765	10.0))
(1.3067742442058816	(1e-06	0.07763207790105872	1.274787535410765	4.641588833612778))
(0.9334356240669373	(1e-06	0.07763207790105872	1.274787535410765	2.154434690031884))
(0.6569823781403108	(1e-06	0.07763207790105872	1.274787535410765	1.0))
(3.917483577326569	(1e-06	0.07763207790105872	1.4516129032258065	1000.0))
(3.7322261268465664	(1e-06	0.07763207790105872	1.4516129032258065	464.15888336127773))
(3.4248924199642676	(1e-06	0.07763207790105872	1.4516129032258065	215.44346900318823))
(2.98902567833965	(1e-06	0.07763207790105872	1.4516129032258065	100.0))
(2.469130155320035	(1e-06	0.07763207790105872	1.4516129032258065	46.41588833612777))
(1.9393578184380815	(1e-06	0.07763207790105872	1.4516129032258065	21.544346900318832))
(1.462397931934124	(1e-06	0.07763207790105872	1.4516129032258065	10.0))
(1.0695976363663466	(1e-06	0.07763207790105872	1.4516129032258065	4.641588833612778))
(0.7653680869900167	(1e-06	0.07763207790105872	1.4516129032258065	2.154434690031884))
(0.5393324152340709	(1e-06	0.07763207790105872	1.4516129032258065	1.0))
(2.976473082051939	(1e-06	0.07763207790105872	1.6853932584269664	1000.0))
(2.8486016526853875	(1e-06	0.07763207790105872	1.6853932584269664	464.15888336127773))
(2.6317922481856573	(1e-06	0.07763207790105872	1.6853932584269664	215.44346900318823))
(2.315832917499268	(1e-06	0.07763207790105872	1.6853932584269664	100.0))
(1.9285909539623718	(1e-06	0.07763207790105872	1.6853932584269664	46.41588833612777))
(1.5250637997890837	(1e-06	0.07763207790105872	1.6853932584269664	21.544346900318832))
(1.1558323701151307	(1e-06	0.07763207790105872	1.6853932584269664	10.0))
(0.8484097408585662	(1e-06	0.07763207790105872	1.6853932584269664	4.641588833612778))
(0.6085925105860648	(1e-06	0.07763207790105872	1.6853932584269664	2.154434690031884))
(0.4295777750736734	(1e-06	0.07763207790105872	1.6853932584269664	1.0))
(2.14175854351695	(1e-06	0.07763207790105872	2.008928571428571	1000.0))
(2.060417957110577	(1e-06	0.07763207790105872	2.008928571428571	464.15888336127773))
(1.9189491834635246	(1e-06	0.07763207790105872	2.008928571428571	215.44346900318823))
(1.7058652142534576	(1e-06	0.07763207790105872	2.008928571428571	100.0))
(1.4355712737185322	(1e-06	0.07763207790105872	2.008928571428571	46.41588833612777))
(1.1454968392928582	(1e-06	0.07763207790105872	2.008928571428571	21.544346900318832))
(0.8741973263630481	(1e-06	0.07763207790105872	2.008928571428571	10.0))
(0.6448847176182766	(1e-06	0.07763207790105872	2.008928571428571	4.641588833612778))
(0.46420143582321155	(1e-06	0.07763207790105872	2.008928571428571	2.154434690031884))
(0.3284369417558138	(1e-06	0.07763207790105872	2.008928571428571	1.0))
(1.4267405743889896	(1e-06	0.07763207790105872	2.4861878453038675	1000.0))
(1.3806547157099418	(1e-06	0.07763207790105872	2.4861878453038675	464.15888336127773))
(1.298100769414641	(1e-06	0.07763207790105872	2.4861878453038675	215.44346900318823))
(1.1686514888874773	(1e-06	0.07763207790105872	2.4861878453038675	100.0))
(0.9970271203081703	(1e-06	0.07763207790105872	2.4861878453038675	46.41588833612777))
(0.8054007771912483	(1e-06	0.07763207790105872	2.4861878453038675	21.544346900318832))
(0.6206333411402684	(1e-06	0.07763207790105872	2.4861878453038675	10.0))
(0.4610863880206573	(1e-06	0.07763207790105872	2.4861878453038675	4.641588833612778))
(0.3335545681516134	(1e-06	0.07763207790105872	2.4861878453038675	2.154434690031884))
(0.236811153203162	(1e-06	0.07763207790105872	2.4861878453038675	1.0))
(0.844295165354959	(1e-06	0.07763207790105872	3.2608695652173916	1000.0))
(0.8224369301654301	(1e-06	0.07763207790105872	3.2608695652173916	464.15888336127773))
(0.7819220066562781	(1e-06	0.07763207790105872	3.2608695652173916	215.44346900318823))
(0.7151722961582955	(1e-06	0.07763207790105872	3.2608695652173916	100.0))
(0.6213818874239466	(1e-06	0.07763207790105872	3.2608695652173916	46.41588833612777))
(0.5107077145468829	(1e-06	0.07763207790105872	3.2608695652173916	21.544346900318832))
(0.39914905858689753	(1e-06	0.07763207790105872	3.2608695652173916	10.0))
(0.2996865909003394	(1e-06	0.07763207790105872	3.2608695652173916	4.641588833612778))
(0.21843039337066103	(1e-06	0.07763207790105872	3.2608695652173916	2.154434690031884))
(0.15588805982118079	(1e-06	0.07763207790105872	3.2608695652173916	1.0))
(0.40633612405377434	(1e-06	0.07763207790105872	4.736842105263158	1000.0))
(0.3987348823357597	(1e-06	0.07763207790105872	4.736842105263158	464.15888336127773))
(0.3840781981618092	(1e-06	0.07763207790105872	4.736842105263158	215.44346900318823))
(0.35839700576294	(1e-06	0.07763207790105872	4.736842105263158	100.0))
(0.31934357063625024	(1e-06	0.07763207790105872	4.736842105263158	46.41588833612777))
(0.26932656166005553	(1e-06	0.07763207790105872	4.736842105263158	21.544346900318832))
(0.21524246520467585	(1e-06	0.07763207790105872	4.736842105263158	10.0))
(0.16441466334416927	(1e-06	0.07763207790105872	4.736842105263158	4.641588833612778))
(0.12134056151416235	(1e-06	0.07763207790105872	4.736842105263158	2.154434690031884))
(0.08735867731807831	(1e-06	0.07763207790105872	4.736842105263158	1.0))
(0.12331788273949618	(1e-06	0.07763207790105872	8.653846153846153	1000.0))
(0.12199487075290394	(1e-06	0.07763207790105872	8.653846153846153	464.15888336127773))
(0.11932450390316544	(1e-06	0.07763207790105872	8.653846153846153	215.44346900318823))
(0.11426460163060206	(1e-06	0.07763207790105872	8.653846153846153	100.0))
(0.10564261231613446	(1e-06	0.07763207790105872	8.653846153846153	46.41588833612777))
(0.0930065579824664	(1e-06	0.07763207790105872	8.653846153846153	21.544346900318832))
(0.07744996058999189	(1e-06	0.07763207790105872	8.653846153846153	10.0))
(0.06120410842116505	(1e-06	0.07763207790105872	8.653846153846153	4.641588833612778))
(0.04633868732890598	(1e-06	0.07763207790105872	8.653846153846153	2.154434690031884))
(0.03397670198610307	(1e-06	0.07763207790105872	8.653846153846153	1.0))
(0.0037316339007669634	(1e-06	0.07763207790105872	50.0	1000.0))
(0.0037243886413908505	(1e-06	0.07763207790105872	50.0	464.15888336127773))
(0.0037089679705263113	(1e-06	0.07763207790105872	50.0	215.44346900318823))
(0.0036765891432782452	(1e-06	0.07763207790105872	50.0	100.0))
(0.0036104589056558433	(1e-06	0.07763207790105872	50.0	46.41588833612777))
(0.0034824107493379	(1e-06	0.07763207790105872	50.0	21.544346900318832))
(0.003256512310847818	(1e-06	0.07763207790105872	50.0	10.0))
(0.002909816950298741	(1e-06	0.07763207790105872	50.0	4.641588833612778))
(0.0024613596685454722	(1e-06	0.07763207790105872	50.0	2.154434690031884))
(0.0019721911968257574	(1e-06	0.07763207790105872	50.0	1.0))
(11.727828776709325	(2.1544346900318822e-06	0.07763207790105872	1.1363636363636365	1000.0))
(11.173673942946493	(2.1544346900318822e-06	0.07763207790105872	1.1363636363636365	464.15888336127773))
(10.260736045781128	(2.1544346900318822e-06	0.07763207790105872	1.1363636363636365	215.44346900318823))
(8.974117563908905	(2.1544346900318822e-06	0.07763207790105872	1.1363636363636365	100.0))
(7.442689525257291	(2.1544346900318822e-06	0.07763207790105872	1.1363636363636365	46.41588833612777))
(5.876664642539257	(2.1544346900318822e-06	0.07763207790105872	1.1363636363636365	21.544346900318832))
(4.4561009772013565	(2.1544346900318822e-06	0.07763207790105872	1.1363636363636365	10.0))
(3.2757288883052698	(2.1544346900318822e-06	0.07763207790105872	1.1363636363636365	4.641588833612778))
(2.353811835975491	(2.1544346900318822e-06	0.07763207790105872	1.1363636363636365	2.154434690031884))
(1.6640348248329357	(2.1544346900318822e-06	0.07763207790105872	1.1363636363636365	1.0))
(9.746668847064766	(2.1544346900318822e-06	0.07763207790105872	1.274787535410765	1000.0))
(9.303772304067598	(2.1544346900318822e-06	0.07763207790105872	1.274787535410765	464.15888336127773))
(8.566336192581648	(2.1544346900318822e-06	0.07763207790105872	1.274787535410765	215.44346900318823))
(7.513922234940865	(2.1544346900318822e-06	0.07763207790105872	1.274787535410765	100.0))
(6.246790946062084	(2.1544346900318822e-06	0.07763207790105872	1.274787535410765	46.41588833612777))
(4.94028632027739	(2.1544346900318822e-06	0.07763207790105872	1.274787535410765	21.544346900318832))
(3.749316077264913	(2.1544346900318822e-06	0.07763207790105872	1.274787535410765	10.0))
(2.7572280728616616	(2.1544346900318822e-06	0.07763207790105872	1.274787535410765	4.641588833612778))
(1.981490118434967	(2.1544346900318822e-06	0.07763207790105872	1.274787535410765	2.154434690031884))
(1.4008331235050755	(2.1544346900318822e-06	0.07763207790105872	1.274787535410765	1.0))
(7.84543988567789	(2.1544346900318822e-06	0.07763207790105872	1.4516129032258065	1000.0))
(7.508044529655532	(2.1544346900318822e-06	0.07763207790105872	1.4516129032258065	464.15888336127773))
(6.938524524982413	(2.1544346900318822e-06	0.07763207790105872	1.4516129032258065	215.44346900318823))
(6.112097257265117	(2.1544346900318822e-06	0.07763207790105872	1.4516129032258065	100.0))
(5.1011329948161865	(2.1544346900318822e-06	0.07763207790105872	1.4516129032258065	46.41588833612777))
(4.0460050555779485	(2.1544346900318822e-06	0.07763207790105872	1.4516129032258065	21.544346900318832))
(3.076517705258281	(2.1544346900318822e-06	0.07763207790105872	1.4516129032258065	10.0))
(2.265113881058176	(2.1544346900318822e-06	0.07763207790105872	1.4516129032258065	4.641588833612778))
(1.6289636461426815	(2.1544346900318822e-06	0.07763207790105872	1.4516129032258065	2.154434690031884))
(1.1520828188928023	(2.1544346900318822e-06	0.07763207790105872	1.4516129032258065	1.0))
(6.0589422702689	(2.1544346900318822e-06	0.07763207790105872	1.6853932584269664	1000.0))
(5.817453187635978	(2.1544346900318822e-06	0.07763207790105872	1.6853932584269664	464.15888336127773))
(5.402721610178808	(2.1544346900318822e-06	0.07763207790105872	1.6853932584269664	215.44346900318823))
(4.787713257909751	(2.1544346900318822e-06	0.07763207790105872	1.6853932584269664	100.0))
(4.018975965360684	(2.1544346900318822e-06	0.07763207790105872	1.6853932584269664	46.41588833612777))
(3.2025753922253313	(2.1544346900318822e-06	0.07763207790105872	1.6853932584269664	21.544346900318832))
(2.4433125806140352	(2.1544346900318822e-06	0.07763207790105872	1.6853932584269664	10.0))
(1.8029292971980242	(2.1544346900318822e-06	0.07763207790105872	1.6853932584269664	4.641588833612778))
(1.2984692942481646	(2.1544346900318822e-06	0.07763207790105872	1.6853932584269664	2.154434690031884))
(0.9192071030717995	(2.1544346900318822e-06	0.07763207790105872	1.6853932584269664	1.0))
(4.425928747232234	(2.1544346900318822e-06	0.07763207790105872	2.008928571428571	1000.0))
(4.267007344362627	(2.1544346900318822e-06	0.07763207790105872	2.008928571428571	464.15888336127773))
(3.988178756865713	(2.1544346900318822e-06	0.07763207790105872	2.008928571428571	215.44346900318823))
(3.562994878582162	(2.1544346900318822e-06	0.07763207790105872	2.008928571428571	100.0))
(3.0158367816545844	(2.1544346900318822e-06	0.07763207790105872	2.008928571428571	46.41588833612777))
(2.4202363011921206	(2.1544346900318822e-06	0.07763207790105872	2.008928571428571	21.544346900318832))
(1.8562622356650578	(2.1544346900318822e-06	0.07763207790105872	2.008928571428571	10.0))
(1.3748375021765706	(2.1544346900318822e-06	0.07763207790105872	2.008928571428571	4.641588833612778))
(0.9926540621166572	(2.1544346900318822e-06	0.07763207790105872	2.008928571428571	2.154434690031884))
(0.7039028933614219	(2.1544346900318822e-06	0.07763207790105872	2.008928571428571	1.0))
(2.9880737090923692	(2.1544346900318822e-06	0.07763207790105872	2.4861878453038675	1000.0))
(2.8952285874123636	(2.1544346900318822e-06	0.07763207790105872	2.4861878453038675	464.15888336127773))
(2.728023474811766	(2.1544346900318822e-06	0.07763207790105872	2.4861878453038675	215.44346900318823))
(2.463767988483763	(2.1544346900318822e-06	0.07763207790105872	2.4861878453038675	100.0))
(2.1100384265512884	(2.1544346900318822e-06	0.07763207790105872	2.4861878453038675	46.41588833612777))
(1.7111896934341644	(2.1544346900318822e-06	0.07763207790105872	2.4861878453038675	21.544346900318832))
(1.323246449288707	(2.1544346900318822e-06	0.07763207790105872	2.4861878453038675	10.0))
(0.98588127679338	(2.1544346900318822e-06	0.07763207790105872	2.4861878453038675	4.641588833612778))
(0.7147542514012387	(2.1544346900318822e-06	0.07763207790105872	2.4861878453038675	2.154434690031884))
(0.5082648091366082	(2.1544346900318822e-06	0.07763207790105872	2.4861878453038675	1.0))
(1.7882774647248725	(2.1544346900318822e-06	0.07763207790105872	3.2608695652173916	1000.0))
(1.7430701479327486	(2.1544346900318822e-06	0.07763207790105872	3.2608695652173916	464.15888336127773))
(1.6590471708425631	(2.1544346900318822e-06	0.07763207790105872	3.2608695652173916	215.44346900318823))
(1.520025819550333	(2.1544346900318822e-06	0.07763207790105872	3.2608695652173916	100.0))
(1.3236035523021572	(2.1544346900318822e-06	0.07763207790105872	3.2608695652173916	46.41588833612777))
(1.0904374695537957	(2.1544346900318822e-06	0.07763207790105872	3.2608695652173916	21.544346900318832))
(0.854112141241756	(2.1544346900318822e-06	0.07763207790105872	3.2608695652173916	10.0))
(0.642449704873206	(2.1544346900318822e-06	0.07763207790105872	3.2608695652173916	4.641588833612778))
(0.46892163930984243	(2.1544346900318822e-06	0.07763207790105872	3.2608695652173916	2.154434690031884))
(0.3350096895846272	(2.1544346900318822e-06	0.07763207790105872	3.2608695652173916	1.0))
(0.8681833409464743	(2.1544346900318822e-06	0.07763207790105872	4.736842105263158	1000.0))
(0.8521340882268899	(2.1544346900318822e-06	0.07763207790105872	4.736842105263158	464.15888336127773))
(0.8211560040705851	(2.1544346900318822e-06	0.07763207790105872	4.736842105263158	215.44346900318823))
(0.7667831237799264	(2.1544346900318822e-06	0.07763207790105872	4.736842105263158	100.0))
(0.6838962402803335	(2.1544346900318822e-06	0.07763207790105872	4.736842105263158	46.41588833612777))
(0.5774364076519914	(2.1544346900318822e-06	0.07763207790105872	4.736842105263158	21.544346900318832))
(0.4619953593128548	(2.1544346900318822e-06	0.07763207790105872	4.736842105263158	10.0))
(0.35324060759933107	(2.1544346900318822e-06	0.07763207790105872	4.736842105263158	4.641588833612778))
(0.26089836406369193	(2.1544346900318822e-06	0.07763207790105872	4.736842105263158	2.154434690031884))
(0.187942359423582	(2.1544346900318822e-06	0.07763207790105872	4.736842105263158	1.0))
(0.26500437955557443	(2.1544346900318822e-06	0.07763207790105872	8.653846153846153	1000.0))
(0.26217184464188176	(2.1544346900318822e-06	0.07763207790105872	8.653846153846153	464.15888336127773))
(0.25645354383523455	(2.1544346900318822e-06	0.07763207790105872	8.653846153846153	215.44346900318823))
(0.24561442774641656	(2.1544346900318822e-06	0.07763207790105872	8.653846153846153	100.0))
(0.22713408161401602	(2.1544346900318822e-06	0.07763207790105872	8.653846153846153	46.41588833612777))
(0.20002875724236083	(2.1544346900318822e-06	0.07763207790105872	8.653846153846153	21.544346900318832))
(0.1666292717904465	(2.1544346900318822e-06	0.07763207790105872	8.653846153846153	10.0))
(0.13172080154856045	(2.1544346900318822e-06	0.07763207790105872	8.653846153846153	4.641588833612778))
(0.09975603995890739	(2.1544346900318822e-06	0.07763207790105872	8.653846153846153	2.154434690031884))
(0.07315974375736761	(2.1544346900318822e-06	0.07763207790105872	8.653846153846153	1.0))
(0.008038937603173776	(2.1544346900318822e-06	0.07763207790105872	50.0	1000.0))
(0.008023331219599496	(2.1544346900318822e-06	0.07763207790105872	50.0	464.15888336127773))
(0.007990114664114584	(2.1544346900318822e-06	0.07763207790105872	50.0	215.44346900318823))
(0.007920369940942917	(2.1544346900318822e-06	0.07763207790105872	50.0	100.0))
(0.007777922949957602	(2.1544346900318822e-06	0.07763207790105872	50.0	46.41588833612777))
(0.007502099997436958	(2.1544346900318822e-06	0.07763207790105872	50.0	21.544346900318832))
(0.007015494595131318	(2.1544346900318822e-06	0.07763207790105872	50.0	10.0))
(0.006268665316041661	(2.1544346900318822e-06	0.07763207790105872	50.0	4.641588833612778))
(0.00530260150770203	(2.1544346900318822e-06	0.07763207790105872	50.0	2.154434690031884))
(0.004248810667398836	(2.1544346900318822e-06	0.07763207790105872	50.0	1.0))
(20.91048020893468	(4.641588833612782e-06	0.07763207790105872	1.1363636363636365	1000.0))
(20.12828577311307	(4.641588833612782e-06	0.07763207790105872	1.1363636363636365	464.15888336127773))
(18.787676189162738	(4.641588833612782e-06	0.07763207790105872	1.1363636363636365	215.44346900318823))
(16.796406786032303	(4.641588833612782e-06	0.07763207790105872	1.1363636363636365	100.0))
(14.282698609270483	(4.641588833612782e-06	0.07763207790105872	1.1363636363636365	46.41588833612777))
(11.560208044488729	(4.641588833612782e-06	0.07763207790105872	1.1363636363636365	21.544346900318832))
(8.961361485870812	(4.641588833612782e-06	0.07763207790105872	1.1363636363636365	10.0))
(6.7086239803907155	(4.641588833612782e-06	0.07763207790105872	1.1363636363636365	4.641588833612778))
(4.889510222418126	(4.641588833612782e-06	0.07763207790105872	1.1363636363636365	2.154434690031884))
(3.4936405789501883	(4.641588833612782e-06	0.07763207790105872	1.1363636363636365	1.0))
(17.843893795351416	(4.641588833612782e-06	0.07763207790105872	1.274787535410765	1000.0))
(17.182892838593148	(4.641588833612782e-06	0.07763207790105872	1.274787535410765	464.15888336127773))
(16.044132659982754	(4.641588833612782e-06	0.07763207790105872	1.274787535410765	215.44346900318823))
(14.342864565844389	(4.641588833612782e-06	0.07763207790105872	1.274787535410765	100.0))
(12.185955022077115	(4.641588833612782e-06	0.07763207790105872	1.274787535410765	46.41588833612777))
(9.84673793973746	(4.641588833612782e-06	0.07763207790105872	1.274787535410765	21.544346900318832))
(7.616922443530633	(4.641588833612782e-06	0.07763207790105872	1.274787535410765	10.0))
(5.68984313475813	(4.641588833612782e-06	0.07763207790105872	1.274787535410765	4.641588833612778))
(4.139017527339021	(4.641588833612782e-06	0.07763207790105872	1.274787535410765	2.154434690031884))
(2.952769512070325	(4.641588833612782e-06	0.07763207790105872	1.274787535410765	1.0))
(14.757269232193503	(4.641588833612782e-06	0.07763207790105872	1.4516129032258065	1000.0))
(14.223642246761772	(4.641588833612782e-06	0.07763207790105872	1.4516129032258065	464.15888336127773))
(13.297179795557986	(4.641588833612782e-06	0.07763207790105872	1.4516129032258065	215.44346900318823))
(11.900220167583909	(4.641588833612782e-06	0.07763207790105872	1.4516129032258065	100.0))
(10.114761569532794	(4.641588833612782e-06	0.07763207790105872	1.4516129032258065	46.41588833612777))
(8.169176676489405	(4.641588833612782e-06	0.07763207790105872	1.4516129032258065	21.544346900318832))
(6.312148499206941	(4.641588833612782e-06	0.07763207790105872	1.4516129032258065	10.0))
(4.70872134165319	(4.641588833612782e-06	0.07763207790105872	1.4516129032258065	4.641588833612778))
(3.4207952617360293	(4.641588833612782e-06	0.07763207790105872	1.4516129032258065	2.154434690031884))
(2.437658975892965	(4.641588833612782e-06	0.07763207790105872	1.4516129032258065	1.0))
(11.71050460772301	(4.641588833612782e-06	0.07763207790105872	1.6853932584269664	1000.0))
(11.30528124130526	(4.641588833612782e-06	0.07763207790105872	1.6853932584269664	464.15888336127773))
(10.593929187724944	(4.641588833612782e-06	0.07763207790105872	1.6853932584269664	215.44346900318823))
(9.506345260942016	(4.641588833612782e-06	0.07763207790105872	1.6853932584269664	100.0))
(8.097705720091787	(4.641588833612782e-06	0.07763207790105872	1.6853932584269664	46.41588833612777))
(6.547917801546014	(4.641588833612782e-06	0.07763207790105872	1.6853932584269664	21.544346900318832))
(5.06086596433883	(4.641588833612782e-06	0.07763207790105872	1.6853932584269664	10.0))
(3.774259189667385	(4.641588833612782e-06	0.07763207790105872	1.6853932584269664	4.641588833612778))
(2.7405543511456956	(4.641588833612782e-06	0.07763207790105872	1.6853932584269664	2.154434690031884))
(1.9518938299122155	(4.641588833612782e-06	0.07763207790105872	1.6853932584269664	1.0))
(8.783835827179093	(4.641588833612782e-06	0.07763207790105872	2.008928571428571	1000.0))
(8.501030813558565	(4.641588833612782e-06	0.07763207790105872	2.008928571428571	464.15888336127773))
(7.996952587761247	(4.641588833612782e-06	0.07763207790105872	2.008928571428571	215.44346900318823))
(7.210685124578232	(4.641588833612782e-06	0.07763207790105872	2.008928571428571	100.0))
(6.171103358258936	(4.641588833612782e-06	0.07763207790105872	2.008928571428571	46.41588833612777))
(5.008095808842867	(4.641588833612782e-06	0.07763207790105872	2.008928571428571	21.544346900318832))
(3.8796966790246192	(4.641588833612782e-06	0.07763207790105872	2.008928571428571	10.0))
(2.8971131219010746	(4.641588833612782e-06	0.07763207790105872	2.008928571428571	4.641588833612778))
(2.1050145195249605	(4.641588833612782e-06	0.07763207790105872	2.008928571428571	2.154434690031884))
(1.4996964430892785	(4.641588833612782e-06	0.07763207790105872	2.008928571428571	1.0))
(6.079344049921818	(4.641588833612782e-06	0.07763207790105872	2.4861878453038675	1000.0))
(5.904584473329553	(4.641588833612782e-06	0.07763207790105872	2.4861878453038675	464.15888336127773))
(5.586650483887065	(4.641588833612782e-06	0.07763207790105872	2.4861878453038675	215.44346900318823))
(5.076530224015991	(4.641588833612782e-06	0.07763207790105872	2.4861878453038675	100.0))
(4.380766720406907	(4.641588833612782e-06	0.07763207790105872	2.4861878453038675	46.41588833612777))
(3.5808127280243918	(4.641588833612782e-06	0.07763207790105872	2.4861878453038675	21.544346900318832))
(2.788891297117333	(4.641588833612782e-06	0.07763207790105872	2.4861878453038675	10.0))
(2.090161691146548	(4.641588833612782e-06	0.07763207790105872	2.4861878453038675	4.641588833612778))
(1.5222927802037187	(4.641588833612782e-06	0.07763207790105872	2.4861878453038675	2.154434690031884))
(1.0861918045676668	(4.641588833612782e-06	0.07763207790105872	2.4861878453038675	1.0))
(3.719145904478494	(4.641588833612782e-06	0.07763207790105872	3.2608695652173916	1000.0))
(3.629628545503336	(4.641588833612782e-06	0.07763207790105872	3.2608695652173916	464.15888336127773))
(3.4623412661087114	(4.641588833612782e-06	0.07763207790105872	3.2608695652173916	215.44346900318823))
(3.183182348692111	(4.641588833612782e-06	0.07763207790105872	3.2608695652173916	100.0))
(2.7843266715126935	(4.641588833612782e-06	0.07763207790105872	3.2608695652173916	46.41588833612777))
(2.3050581678984563	(4.641588833612782e-06	0.07763207790105872	3.2608695652173916	21.544346900318832))
(1.8137462438684957	(4.641588833612782e-06	0.07763207790105872	3.2608695652173916	10.0))
(1.3695078212702714	(4.641588833612782e-06	0.07763207790105872	3.2608695652173916	4.641588833612778))
(1.0025997136818776	(4.641588833612782e-06	0.07763207790105872	3.2608695652173916	2.154434690031884))
(0.7178889985529737	(4.641588833612782e-06	0.07763207790105872	3.2608695652173916	1.0))
(1.8378953967958325	(4.641588833612782e-06	0.07763207790105872	4.736842105263158	1000.0))
(1.8047588993891288	(4.641588833612782e-06	0.07763207790105872	4.736842105263158	464.15888336127773))
(1.7406625271018965	(4.641588833612782e-06	0.07763207790105872	4.736842105263158	215.44346900318823))
(1.6277572841781098	(4.641588833612782e-06	0.07763207790105872	4.736842105263158	100.0))
(1.4547655488987754	(4.641588833612782e-06	0.07763207790105872	4.736842105263158	46.41588833612777))
(1.2312407518766821	(4.641588833612782e-06	0.07763207790105872	4.736842105263158	21.544346900318832))
(0.9874176642313693	(4.641588833612782e-06	0.07763207790105872	4.736842105263158	10.0))
(0.7565313226354252	(4.641588833612782e-06	0.07763207790105872	4.736842105263158	4.641588833612778))
(0.5596836407146952	(4.641588833612782e-06	0.07763207790105872	4.736842105263158	2.154434690031884))
(0.4036803630227212	(4.641588833612782e-06	0.07763207790105872	4.736842105263158	1.0))
(0.5678282984240014	(4.641588833612782e-06	0.07763207790105872	8.653846153846153	1000.0))
(0.5618070981766546	(4.641588833612782e-06	0.07763207790105872	8.653846153846153	464.15888336127773))
(0.5496464897040494	(4.641588833612782e-06	0.07763207790105872	8.653846153846153	215.44346900318823))
(0.5265783137226987	(4.641588833612782e-06	0.07763207790105872	8.653846153846153	100.0))
(0.4871993672761477	(4.641588833612782e-06	0.07763207790105872	8.653846153846153	46.41588833612777))
(0.42934517053129473	(4.641588833612782e-06	0.07763207790105872	8.653846153846153	21.544346900318832))
(0.357922442206928	(4.641588833612782e-06	0.07763207790105872	8.653846153846153	10.0))
(0.2831391340430246	(4.641588833612782e-06	0.07763207790105872	8.653846153846153	4.641588833612778))
(0.21455855251211797	(4.641588833612782e-06	0.07763207790105872	8.653846153846153	2.154434690031884))
(0.15742871307236297	(4.641588833612782e-06	0.07763207790105872	8.653846153846153	1.0))
(0.017316470709797027	(4.641588833612782e-06	0.07763207790105872	50.0	1000.0))
(0.01728286173165457	(4.641588833612782e-06	0.07763207790105872	50.0	464.15888336127773))
(0.017211328584348512	(4.641588833612782e-06	0.07763207790105872	50.0	215.44346900318823))
(0.01706112952801877	(4.641588833612782e-06	0.07763207790105872	50.0	100.0))
(0.016754358992634447	(4.641588833612782e-06	0.07763207790105872	50.0	46.41588833612777))
(0.016160341576090143	(4.641588833612782e-06	0.07763207790105872	50.0	21.544346900318832))
(0.015112343871448051	(4.641588833612782e-06	0.07763207790105872	50.0	10.0))
(0.01350382761815252	(4.641588833612782e-06	0.07763207790105872	50.0	4.641588833612778))
(0.011423008192421018	(4.641588833612782e-06	0.07763207790105872	50.0	2.154434690031884))
(0.009153105358209075	(4.641588833612782e-06	0.07763207790105872	50.0	1.0))
(33.53387718108951	(1e-05	0.07763207790105872	1.1363636363636365	1000.0))
(32.65300166311666	(1e-05	0.07763207790105872	1.1363636363636365	464.15888336127773))
(31.070592370704617	(1e-05	0.07763207790105872	1.1363636363636365	215.44346900318823))
(28.559935231226373	(1e-05	0.07763207790105872	1.1363636363636365	100.0))
(25.132205585255782	(1e-05	0.07763207790105872	1.1363636363636365	46.41588833612777))
(21.10428458751441	(1e-05	0.07763207790105872	1.1363636363636365	21.544346900318832))
(16.94963349652111	(1e-05	0.07763207790105872	1.1363636363636365	10.0))
(13.091929689169064	(1e-05	0.07763207790105872	1.1363636363636365	4.641588833612778))
(9.791665607057014	(1e-05	0.07763207790105872	1.1363636363636365	2.154434690031884))
(7.139553302711243	(1e-05	0.07763207790105872	1.1363636363636365	1.0))
(29.55277200337276	(1e-05	0.07763207790105872	1.274787535410765	1000.0))
(28.758240079155065	(1e-05	0.07763207790105872	1.274787535410765	464.15888336127773))
(27.329370016841892	(1e-05	0.07763207790105872	1.274787535410765	215.44346900318823))
(25.061239325437977	(1e-05	0.07763207790105872	1.274787535410765	100.0))
(21.969843937751417	(1e-05	0.07763207790105872	1.274787535410765	46.41588833612777))
(18.355367570112307	(1e-05	0.07763207790105872	1.274787535410765	21.544346900318832))
(14.657248040830337	(1e-05	0.07763207790105872	1.274787535410765	10.0))
(11.25674963162325	(1e-05	0.07763207790105872	1.274787535410765	4.641588833612778))
(8.37605641273501	(1e-05	0.07763207790105872	1.274787535410765	2.154434690031884))
(6.081416574764566	(1e-05	0.07763207790105872	1.274787535410765	1.0))
(25.315274830977625	(1e-05	0.07763207790105872	1.4516129032258065	1000.0))
(24.625558242471545	(1e-05	0.07763207790105872	1.4516129032258065	464.15888336127773))
(23.38192454314544	(1e-05	0.07763207790105872	1.4516129032258065	215.44346900318823))
(21.402766001521695	(1e-05	0.07763207790105872	1.4516129032258065	100.0))
(18.70365432727611	(1e-05	0.07763207790105872	1.4516129032258065	46.41588833612777))
(15.557324848379677	(1e-05	0.07763207790105872	1.4516129032258065	21.544346900318832))
(12.358996190160859	(1e-05	0.07763207790105872	1.4516129032258065	10.0))
(9.44280642267741	(1e-05	0.07763207790105872	1.4516129032258065	4.641588833612778))
(6.993872040561066	(1e-05	0.07763207790105872	1.4516129032258065	2.154434690031884))
(5.058477090953321	(1e-05	0.07763207790105872	1.4516129032258065	1.0))
(20.86405879167801	(1e-05	0.07763207790105872	1.6853932584269664	1000.0))
(20.29678212145972	(1e-05	0.07763207790105872	1.6853932584269664	464.15888336127773))
(19.26889948347541	(1e-05	0.07763207790105872	1.6853932584269664	215.44346900318823))
(17.623639685229467	(1e-05	0.07763207790105872	1.6853932584269664	100.0))
(15.37040193447818	(1e-05	0.07763207790105872	1.6853932584269664	46.41588833612777))
(12.742793730941482	(1e-05	0.07763207790105872	1.6853932584269664	21.544346900318832))
(10.081516404850252	(1e-05	0.07763207790105872	1.6853932584269664	10.0))
(7.669991017494896	(1e-05	0.07763207790105872	1.6853932584269664	4.641588833612778))
(5.6588846768481025	(1e-05	0.07763207790105872	1.6853932584269664	2.154434690031884))
(4.079767435810493	(1e-05	0.07763207790105872	1.6853932584269664	1.0))
(16.287131820072375	(1e-05	0.07763207790105872	2.008928571428571	1000.0))
(15.855674512141789	(1e-05	0.07763207790105872	2.008928571428571	464.15888336127773))
(15.06743579895927	(1e-05	0.07763207790105872	2.008928571428571	215.44346900318823))
(13.792285983277468	(1e-05	0.07763207790105872	2.008928571428571	100.0))
(12.028356746085148	(1e-05	0.07763207790105872	2.008928571428571	46.41588833612777))
(9.958839251522448	(1e-05	0.07763207790105872	2.008928571428571	21.544346900318832))
(7.86036445350433	(1e-05	0.07763207790105872	2.008928571428571	10.0))
(5.963395396821012	(1e-05	0.07763207790105872	2.008928571428571	4.641588833612778))
(4.387832086278356	(1e-05	0.07763207790105872	2.008928571428571	2.154434690031884))
(3.1560349603451234	(1e-05	0.07763207790105872	2.008928571428571	1.0))
(11.739876774363633	(1e-05	0.07763207790105872	2.4861878453038675	1000.0))
(11.448252299570422	(1e-05	0.07763207790105872	2.4861878453038675	464.15888336127773))
(10.90851096650416	(1e-05	0.07763207790105872	2.4861878453038675	215.44346900318823))
(10.019536613552347	(1e-05	0.07763207790105872	2.4861878453038675	100.0))
(8.76586887443186	(1e-05	0.07763207790105872	2.4861878453038675	46.41588833612777))
(7.271912112750686	(1e-05	0.07763207790105872	2.4861878453038675	21.544346900318832))
(5.742730249975238	(1e-05	0.07763207790105872	2.4861878453038675	10.0))
(4.3548368463684906	(1e-05	0.07763207790105872	2.4861878453038675	4.641588833612778))
(3.2013334353518936	(1e-05	0.07763207790105872	2.4861878453038675	2.154434690031884))
(2.300328947064774	(1e-05	0.07763207790105872	2.4861878453038675	1.0))
(7.468065900279372	(1e-05	0.07763207790105872	3.2608695652173916	1000.0))
(7.304872869153538	(1e-05	0.07763207790105872	3.2608695652173916	464.15888336127773))
(6.996831221052455	(1e-05	0.07763207790105872	3.2608695652173916	215.44346900318823))
(6.474549192047872	(1e-05	0.07763207790105872	3.2608695652173916	100.0))
(5.712322577804755	(1e-05	0.07763207790105872	3.2608695652173916	46.41588833612777))
(4.774567798472217	(1e-05	0.07763207790105872	3.2608695652173916	21.544346900318832))
(3.7914171732295965	(1e-05	0.07763207790105872	3.2608695652173916	10.0))
(2.8852861518251496	(1e-05	0.07763207790105872	3.2608695652173916	4.641588833612778))
(2.1254511583147155	(1e-05	0.07763207790105872	3.2608695652173916	2.154434690031884))
(1.529043483436418	(1e-05	0.07763207790105872	3.2608695652173916	1.0))
(3.818294495025072	(1e-05	0.07763207790105872	4.736842105263158	1000.0))
(3.752900632424237	(1e-05	0.07763207790105872	4.736842105263158	464.15888336127773))
(3.62587215824157	(1e-05	0.07763207790105872	4.736842105263158	215.44346900318823))
(3.4005122709887123	(1e-05	0.07763207790105872	4.736842105263158	100.0))
(3.0516720618096094	(1e-05	0.07763207790105872	4.736842105263158	46.41588833612777))
(2.595415351335776	(1e-05	0.07763207790105872	4.736842105263158	21.544346900318832))
(2.0916295332201438	(1e-05	0.07763207790105872	4.736842105263158	10.0))
(1.6094508692956464	(1e-05	0.07763207790105872	4.736842105263158	4.641588833612778))
(1.1948144380479433	(1e-05	0.07763207790105872	4.736842105263158	2.154434690031884))
(0.8640611475215917	(1e-05	0.07763207790105872	4.736842105263158	1.0))
(1.2092337002213909	(1e-05	0.07763207790105872	8.653846153846153	1000.0))
(1.196625789659258	(1e-05	0.07763207790105872	8.653846153846153	464.15888336127773))
(1.1711402639605908	(1e-05	0.07763207790105872	8.653846153846153	215.44346900318823))
(1.1227178987504867	(1e-05	0.07763207790105872	8.653846153846153	100.0))
(1.0398433075523097	(1e-05	0.07763207790105872	8.653846153846153	46.41588833612777))
(0.9176565139829572	(1e-05	0.07763207790105872	8.653846153846153	21.544346900318832))
(0.7662118570883442	(1e-05	0.07763207790105872	8.653846153846153	10.0))
(0.6070374569460804	(1e-05	0.07763207790105872	8.653846153846153	4.641588833612778))
(0.4605948925416006	(1e-05	0.07763207790105872	8.653846153846153	2.154434690031884))
(0.33829568878111704	(1e-05	0.07763207790105872	8.653846153846153	1.0))
(0.03729377504282192	(1e-05	0.07763207790105872	50.0	1000.0))
(0.03722143177165257	(1e-05	0.07763207790105872	50.0	464.15888336127773))
(0.03706745545701445	(1e-05	0.07763207790105872	50.0	215.44346900318823))
(0.036744146462953375	(1e-05	0.07763207790105872	50.0	100.0))
(0.03608379639906913	(1e-05	0.07763207790105872	50.0	46.41588833612777))
(0.03480506767715339	(1e-05	0.07763207790105872	50.0	21.544346900318832))
(0.03254890331172218	(1e-05	0.07763207790105872	50.0	10.0))
(0.02908568026070846	(1e-05	0.07763207790105872	50.0	4.641588833612778))
(0.024605019220351392	(1e-05	0.07763207790105872	50.0	2.154434690031884))
(0.01971661355794594	(1e-05	0.07763207790105872	50.0	1.0))
(48.05853229683551	(2.1544346900318823e-05	0.07763207790105872	1.1363636363636365	1000.0))
(47.27037703051311	(2.1544346900318823e-05	0.07763207790105872	1.1363636363636365	464.15888336127773))
(45.78829763571106	(2.1544346900318823e-05	0.07763207790105872	1.1363636363636365	215.44346900318823))
(43.27169906563637	(2.1544346900318823e-05	0.07763207790105872	1.1363636363636365	100.0))
(39.528608643874215	(2.1544346900318823e-05	0.07763207790105872	1.1363636363636365	46.41588833612777))
(34.692733808118405	(2.1544346900318823e-05	0.07763207790105872	1.1363636363636365	21.544346900318832))
(29.199196555242814	(2.1544346900318823e-05	0.07763207790105872	1.1363636363636365	10.0))
(23.60178499478734	(2.1544346900318823e-05	0.07763207790105872	1.1363636363636365	4.641588833612778))
(18.38885003123751	(2.1544346900318823e-05	0.07763207790105872	1.1363636363636365	2.154434690031884))
(13.879338914711772	(2.1544346900318823e-05	0.07763207790105872	1.1363636363636365	1.0))
(43.72820998277273	(2.1544346900318823e-05	0.07763207790105872	1.274787535410765	1000.0))
(42.97226481469145	(2.1544346900318823e-05	0.07763207790105872	1.274787535410765	464.15888336127773))
(41.551797334927166	(2.1544346900318823e-05	0.07763207790105872	1.274787535410765	215.44346900318823))
(39.144399648785544	(2.1544346900318823e-05	0.07763207790105872	1.274787535410765	100.0))
(35.57918084852896	(2.1544346900318823e-05	0.07763207790105872	1.274787535410765	46.41588833612777))
(31.009730450210647	(2.1544346900318823e-05	0.07763207790105872	1.274787535410765	21.544346900318832))
(25.880174365440574	(2.1544346900318823e-05	0.07763207790105872	1.274787535410765	10.0))
(20.73011212206016	(2.1544346900318823e-05	0.07763207790105872	1.274787535410765	4.641588833612778))
(16.00942791866135	(2.1544346900318823e-05	0.07763207790105872	1.274787535410765	2.154434690031884))
(11.988109347560021	(2.1544346900318823e-05	0.07763207790105872	1.274787535410765	1.0))
(38.87092269057195	(2.1544346900318823e-05	0.07763207790105872	1.4516129032258065	1000.0))
(38.16519318582965	(2.1544346900318823e-05	0.07763207790105872	1.4516129032258065	464.15888336127773))
(36.8392725586307	(2.1544346900318823e-05	0.07763207790105872	1.4516129032258065	215.44346900318823))
(34.59467075814105	(2.1544346900318823e-05	0.07763207790105872	1.4516129032258065	100.0))
(31.2826045467975	(2.1544346900318823e-05	0.07763207790105872	1.4516129032258065	46.41588833612777))
(27.070033039612575	(2.1544346900318823e-05	0.07763207790105872	1.4516129032258065	21.544346900318832))
(22.39740727971785	(2.1544346900318823e-05	0.07763207790105872	1.4516129032258065	10.0))
(17.776019603087406	(2.1544346900318823e-05	0.07763207790105872	1.4516129032258065	4.641588833612778))
(13.607471125464848	(2.1544346900318823e-05	0.07763207790105872	1.4516129032258065	2.154434690031884))
(10.110544339287316	(2.1544346900318823e-05	0.07763207790105872	1.4516129032258065	1.0))
(33.43916207977374	(2.1544346900318823e-05	0.07763207790105872	1.6853932584269664	1000.0))
(32.80645282794842	(2.1544346900318823e-05	0.07763207790105872	1.6853932584269664	464.15888336127773))
(31.616654188929264	(2.1544346900318823e-05	0.07763207790105872	1.6853932584269664	215.44346900318823))
(29.601864962071897	(2.1544346900318823e-05	0.07763207790105872	1.6853932584269664	100.0))
(26.635148477190008	(2.1544346900318823e-05	0.07763207790105872	1.6853932584269664	46.41588833612777))
(22.886209395939613	(2.1544346900318823e-05	0.07763207790105872	1.6853932584269664	21.544346900318832))
(18.77449770723652	(2.1544346900318823e-05	0.07763207790105872	1.6853932584269664	10.0))
(14.766748950260734	(2.1544346900318823e-05	0.07763207790105872	1.6853932584269664	4.641588833612778))
(11.20779706070859	(2.1544346900318823e-05	0.07763207790105872	1.6853932584269664	2.154434690031884))
(8.266047252052488	(2.1544346900318823e-05	0.07763207790105872	1.6853932584269664	1.0))
(27.421426525731302	(2.1544346900318823e-05	0.07763207790105872	2.008928571428571	1000.0))
(26.88871367800966	(2.1544346900318823e-05	0.07763207790105872	2.008928571428571	464.15888336127773))
(25.88422762707747	(2.1544346900318823e-05	0.07763207790105872	2.008928571428571	215.44346900318823))
(24.178176033097323	(2.1544346900318823e-05	0.07763207790105872	2.008928571428571	100.0))
(21.663536868642023	(2.1544346900318823e-05	0.07763207790105872	2.008928571428571	46.41588833612777))
(18.497337181490824	(2.1544346900318823e-05	0.07763207790105872	2.008928571428571	21.544346900318832))
(15.055887821328094	(2.1544346900318823e-05	0.07763207790105872	2.008928571428571	10.0))
(11.744105713808253	(2.1544346900318823e-05	0.07763207790105872	2.008928571428571	4.641588833612778))
(8.84437371429258	(2.1544346900318823e-05	0.07763207790105872	2.008928571428571	2.154434690031884))
(6.47936232348616	(2.1544346900318823e-05	0.07763207790105872	2.008928571428571	1.0))
(20.893021570682375	(2.1544346900318823e-05	0.07763207790105872	2.4861878453038675	1000.0))
(20.487926613637967	(2.1544346900318823e-05	0.07763207790105872	2.4861878453038675	464.15888336127773))
(19.71957158618769	(2.1544346900318823e-05	0.07763207790105872	2.4861878453038675	215.44346900318823))
(18.404320301259293	(2.1544346900318823e-05	0.07763207790105872	2.4861878453038675	100.0))
(16.451891721028765	(2.1544346900318823e-05	0.07763207790105872	2.4861878453038675	46.41588833612777))
(13.987163335361746	(2.1544346900318823e-05	0.07763207790105872	2.4861878453038675	21.544346900318832))
(11.317725766686923	(2.1544346900318823e-05	0.07763207790105872	2.4861878453038675	10.0))
(8.770343960352845	(2.1544346900318823e-05	0.07763207790105872	2.4861878453038675	4.641588833612778))
(6.56337017796143	(2.1544346900318823e-05	0.07763207790105872	2.4861878453038675	2.154434690031884))
(4.782205348497646	(2.1544346900318823e-05	0.07763207790105872	2.4861878453038675	1.0))
(14.110008665937302	(2.1544346900318823e-05	0.07763207790105872	3.2608695652173916	1000.0))
(13.851496952125375	(2.1544346900318823e-05	0.07763207790105872	3.2608695652173916	464.15888336127773))
(13.355603060534477	(2.1544346900318823e-05	0.07763207790105872	3.2608695652173916	215.44346900318823))
(12.492528335782414	(2.1544346900318823e-05	0.07763207790105872	3.2608695652173916	100.0))
(11.186803809495505	(2.1544346900318823e-05	0.07763207790105872	3.2608695652173916	46.41588833612777))
(9.512491776922959	(2.1544346900318823e-05	0.07763207790105872	3.2608695652173916	21.544346900318832))
(7.683907038911156	(2.1544346900318823e-05	0.07763207790105872	3.2608695652173916	10.0))
(5.9366819482353295	(2.1544346900318823e-05	0.07763207790105872	3.2608695652173916	4.641588833612778))
(4.427694190527223	(2.1544346900318823e-05	0.07763207790105872	3.2608695652173916	2.154434690031884))
(3.215846816042462	(2.1544346900318823e-05	0.07763207790105872	3.2608695652173916	1.0))
(7.652267142146204	(2.1544346900318823e-05	0.07763207790105872	4.736842105263158	1000.0))
(7.533783292239043	(2.1544346900318823e-05	0.07763207790105872	4.736842105263158	464.15888336127773))
(7.301843390374392	(2.1544346900318823e-05	0.07763207790105872	4.736842105263158	215.44346900318823))
(6.884913329544819	(2.1544346900318823e-05	0.07763207790105872	4.736842105263158	100.0))
(6.227043260703932	(2.1544346900318823e-05	0.07763207790105872	4.736842105263158	46.41588833612777))
(5.346339430736924	(2.1544346900318823e-05	0.07763207790105872	4.736842105263158	21.544346900318832))
(4.350482151419357	(2.1544346900318823e-05	0.07763207790105872	4.736842105263158	10.0))
(3.3768209582343394	(2.1544346900318823e-05	0.07763207790105872	4.736842105263158	4.641588833612778))
(2.524827674226255	(2.1544346900318823e-05	0.07763207790105872	4.736842105263158	2.154434690031884))
(1.8359926369791169	(2.1544346900318823e-05	0.07763207790105872	4.736842105263158	1.0))
(2.5425585999163274	(2.1544346900318823e-05	0.07763207790105872	8.653846153846153	1000.0))
(2.5169667160426785	(2.1544346900318823e-05	0.07763207790105872	8.653846153846153	464.15888336127773))
(2.4651438467920346	(2.1544346900318823e-05	0.07763207790105872	8.653846153846153	215.44346900318823))
(2.3663590373471504	(2.1544346900318823e-05	0.07763207790105872	8.653846153846153	100.0))
(2.1963903219317165	(2.1544346900318823e-05	0.07763207790105872	8.653846153846153	46.41588833612777))
(1.943966898701458	(2.1544346900318823e-05	0.07763207790105872	8.653846153846153	21.544346900318832))
(1.628505241858237	(2.1544346900318823e-05	0.07763207790105872	8.653846153846153	10.0))
(1.2942963868528194	(2.1544346900318823e-05	0.07763207790105872	8.653846153846153	4.641588833612778))
(0.9847297368800443	(2.1544346900318823e-05	0.07763207790105872	8.653846153846153	2.154434690031884))
(0.7248168129726745	(2.1544346900318823e-05	0.07763207790105872	8.653846153846153	1.0))
(0.08028475433788515	(2.1544346900318823e-05	0.07763207790105872	50.0	1000.0))
(0.08012919573481327	(2.1544346900318823e-05	0.07763207790105872	50.0	464.15888336127773))
(0.07979810117452452	(2.1544346900318823e-05	0.07763207790105872	50.0	215.44346900318823))
(0.07910287183856404	(2.1544346900318823e-05	0.07763207790105872	50.0	100.0))
(0.0776828162580791	(2.1544346900318823e-05	0.07763207790105872	50.0	46.41588833612777))
(0.07493270993634307	(2.1544346900318823e-05	0.07763207790105872	50.0	21.544346900318832))
(0.07007972521259756	(2.1544346900318823e-05	0.07763207790105872	50.0	10.0))
(0.06262872531739164	(2.1544346900318823e-05	0.07763207790105872	50.0	4.641588833612778))
(0.0529862249476757	(2.1544346900318823e-05	0.07763207790105872	50.0	2.154434690031884))
(0.04246352466575412	(2.1544346900318823e-05	0.07763207790105872	50.0	1.0))
(62.33583013462265	(4.641588833612772e-05	0.07763207790105872	1.1363636363636365	1000.0))
(61.75577555495333	(4.641588833612772e-05	0.07763207790105872	1.1363636363636365	464.15888336127773))
(60.62240106330229	(4.641588833612772e-05	0.07763207790105872	1.1363636363636365	215.44346900318823))
(58.578742961992106	(4.641588833612772e-05	0.07763207790105872	1.1363636363636365	100.0))
(55.28589347026474	(4.641588833612772e-05	0.07763207790105872	1.1363636363636365	46.41588833612777))
(50.61880038358133	(4.641588833612772e-05	0.07763207790105872	1.1363636363636365	21.544346900318832))
(44.76558961165719	(4.641588833612772e-05	0.07763207790105872	1.1363636363636365	10.0))
(38.1629090219276	(4.641588833612772e-05	0.07763207790105872	1.1363636363636365	4.641588833612778))
(31.35769678724075	(4.641588833612772e-05	0.07763207790105872	1.1363636363636365	2.154434690031884))
(24.871837046374132	(4.641588833612772e-05	0.07763207790105872	1.1363636363636365	1.0))
(58.268131319769225	(4.641588833612772e-05	0.07763207790105872	1.274787535410765	1000.0))
(57.68373960017589	(4.641588833612772e-05	0.07763207790105872	1.274787535410765	464.15888336127773))
(56.54315754835669	(4.641588833612772e-05	0.07763207790105872	1.274787535410765	215.44346900318823))
(54.49102617224458	(4.641588833612772e-05	0.07763207790105872	1.274787535410765	100.0))
(51.19840811457703	(4.641588833612772e-05	0.07763207790105872	1.274787535410765	46.41588833612777))
(46.5660179116591	(4.641588833612772e-05	0.07763207790105872	1.274787535410765	21.544346900318832))
(40.82222422079983	(4.641588833612772e-05	0.07763207790105872	1.274787535410765	10.0))
(34.441447034436806	(4.641588833612772e-05	0.07763207790105872	1.274787535410765	4.641588833612778))
(27.983717702003332	(4.641588833612772e-05	0.07763207790105872	1.274787535410765	2.154434690031884))
(21.948722236449793	(4.641588833612772e-05	0.07763207790105872	1.274787535410765	1.0))
(53.51295882783859	(4.641588833612772e-05	0.07763207790105872	1.4516129032258065	1000.0))
(52.933238574055345	(4.641588833612772e-05	0.07763207790105872	1.4516129032258065	464.15888336127773))
(51.802879223326244	(4.641588833612772e-05	0.07763207790105872	1.4516129032258065	215.44346900318823))
(49.77344076106476	(4.641588833612772e-05	0.07763207790105872	1.4516129032258065	100.0))
(46.531419186704134	(4.641588833612772e-05	0.07763207790105872	1.4516129032258065	46.41588833612777))
(42.00686721356577	(4.641588833612772e-05	0.07763207790105872	1.4516129032258065	21.544346900318832))
(36.467650960047735	(4.641588833612772e-05	0.07763207790105872	1.4516129032258065	10.0))
(30.418281928694636	(4.641588833612772e-05	0.07763207790105872	1.4516129032258065	4.641588833612778))
(24.417519969760974	(4.641588833612772e-05	0.07763207790105872	1.4516129032258065	2.154434690031884))
(18.92713564523367	(4.641588833612772e-05	0.07763207790105872	1.4516129032258065	1.0))
(47.91231346073032	(4.641588833612772e-05	0.07763207790105872	1.6853932584269664	1000.0))
(47.351457861047145	(4.641588833612772e-05	0.07763207790105872	1.6853932584269664	464.15888336127773))
(46.258634586229924	(4.641588833612772e-05	0.07763207790105872	1.6853932584269664	215.44346900318823))
(44.30006663441202	(4.641588833612772e-05	0.07763207790105872	1.6853932584269664	100.0))
(41.18450679404961	(4.641588833612772e-05	0.07763207790105872	1.6853932584269664	46.41588833612777))
(36.87336606338886	(4.641588833612772e-05	0.07763207790105872	1.6853932584269664	21.544346900318832))
(31.66835418039314	(4.641588833612772e-05	0.07763207790105872	1.6853932584269664	10.0))
(26.089655018112662	(4.641588833612772e-05	0.07763207790105872	1.6853932584269664	4.641588833612778))
(20.675007509281723	(4.641588833612772e-05	0.07763207790105872	1.6853932584269664	2.154434690031884))
(15.831238378393882	(4.641588833612772e-05	0.07763207790105872	1.6853932584269664	1.0))
(41.28297225207268	(4.641588833612772e-05	0.07763207790105872	2.008928571428571	1000.0))
(40.762742547130436	(4.641588833612772e-05	0.07763207790105872	2.008928571428571	464.15888336127773))
(39.74911593580095	(4.641588833612772e-05	0.07763207790105872	2.008928571428571	215.44346900318823))
(37.93409232556701	(4.641588833612772e-05	0.07763207790105872	2.008928571428571	100.0))
(35.056737218382786	(4.641588833612772e-05	0.07763207790105872	2.008928571428571	46.41588833612777))
(31.10816336491468	(4.641588833612772e-05	0.07763207790105872	2.008928571428571	21.544346900318832))
(26.40977243023813	(4.641588833612772e-05	0.07763207790105872	2.008928571428571	10.0))
(21.473636129550965	(4.641588833612772e-05	0.07763207790105872	2.008928571428571	4.641588833612778))
(16.791522673389714	(4.641588833612772e-05	0.07763207790105872	2.008928571428571	2.154434690031884))
(12.699522812455621	(4.641588833612772e-05	0.07763207790105872	2.008928571428571	1.0))
(33.449081472135845	(4.641588833612772e-05	0.07763207790105872	2.4861878453038675	1000.0))
(33.00116536648132	(4.641588833612772e-05	0.07763207790105872	2.4861878453038675	464.15888336127773))
(32.127237517408744	(4.641588833612772e-05	0.07763207790105872	2.4861878453038675	215.44346900318823))
(30.560409920928056	(4.641588833612772e-05	0.07763207790105872	2.4861878453038675	100.0))
(28.078845644544465	(4.641588833612772e-05	0.07763207790105872	2.4861878453038675	46.41588833612777))
(24.69465281024616	(4.641588833612772e-05	0.07763207790105872	2.4861878453038675	21.544346900318832))
(20.7215815692149	(4.641588833612772e-05	0.07763207790105872	2.4861878453038675	10.0))
(16.628405333918238	(4.641588833612772e-05	0.07763207790105872	2.4861878453038675	4.641588833612778))
(12.833182138497401	(4.641588833612772e-05	0.07763207790105872	2.4861878453038675	2.154434690031884))
(9.591007833826165	(4.641588833612772e-05	0.07763207790105872	2.4861878453038675	1.0))
(24.357819502722172	(4.641588833612772e-05	0.07763207790105872	3.2608695652173916	1000.0))
(24.023008586042746	(4.641588833612772e-05	0.07763207790105872	3.2608695652173916	464.15888336127773))
(23.366850651317314	(4.641588833612772e-05	0.07763207790105872	3.2608695652173916	215.44346900318823))
(22.183144890524154	(4.641588833612772e-05	0.07763207790105872	3.2608695652173916	100.0))
(20.29779404066199	(4.641588833612772e-05	0.07763207790105872	3.2608695652173916	46.41588833612777))
(17.724947794598037	(4.641588833612772e-05	0.07763207790105872	3.2608695652173916	21.544346900318832))
(14.726758569240793	(4.641588833612772e-05	0.07763207790105872	3.2608695652173916	10.0))
(11.683413228694528	(4.641588833612772e-05	0.07763207790105872	3.2608695652173916	4.641588833612778))
(8.914408095432005	(4.641588833612772e-05	0.07763207790105872	3.2608695652173916	2.154434690031884))
(6.59436082667288	(4.641588833612772e-05	0.07763207790105872	3.2608695652173916	1.0))
(14.412996321786288	(4.641588833612772e-05	0.07763207790105872	4.736842105263158	1000.0))
(14.22712419579702	(4.641588833612772e-05	0.07763207790105872	4.736842105263158	464.15888336127773))
(13.858780341538885	(4.641588833612772e-05	0.07763207790105872	4.736842105263158	215.44346900318823))
(13.182409511531343	(4.641588833612772e-05	0.07763207790105872	4.736842105263158	100.0))
(12.080596702628116	(4.641588833612772e-05	0.07763207790105872	4.736842105263158	46.41588833612777))
(10.545366683485096	(4.641588833612772e-05	0.07763207790105872	4.736842105263158	21.544346900318832))
(8.734211403297184	(4.641588833612772e-05	0.07763207790105872	4.736842105263158	10.0))
(6.892334912383116	(4.641588833612772e-05	0.07763207790105872	4.736842105263158	4.641588833612778))
(5.226010653572274	(4.641588833612772e-05	0.07763207790105872	4.736842105263158	2.154434690031884))
(3.842626235639085	(4.641588833612772e-05	0.07763207790105872	4.736842105263158	1.0))
(5.212372186107553	(4.641588833612772e-05	0.07763207790105872	8.653846153846153	1000.0))
(5.163509524529656	(4.641588833612772e-05	0.07763207790105872	8.653846153846153	464.15888336127773))
(5.064227845539327	(4.641588833612772e-05	0.07763207790105872	8.653846153846153	215.44346900318823))
(4.87378441689283	(4.641588833612772e-05	0.07763207790105872	8.653846153846153	100.0))
(4.5427130729457295	(4.641588833612772e-05	0.07763207790105872	8.653846153846153	46.41588833612777))
(4.043949964652514	(4.641588833612772e-05	0.07763207790105872	8.653846153846153	21.544346900318832))
(3.410272422449714	(4.641588833612772e-05	0.07763207790105872	8.653846153846153	10.0))
(2.7280471258780805	(4.641588833612772e-05	0.07763207790105872	8.653846153846153	4.641588833612778))
(2.08727750909126	(4.641588833612772e-05	0.07763207790105872	8.653846153846153	2.154434690031884))
(1.543290291080057	(4.641588833612772e-05	0.07763207790105872	8.653846153846153	1.0))
(0.1726802071527593	(4.641588833612772e-05	0.07763207790105872	50.0	1000.0))
(0.17234645578877045	(4.641588833612772e-05	0.07763207790105872	50.0	464.15888336127773))
(0.1716360724769408	(4.641588833612772e-05	0.07763207790105872	50.0	215.44346900318823))
(0.17014434025874925	(4.641588833612772e-05	0.07763207790105872	50.0	100.0))
(0.16709704961525507	(4.641588833612772e-05	0.07763207790105872	50.0	46.41588833612777))
(0.16119444651969583	(4.641588833612772e-05	0.07763207790105872	50.0	21.544346900318832))
(0.15077493939083492	(4.641588833612772e-05	0.07763207790105872	50.0	10.0))
(0.1347698226986729	(4.641588833612772e-05	0.07763207790105872	50.0	4.641588833612778))
(0.11404562894601514	(4.641588833612772e-05	0.07763207790105872	50.0	2.154434690031884))
(0.09141706470041391	(4.641588833612772e-05	0.07763207790105872	50.0	1.0))
(74.7834526304624	(0.0001	0.07763207790105872	1.1363636363636365	1000.0))
(74.41504166253956	(0.0001	0.07763207790105872	1.1363636363636365	464.15888336127773))
(73.67366567704765	(0.0001	0.07763207790105872	1.1363636363636365	215.44346900318823))
(72.27010820404972	(0.0001	0.07763207790105872	1.1363636363636365	100.0))
(69.84843986815103	(0.0001	0.07763207790105872	1.1363636363636365	46.41588833612777))
(66.12338606776005	(0.0001	0.07763207790105872	1.1363636363636365	21.544346900318832))
(61.01826299553022	(0.0001	0.07763207790105872	1.1363636363636365	10.0))
(54.694415788725884	(0.0001	0.07763207790105872	1.1363636363636365	4.641588833612778))
(47.50130171205187	(0.0001	0.07763207790105872	1.1363636363636365	2.154434690031884))
(39.90649069991083	(0.0001	0.07763207790105872	1.1363636363636365	1.0))
(71.34911337430344	(0.0001	0.07763207790105872	1.274787535410765	1000.0))
(70.96441478531982	(0.0001	0.07763207790105872	1.274787535410765	464.15888336127773))
(70.19102671140509	(0.0001	0.07763207790105872	1.274787535410765	215.44346900318823))
(68.72952316612383	(0.0001	0.07763207790105872	1.274787535410765	100.0))
(66.21592638585376	(0.0001	0.07763207790105872	1.274787535410765	46.41588833612777))
(62.37028915427135	(0.0001	0.07763207790105872	1.274787535410765	21.544346900318832))
(57.14482867734443	(0.0001	0.07763207790105872	1.274787535410765	10.0))
(50.751130210485606	(0.0001	0.07763207790105872	1.274787535410765	4.641588833612778))
(43.59408341594221	(0.0001	0.07763207790105872	1.274787535410765	2.154434690031884))
(36.18025340132079	(0.0001	0.07763207790105872	1.274787535410765	1.0))
(67.21490733431187	(0.0001	0.07763207790105872	1.4516129032258065	1000.0))
(66.81564143216342	(0.0001	0.07763207790105872	1.4516129032258065	464.15888336127773))
(66.01377789303275	(0.0001	0.07763207790105872	1.4516129032258065	215.44346900318823))
(64.50136445946362	(0.0001	0.07763207790105872	1.4516129032258065	100.0))
(61.909373793041546	(0.0001	0.07763207790105872	1.4516129032258065	46.41588833612777))
(57.96838585946977	(0.0001	0.07763207790105872	1.4516129032258065	21.544346900318832))
(52.66700729512913	(0.0001	0.07763207790105872	1.4516129032258065	10.0))
(46.27392352030389	(0.0001	0.07763207790105872	1.4516129032258065	4.641588833612778))
(39.25026729798898	(0.0001	0.07763207790105872	1.4516129032258065	2.154434690031884))
(32.13260955667836	(0.0001	0.07763207790105872	1.4516129032258065	1.0))
(62.15779999226296	(0.0001	0.07763207790105872	1.6853932584269664	1000.0))
(61.74825509534583	(0.0001	0.07763207790105872	1.6853932584269664	464.15888336127773))
(60.92654537236954	(0.0001	0.07763207790105872	1.6853932584269664	215.44346900318823))
(59.379747136030375	(0.0001	0.07763207790105872	1.6853932584269664	100.0))
(56.73905477377583	(0.0001	0.07763207790105872	1.6853932584269664	46.41588833612777))
(52.752690912284024	(0.0001	0.07763207790105872	1.6853932584269664	21.544346900318832))
(47.45371065690293	(0.0001	0.07763207790105872	1.6853932584269664	10.0))
(41.17265407975757	(0.0001	0.07763207790105872	1.6853932584269664	4.641588833612778))
(34.42204270036371	(0.0001	0.07763207790105872	1.6853932584269664	2.154434690031884))
(27.75178827627607	(0.0001	0.07763207790105872	1.6853932584269664	1.0))
(55.862737900667106	(0.0001	0.07763207790105872	2.008928571428571	1000.0))
(55.452003096443725	(0.0001	0.07763207790105872	2.008928571428571	464.15888336127773))
(54.62860740787067	(0.0001	0.07763207790105872	2.008928571428571	215.44346900318823))
(53.08153686097798	(0.0001	0.07763207790105872	2.008928571428571	100.0))
(50.45111377657011	(0.0001	0.07763207790105872	2.008928571428571	46.41588833612777))
(46.512431080616	(0.0001	0.07763207790105872	2.008928571428571	21.544346900318832))
(41.34969729065972	(0.0001	0.07763207790105872	2.008928571428571	10.0))
(35.353870186271415	(0.0001	0.07763207790105872	2.008928571428571	4.641588833612778))
(29.073597074250916	(0.0001	0.07763207790105872	2.008928571428571	2.154434690031884))
(23.04502034683863	(0.0001	0.07763207790105872	2.008928571428571	1.0))
(47.89012607180535	(0.0001	0.07763207790105872	2.4861878453038675	1000.0))
(47.49623590647946	(0.0001	0.07763207790105872	2.4861878453038675	464.15888336127773))
(46.7069600865715	(0.0001	0.07763207790105872	2.4861878453038675	215.44346900318823))
(45.22599931587867	(0.0001	0.07763207790105872	2.4861878453038675	100.0))
(42.717401119623375	(0.0001	0.07763207790105872	2.4861878453038675	46.41588833612777))
(38.99365691906971	(0.0001	0.07763207790105872	2.4861878453038675	21.544346900318832))
(34.190270296981375	(0.0001	0.07763207790105872	2.4861878453038675	10.0))
(28.742822807381604	(0.0001	0.07763207790105872	2.4861878453038675	4.641588833612778))
(23.203632663290474	(0.0001	0.07763207790105872	2.4861878453038675	2.154434690031884))
(18.056309477793477	(0.0001	0.07763207790105872	2.4861878453038675	1.0))
(37.67755459774426	(0.0001	0.07763207790105872	3.2608695652173916	1000.0))
(37.33425420972438	(0.0001	0.07763207790105872	3.2608695652173916	464.15888336127773))
(36.645856271192336	(0.0001	0.07763207790105872	3.2608695652173916	215.44346900318823))
(35.353554724663866	(0.0001	0.07763207790105872	3.2608695652173916	100.0))
(33.1680413026489	(0.0001	0.07763207790105872	3.2608695652173916	46.41588833612777))
(29.947314463609985	(0.0001	0.07763207790105872	3.2608695652173916	21.544346900318832))
(25.859787590809496	(0.0001	0.07763207790105872	3.2608695652173916	10.0))
(21.34145336709907	(0.0001	0.07763207790105872	3.2608695652173916	4.641588833612778))
(16.892256093536243	(0.0001	0.07763207790105872	3.2608695652173916	2.154434690031884))
(12.89783433891164	(0.0001	0.07763207790105872	3.2608695652173916	1.0))
(24.778403667986872	(0.0001	0.07763207790105872	4.736842105263158	1000.0))
(24.540679777827926	(0.0001	0.07763207790105872	4.736842105263158	464.15888336127773))
(24.06198155176104	(0.0001	0.07763207790105872	4.736842105263158	215.44346900318823))
(23.15755485541112	(0.0001	0.07763207790105872	4.736842105263158	100.0))
(21.61742212079136	(0.0001	0.07763207790105872	4.736842105263158	46.41588833612777))
(19.342457804864942	(0.0001	0.07763207790105872	4.736842105263158	21.544346900318832))
(16.4777258673282	(0.0001	0.07763207790105872	4.736842105263158	10.0))
(13.37191062926053	(0.0001	0.07763207790105872	4.736842105263158	4.641588833612778))
(10.396675979856143	(0.0001	0.07763207790105872	4.736842105263158	2.154434690031884))
(7.805547489317362	(0.0001	0.07763207790105872	4.736842105263158	1.0))
(10.199352384065612	(0.0001	0.07763207790105872	8.653846153846153	1000.0))
(10.115827150733384	(0.0001	0.07763207790105872	8.653846153846153	464.15888336127773))
(9.945124354735198	(0.0001	0.07763207790105872	8.653846153846153	215.44346900318823))
(9.614087912049074	(0.0001	0.07763207790105872	8.653846153846153	100.0))
(9.028044269679862	(0.0001	0.07763207790105872	8.653846153846153	46.41588833612777))
(8.122092878020867	(0.0001	0.07763207790105872	8.653846153846153	21.544346900318832))
(6.935445541543698	(0.0001	0.07763207790105872	8.653846153846153	10.0))
(5.618205182980368	(0.0001	0.07763207790105872	8.653846153846153	4.641588833612778))
(4.3469890900752	(0.0001	0.07763207790105872	8.653846153846153	2.154434690031884))
(3.243623574310186	(0.0001	0.07763207790105872	8.653846153846153	1.0))
(0.37069993349149716	(0.0001	0.07763207790105872	50.0	1000.0))
(0.36998726673444543	(0.0001	0.07763207790105872	50.0	464.15888336127773))
(0.36847028246759905	(0.0001	0.07763207790105872	50.0	215.44346900318823))
(0.36528442810386225	(0.0001	0.07763207790105872	50.0	100.0))
(0.3587749379718732	(0.0001	0.07763207790105872	50.0	46.41588833612777))
(0.34616074013409	(0.0001	0.07763207790105872	50.0	21.544346900318832))
(0.3238778553226184	(0.0001	0.07763207790105872	50.0	10.0))
(0.28961496814333343	(0.0001	0.07763207790105872	50.0	4.641588833612778))
(0.24519636631047168	(0.0001	0.07763207790105872	50.0	2.154434690031884))
(0.19663814711780914	(0.0001	0.07763207790105872	50.0	1.0))
(84.76766644732946	(0.00021544346900318823	0.07763207790105872	1.1363636363636365	1000.0))
(84.55695806710587	(0.00021544346900318823	0.07763207790105872	1.1363636363636365	464.15888336127773))
(84.12365616903975	(0.00021544346900318823	0.07763207790105872	1.1363636363636365	215.44346900318823))
(83.27172366092232	(0.00021544346900318823	0.07763207790105872	1.1363636363636365	100.0))
(81.71642311354051	(0.00021544346900318823	0.07763207790105872	1.1363636363636365	46.41588833612777))
(79.1498351300302	(0.00021544346900318823	0.07763207790105872	1.1363636363636365	21.544346900318832))
(75.35445287546564	(0.00021544346900318823	0.07763207790105872	1.1363636363636365	10.0))
(70.26845189794614	(0.00021544346900318823	0.07763207790105872	1.1363636363636365	4.641588833612778))
(63.98271326484588	(0.00021544346900318823	0.07763207790105872	1.1363636363636365	2.154434690031884))
(56.72244081061527	(0.00021544346900318823	0.07763207790105872	1.1363636363636365	1.0))
(82.07069372387683	(0.00021544346900318823	0.07763207790105872	1.274787535410765	1000.0))
(81.84507360822651	(0.00021544346900318823	0.07763207790105872	1.274787535410765	464.15888336127773))
(81.38148690504674	(0.00021544346900318823	0.07763207790105872	1.274787535410765	215.44346900318823))
(80.47133699582855	(0.00021544346900318823	0.07763207790105872	1.274787535410765	100.0))
(78.81366731380484	(0.00021544346900318823	0.07763207790105872	1.274787535410765	46.41588833612777))
(76.08819082024549	(0.00021544346900318823	0.07763207790105872	1.274787535410765	21.544346900318832))
(72.08059610196936	(0.00021544346900318823	0.07763207790105872	1.274787535410765	10.0))
(66.75525074579107	(0.00021544346900318823	0.07763207790105872	1.274787535410765	4.641588833612778))
(60.250078317039105	(0.00021544346900318823	0.07763207790105872	1.274787535410765	2.154434690031884))
(52.84843998726399	(0.00021544346900318823	0.07763207790105872	1.274787535410765	1.0))
(78.75920970605192	(0.00021544346900318823	0.07763207790105872	1.4516129032258065	1000.0))
(78.51746538483202	(0.00021544346900318823	0.07763207790105872	1.4516129032258065	464.15888336127773))
(78.02116216985698	(0.00021544346900318823	0.07763207790105872	1.4516129032258065	215.44346900318823))
(77.04828236468704	(0.00021544346900318823	0.07763207790105872	1.4516129032258065	100.0))
(75.28100377181207	(0.00021544346900318823	0.07763207790105872	1.4516129032258065	46.41588833612777))
(72.3876940492439	(0.00021544346900318823	0.07763207790105872	1.4516129032258065	21.544346900318832))
(68.1621717361897	(0.00021544346900318823	0.07763207790105872	1.4516129032258065	10.0))
(62.60447682925751	(0.00021544346900318823	0.07763207790105872	1.4516129032258065	4.641588833612778))
(55.91102242915177	(0.00021544346900318823	0.07763207790105872	1.4516129032258065	2.154434690031884))
(48.4315960069396	(0.00021544346900318823	0.07763207790105872	1.4516129032258065	1.0))
(74.60231987666522	(0.00021544346900318823	0.07763207790105872	1.6853932584269664	1000.0))
(74.34376525219257	(0.00021544346900318823	0.07763207790105872	1.6853932584269664	464.15888336127773))
(73.81341820541934	(0.00021544346900318823	0.07763207790105872	1.6853932584269664	215.44346900318823))
(72.77551142324127	(0.00021544346900318823	0.07763207790105872	1.6853932584269664	100.0))
(70.89564511089318	(0.00021544346900318823	0.07763207790105872	1.6853932584269664	46.41588833612777))
(67.83351759423422	(0.00021544346900318823	0.07763207790105872	1.6853932584269664	21.544346900318832))
(63.39857176114881	(0.00021544346900318823	0.07763207790105872	1.6853932584269664	10.0))
(57.639027503743336	(0.00021544346900318823	0.07763207790105872	1.6853932584269664	4.641588833612778))
(50.82282004893927	(0.00021544346900318823	0.07763207790105872	1.6853932584269664	2.154434690031884))
(43.37229522821589	(0.00021544346900318823	0.07763207790105872	1.6853932584269664	1.0))
(69.24291071844112	(0.00021544346900318823	0.07763207790105872	2.008928571428571	1000.0))
(68.96837882589212	(0.00021544346900318823	0.07763207790105872	2.008928571428571	464.15888336127773))
(68.40575215605092	(0.00021544346900318823	0.07763207790105872	2.008928571428571	215.44346900318823))
(67.30660900366317	(0.00021544346900318823	0.07763207790105872	2.008928571428571	100.0))
(65.32241290178511	(0.00021544346900318823	0.07763207790105872	2.008928571428571	46.41588833612777))
(62.109889813244635	(0.00021544346900318823	0.07763207790105872	2.008928571428571	21.544346900318832))
(57.50527715381948	(0.00021544346900318823	0.07763207790105872	2.008928571428571	10.0))
(51.62055379571811	(0.00021544346900318823	0.07763207790105872	2.008928571428571	4.641588833612778))
(44.80766433097679	(0.00021544346900318823	0.07763207790105872	2.008928571428571	2.154434690031884))
(37.560896050205656	(0.00021544346900318823	0.07763207790105872	2.008928571428571	1.0))
(62.107218216381256	(0.00021544346900318823	0.07763207790105872	2.4861878453038675	1000.0))
(61.82143830349788	(0.00021544346900318823	0.07763207790105872	2.4861878453038675	464.15888336127773))
(61.23625644407982	(0.00021544346900318823	0.07763207790105872	2.4861878453038675	215.44346900318823))
(60.095083248597014	(0.00021544346900318823	0.07763207790105872	2.4861878453038675	100.0))
(58.04257779682169	(0.00021544346900318823	0.07763207790105872	2.4861878453038675	46.41588833612777))
(54.743610401581606	(0.00021544346900318823	0.07763207790105872	2.4861878453038675	21.544346900318832))
(50.07688427229732	(0.00021544346900318823	0.07763207790105872	2.4861878453038675	10.0))
(44.23437448879202	(0.00021544346900318823	0.07763207790105872	2.4861878453038675	4.641588833612778))
(37.65730508722227	(0.00021544346900318823	0.07763207790105872	2.4861878453038675	2.154434690031884))
(30.8950542950984	(0.00021544346900318823	0.07763207790105872	2.4861878453038675	1.0))
(52.247738979302405	(0.00021544346900318823	0.07763207790105872	3.2608695652173916	1000.0))
(51.965292127298945	(0.00021544346900318823	0.07763207790105872	3.2608695652173916	464.15888336127773))
(51.38727545020142	(0.00021544346900318823	0.07763207790105872	3.2608695652173916	215.44346900318823))
(50.261690295696006	(0.00021544346900318823	0.07763207790105872	3.2608695652173916	100.0))
(48.24449717476185	(0.00021544346900318823	0.07763207790105872	3.2608695652173916	46.41588833612777))
(45.02922221181982	(0.00021544346900318823	0.07763207790105872	3.2608695652173916	21.544346900318832))
(40.55478219253141	(0.00021544346900318823	0.07763207790105872	3.2608695652173916	10.0))
(35.09895790147935	(0.00021544346900318823	0.07763207790105872	3.2608695652173916	4.641588833612778))
(29.172530775085615	(0.00021544346900318823	0.07763207790105872	3.2608695652173916	2.154434690031884))
(23.330416863847198	(0.00021544346900318823	0.07763207790105872	3.2608695652173916	1.0))
(38.16100578061345	(0.00021544346900318823	0.07763207790105872	4.736842105263158	1000.0))
(37.92038836323826	(0.00021544346900318823	0.07763207790105872	4.736842105263158	464.15888336127773))
(37.42765379525557	(0.00021544346900318823	0.07763207790105872	4.736842105263158	215.44346900318823))
(36.467557774176086	(0.00021544346900318823	0.07763207790105872	4.736842105263158	100.0))
(34.748679810884795	(0.00021544346900318823	0.07763207790105872	4.736842105263158	46.41588833612777))
(32.02671347257719	(0.00021544346900318823	0.07763207790105872	4.736842105263158	21.544346900318832))
(28.303637103122114	(0.00021544346900318823	0.07763207790105872	4.736842105263158	10.0))
(23.90164605544596	(0.00021544346900318823	0.07763207790105872	4.736842105263158	4.641588833612778))
(19.31842105722363	(0.00021544346900318823	0.07763207790105872	4.736842105263158	2.154434690031884))
(15.016023364712447	(0.00021544346900318823	0.07763207790105872	4.736842105263158	1.0))
(18.509950612009906	(0.00021544346900318823	0.07763207790105872	8.653846153846153	1000.0))
(18.389904660915295	(0.00021544346900318823	0.07763207790105872	8.653846153846153	464.15888336127773))
(18.142477083871107	(0.00021544346900318823	0.07763207790105872	8.653846153846153	215.44346900318823))
(17.654875422483954	(0.00021544346900318823	0.07763207790105872	8.653846153846153	100.0))
(16.767623576546175	(0.00021544346900318823	0.07763207790105872	8.653846153846153	46.41588833612777))
(15.339631691945858	(0.00021544346900318823	0.07763207790105872	8.653846153846153	21.544346900318832))
(13.374007549920444	(0.00021544346900318823	0.07763207790105872	8.653846153846153	10.0))
(11.075516557969614	(0.00021544346900318823	0.07763207790105872	8.653846153846153	4.641588833612778))
(8.747722686418827	(0.00021544346900318823	0.07763207790105872	8.653846153846153	2.154434690031884))
(6.642652852900661	(0.00021544346900318823	0.07763207790105872	8.653846153846153	1.0))
(0.7925691132590543	(0.00021544346900318823	0.07763207790105872	50.0	1000.0))
(0.7910626285884401	(0.00021544346900318823	0.07763207790105872	50.0	464.15888336127773))
(0.7878555767015922	(0.00021544346900318823	0.07763207790105872	50.0	215.44346900318823))
(0.7811187637297211	(0.00021544346900318823	0.07763207790105872	50.0	100.0))
(0.7673473108530406	(0.00021544346900318823	0.07763207790105872	50.0	46.41588833612777))
(0.7406369007351945	(0.00021544346900318823	0.07763207790105872	50.0	21.544346900318832))
(0.6933821542632874	(0.00021544346900318823	0.07763207790105872	50.0	10.0))
(0.6205648788149263	(0.00021544346900318823	0.07763207790105872	50.0	4.641588833612778))
(0.5259222535766118	(0.00021544346900318823	0.07763207790105872	50.0	2.154434690031884))
(0.4221954984928556	(0.00021544346900318823	0.07763207790105872	50.0	1.0))
(92.34398190634982	(0.00046415888336127773	0.07763207790105872	1.1363636363636365	1000.0))
(92.23201567386708	(0.00046415888336127773	0.07763207790105872	1.1363636363636365	464.15888336127773))
(91.99814469565447	(0.00046415888336127773	0.07763207790105872	1.1363636363636365	215.44346900318823))
(91.5249829151739	(0.00046415888336127773	0.07763207790105872	1.1363636363636365	100.0))
(90.6206202565374	(0.00046415888336127773	0.07763207790105872	1.1363636363636365	46.41588833612777))
(89.03468785560831	(0.00046415888336127773	0.07763207790105872	1.1363636363636365	21.544346900318832))
(86.52763375283608	(0.00046415888336127773	0.07763207790105872	1.1363636363636365	10.0))
(82.93806142407654	(0.00046415888336127773	0.07763207790105872	1.1363636363636365	4.641588833612778))
(78.19729447645882	(0.00046415888336127773	0.07763207790105872	1.1363636363636365	2.154434690031884))
(72.32146789028926	(0.00046415888336127773	0.07763207790105872	1.1363636363636365	1.0))
(90.32502828689522	(0.00046415888336127773	0.07763207790105872	1.274787535410765	1000.0))
(90.20299810490805	(0.00046415888336127773	0.07763207790105872	1.274787535410765	464.15888336127773))
(89.94830326684622	(0.00046415888336127773	0.07763207790105872	1.274787535410765	215.44346900318823))
(89.4336322180475	(0.00046415888336127773	0.07763207790105872	1.274787535410765	100.0))
(88.45185072497064	(0.00046415888336127773	0.07763207790105872	1.274787535410765	46.41588833612777))
(86.73484143446703	(0.00046415888336127773	0.07763207790105872	1.274787535410765	21.544346900318832))
(84.0306757796687	(0.00046415888336127773	0.07763207790105872	1.274787535410765	10.0))
(80.17946189262256	(0.00046415888336127773	0.07763207790105872	1.274787535410765	4.641588833612778))
(75.13162636426651	(0.00046415888336127773	0.07763207790105872	1.274787535410765	2.154434690031884))
(68.93931767448038	(0.00046415888336127773	0.07763207790105872	1.274787535410765	1.0))
(87.8132603504671	(0.00046415888336127773	0.07763207790105872	1.4516129032258065	1000.0))
(87.67956059635613	(0.00046415888336127773	0.07763207790105872	1.4516129032258065	464.15888336127773))
(87.40070704034795	(0.00046415888336127773	0.07763207790105872	1.4516129032258065	215.44346900318823))
(86.83795309998315	(0.00046415888336127773	0.07763207790105872	1.4516129032258065	100.0))
(85.76669066810697	(0.00046415888336127773	0.07763207790105872	1.4516129032258065	46.41588833612777))
(83.898944566328	(0.00046415888336127773	0.07763207790105872	1.4516129032258065	21.544346900318832))
(80.97039952026691	(0.00046415888336127773	0.07763207790105872	1.4516129032258065	10.0))
(76.82686661065156	(0.00046415888336127773	0.07763207790105872	1.4516129032258065	4.641588833612778))
(71.44675627268174	(0.00046415888336127773	0.07763207790105872	1.4516129032258065	2.154434690031884))
(64.93027635680481	(0.00046415888336127773	0.07763207790105872	1.4516129032258065	1.0))
(84.60541955566903	(0.00046415888336127773	0.07763207790105872	1.6853932584269664	1000.0))
(84.45819033266912	(0.00046415888336127773	0.07763207790105872	1.6853932584269664	464.15888336127773))
(84.15134090496656	(0.00046415888336127773	0.07763207790105872	1.6853932584269664	215.44346900318823))
(83.53294091329003	(0.00046415888336127773	0.07763207790105872	1.6853932584269664	100.0))
(82.35843742028337	(0.00046415888336127773	0.07763207790105872	1.6853932584269664	46.41588833612777))
(80.31796129090078	(0.00046415888336127773	0.07763207790105872	1.6853932584269664	21.544346900318832))
(77.13591543819821	(0.00046415888336127773	0.07763207790105872	1.6853932584269664	10.0))
(72.67077136431334	(0.00046415888336127773	0.07763207790105872	1.6853932584269664	4.641588833612778))
(66.94196627101631	(0.00046415888336127773	0.07763207790105872	1.6853932584269664	2.154434690031884))
(60.11382170633	(0.00046415888336127773	0.07763207790105872	1.6853932584269664	1.0))
(80.37096036656159	(0.00046415888336127773	0.07763207790105872	2.008928571428571	1000.0))
(80.20825029144395	(0.00046415888336127773	0.07763207790105872	2.008928571428571	464.15888336127773))
(79.86939482649504	(0.00046415888336127773	0.07763207790105872	2.008928571428571	215.44346900318823))
(79.18749215571484	(0.00046415888336127773	0.07763207790105872	2.008928571428571	100.0))
(77.89569354725572	(0.00046415888336127773	0.07763207790105872	2.008928571428571	46.41588833612777))
(75.66093817569985	(0.00046415888336127773	0.07763207790105872	2.008928571428571	21.544346900318832))
(72.19978537082729	(0.00046415888336127773	0.07763207790105872	2.008928571428571	10.0))
(67.39498487326586	(0.00046415888336127773	0.07763207790105872	2.008928571428571	4.641588833612778))
(61.326069008361024	(0.00046415888336127773	0.07763207790105872	2.008928571428571	2.154434690031884))
(54.24200896983725	(0.00046415888336127773	0.07763207790105872	2.008928571428571	1.0))
(74.53774352383965	(0.00046415888336127773	0.07763207790105872	2.4861878453038675	1000.0))
(74.35818908596057	(0.00046415888336127773	0.07763207790105872	2.4861878453038675	464.15888336127773))
(73.98455318734163	(0.00046415888336127773	0.07763207790105872	2.4861878453038675	215.44346900318823))
(73.23384539847474	(0.00046415888336127773	0.07763207790105872	2.4861878453038675	100.0))
(71.81587011289221	(0.00046415888336127773	0.07763207790105872	2.4861878453038675	46.41588833612777))
(69.37562319843431	(0.00046415888336127773	0.07763207790105872	2.4861878453038675	21.544346900318832))
(65.6301456030552	(0.00046415888336127773	0.07763207790105872	2.4861878453038675	10.0))
(60.50575705747694	(0.00046415888336127773	0.07763207790105872	2.4861878453038675	4.641588833612778))
(54.16899389366816	(0.00046415888336127773	0.07763207790105872	2.4861878453038675	2.154434690031884))
(46.976343393759194	(0.00046415888336127773	0.07763207790105872	2.4861878453038675	1.0))
(66.03809279996604	(0.00046415888336127773	0.07763207790105872	3.2608695652173916	1000.0))
(65.84340200489594	(0.00046415888336127773	0.07763207790105872	3.2608695652173916	464.15888336127773))
(65.43859991431002	(0.00046415888336127773	0.07763207790105872	3.2608695652173916	215.44346900318823))
(64.62661496164235	(0.00046415888336127773	0.07763207790105872	3.2608695652173916	100.0))
(63.09803298167903	(0.00046415888336127773	0.07763207790105872	3.2608695652173916	46.41588833612777))
(60.48473740816551	(0.00046415888336127773	0.07763207790105872	3.2608695652173916	21.544346900318832))
(56.52260824347726	(0.00046415888336127773	0.07763207790105872	3.2608695652173916	10.0))
(51.211737156382014	(0.00046415888336127773	0.07763207790105872	3.2608695652173916	4.641588833612778))
(44.837849725212486	(0.00046415888336127773	0.07763207790105872	3.2608695652173916	2.154434690031884))
(37.87795581627995	(0.00046415888336127773	0.07763207790105872	3.2608695652173916	1.0))
(52.71771088107028	(0.00046415888336127773	0.07763207790105872	4.736842105263158	1000.0))
(52.52190864494544	(0.00046415888336127773	0.07763207790105872	4.736842105263158	464.15888336127773))
(52.1150161309433	(0.00046415888336127773	0.07763207790105872	4.736842105263158	215.44346900318823))
(51.29990964403072	(0.00046415888336127773	0.07763207790105872	4.736842105263158	100.0))
(49.77041437349338	(0.00046415888336127773	0.07763207790105872	4.736842105263158	46.41588833612777))
(47.175882872496416	(0.00046415888336127773	0.07763207790105872	4.736842105263158	21.544346900318832))
(43.30701383100475	(0.00046415888336127773	0.07763207790105872	4.736842105263158	10.0))
(38.27131514702123	(0.00046415888336127773	0.07763207790105872	4.736842105263158	4.641588833612778))
(32.48289648021808	(0.00046415888336127773	0.07763207790105872	4.736842105263158	2.154434690031884))
(26.49741138816908	(0.00046415888336127773	0.07763207790105872	4.736842105263158	1.0))
(30.34635138722981	(0.00046415888336127773	0.07763207790105872	8.653846153846153	1000.0))
(30.20835883390972	(0.00046415888336127773	0.07763207790105872	8.653846153846153	464.15888336127773))
(29.921106950670026	(0.00046415888336127773	0.07763207790105872	8.653846153846153	215.44346900318823))
(29.34406141160232	(0.00046415888336127773	0.07763207790105872	8.653846153846153	100.0))
(28.257969417395845	(0.00046415888336127773	0.07763207790105872	8.653846153846153	46.41588833612777))
(26.41698396761856	(0.00046415888336127773	0.07763207790105872	8.653846153846153	21.544346900318832))
(23.706326128530442	(0.00046415888336127773	0.07763207790105872	8.653846153846153	10.0))
(20.29008180873514	(0.00046415888336127773	0.07763207790105872	8.653846153846153	4.641588833612778))
(16.564906995636424	(0.00046415888336127773	0.07763207790105872	8.653846153846153	2.154434690031884))
(12.962760199243144	(0.00046415888336127773	0.07763207790105872	8.653846153846153	1.0))
(1.6801438833806308	(0.00046415888336127773	0.07763207790105872	50.0	1000.0))
(1.677025997309941	(0.00046415888336127773	0.07763207790105872	50.0	464.15888336127773))
(1.6703869574715648	(0.00046415888336127773	0.07763207790105872	50.0	215.44346900318823))
(1.6564340401241737	(0.00046415888336127773	0.07763207790105872	50.0	100.0))
(1.6278833479345498	(0.00046415888336127773	0.07763207790105872	50.0	46.41588833612777))
(1.5724051625288706	(0.00046415888336127773	0.07763207790105872	50.0	21.544346900318832))
(1.473947967506045	(0.00046415888336127773	0.07763207790105872	50.0	10.0))
(1.3215449423087302	(0.00046415888336127773	0.07763207790105872	50.0	4.641588833612778))
(1.1223952306695466	(0.00046415888336127773	0.07763207790105872	50.0	2.154434690031884))
(0.9029543188697969	(0.00046415888336127773	0.07763207790105872	50.0	1.0))
(97.8879277116869	(0.001	0.07763207790105872	1.1363636363636365	1000.0))
(97.83148272811579	(0.001	0.07763207790105872	1.1363636363636365	464.15888336127773))
(97.71227014802365	(0.001	0.07763207790105872	1.1363636363636365	215.44346900318823))
(97.46589850974094	(0.001	0.07763207790105872	1.1363636363636365	100.0))
(96.97740644896817	(0.001	0.07763207790105872	1.1363636363636365	46.41588833612777))
(96.07422281670013	(0.001	0.07763207790105872	1.1363636363636365	21.544346900318832))
(94.55629290310607	(0.001	0.07763207790105872	1.1363636363636365	10.0))
(92.24957738793042	(0.001	0.07763207790105872	1.1363636363636365	4.641588833612778))
(89.03021275565678	(0.001	0.07763207790105872	1.1363636363636365	2.154434690031884))
(84.81720442765231	(0.001	0.07763207790105872	1.1363636363636365	1.0))
(96.42330997512143	(0.001	0.07763207790105872	1.274787535410765	1000.0))
(96.36099149805787	(0.001	0.07763207790105872	1.274787535410765	464.15888336127773))
(96.22947073310034	(0.001	0.07763207790105872	1.274787535410765	215.44346900318823))
(95.9579684413911	(0.001	0.07763207790105872	1.274787535410765	100.0))
(95.42064836897995	(0.001	0.07763207790105872	1.274787535410765	46.41588833612777))
(94.42962570738327	(0.001	0.07763207790105872	1.274787535410765	21.544346900318832))
(92.76884403760855	(0.001	0.07763207790105872	1.274787535410765	10.0))
(90.25379561568762	(0.001	0.07763207790105872	1.274787535410765	4.641588833612778))
(86.7601416925888	(0.001	0.07763207790105872	1.274787535410765	2.154434690031884))
(82.21785778034726	(0.001	0.07763207790105872	1.274787535410765	1.0))
(94.58525589447716	(0.001	0.07763207790105872	1.4516129032258065	1000.0))
(94.51588039410065	(0.001	0.07763207790105872	1.4516129032258065	464.15888336127773))
(94.36954423305012	(0.001	0.07763207790105872	1.4516129032258065	215.44346900318823))
(94.06782978663806	(0.001	0.07763207790105872	1.4516129032258065	100.0))
(93.47185344467908	(0.001	0.07763207790105872	1.4516129032258065	46.41588833612777))
(92.37555642302696	(0.001	0.07763207790105872	1.4516129032258065	21.544346900318832))
(90.54433186337931	(0.001	0.07763207790105872	1.4516129032258065	10.0))
(87.78277371529674	(0.001	0.07763207790105872	1.4516129032258065	4.641588833612778))
(83.96910235965406	(0.001	0.07763207790105872	1.4516129032258065	2.154434690031884))
(79.05100783508074	(0.001	0.07763207790105872	1.4516129032258065	1.0))
(92.21086019720691	(0.001	0.07763207790105872	1.6853932584269664	1000.0))
(92.13286499640526	(0.001	0.07763207790105872	1.6853932584269664	464.15888336127773))
(91.96846345620601	(0.001	0.07763207790105872	1.6853932584269664	215.44346900318823))
(91.62990778202312	(0.001	0.07763207790105872	1.6853932584269664	100.0))
(90.9625120211812	(0.001	0.07763207790105872	1.6853932584269664	46.41588833612777))
(89.7383805884688	(0.001	0.07763207790105872	1.6853932584269664	21.544346900318832))
(87.70142383418306	(0.001	0.07763207790105872	1.6853932584269664	10.0))
(84.64566702218116	(0.001	0.07763207790105872	1.6853932584269664	4.641588833612778))
(80.45729030393076	(0.001	0.07763207790105872	1.6853932584269664	2.154434690031884))
(75.11241109931423	(0.001	0.07763207790105872	1.6853932584269664	1.0))
(89.02717098654112	(0.001	0.07763207790105872	2.008928571428571	1000.0))
(88.93851851036067	(0.001	0.07763207790105872	2.008928571428571	464.15888336127773))
(88.75179005303501	(0.001	0.07763207790105872	2.008928571428571	215.44346900318823))
(88.36773860279384	(0.001	0.07763207790105872	2.008928571428571	100.0))
(87.61229138279347	(0.001	0.07763207790105872	2.008928571428571	46.41588833612777))
(86.23119012288895	(0.001	0.07763207790105872	2.008928571428571	21.544346900318832))
(83.94372485780502	(0.001	0.07763207790105872	2.008928571428571	10.0))
(80.53543452287406	(0.001	0.07763207790105872	2.008928571428571	4.641588833612778))
(75.91036196035624	(0.001	0.07763207790105872	2.008928571428571	2.154434690031884))
(70.09036370845229	(0.001	0.07763207790105872	2.008928571428571	1.0))
(84.54077903408678	(0.001	0.07763207790105872	2.4861878453038675	1000.0))
(84.43888511093783	(0.001	0.07763207790105872	2.4861878453038675	464.15888336127773))
(84.22441034191839	(0.001	0.07763207790105872	2.4861878453038675	215.44346900318823))
(83.78389164218189	(0.001	0.07763207790105872	2.4861878453038675	100.0))
(82.9194429335598	(0.001	0.07763207790105872	2.4861878453038675	46.41588833612777))
(81.34516695270243	(0.001	0.07763207790105872	2.4861878453038675	21.544346900318832))
(78.7533330911496	(0.001	0.07763207790105872	2.4861878453038675	10.0))
(74.92730448225457	(0.001	0.07763207790105872	2.4861878453038675	4.641588833612778))
(69.80750433139487	(0.001	0.07763207790105872	2.4861878453038675	2.154434690031884))
(63.48991154111971	(0.001	0.07763207790105872	2.4861878453038675	1.0))
(77.76528296746326	(0.001	0.07763207790105872	3.2608695652173916	1000.0))
(77.64736014883218	(0.001	0.07763207790105872	3.2608695652173916	464.15888336127773))
(77.39933817867613	(0.001	0.07763207790105872	3.2608695652173916	215.44346900318823))
(76.89066429834894	(0.001	0.07763207790105872	3.2608695652173916	100.0))
(75.89520589593717	(0.001	0.07763207790105872	3.2608695652173916	46.41588833612777))
(74.09108573244117	(0.001	0.07763207790105872	3.2608695652173916	21.544346900318832))
(71.14521370080719	(0.001	0.07763207790105872	3.2608695652173916	10.0))
(66.85535495868714	(0.001	0.07763207790105872	3.2608695652173916	4.641588833612778))
(61.23340401836427	(0.001	0.07763207790105872	3.2608695652173916	2.154434690031884))
(54.494863657712635	(0.001	0.07763207790105872	3.2608695652173916	1.0))
(66.44120869887608	(0.001	0.07763207790105872	4.736842105263158	1000.0))
(66.3073522420423	(0.001	0.07763207790105872	4.736842105263158	464.15888336127773))
(66.02602360307722	(0.001	0.07763207790105872	4.736842105263158	215.44346900318823))
(65.4499492046299	(0.001	0.07763207790105872	4.736842105263158	100.0))
(64.32618961634626	(0.001	0.07763207790105872	4.736842105263158	46.41588833612777))
(62.30242424891406	(0.001	0.07763207790105872	4.736842105263158	21.544346900318832))
(59.03796237174868	(0.001	0.07763207790105872	4.736842105263158	10.0))
(54.38577838653987	(0.001	0.07763207790105872	4.736842105263158	4.641588833612778))
(48.49140690620438	(0.001	0.07763207790105872	4.736842105263158	2.154434690031884))
(41.74699911788589	(0.001	0.07763207790105872	4.736842105263158	1.0))
(44.49017607414447	(0.001	0.07763207790105872	8.653846153846153	1000.0))
(44.364370047802126	(0.001	0.07763207790105872	8.653846153846153	464.15888336127773))
(44.10000670523512	(0.001	0.07763207790105872	8.653846153846153	215.44346900318823))
(43.558992395431076	(0.001	0.07763207790105872	8.653846153846153	100.0))
(42.5057401079652	(0.001	0.07763207790105872	8.653846153846153	46.41588833612777))
(40.620903523755175	(0.001	0.07763207790105872	8.653846153846153	21.544346900318832))
(37.63077747353838	(0.001	0.07763207790105872	8.653846153846153	10.0))
(33.51461399436774	(0.001	0.07763207790105872	8.653846153846153	4.641588833612778))
(28.587897323231513	(0.001	0.07763207790105872	8.653846153846153	2.154434690031884))
(23.36955498343489	(0.001	0.07763207790105872	8.653846153846153	1.0))
(3.50022369095898	(0.001	0.07763207790105872	50.0	1000.0))
(3.494041234108339	(0.001	0.07763207790105872	50.0	464.15888336127773))
(3.4808706042619857	(0.001	0.07763207790105872	50.0	215.44346900318823))
(3.453163837207312	(0.001	0.07763207790105872	50.0	100.0))
(3.3963589416177915	(0.001	0.07763207790105872	50.0	46.41588833612777))
(3.285569586958514	(0.001	0.07763207790105872	50.0	21.544346900318832))
(3.0877117467250565	(0.001	0.07763207790105872	50.0	10.0))
(2.7786408097635262	(0.001	0.07763207790105872	50.0	4.641588833612778))
(2.3703130567021184	(0.001	0.07763207790105872	50.0	2.154434690031884))
(1.9153677586010485	(0.001	0.07763207790105872	50.0	1.0))
[truncated: 8,000 more rows]
