# Supplementary material for: Cooperative stability renders protein complex formation more robust and controllable
Source: Sci Rep. 2022 Jun 21;12:10490. doi: 10.1038/s41598-022-14362-z (PMC9213465; doi:10.1038/s41598-022-14362-z)
Supplement: Supplementary file 10 — Supplementary Information 10. [file 41598_2022_14362_MOESM10_ESM.zip › mathematical_modeling_of_complex_formation/data/o_with_upward_n.txt]

(1.9459193067558094	(1e-06	0.036	1.1363636363636365	0))
(1.9560706928854394	(1e-06	0.036	1.274787535410765	0))
(1.9654437929692166	(1e-06	0.036	1.4516129032258065	0))
(1.9739102562125088	(1e-06	0.036	1.6853932584269664	0))
(1.9813531847048833	(1e-06	0.036	2.008928571428571	0))
(1.987666950241036	(1e-06	0.036	2.4861878453038675	0))
(1.9927563539786242	(1e-06	0.036	3.2608695652173916	0))
(1.9965408959068913	(1e-06	0.036	4.736842105263158	0))
(1.9989585888447545	(1e-06	0.036	8.653846153846153	0))
(1.9999683944516968	(1e-06	0.036	50.0	0))
(1.8959531584555813	(2.1544346900318822e-06	0.036	1.1363636363636365	0))
(1.913807832701665	(2.1544346900318822e-06	0.036	1.274787535410765	0))
(1.9309159990484683	(2.1544346900318822e-06	0.036	1.4516129032258065	0))
(1.9469234459527098	(2.1544346900318822e-06	0.036	1.6853932584269664	0))
(1.9614617164996486	(2.1544346900318822e-06	0.036	2.008928571428571	0))
(1.9741579189455611	(2.1544346900318822e-06	0.036	2.4861878453038675	0))
(1.9846492527362705	(2.1544346900318822e-06	0.036	3.2608695652173916	0))
(1.9926064964280759	(2.1544346900318822e-06	0.036	4.736842105263158	0))
(1.9977617103622172	(2.1544346900318822e-06	0.036	8.653846153846153	0))
(1.9999326405040614	(2.1544346900318822e-06	0.036	50.0	0))
(1.8165970543339516	(4.641588833612782e-06	0.036	1.1363636363636365	0))
(1.8434890311499121	(4.641588833612782e-06	0.036	1.274787535410765	0))
(1.870724706111588	(4.641588833612782e-06	0.036	1.4516129032258065	0))
(1.897686445192164	(4.641588833612782e-06	0.036	1.6853932584269664	0))
(1.9235725479916723	(4.641588833612782e-06	0.036	2.008928571428571	0))
(1.947400949606171	(4.641588833612782e-06	0.036	2.4861878453038675	0))
(1.9680468703553968	(4.641588833612782e-06	0.036	3.2608695652173916	0))
(1.9843370546449306	(4.641588833612782e-06	0.036	4.736842105263158	0))
(1.995202491117531	(4.641588833612782e-06	0.036	8.653846153846153	0))
(1.9998549256881613	(4.641588833612782e-06	0.036	50.0	0))
(1.711605416987116	(1e-05	0.036	1.1363636363636365	0))
(1.7449210752060698	(1e-05	0.036	1.274787535410765	0))
(1.7808838833327523	(1e-05	0.036	1.4516129032258065	0))
(1.819134782054691	(1e-05	0.036	1.6853932584269664	0))
(1.8588468716086533	(1e-05	0.036	2.008928571428571	0))
(1.8985169313112416	(1e-05	0.036	2.4861878453038675	0))
(1.9357812352060362	(1e-05	0.036	3.2608695652173916	0))
(1.9674191228361528	(1e-05	0.036	4.736842105263158	0))
(1.9897768768891009	(1e-05	0.036	8.653846153846153	0))
(1.9996875545672084	(1e-05	0.036	50.0	0))
(1.5963769456309123	(2.1544346900318823e-05	0.036	1.1363636363636365	0))
(1.6308821342073274	(2.1544346900318823e-05	0.036	1.274787535410765	0))
(1.6700902786125635	(2.1544346900318823e-05	0.036	1.4516129032258065	0))
(1.7146446797618398	(2.1544346900318823e-05	0.036	1.6853932584269664	0))
(1.7648958112347133	(2.1544346900318823e-05	0.036	2.008928571428571	0))
(1.8203663336455531	(2.1544346900318823e-05	0.036	2.4861878453038675	0))
(1.8787639754636591	(2.1544346900318823e-05	0.036	3.2608695652173916	0))
(1.9346037448478615	(2.1544346900318823e-05	0.036	4.736842105263158	0))
(1.9784788045902966	(2.1544346900318823e-05	0.036	8.653846153846153	0))
(1.9993273989476967	(2.1544346900318823e-05	0.036	50.0	0))
(1.4858095010022854	(4.641588833612772e-05	0.036	1.1363636363636365	0))
(1.5178621180721883	(4.641588833612772e-05	0.036	1.274787535410765	0))
(1.5552345779273642	(4.641588833612772e-05	0.036	1.4516129032258065	0))
(1.5994298003049163	(4.641588833612772e-05	0.036	1.6853932584269664	0))
(1.6523621282584524	(4.641588833612772e-05	0.036	2.008928571428571	0))
(1.7161438305856889	(4.641588833612772e-05	0.036	2.4861878453038675	0))
(1.7920004187770158	(4.641588833612772e-05	0.036	3.2608695652173916	0))
(1.876807190120015	(4.641588833612772e-05	0.036	4.736842105263158	0))
(1.9557941404215564	(4.641588833612772e-05	0.036	8.653846153846153	0))
(1.9985531509170216	(4.641588833612772e-05	0.036	50.0	0))
(1.3860431796088402	(0.0001	0.036	1.1363636363636365	0))
(1.4146551237394385	(0.0001	0.036	1.274787535410765	0))
(1.448273274640045	(0.0001	0.036	1.4516129032258065	0))
(1.48858506424522	(0.0001	0.036	1.6853932584269664	0))
(1.538160934122159	(0.0001	0.036	2.008928571428571	0))
(1.600954139664605	(0.0001	0.036	2.4861878453038675	0))
(1.682712530272987	(0.0001	0.036	3.2608695652173916	0))
(1.7892760972780963	(0.0001	0.036	4.736842105263158	0))
(1.9133137568761798	(0.0001	0.036	8.653846153846153	0))
(1.996893277483119	(0.0001	0.036	50.0	0))
(1.2980612247688001	(0.00021544346900318823	0.036	1.1363636363636365	0))
(1.3230925188681986	(0.00021544346900318823	0.036	1.274787535410765	0))
(1.3527198084334016	(0.00021544346900318823	0.036	1.4516129032258065	0))
(1.3884850594959888	(0.00021544346900318823	0.036	1.6853932584269664	0))
(1.4328400574213274	(0.00021544346900318823	0.036	2.008928571428571	0))
(1.4899719988006417	(0.00021544346900318823	0.036	2.4861878453038675	0))
(1.5675318645143268	(0.00021544346900318823	0.036	3.2608695652173916	0))
(1.6796024345845255	(0.00021544346900318823	0.036	4.736842105263158	0))
(1.8427279808087174	(0.00021544346900318823	0.036	8.653846153846153	0))
(1.9933542554756134	(0.00021544346900318823	0.036	50.0	0))
(1.222862339558178	(0.00046415888336127773	0.036	1.1363636363636365	0))
(1.2439070831700336	(0.00046415888336127773	0.036	1.274787535410765	0))
(1.2691968663585997	(0.00046415888336127773	0.036	1.4516129032258065	0))
(1.3001692389194004	(0.00046415888336127773	0.036	1.6853932584269664	0))
(1.3390646038779879	(0.00046415888336127773	0.036	2.008928571428571	0))
(1.3896936988822648	(0.00046415888336127773	0.036	2.4861878453038675	0))
(1.459380872814458	(0.00046415888336127773	0.036	3.2608695652173916	0))
(1.564490841800593	(0.00046415888336127773	0.036	4.736842105263158	0))
(1.7439552906950364	(0.00046415888336127773	0.036	8.653846153846153	0))
(1.9858974753182237	(0.00046415888336127773	0.036	50.0	0))
(1.1618182698655508	(0.001	0.036	1.1363636363636365	0))
(1.178545289449953	(0.001	0.036	1.274787535410765	0))
(1.1990166031647886	(0.001	0.036	1.4516129032258065	0))
(1.2246100570208056	(0.001	0.036	1.6853932584269664	0))
(1.2574735246153657	(0.001	0.036	2.008928571428571	0))
(1.3011985476523613	(0.001	0.036	2.4861878453038675	0))
(1.3625023336413642	(0.001	0.036	3.2608695652173916	0))
(1.4566184947898244	(0.001	0.036	4.736842105263158	0))
(1.6298588896723407	(0.001	0.036	8.653846153846153	0))
(1.970564902883927	(0.001	0.036	50.0	0))
(1.8958750858813964	(1e-06	0.07763207790105872	1.1363636363636365	0))
(1.9137406482177337	(1e-06	0.07763207790105872	1.274787535410765	0))
(1.9308600856356295	(1e-06	0.07763207790105872	1.4516129032258065	0))
(1.9468790024813465	(1e-06	0.07763207790105872	1.6853932584269664	0))
(1.9614284826065937	(1e-06	0.07763207790105872	2.008928571428571	0))
(1.9741350394790402	(1e-06	0.07763207790105872	2.4861878453038675	0))
(1.9846353596998894	(1e-06	0.07763207790105872	3.2608695652173916	0))
(1.9925997102333861	(1e-06	0.07763207790105872	4.736842105263158	0))
(1.997759623819544	(1e-06	0.07763207790105872	8.653846153846153	0))
(1.999932236299293	(1e-06	0.07763207790105872	50.0	0))
(1.8164826354321777	(2.1544346900318822e-06	0.07763207790105872	1.1363636363636365	0))
(1.8433849600867849	(2.1544346900318822e-06	0.07763207790105872	1.274787535410765	0))
(1.8706331031218104	(2.1544346900318822e-06	0.07763207790105872	1.4516129032258065	0))
(1.8976094488659287	(2.1544346900318822e-06	0.07763207790105872	1.6853932584269664	0))
(1.9235116494840387	(2.1544346900318822e-06	0.07763207790105872	2.008928571428571	0))
(1.9473568620190072	(2.1544346900318822e-06	0.07763207790105872	2.4861878453038675	0))
(1.9680189249529525	(2.1544346900318822e-06	0.07763207790105872	3.2608695652173916	0))
(1.9843228807761675	(2.1544346900318822e-06	0.07763207790105872	4.736842105263158	0))
(1.995198026265689	(2.1544346900318822e-06	0.07763207790105872	8.653846153846153	0))
(1.9998547925226957	(2.1544346900318822e-06	0.07763207790105872	50.0	0))
(1.7114677335016275	(4.641588833612782e-06	0.07763207790105872	1.1363636363636365	0))
(1.7447882026086137	(4.641588833612782e-06	0.07763207790105872	1.274787535410765	0))
(1.7807587193839547	(4.641588833612782e-06	0.07763207790105872	1.4516129032258065	0))
(1.8190212732831865	(4.641588833612782e-06	0.07763207790105872	1.6853932584269664	0))
(1.8587495850861744	(4.641588833612782e-06	0.07763207790105872	2.008928571428571	0))
(1.898440413760434	(4.641588833612782e-06	0.07763207790105872	2.4861878453038675	0))
(1.9357287366490143	(4.641588833612782e-06	0.07763207790105872	3.2608695652173916	0))
(1.9673906331549091	(4.641588833612782e-06	0.07763207790105872	4.736842105263158	0))
(1.9897674835252508	(4.641588833612782e-06	0.07763207790105872	8.653846153846153	0))
(1.99968727972173	(4.641588833612782e-06	0.07763207790105872	50.0	0))
(1.596237542292839	(1e-05	0.07763207790105872	1.1363636363636365	0))
(1.630741308919927	(1e-05	0.07763207790105872	1.274787535410765	0))
(1.6699497081897008	(1e-05	0.07763207790105872	1.4516129032258065	0))
(1.7145074189295737	(1e-05	0.07763207790105872	1.6853932584269664	0))
(1.7647668097202571	(1e-05	0.07763207790105872	2.008928571428571	0))
(1.8202532609384656	(1e-05	0.07763207790105872	2.4861878453038675	0))
(1.8786765435247232	(1e-05	0.07763207790105872	3.2608695652173916	0))
(1.9345504105605151	(1e-05	0.07763207790105872	4.736842105263158	0))
(1.9784595807888965	(1e-05	0.07763207790105872	8.653846153846153	0))
(1.9993267807296131	(1e-05	0.07763207790105872	50.0	0))
(1.4856812699658006	(2.1544346900318823e-05	0.07763207790105872	1.1363636363636365	0))
(1.5177297855826504	(2.1544346900318823e-05	0.07763207790105872	1.274787535410765	0))
(1.5550982923180492	(2.1544346900318823e-05	0.07763207790105872	1.4516129032258065	0))
(1.5992901410641909	(2.1544346900318823e-05	0.07763207790105872	1.6853932584269664	0))
(1.652221133738539	(2.1544346900318823e-05	0.07763207790105872	2.008928571428571	0))
(1.7160067039614024	(2.1544346900318823e-05	0.07763207790105872	2.4861878453038675	0))
(1.7918783150290418	(2.1544346900318823e-05	0.07763207790105872	3.2608695652173916	0))
(1.876718729066275	(2.1544346900318823e-05	0.07763207790105872	4.736842105263158	0))
(1.9557564277712467	(2.1544346900318823e-05	0.07763207790105872	8.653846153846153	0))
(1.998551809274149	(2.1544346900318823e-05	0.07763207790105872	50.0	0))
(1.3859289336105836	(4.641588833612772e-05	0.07763207790105872	1.1363636363636365	0))
(1.414536606235308	(4.641588833612772e-05	0.07763207790105872	1.274787535410765	0))
(1.4481499876598898	(4.641588833612772e-05	0.07763207790105872	1.4516129032258065	0))
(1.4884563292113127	(4.641588833612772e-05	0.07763207790105872	1.6853932584269664	0))
(1.5380262819786632	(4.641588833612772e-05	0.07763207790105872	2.008928571428571	0))
(1.6008143030892077	(4.641588833612772e-05	0.07763207790105872	2.4861878453038675	0))
(1.682572548764479	(4.641588833612772e-05	0.07763207790105872	3.2608695652173916	0))
(1.7891531895757036	(4.641588833612772e-05	0.07763207790105872	4.736842105263158	0))
(1.913246252824964	(4.641588833612772e-05	0.07763207790105872	8.653846153846153	0))
(1.9968903709249997	(4.641588833612772e-05	0.07763207790105872	50.0	0))
(1.2979617118056976	(0.0001	0.07763207790105872	1.1363636363636365	0))
(1.3229884021096125	(0.0001	0.07763207790105872	1.274787535410765	0))
(1.3526108091645839	(0.0001	0.07763207790105872	1.4516129032258065	0))
(1.388370405407002	(0.0001	0.07763207790105872	1.6853932584269664	0))
(1.4327189519456	(0.0001	0.07763207790105872	2.008928571428571	0))
(1.489843091729737	(0.0001	0.07763207790105872	2.4861878453038675	0))
(1.5673943985231649	(0.0001	0.07763207790105872	3.2608695652173916	0))
(1.6794622554249774	(0.0001	0.07763207790105872	4.736842105263158	0))
(1.8426236194877823	(0.0001	0.07763207790105872	8.653846153846153	0))
(1.9933481460818134	(0.0001	0.07763207790105872	50.0	0))
(1.2227792929391277	(0.00021544346900318823	0.07763207790105872	1.1363636363636365	0))
(1.2438188720636951	(0.00021544346900318823	0.07763207790105872	1.274787535410765	0))
(1.2691031342956516	(0.00021544346900318823	0.07763207790105872	1.4516129032258065	0))
(1.3000692867779298	(0.00021544346900318823	0.07763207790105872	1.6853932584269664	0))
(1.338957805489809	(0.00021544346900318823	0.07763207790105872	2.008928571428571	0))
(1.3895787779582436	(0.00021544346900318823	0.07763207790105872	2.4861878453038675	0))
(1.4592560506088945	(0.00021544346900318823	0.07763207790105872	3.2608695652173916	0))
(1.5643537317336624	(0.00021544346900318823	0.07763207790105872	4.736842105263158	0))
(1.7438222468494042	(0.00021544346900318823	0.07763207790105872	8.653846153846153	0))
(1.9858846640427315	(0.00021544346900318823	0.07763207790105872	50.0	0))
(1.1617528237748416	(0.00046415888336127773	0.07763207790105872	1.1363636363636365	0))
(1.1784745899931586	(0.00046415888336127773	0.07763207790105872	1.274787535410765	0))
(1.19893998681206	(0.00046415888336127773	0.07763207790105872	1.4516129032258065	0))
(1.2245265873182583	(0.00046415888336127773	0.07763207790105872	1.6853932584269664	0))
(1.2573823245947955	(0.00046415888336127773	0.07763207790105872	2.008928571428571	0))
(1.3010983828300007	(0.00046415888336127773	0.07763207790105872	2.4861878453038675	0))
(1.3623916791754533	(0.00046415888336127773	0.07763207790105872	3.2608695652173916	0))
(1.456493939008535	(0.00046415888336127773	0.07763207790105872	4.736842105263158	0))
(1.6297180374504168	(0.00046415888336127773	0.07763207790105872	8.653846153846153	0))
(1.970538996105998	(0.00046415888336127773	0.07763207790105872	50.0	0))
(1.1148551078479036	(0.001	0.07763207790105872	1.1363636363636365	0))
(1.1274716045398694	(0.001	0.07763207790105872	1.274787535410765	0))
(1.143148712895061	(0.001	0.07763207790105872	1.4516129032258065	0))
(1.1631245345291548	(0.001	0.07763207790105872	1.6853932584269664	0))
(1.1893918201776068	(0.001	0.07763207790105872	2.008928571428571	0))
(1.2253692163772676	(0.001	0.07763207790105872	2.4861878453038675	0))
(1.2774881713841586	(0.001	0.07763207790105872	3.2608695652173916	0))
(1.3599347573652971	(0.001	0.07763207790105872	4.736842105263158	0))
(1.5167406928565872	(0.001	0.07763207790105872	8.653846153846153	0))
(1.9404852449114112	(0.001	0.07763207790105872	50.0	0))
(1.81636829792964	(1e-06	0.16740943108989023	1.1363636363636365	0))
(1.8432809168784576	(1e-06	0.16740943108989023	1.274787535410765	0))
(1.8705415117181663	(1e-06	0.16740943108989023	1.4516129032258065	0))
(1.8975323720028263	(1e-06	0.16740943108989023	1.6853932584269664	0))
(1.9234507231496887	(1e-06	0.16740943108989023	2.008928571428571	0))
(1.9473127433183515	(1e-06	0.16740943108989023	2.4861878453038675	0))
(1.9679909258024477	(1e-06	0.16740943108989023	3.2608695652173916	0))
(1.9843086904637692	(1e-06	0.16740943108989023	4.736842105263158	0))
(1.9951935851604314	(1e-06	0.16740943108989023	8.653846153846153	0))
(1.9998547110177067	(1e-06	0.16740943108989023	50.0	0))
(1.7113301252479718	(2.1544346900318822e-06	0.16740943108989023	1.1363636363636365	0))
(1.7446552969076723	(2.1544346900318822e-06	0.16740943108989023	1.274787535410765	0))
(1.780633619510789	(2.1544346900318822e-06	0.16740943108989023	1.4516129032258065	0))
(1.8189077944936753	(2.1544346900318822e-06	0.16740943108989023	1.6853932584269664	0))
(1.8586522412837918	(2.1544346900318822e-06	0.16740943108989023	2.008928571428571	0))
(1.898363842409464	(2.1544346900318822e-06	0.16740943108989023	2.4861878453038675	0))
(1.935676179331441	(2.1544346900318822e-06	0.16740943108989023	3.2608695652173916	0))
(1.9673621520615703	(2.1544346900318822e-06	0.16740943108989023	4.736842105263158	0))
(1.9897581363116486	(2.1544346900318822e-06	0.16740943108989023	8.653846153846153	0))
(1.9996869744057606	(2.1544346900318822e-06	0.16740943108989023	50.0	0))
(1.5960980381320957	(4.641588833612782e-06	0.16740943108989023	1.1363636363636365	0))
(1.630600414347518	(4.641588833612782e-06	0.16740943108989023	1.274787535410765	0))
(1.669809145303055	(4.641588833612782e-06	0.16740943108989023	1.4516129032258065	0))
(1.7143700625500713	(4.641588833612782e-06	0.16740943108989023	1.6853932584269664	0))
(1.7646378882112446	(4.641588833612782e-06	0.16740943108989023	2.008928571428571	0))
(1.8201402263614384	(4.641588833612782e-06	0.16740943108989023	2.4861878453038675	0))
(1.878589047817854	(4.641588833612782e-06	0.16740943108989023	3.2608695652173916	0))
(1.9344970189980706	(4.641588833612782e-06	0.16740943108989023	4.736842105263158	0))
(1.9784403139793842	(4.641588833612782e-06	0.16740943108989023	8.653846153846153	0))
(1.9993262562548269	(4.641588833612782e-06	0.16740943108989023	50.0	0))
(1.4855528516848957	(1e-05	0.16740943108989023	1.1363636363636365	0))
(1.517597581980356	(1e-05	0.16740943108989023	1.274787535410765	0))
(1.5549619748954766	(1e-05	0.16740943108989023	1.4516129032258065	0))
(1.5991505140024245	(1e-05	0.16740943108989023	1.6853932584269664	0))
(1.652080143107219	(1e-05	0.16740943108989023	2.008928571428571	0))
(1.715869575624644	(1e-05	0.16740943108989023	2.4861878453038675	0))
(1.7917561791034162	(1e-05	0.16740943108989023	3.2608695652173916	0))
(1.8766302145558242	(1e-05	0.16740943108989023	4.736842105263158	0))
(1.9557186940337161	(1e-05	0.16740943108989023	8.653846153846153	0))
(1.9985504545107675	(1e-05	0.16740943108989023	50.0	0))
(1.3858146958621267	(2.1544346900318823e-05	0.16740943108989023	1.1363636363636365	0))
(1.4144181546458006	(2.1544346900318823e-05	0.16740943108989023	1.274787535410765	0))
(1.4480266864482696	(2.1544346900318823e-05	0.16740943108989023	1.4516129032258065	0))
(1.4883276626423285	(2.1544346900318823e-05	0.16740943108989023	1.6853932584269664	0))
(1.5378917159542842	(2.1544346900318823e-05	0.16740943108989023	2.008928571428571	0))
(1.600674530965969	(2.1544346900318823e-05	0.16740943108989023	2.4861878453038675	0))
(1.6824325444249033	(2.1544346900318823e-05	0.16740943108989023	3.2608695652173916	0))
(1.7890302748659062	(2.1544346900318823e-05	0.16740943108989023	4.736842105263158	0))
(1.9131786663651977	(2.1544346900318823e-05	0.16740943108989023	8.653846153846153	0))
(1.9968874750605237	(2.1544346900318823e-05	0.16740943108989023	50.0	0))
(1.2978622808575464	(4.641588833612772e-05	0.16740943108989023	1.1363636363636365	0))
(1.3228843396973624	(4.641588833612772e-05	0.16740943108989023	1.274787535410765	0))
(1.3525017594008732	(4.641588833612772e-05	0.16740943108989023	1.4516129032258065	0))
(1.3882557618285989	(4.641588833612772e-05	0.16740943108989023	1.6853932584269664	0))
(1.4325977470757816	(4.641588833612772e-05	0.16740943108989023	2.008928571428571	0))
(1.4897141590535032	(4.641588833612772e-05	0.16740943108989023	2.4861878453038675	0))
(1.567257015058743	(4.641588833612772e-05	0.16740943108989023	3.2608695652173916	0))
(1.6793221186408902	(4.641588833612772e-05	0.16740943108989023	4.736842105263158	0))
(1.842519190861823	(4.641588833612772e-05	0.16740943108989023	8.653846153846153	0))
(1.9933420148102898	(4.641588833612772e-05	0.16740943108989023	50.0	0))
(1.2226962727407789	(0.0001	0.16740943108989023	1.1363636363636365	0))
(1.2437307656816974	(0.0001	0.16740943108989023	1.274787535410765	0))
(1.2690093600873122	(0.0001	0.16740943108989023	1.4516129032258065	0))
(1.2999693651570492	(0.0001	0.16740943108989023	1.6853932584269664	0))
(1.3388509411979677	(0.0001	0.16740943108989023	2.008928571428571	0))
(1.389463975064509	(0.0001	0.16740943108989023	2.4861878453038675	0))
(1.4591311084305214	(0.0001	0.16740943108989023	3.2608695652173916	0))
(1.5642165354758841	(0.0001	0.16740943108989023	4.736842105263158	0))
(1.743689165280711	(0.0001	0.16740943108989023	8.653846153846153	0))
(1.9858718383129612	(0.0001	0.16740943108989023	50.0	0))
(1.1616873943368078	(0.00021544346900318823	0.16740943108989023	1.1363636363636365	0))
(1.1784039163013282	(0.00021544346900318823	0.16740943108989023	1.274787535410765	0))
(1.1988633033209424	(0.00021544346900318823	0.16740943108989023	1.4516129032258065	0))
(1.2244430773407133	(0.00021544346900318823	0.16740943108989023	1.6853932584269664	0))
(1.257291041462791	(0.00021544346900318823	0.16740943108989023	2.008928571428571	0))
(1.300998222406851	(0.00021544346900318823	0.16740943108989023	2.4861878453038675	0))
(1.3622809989634166	(0.00021544346900318823	0.16740943108989023	3.2608695652173916	0))
(1.4563694569812162	(0.00021544346900318823	0.16740943108989023	4.736842105263158	0))
(1.6295771713029767	(0.00021544346900318823	0.16740943108989023	8.653846153846153	0))
(1.9705131183652707	(0.00021544346900318823	0.16740943108989023	50.0	0))
(1.1148061458921164	(0.00046415888336127773	0.16740943108989023	1.1363636363636365	0))
(1.127417972018619	(0.00046415888336127773	0.16740943108989023	1.274787535410765	0))
(1.1430895501329177	(0.00046415888336127773	0.16740943108989023	1.4516129032258065	0))
(1.1630587127440826	(0.00046415888336127773	0.16740943108989023	1.6853932584269664	0))
(1.189317820360094	(0.00046415888336127773	0.16740943108989023	2.008928571428571	0))
(1.2252855829036222	(0.00046415888336127773	0.16740943108989023	2.4861878453038675	0))
(1.277392620285066	(0.00046415888336127773	0.16740943108989023	3.2608695652173916	0))
(1.3598244919991898	(0.00046415888336127773	0.16740943108989023	4.736842105263158	0))
(1.5166084669178121	(0.00046415888336127773	0.16740943108989023	8.653846153846153	0))
(1.9404360878350342	(0.00046415888336127773	0.16740943108989023	50.0	0))
(1.0803025935020862	(0.001	0.16740943108989023	1.1363636363636365	0))
(1.0894654581603997	(0.001	0.16740943108989023	1.274787535410765	0))
(1.1009700209321387	(0.001	0.16740943108989023	1.4516129032258065	0))
(1.115831430413588	(0.001	0.16740943108989023	1.6853932584269664	0))
(1.1357390327266146	(0.001	0.16740943108989023	2.008928571428571	0))
(1.1637139174968156	(0.001	0.16740943108989023	2.4861878453038675	0))
(1.2057071801807127	(0.001	0.16740943108989023	3.2608695652173916	0))
(1.2752603631641333	(0.001	0.16740943108989023	4.736842105263158	0))
(1.413466387998146	(0.001	0.16740943108989023	8.653846153846153	0))
(1.88657946427709	(0.001	0.16740943108989023	50.0	0))
(1.7111925890452888	(1e-06	0.3610094998817299	1.1363636363636365	0))
(1.7445222982007738	(1e-06	0.3610094998817299	1.274787535410765	0))
(1.7805083871172998	(1e-06	0.3610094998817299	1.4516129032258065	0))
(1.8187942486029884	(1e-06	0.3610094998817299	1.6853932584269664	0))
(1.8585548929463511	(1e-06	0.3610094998817299	2.008928571428571	0))
(1.8982872702931637	(1e-06	0.3610094998817299	2.4861878453038675	0))
(1.935623594951552	(1e-06	0.3610094998817299	3.2608695652173916	0))
(1.9673336185291392	(1e-06	0.3610094998817299	4.736842105263158	0))
(1.9897487653665926	(1e-06	0.3610094998817299	8.653846153846153	0))
(1.9996867147503485	(1e-06	0.3610094998817299	50.0	0))
(1.5959586398193573	(2.1544346900318822e-06	0.3610094998817299	1.1363636363636365	0))
(1.6304595913707018	(2.1544346900318822e-06	0.3610094998817299	1.274787535410765	0))
(1.669668510156369	(2.1544346900318822e-06	0.3610094998817299	1.4516129032258065	0))
(1.7142327371667647	(2.1544346900318822e-06	0.3610094998817299	1.6853932584269664	0))
(1.7645088550807364	(2.1544346900318822e-06	0.3610094998817299	2.008928571428571	0))
(1.8200270480146712	(2.1544346900318822e-06	0.3610094998817299	2.4861878453038675	0))
(1.8785014824366066	(2.1544346900318822e-06	0.3610094998817299	3.2608695652173916	0))
(1.9344436311221571	(2.1544346900318822e-06	0.3610094998817299	4.736842105263158	0))
(1.9784210527371577	(2.1544346900318822e-06	0.3610094998817299	8.653846153846153	0))
(1.9993255076698544	(2.1544346900318822e-06	0.3610094998817299	50.0	0))
(1.4854246254326864	(4.641588833612782e-06	0.3610094998817299	1.1363636363636365	0))
(1.5174653308816755	(4.641588833612782e-06	0.3610094998817299	1.274787535410765	0))
(1.5548257278766802	(4.641588833612782e-06	0.3610094998817299	1.4516129032258065	0))
(1.5990107517604168	(4.641588833612782e-06	0.3610094998817299	1.6853932584269664	0))
(1.65193909349525	(4.641588833612782e-06	0.3610094998817299	2.008928571428571	0))
(1.7157324372062557	(4.641588833612782e-06	0.3610094998817299	2.4861878453038675	0))
(1.7916339965826538	(4.641588833612782e-06	0.3610094998817299	3.2608695652173916	0))
(1.8765416641579373	(4.641588833612782e-06	0.3610094998817299	4.736842105263158	0))
(1.9556809119995116	(4.641588833612782e-06	0.3610094998817299	8.653846153846153	0))
(1.9985490986299834	(4.641588833612782e-06	0.3610094998817299	50.0	0))
(1.3857004907247508	(1e-05	0.3610094998817299	1.1363636363636365	0))
(1.4142997233413912	(1e-05	0.3610094998817299	1.274787535410765	0))
(1.447903421932786	(1e-05	0.3610094998817299	1.4516129032258065	0))
(1.4881989519246681	(1e-05	0.3610094998817299	1.6853932584269664	0))
(1.537757139580458	(1e-05	0.3610094998817299	2.008928571428571	0))
(1.6005348048527634	(1e-05	0.3610094998817299	2.4861878453038675	0))
(1.6822925252115668	(1e-05	0.3610094998817299	3.2608695652173916	0))
(1.7889073487503095	(1e-05	0.3610094998817299	4.736842105263158	0))
(1.9131111035863027	(1e-05	0.3610094998817299	8.653846153846153	0))
(1.9968845759496558	(1e-05	0.3610094998817299	50.0	0))
(1.297762678694739	(2.1544346900318823e-05	0.3610094998817299	1.1363636363636365	0))
(1.3227803256941193	(2.1544346900318823e-05	0.3610094998817299	1.274787535410765	0))
(1.3523927063827874	(2.1544346900318823e-05	0.3610094998817299	1.4516129032258065	0))
(1.3881411865150262	(2.1544346900318823e-05	0.3610094998817299	1.6853932584269664	0))
(1.4324766092989587	(2.1544346900318823e-05	0.3610094998817299	2.008928571428571	0))
(1.489585232324992	(2.1544346900318823e-05	0.3610094998817299	2.4861878453038675	0))
(1.5671196334254083	(2.1544346900318823e-05	0.3610094998817299	3.2608695652173916	0))
(1.679181930448924	(2.1544346900318823e-05	0.3610094998817299	4.736842105263158	0))
(1.84241474555733	(2.1544346900318823e-05	0.3610094998817299	8.653846153846153	0))
(1.9933358379652732	(2.1544346900318823e-05	0.3610094998817299	50.0	0))
(1.2226133532288626	(4.641588833612772e-05	0.3610094998817299	1.1363636363636365	0))
(1.2436425856169384	(4.641588833612772e-05	0.3610094998817299	1.274787535410765	0))
(1.2689155986504028	(4.641588833612772e-05	0.3610094998817299	1.4516129032258065	0))
(1.2998694316296326	(4.641588833612772e-05	0.3610094998817299	1.6853932584269664	0))
(1.3387441560620275	(4.641588833612772e-05	0.3610094998817299	2.008928571428571	0))
(1.3893492141026738	(4.641588833612772e-05	0.3610094998817299	2.4861878453038675	0))
(1.459006309947176	(4.641588833612772e-05	0.3610094998817299	3.2608695652173916	0))
(1.564079391492426	(4.641588833612772e-05	0.3610094998817299	4.736842105263158	0))
(1.7435560966010433	(4.641588833612772e-05	0.3610094998817299	8.653846153846153	0))
(1.9858590107847691	(4.641588833612772e-05	0.3610094998817299	50.0	0))
(1.1616220393087324	(0.0001	0.3610094998817299	1.1363636363636365	0))
(1.1783333145472301	(0.0001	0.3610094998817299	1.274787535410765	0))
(1.1987867244199089	(0.0001	0.3610094998817299	1.4516129032258065	0))
(1.2243596447705274	(0.0001	0.3610094998817299	1.6853932584269664	0))
(1.2571998169475849	(0.0001	0.3610094998817299	2.008928571428571	0))
(1.3008980953923324	(0.0001	0.3610094998817299	2.4861878453038675	0))
(1.3621703728328671	(0.0001	0.3610094998817299	3.2608695652173916	0))
(1.4562448801377075	(0.0001	0.3610094998817299	4.736842105263158	0))
(1.6294363480026515	(0.0001	0.3610094998817299	8.653846153846153	0))
(1.9704871568024198	(0.0001	0.3610094998817299	50.0	0))
(1.1147571026663616	(0.00021544346900318823	0.3610094998817299	1.1363636363636365	0))
(1.1273642850413506	(0.00021544346900318823	0.3610094998817299	1.274787535410765	0))
(1.1430303389205976	(0.00021544346900318823	0.3610094998817299	1.4516129032258065	0))
(1.1629928752926562	(0.00021544346900318823	0.3610094998817299	1.6853932584269664	0))
(1.1892439886984922	(0.00021544346900318823	0.3610094998817299	2.008928571428571	0))
(1.2252018530825015	(0.00021544346900318823	0.3610094998817299	2.4861878453038675	0))
(1.2772971260559416	(0.00021544346900318823	0.3610094998817299	3.2608695652173916	0))
(1.3597142320285083	(0.00021544346900318823	0.3610094998817299	4.736842105263158	0))
(1.5164762610983855	(0.00021544346900318823	0.3610094998817299	8.653846153846153	0))
(1.9403869004662102	(0.00021544346900318823	0.3610094998817299	50.0	0))
(1.0802671518776195	(0.00046415888336127773	0.3610094998817299	1.1363636363636365	0))
(1.0894262890122968	(0.00046415888336127773	0.3610094998817299	1.274787535410765	0))
(1.1009263097875144	(0.00046415888336127773	0.3610094998817299	1.4516129032258065	0))
(1.1157820365864501	(0.00046415888336127773	0.3610094998817299	1.6853932584269664	0))
(1.1356824384290938	(0.00046415888336127773	0.3610094998817299	2.008928571428571	0))
(1.1636478553035703	(0.00046415888336127773	0.3610094998817299	2.4861878453038675	0))
(1.205628659171069	(0.00046415888336127773	0.3610094998817299	3.2608695652173916	0))
(1.2751652381083387	(0.00046415888336127773	0.3610094998817299	4.736842105263158	0))
(1.4133479654705277	(0.00046415888336127773	0.3610094998817299	8.653846153846153	0))
(1.8864962030365346	(0.00046415888336127773	0.3610094998817299	50.0	0))
(1.0556090729907748	(0.001	0.3610094998817299	1.1363636363636365	0))
(1.0621036740751062	(0.001	0.3610094998817299	1.274787535410765	0))
(1.0703113440752534	(0.001	0.3610094998817299	1.4516129032258065	0))
(1.0810074845945692	(0.001	0.3610094998817299	1.6853932584269664	0))
(1.0955128534885392	(0.001	0.3610094998817299	2.008928571428571	0))
(1.116268741355105	(0.001	0.3610094998817299	2.4861878453038675	0))
(1.1483149156675967	(0.001	0.3610094998817299	3.2608695652173916	0))
(1.2038678467405957	(0.001	0.3610094998817299	4.736842105263158	0))
(1.321864643860794	(0.001	0.3610094998817299	8.653846153846153	0))
(1.8029173935552067	(0.001	0.3610094998817299	50.0	0))
(1.595819238157539	(1e-06	0.7784977116066863	1.1363636363636365	0))
(1.6303187270972943	(1e-06	0.7784977116066863	1.274787535410765	0))
(1.6695278552472324	(1e-06	0.7784977116066863	1.4516129032258065	0))
(1.7140954086075864	(1e-06	0.7784977116066863	1.6853932584269664	0))
(1.7643797979876028	(1e-06	0.7784977116066863	2.008928571428571	0))
(1.8199139538793054	(1e-06	0.7784977116066863	2.4861878453038675	0))
(1.878413923131075	(1e-06	0.7784977116066863	3.2608695652173916	0))
(1.9343901486719204	(1e-06	0.7784977116066863	4.736842105263158	0))
(1.9784017761523476	(1e-06	0.7784977116066863	8.653846153846153	0))
(1.9993248734284923	(1e-06	0.7784977116066863	50.0	0))
(1.485296367463846	(2.1544346900318822e-06	0.7784977116066863	1.1363636363636365	0))
(1.517332995553288	(2.1544346900318822e-06	0.7784977116066863	1.274787535410765	0))
(1.5546894837637875	(2.1544346900318822e-06	0.7784977116066863	1.4516129032258065	0))
(1.5988711453555626	(2.1544346900318822e-06	0.7784977116066863	1.6853932584269664	0))
(1.6517981154143342	(2.1544346900318822e-06	0.7784977116066863	2.008928571428571	0))
(1.7155952872853564	(2.1544346900318822e-06	0.7784977116066863	2.4861878453038675	0))
(1.7915117927864508	(2.1544346900318822e-06	0.7784977116066863	3.2608695652173916	0))
(1.8764530699760709	(2.1544346900318822e-06	0.7784977116066863	4.736842105263158	0))
(1.9556431225640651	(2.1544346900318822e-06	0.7784977116066863	8.653846153846153	0))
(1.9985477793546131	(2.1544346900318822e-06	0.7784977116066863	50.0	0))
(1.3855862480608423	(4.641588833612782e-06	0.7784977116066863	1.1363636363636365	0))
(1.4141812731835897	(4.641588833612782e-06	0.7784977116066863	1.274787535410765	0))
(1.4477802006332028	(4.641588833612782e-06	0.7784977116066863	1.4516129032258065	0))
(1.4880702491618807	(4.641588833612782e-06	0.7784977116066863	1.6853932584269664	0))
(1.5376225452145342	(4.641588833612782e-06	0.7784977116066863	2.008928571428571	0))
(1.6003950326245404	(4.641588833612782e-06	0.7784977116066863	2.4861878453038675	0))
(1.6821525100428447	(4.641588833612782e-06	0.7784977116066863	3.2608695652173916	0))
(1.788784375296573	(4.641588833612782e-06	0.7784977116066863	4.736842105263158	0))
(1.9130434227231332	(4.641588833612782e-06	0.7784977116066863	8.653846153846153	0))
(1.9968816860551606	(4.641588833612782e-06	0.7784977116066863	50.0	0))
(1.2976631639656053	(1e-05	0.7784977116066863	1.1363636363636365	0))
(1.3226762739201419	(1e-05	0.7784977116066863	1.274787535410765	0))
(1.3522837316344647	(1e-05	0.7784977116066863	1.4516129032258065	0))
(1.3880266209982457	(1e-05	0.7784977116066863	1.6853932584269664	0))
(1.432355554551736	(1e-05	0.7784977116066863	2.008928571428571	0))
(1.4894563543584325	(1e-05	0.7784977116066863	2.4861878453038675	0))
(1.5669821747116153	(1e-05	0.7784977116066863	3.2608695652173916	0))
(1.6790417811808842	(1e-05	0.7784977116066863	4.736842105263158	0))
(1.842310223657081	(1e-05	0.7784977116066863	8.653846153846153	0))
(1.993329724439611	(1e-05	0.7784977116066863	50.0	0))
(1.22253031553745	(2.1544346900318823e-05	0.7784977116066863	1.1363636363636365	0))
(1.243554474102668	(2.1544346900318823e-05	0.7784977116066863	1.274787535410765	0))
(1.2688218678104322	(2.1544346900318823e-05	0.7784977116066863	1.4516129032258065	0))
(1.2997695728846328	(2.1544346900318823e-05	0.7784977116066863	1.6853932584269664	0))
(1.3386373824722333	(2.1544346900318823e-05	0.7784977116066863	2.008928571428571	0))
(1.3892343374266032	(2.1544346900318823e-05	0.7784977116066863	2.4861878453038675	0))
(1.458881464869747	(2.1544346900318823e-05	0.7784977116066863	3.2608695652173916	0))
(1.5639422774893288	(2.1544346900318823e-05	0.7784977116066863	4.736842105263158	0))
(1.743422952206943	(2.1544346900318823e-05	0.7784977116066863	8.653846153846153	0))
(1.9858461754141985	(2.1544346900318823e-05	0.7784977116066863	50.0	0))
(1.1615566903691332	(4.641588833612772e-05	0.7784977116066863	1.1363636363636365	0))
(1.178262650972147	(4.641588833612772e-05	0.7784977116066863	1.274787535410765	0))
(1.1987101048213404	(4.641588833612772e-05	0.7784977116066863	1.4516129032258065	0))
(1.2242762600240764	(4.641588833612772e-05	0.7784977116066863	1.6853932584269664	0))
(1.2571086768358513	(4.641588833612772e-05	0.7784977116066863	2.008928571428571	0))
(1.300797982233684	(4.641588833612772e-05	0.7784977116066863	2.4861878453038675	0))
(1.362059744229694	(4.641588833612772e-05	0.7784977116066863	3.2608695652173916	0))
(1.4561204879673149	(4.641588833612772e-05	0.7784977116066863	4.736842105263158	0))
(1.629295481232423	(4.641588833612772e-05	0.7784977116066863	8.653846153846153	0))
(1.9704612069162046	(4.641588833612772e-05	0.7784977116066863	50.0	0))
(1.1147080864030736	(0.0001	0.7784977116066863	1.1363636363636365	0))
(1.1273106573701965	(0.0001	0.7784977116066863	1.274787535410765	0))
(1.142971167183335	(0.0001	0.7784977116066863	1.4516129032258065	0))
(1.162927075211068	(0.0001	0.7784977116066863	1.6853932584269664	0))
(1.1891700922329418	(0.0001	0.7784977116066863	2.008928571428571	0))
(1.2251182002769276	(0.0001	0.7784977116066863	2.4861878453038675	0))
(1.2772016666213561	(0.0001	0.7784977116066863	3.2608695652173916	0))
(1.3596039521982473	(0.0001	0.7784977116066863	4.736842105263158	0))
(1.516344074402783	(0.0001	0.7784977116066863	8.653846153846153	0))
(1.9403376674648178	(0.0001	0.7784977116066863	50.0	0))
(1.0802317166792523	(0.00021544346900318823	0.7784977116066863	1.1363636363636365	0))
(1.0893871423041293	(0.00021544346900318823	0.7784977116066863	1.274787535410765	0))
(1.1008825921872964	(0.00021544346900318823	0.7784977116066863	1.4516129032258065	0))
(1.1157327176517546	(0.00021544346900318823	0.7784977116066863	1.6853932584269664	0))
(1.1356258244606718	(0.00021544346900318823	0.7784977116066863	2.008928571428571	0))
(1.1635818564912839	(0.00021544346900318823	0.7784977116066863	2.4861878453038675	0))
(1.2055501511711246	(0.00021544346900318823	0.7784977116066863	3.2608695652173916	0))
(1.2750701436801193	(0.00021544346900318823	0.7784977116066863	4.736842105263158	0))
(1.4132295624551785	(0.00021544346900318823	0.7784977116066863	8.653846153846153	0))
(1.8864128997392862	(0.00021544346900318823	0.7784977116066863	50.0	0))
(1.055584032533762	(0.00046415888336127773	0.7784977116066863	1.1363636363636365	0))
(1.0620757866740558	(0.00046415888336127773	0.7784977116066863	1.274787535410765	0))
(1.0702800419565281	(0.00046415888336127773	0.7784977116066863	1.4516129032258065	0))
(1.0809717400038215	(0.00046415888336127773	0.7784977116066863	1.6853932584269664	0))
(1.0954712558247337	(0.00046415888336127773	0.7784977116066863	2.008928571428571	0))
(1.1162191569951623	(0.00046415888336127773	0.7784977116066863	2.4861878453038675	0))
(1.1482539553912352	(0.00046415888336127773	0.7784977116066863	3.2608695652173916	0))
(1.2037898086778556	(0.00046415888336127773	0.7784977116066863	4.736842105263158	0))
(1.3217606718551116	(0.00046415888336127773	0.7784977116066863	8.653846153846153	0))
(1.8027985439888183	(0.00046415888336127773	0.7784977116066863	50.0	0))
(1.0382786738767633	(0.001	0.7784977116066863	1.1363636363636365	0))
(1.0428136874721263	(0.001	0.7784977116066863	1.274787535410765	0))
(1.0485677845637744	(0.001	0.7784977116066863	1.4516129032258065	0))
(1.0561068282841781	(0.001	0.7784977116066863	1.6853932584269664	0))
(1.0664091868500554	(0.001	0.7784977116066863	2.008928571428571	0))
(1.0813215965488172	(0.001	0.7784977116066863	2.4861878453038675	0))
(1.104783948608375	(0.001	0.7784977116066863	3.2608695652173916	0))
(1.1468821697199139	(0.001	0.7784977116066863	4.736842105263158	0))
(1.2427137459671007	(0.001	0.7784977116066863	8.653846153846153	0))
(1.695229314916302	(0.001	0.7784977116066863	50.0	0))
(1.4851680671358125	(1e-06	1.678788749812395	1.1363636363636365	0))
(1.5172007700845478	(1e-06	1.678788749812395	1.274787535410765	0))
(1.5545531965248085	(1e-06	1.678788749812395	1.4516129032258065	0))
(1.5987315096696613	(1e-06	1.678788749812395	1.6853932584269664	0))
(1.6516571014767552	(1e-06	1.678788749812395	2.008928571428571	0))
(1.7154580629873726	(1e-06	1.678788749812395	2.4861878453038675	0))
(1.7913895225137948	(1e-06	1.678788749812395	3.2608695652173916	0))
(1.8763644503476107	(1e-06	1.678788749812395	4.736842105263158	0))
(1.9556053097596096	(1e-06	1.678788749812395	8.653846153846153	0))
(1.9985463986516385	(1e-06	1.678788749812395	50.0	0))
(1.385472092085673	(2.1544346900318822e-06	1.678788749812395	1.1363636363636365	0))
(1.414062821458847	(2.1544346900318822e-06	1.678788749812395	1.274787535410765	0))
(1.447656968821698	(2.1544346900318822e-06	1.678788749812395	1.4516129032258065	0))
(1.4879415991641105	(2.1544346900318822e-06	1.678788749812395	1.6853932584269664	0))
(1.537488063374203	(2.1544346900318822e-06	1.678788749812395	2.008928571428571	0))
(1.6002552845360538	(2.1544346900318822e-06	1.678788749812395	2.4861878453038675	0))
(1.6820124641177678	(2.1544346900318822e-06	1.678788749812395	3.2608695652173916	0))
(1.7886613609689939	(2.1544346900318822e-06	1.678788749812395	4.736842105263158	0))
(1.9129757314050715	(2.1544346900318822e-06	1.678788749812395	8.653846153846153	0))
(1.9968788150053622	(2.1544346900318822e-06	1.678788749812395	50.0	0))
(1.297563795438179	(4.641588833612782e-06	1.678788749812395	1.1363636363636365	0))
(1.3225723320502771	(4.641588833612782e-06	1.678788749812395	1.274787535410765	0))
(1.3521747481755835	(4.641588833612782e-06	1.678788749812395	1.4516129032258065	0))
(1.3879120614694265	(4.641588833612782e-06	1.678788749812395	1.6853932584269664	0))
(1.4322343949343066	(4.641588833612782e-06	1.678788749812395	2.008928571428571	0))
(1.4893274865993116	(4.641588833612782e-06	1.678788749812395	2.4861878453038675	0))
(1.5668447718335679	(4.641588833612782e-06	1.678788749812395	3.2608695652173916	0))
(1.6789015453280378	(4.641588833612782e-06	1.678788749812395	4.736842105263158	0))
(1.8422056920069172	(4.641588833612782e-06	1.678788749812395	8.653846153846153	0))
(1.9933235605140678	(4.641588833612782e-06	1.678788749812395	50.0	0))
(1.2224473845875243	(1e-05	1.678788749812395	1.1363636363636365	0))
(1.2434664252783894	(1e-05	1.678788749812395	1.274787535410765	0))
(1.2687281727163957	(1e-05	1.678788749812395	1.4516129032258065	0))
(1.2996696760196167	(1e-05	1.678788749812395	1.6853932584269664	0))
(1.3385305902039508	(1e-05	1.678788749812395	2.008928571428571	0))
(1.3891195584150768	(1e-05	1.678788749812395	2.4861878453038675	0))
(1.4587566558097087	(1e-05	1.678788749812395	3.2608695652173916	0))
(1.5638051508363495	(1e-05	1.678788749812395	4.736842105263158	0))
(1.7432898282582874	(1e-05	1.678788749812395	8.653846153846153	0))
(1.9858333233167274	(1e-05	1.678788749812395	50.0	0))
(1.1614913195579295	(2.1544346900318823e-05	1.678788749812395	1.1363636363636365	0))
(1.178192100767539	(2.1544346900318823e-05	1.678788749812395	1.274787535410765	0))
(1.1986335065333156	(2.1544346900318823e-05	1.678788749812395	1.4516129032258065	0))
(1.2241928319455373	(2.1544346900318823e-05	1.678788749812395	1.6853932584269664	0))
(1.2570174778270875	(2.1544346900318823e-05	1.678788749812395	2.008928571428571	0))
(1.3006978917255347	(2.1544346900318823e-05	1.678788749812395	2.4861878453038675	0))
(1.361949154907559	(2.1544346900318823e-05	1.678788749812395	3.2608695652173916	0))
(1.4559960099053018	(2.1544346900318823e-05	1.678788749812395	4.736842105263158	0))
(1.6291546488121351	(2.1544346900318823e-05	1.678788749812395	8.653846153846153	0))
(1.9704352299055339	(2.1544346900318823e-05	1.678788749812395	50.0	0))
(1.1146591611496786	(4.641588833612772e-05	1.678788749812395	1.1363636363636365	0))
(1.1272570660756716	(4.641588833612772e-05	1.678788749812395	1.274787535410765	0))
(1.1429120247868743	(4.641588833612772e-05	1.678788749812395	1.4516129032258065	0))
(1.1628612951633082	(4.641588833612772e-05	1.678788749812395	1.6853932584269664	0))
(1.1890962686233448	(4.641588833612772e-05	1.678788749812395	2.008928571428571	0))
(1.2250345688388196	(4.641588833612772e-05	1.678788749812395	2.4861878453038675	0))
(1.2771061388944864	(4.641588833612772e-05	1.678788749812395	3.2608695652173916	0))
(1.359493691051214	(4.641588833612772e-05	1.678788749812395	4.736842105263158	0))
(1.5162119027998016	(4.641588833612772e-05	1.678788749812395	8.653846153846153	0))
(1.9402884363798711	(4.641588833612772e-05	1.678788749812395	50.0	0))
(1.0801963216845267	(0.0001	1.678788749812395	1.1363636363636365	0))
(1.0893480219862584	(0.0001	1.678788749812395	1.274787535410765	0))
(1.1008389313392624	(0.0001	1.678788749812395	1.4516129032258065	0))
(1.1156833525367096	(0.0001	1.678788749812395	1.6853932584269664	0))
(1.1355692566984237	(0.0001	1.678788749812395	2.008928571428571	0))
(1.1635158758520157	(0.0001	1.678788749812395	2.4861878453038675	0))
(1.2054716457415098	(0.0001	1.678788749812395	3.2608695652173916	0))
(1.274975040035938	(0.0001	1.678788749812395	4.736842105263158	0))
(1.4131111932975113	(0.0001	1.678788749812395	8.653846153846153	0))
(1.8863295352952094	(0.0001	1.678788749812395	50.0	0))
(1.0555589541695978	(0.00021544346900318823	1.678788749812395	1.1363636363636365	0))
(1.0620480056192163	(0.00021544346900318823	1.678788749812395	1.274787535410765	0))
(1.0702488128035395	(0.00021544346900318823	1.678788749812395	1.4516129032258065	0))
(1.0809360318733814	(0.00021544346900318823	1.678788749812395	1.6853932584269664	0))
(1.095429734993108	(0.00021544346900318823	1.678788749812395	2.008928571428571	0))
(1.116169595703913	(0.00021544346900318823	1.678788749812395	2.4861878453038675	0))
(1.1481930001556842	(0.00021544346900318823	1.678788749812395	3.2608695652173916	0))
(1.2037118134918356	(0.00021544346900318823	1.678788749812395	4.736842105263158	0))
(1.3216567466721114	(0.00021544346900318823	1.678788749812395	8.653846153846153	0))
(1.8026796350158247	(0.00021544346900318823	1.678788749812395	50.0	0))
(1.038261247413097	(0.00046415888336127773	1.678788749812395	1.1363636363636365	0))
(1.042794221918316	(0.00046415888336127773	1.678788749812395	1.274787535410765	0))
(1.048545762759927	(0.00046415888336127773	1.678788749812395	1.4516129032258065	0))
(1.0560816162016546	(0.00046415888336127773	1.678788749812395	1.6853932584269664	0))
(1.0663795295698624	(0.00046415888336127773	1.678788749812395	2.008928571428571	0))
(1.0812857560802334	(0.00046415888336127773	1.678788749812395	2.4861878453038675	0))
(1.104738756269304	(0.00046415888336127773	1.678788749812395	3.2608695652173916	0))
(1.146821649090204	(0.00046415888336127773	1.678788749812395	4.736842105263158	0))
(1.2426257970976837	(0.00046415888336127773	1.678788749812395	8.653846153846153	0))
(1.6950901993835332	(0.00046415888336127773	1.678788749812395	50.0	0))
(1.0262502102344953	(0.001	1.678788749812395	1.1363636363636365	0))
(1.029388072077336	(0.001	1.678788749812395	1.274787535410765	0))
(1.0333790793224655	(0.001	1.678788749812395	1.4516129032258065	0))
(1.0386254659361236	(0.001	1.678788749812395	1.6853932584269664	0))
(1.0458283133566144	(0.001	1.678788749812395	2.008928571428571	0))
(1.0563279648356547	(0.001	1.678788749812395	2.4861878453038675	0))
(1.073042673027909	(0.001	1.678788749812395	3.2608695652173916	0))
(1.103719887056918	(0.001	1.678788749812395	4.736842105263158	0))
(1.1774777272285497	(0.001	1.678788749812395	8.653846153846153	0))
(1.579784679222122	(0.001	1.678788749812395	50.0	0))
(1.3853579861131875	(1e-06	3.6202183056904658	1.1363636363636365	0))
(1.4139444309428157	(1e-06	3.6202183056904658	1.274787535410765	0))
(1.4475337397123647	(1e-06	3.6202183056904658	1.4516129032258065	0))
(1.487812992186287	(1e-06	3.6202183056904658	1.6853932584269664	0))
(1.5373534821182366	(1e-06	3.6202183056904658	2.008928571428571	0))
(1.600115510716353	(1e-06	3.6202183056904658	2.4861878453038675	0))
(1.6818724296158567	(1e-06	3.6202183056904658	3.2608695652173916	0))
(1.7885383169693918	(1e-06	3.6202183056904658	4.736842105263158	0))
(1.912907984705126	(1e-06	3.6202183056904658	8.653846153846153	0))
(1.9968759161357517	(1e-06	3.6202183056904658	50.0	0))
(1.2974643826366852	(2.1544346900318822e-06	3.6202183056904658	1.1363636363636365	0))
(1.322468311207643	(2.1544346900318822e-06	3.6202183056904658	1.274787535410765	0))
(1.352065790347617	(2.1544346900318822e-06	3.6202183056904658	1.4516129032258065	0))
(1.3877974728667464	(2.1544346900318822e-06	3.6202183056904658	1.6853932584269664	0))
(1.4321133680196851	(2.1544346900318822e-06	3.6202183056904658	2.008928571428571	0))
(1.4891986432646656	(2.1544346900318822e-06	3.6202183056904658	2.4861878453038675	0))
(1.566707439347928	(2.1544346900318822e-06	3.6202183056904658	3.2608695652173916	0))
(1.6787613547938156	(2.1544346900318822e-06	3.6202183056904658	4.736842105263158	0))
(1.8421011073526445	(2.1544346900318822e-06	3.6202183056904658	8.653846153846153	0))
(1.9933174275661003	(2.1544346900318822e-06	3.6202183056904658	50.0	0))
(1.2223644488694854	(4.641588833612782e-06	3.6202183056904658	1.1363636363636365	0))
(1.2433783641713094	(4.641588833612782e-06	3.6202183056904658	1.274787535410765	0))
(1.2686345192668294	(4.641588833612782e-06	3.6202183056904658	1.4516129032258065	0))
(1.2995698490541276	(4.641588833612782e-06	3.6202183056904658	1.6853932584269664	0))
(1.3384238340677372	(4.641588833612782e-06	3.6202183056904658	2.008928571428571	0))
(1.3890047471696383	(4.641588833612782e-06	3.6202183056904658	2.4861878453038675	0))
(1.4586318086856025	(4.641588833612782e-06	3.6202183056904658	3.2608695652173916	0))
(1.5636680642930816	(4.641588833612782e-06	3.6202183056904658	4.736842105263158	0))
(1.7431566484808712	(4.641588833612782e-06	3.6202183056904658	8.653846153846153	0))
(1.985820476501252	(4.641588833612782e-06	3.6202183056904658	50.0	0))
(1.161426023076358	(1e-05	3.6202183056904658	1.1363636363636365	0))
(1.1781215416092057	(1e-05	3.6202183056904658	1.274787535410765	0))
(1.19855705165716	(1e-05	3.6202183056904658	1.4516129032258065	0))
(1.2241094810566178	(1e-05	3.6202183056904658	1.6853932584269664	0))
(1.2569262928377476	(1e-05	3.6202183056904658	2.008928571428571	0))
(1.3005978196324355	(1e-05	3.6202183056904658	2.4861878453038675	0))
(1.3618385254420584	(1e-05	3.6202183056904658	3.2608695652173916	0))
(1.455871614889756	(1e-05	3.6202183056904658	4.736842105263158	0))
(1.6290138225084045	(1e-05	3.6202183056904658	8.653846153846153	0))
(1.9704092259674848	(1e-05	3.6202183056904658	50.0	0))
(1.1146101910684842	(2.1544346900318823e-05	3.6202183056904658	1.1363636363636365	0))
(1.1272034959012236	(2.1544346900318823e-05	3.6202183056904658	1.274787535410765	0))
(1.1428529103619613	(2.1544346900318823e-05	3.6202183056904658	1.4516129032258065	0))
(1.1627954969195915	(2.1544346900318823e-05	3.6202183056904658	1.6853932584269664	0))
(1.189022468211831	(2.1544346900318823e-05	3.6202183056904658	2.008928571428571	0))
(1.224950951091403	(2.1544346900318823e-05	3.6202183056904658	2.4861878453038675	0))
(1.2770106730212611	(2.1544346900318823e-05	3.6202183056904658	3.2608695652173916	0))
(1.3593834773076203	(2.1544346900318823e-05	3.6202183056904658	4.736842105263158	0))
(1.516079720108237	(2.1544346900318823e-05	3.6202183056904658	8.653846153846153	0))
(1.940239110784459	(2.1544346900318823e-05	3.6202183056904658	50.0	0))
(1.0801609351542107	(4.641588833612772e-05	3.6202183056904658	1.1363636363636365	0))
(1.0893089435914134	(4.641588833612772e-05	3.6202183056904658	1.274787535410765	0))
(1.1007953024457438	(4.641588833612772e-05	3.6202183056904658	1.4516129032258065	0))
(1.1156340278024726	(4.641588833612772e-05	3.6202183056904658	1.6853932584269664	0))
(1.1355126752821558	(4.641588833612772e-05	3.6202183056904658	2.008928571428571	0))
(1.1634498077556346	(4.641588833612772e-05	3.6202183056904658	2.4861878453038675	0))
(1.2053931786530354	(4.641588833612772e-05	3.6202183056904658	3.2608695652173916	0))
(1.2748800223691887	(4.641588833612772e-05	3.6202183056904658	4.736842105263158	0))
(1.4129928187189336	(4.641588833612772e-05	3.6202183056904658	8.653846153846153	0))
(1.8862461375570476	(4.641588833612772e-05	3.6202183056904658	50.0	0))
(1.0555339611963346	(0.0001	3.6202183056904658	1.1363636363636365	0))
(1.0620202043374256	(0.0001	3.6202183056904658	1.274787535410765	0))
(1.0702175303139123	(0.0001	3.6202183056904658	1.4516129032258065	0))
(1.0809003224727782	(0.0001	3.6202183056904658	1.6853932584269664	0))
(1.09538819374124	(0.0001	3.6202183056904658	2.008928571428571	0))
(1.1161201112769772	(0.0001	3.6202183056904658	2.4861878453038675	0))
(1.1481320383744116	(0.0001	3.6202183056904658	3.2608695652173916	0))
(1.2036338521432652	(0.0001	3.6202183056904658	4.736842105263158	0))
(1.3215528046747325	(0.0001	3.6202183056904658	8.653846153846153	0))
(1.8025607266099228	(0.0001	3.6202183056904658	50.0	0))
(1.0382437931303745	(0.00021544346900318823	3.6202183056904658	1.1363636363636365	0))
(1.0427747634729405	(0.00021544346900318823	3.6202183056904658	1.274787535410765	0))
(1.0485238206578238	(0.00021544346900318823	3.6202183056904658	1.4516129032258065	0))
(1.0560563080372383	(0.00021544346900318823	3.6202183056904658	1.6853932584269664	0))
(1.066349868958285	(0.00021544346900318823	3.6202183056904658	2.008928571428571	0))
(1.0812498960923322	(0.00021544346900318823	3.6202183056904658	2.4861878453038675	0))
(1.1046935332586503	(0.00021544346900318823	3.6202183056904658	3.2608695652173916	0))
(1.1467611899638106	(0.00021544346900318823	3.6202183056904658	4.736842105263158	0))
(1.2425378720035412	(0.00021544346900318823	3.6202183056904658	8.653846153846153	0))
(1.6949510424516014	(0.00021544346900318823	3.6202183056904658	50.0	0))
(1.0262381305051171	(0.00046415888336127773	3.6202183056904658	1.1363636363636365	0))
(1.0293745920097925	(0.00046415888336127773	3.6202183056904658	1.274787535410765	0))
(1.0333638054838243	(0.00046415888336127773	3.6202183056904658	1.4516129032258065	0))
(1.038607885377037	(0.00046415888336127773	3.6202183056904658	1.6853932584269664	0))
(1.0458075065896468	(0.00046415888336127773	3.6202183056904658	2.008928571428571	0))
(1.0563026220609602	(0.00046415888336127773	3.6202183056904658	2.4861878453038675	0))
(1.0730101401262504	(0.00046415888336127773	3.6202183056904658	3.2608695652173916	0))
(1.1036751166529466	(0.00046415888336127773	3.6202183056904658	4.736842105263158	0))
(1.1774073127866562	(0.00046415888336127773	3.6202183056904658	8.653846153846153	0))
(1.5796462904325232	(0.00046415888336127773	3.6202183056904658	50.0	0))
(1.0179583716590141	(0.001	3.6202183056904658	1.1363636363636365	0))
(1.0201172846945314	(0.001	3.6202183056904658	1.274787535410765	0))
(1.0228673852507122	(0.001	3.6202183056904658	1.4516129032258065	0))
(1.0264898415692683	(0.001	3.6202183056904658	1.6853932584269664	0))
(1.031477392609258	(0.001	3.6202183056904658	2.008928571428571	0))
(1.038779218474857	(0.001	3.6202183056904658	2.4861878453038675	0))
(1.0504868772909703	(0.001	3.6202183056904658	3.2608695652173916	0))
(1.072277676755127	(0.001	3.6202183056904658	4.736842105263158	0))
(1.1266397370220875	(0.001	3.6202183056904658	8.653846153846153	0))
(1.4704292658306841	(0.001	3.6202183056904658	50.0	0))
(1.2973649333858337	(1e-06	7.806807486838919	1.1363636363636365	0))
(1.3223642996567189	(1e-06	7.806807486838919	1.274787535410765	0))
(1.3519568286001016	(1e-06	7.806807486838919	1.4516129032258065	0))
(1.3876829216744628	(1e-06	7.806807486838919	1.6853932584269664	0))
(1.4319923226011488	(1e-06	7.806807486838919	2.008928571428571	0))
(1.4890697989331092	(1e-06	7.806807486838919	2.4861878453038675	0))
(1.5665700644776912	(1e-06	7.806807486838919	3.2608695652173916	0))
(1.6786211625132632	(1e-06	7.806807486838919	4.736842105263158	0))
(1.8419964636343074	(1e-06	7.806807486838919	8.653846153846153	0))
(1.993311285031142	(1e-06	7.806807486838919	50.0	0))
(1.2222816074313134	(2.1544346900318822e-06	7.806807486838919	1.1363636363636365	0))
(1.243290339329686	(2.1544346900318822e-06	7.806807486838919	1.274787535410765	0))
(1.2685408857660043	(2.1544346900318822e-06	7.806807486838919	1.4516129032258065	0))
(1.299470010017933	(2.1544346900318822e-06	7.806807486838919	1.6853932584269664	0))
(1.3383171114712311	(2.1544346900318822e-06	7.806807486838919	2.008928571428571	0))
(1.3888900390684464	(2.1544346900318822e-06	7.806807486838919	2.4861878453038675	0))
(1.4585069896421432	(2.1544346900318822e-06	7.806807486838919	3.2608695652173916	0))
(1.5635309399195068	(2.1544346900318822e-06	7.806807486838919	4.736842105263158	0))
(1.743023486237605	(2.1544346900318822e-06	7.806807486838919	8.653846153846153	0))
(1.9858076074245081	(2.1544346900318822e-06	7.806807486838919	50.0	0))
(1.1613606908769485	(4.641588833612782e-06	7.806807486838919	1.1363636363636365	0))
(1.1780510245790143	(4.641588833612782e-06	7.806807486838919	1.274787535410765	0))
(1.198480503319206	(4.641588833612782e-06	7.806807486838919	1.4516129032258065	0))
(1.224026097147597	(4.641588833612782e-06	7.806807486838919	1.6853932584269664	0))
(1.2568351497066106	(4.641588833612782e-06	7.806807486838919	2.008928571428571	0))
(1.3004977369339765	(4.641588833612782e-06	7.806807486838919	2.4861878453038675	0))
(1.3617279615774747	(4.641588833612782e-06	7.806807486838919	3.2608695652173916	0))
(1.4557471455463642	(4.641588833612782e-06	7.806807486838919	4.736842105263158	0))
(1.6288729896335814	(4.641588833612782e-06	7.806807486838919	8.653846153846153	0))
(1.9703832164647883	(4.641588833612782e-06	7.806807486838919	50.0	0))
(1.1145613074483205	(1e-05	7.806807486838919	1.1363636363636365	0))
(1.12714988827407	(1e-05	7.806807486838919	1.274787535410765	0))
(1.1427937943069144	(1e-05	7.806807486838919	1.4516129032258065	0))
(1.162729775841133	(1e-05	7.806807486838919	1.6853932584269664	0))
(1.1889485787166771	(1e-05	7.806807486838919	2.008928571428571	0))
(1.2248673873799736	(1e-05	7.806807486838919	2.4861878453038675	0))
(1.276915234973291	(1e-05	7.806807486838919	3.2608695652173916	0))
(1.3592733174736216	(1e-05	7.806807486838919	4.736842105263158	0))
(1.515947559164353	(1e-05	7.806807486838919	8.653846153846153	0))
(1.9401897890084359	(1e-05	7.806807486838919	50.0	0))
(1.0801255418764668	(2.1544346900318823e-05	7.806807486838919	1.1363636363636365	0))
(1.0892698473484088	(2.1544346900318823e-05	7.806807486838919	1.274787535410765	0))
(1.1007516553241252	(2.1544346900318823e-05	7.806807486838919	1.4516129032258065	0))
(1.1155846490560828	(2.1544346900318823e-05	7.806807486838919	1.6853932584269664	0))
(1.135456128165432	(2.1544346900318823e-05	7.806807486838919	2.008928571428571	0))
(1.1633838745748128	(2.1544346900318823e-05	7.806807486838919	2.4861878453038675	0))
(1.2053147618236801	(2.1544346900318823e-05	7.806807486838919	3.2608695652173916	0))
(1.274784997475081	(2.1544346900318823e-05	7.806807486838919	4.736842105263158	0))
(1.4128744398461714	(2.1544346900318823e-05	7.806807486838919	8.653846153846153	0))
(1.8861627005554904	(2.1544346900318823e-05	7.806807486838919	50.0	0))
(1.055508875984734	(4.641588833612772e-05	7.806807486838919	1.1363636363636365	0))
(1.0619924382461674	(4.641588833612772e-05	7.806807486838919	1.274787535410765	0))
(1.0701862779637994	(4.641588833612772e-05	7.806807486838919	1.4516129032258065	0))
(1.080864646315015	(4.641588833612772e-05	7.806807486838919	1.6853932584269664	0))
(1.095346691726288	(4.641588833612772e-05	7.806807486838919	2.008928571428571	0))
(1.116070648312275	(4.641588833612772e-05	7.806807486838919	2.4861878453038675	0))
(1.1480711603910563	(4.641588833612772e-05	7.806807486838919	3.2608695652173916	0))
(1.2035558554979418	(4.641588833612772e-05	7.806807486838919	4.736842105263158	0))
(1.32144889816335	(4.641588833612772e-05	7.806807486838919	8.653846153846153	0))
(1.802441731891047	(4.641588833612772e-05	7.806807486838919	50.0	0))
(1.0382263206406483	(0.0001	7.806807486838919	1.1363636363636365	0))
(1.0427553114385981	(0.0001	7.806807486838919	1.274787535410765	0))
(1.048501802753654	(0.0001	7.806807486838919	1.4516129032258065	0))
(1.0560310912048618	(0.0001	7.806807486838919	1.6853932584269664	0))
(1.0663202031968297	(0.0001	7.806807486838919	2.008928571428571	0))
(1.081214063817853	(0.0001	7.806807486838919	2.4861878453038675	0))
(1.1046484244812813	(0.0001	7.806807486838919	3.2608695652173916	0))
(1.1467007274052725	(0.0001	7.806807486838919	4.736842105263158	0))
(1.2424499802654965	(0.0001	7.806807486838919	8.653846153846153	0))
(1.694811922220967	(0.0001	7.806807486838919	50.0	0))
(1.0262260859458108	(0.00021544346900318823	7.806807486838919	1.1363636363636365	0))
(1.0293611124184	(0.00021544346900318823	7.806807486838919	1.274787535410765	0))
(1.0333486026719443	(0.00021544346900318823	7.806807486838919	1.4516129032258065	0))
(1.038590323222538	(0.00021544346900318823	7.806807486838919	1.6853932584269664	0))
(1.0457867731080777	(0.00021544346900318823	7.806807486838919	2.008928571428571	0))
(1.0562772294847942	(0.00021544346900318823	7.806807486838919	2.4861878453038675	0))
(1.0729777847733308	(0.00021544346900318823	7.806807486838919	3.2608695652173916	0))
(1.1036303274177222	(0.00021544346900318823	7.806807486838919	4.736842105263158	0))
(1.1773369703166847	(0.00021544346900318823	7.806807486838919	8.653846153846153	0))
(1.5795079200064879	(0.00021544346900318823	7.806807486838919	50.0	0))
(1.017950106930687	(0.00046415888336127773	7.806807486838919	1.1363636363636365	0))
(1.0201080033120555	(0.00046415888336127773	7.806807486838919	1.274787535410765	0))
(1.022856873240875	(0.00046415888336127773	7.806807486838919	1.4516129032258065	0))
(1.0264776241378544	(0.00046415888336127773	7.806807486838919	1.6853932584269664	0))
(1.0314629684178773	(0.00046415888336127773	7.806807486838919	2.008928571428571	0))
(1.0387615595417214	(0.00046415888336127773	7.806807486838919	2.4861878453038675	0))
(1.05046403132718	(0.00046415888336127773	7.806807486838919	3.2608695652173916	0))
(1.0722455347929798	(0.00046415888336127773	7.806807486838919	4.736842105263158	0))
(1.1265863467379948	(0.00046415888336127773	7.806807486838919	8.653846153846153	0))
(1.47030289996787	(0.00046415888336127773	7.806807486838919	50.0	0))
(1.0122666886987315	(0.001	7.806807486838919	1.1363636363636365	0))
(1.0137468442954762	(0.001	7.806807486838919	1.274787535410765	0))
(1.0156340565028132	(0.001	7.806807486838919	1.4516129032258065	0))
(1.0181231191316058	(0.001	7.806807486838919	1.6853932584269664	0))
(1.0215562512029657	(0.001	7.806807486838919	2.008928571428571	0))
(1.026595886212568	(0.001	7.806807486838919	2.4861878453038675	0))
(1.0347120647189874	(0.001	7.806807486838919	3.2608695652173916	0))
(1.049948030036017	(0.001	7.806807486838919	4.736842105263158	0))
(1.088848394482123	(0.001	7.806807486838919	8.653846153846153	0))
(1.3721729263333686	(0.001	7.806807486838919	50.0	0))
(1.2221986900798714	(1e-06	16.83496352713465	1.1363636363636365	0))
(1.243202376038362	(1e-06	16.83496352713465	1.274787535410765	0))
(1.2684472160377371	(1e-06	16.83496352713465	1.4516129032258065	0))
(1.299370164864297	(1e-06	16.83496352713465	1.6853932584269664	0))
(1.338210358826179	(1e-06	16.83496352713465	2.008928571428571	0))
(1.3887753193132548	(1e-06	16.83496352713465	2.4861878453038675	0))
(1.4583822611227564	(1e-06	16.83496352713465	3.2608695652173916	0))
(1.5633938697952345	(1e-06	16.83496352713465	4.736842105263158	0))
(1.7428902417760654	(1e-06	16.83496352713465	8.653846153846153	0))
(1.9857947207910576	(1e-06	16.83496352713465	50.0	0))
(1.1612954188259494	(2.1544346900318822e-06	16.83496352713465	1.1363636363636365	0))
(1.1779804632795332	(2.1544346900318822e-06	16.83496352713465	1.274787535410765	0))
(1.1984039876945118	(2.1544346900318822e-06	16.83496352713465	1.4516129032258065	0))
(1.2239427399926603	(2.1544346900318822e-06	16.83496352713465	1.6853932584269664	0))
(1.2567440188121066	(2.1544346900318822e-06	16.83496352713465	2.008928571428571	0))
(1.3003977292050537	(2.1544346900318822e-06	16.83496352713465	2.4861878453038675	0))
(1.3616174730065849	(2.1544346900318822e-06	16.83496352713465	3.2608695652173916	0))
(1.4556227739559535	(2.1544346900318822e-06	16.83496352713465	4.736842105263158	0))
(1.6287321505474042	(2.1544346900318822e-06	16.83496352713465	8.653846153846153	0))
(1.9703571668463944	(2.1544346900318822e-06	16.83496352713465	50.0	0))
(1.114512375878748	(4.641588833612782e-06	16.83496352713465	1.1363636363636365	0))
(1.1270963520886954	(4.641588833612782e-06	16.83496352713465	1.274787535410765	0))
(1.1427347406003339	(4.641588833612782e-06	16.83496352713465	1.4516129032258065	0))
(1.1626640165818547	(4.641588833612782e-06	16.83496352713465	1.6853932584269664	0))
(1.1888748307503345	(4.641588833612782e-06	16.83496352713465	2.008928571428571	0))
(1.2247837796965475	(4.641588833612782e-06	16.83496352713465	2.4861878453038675	0))
(1.2768197992068169	(4.641588833612782e-06	16.83496352713465	3.2608695652173916	0))
(1.3591631411475615	(4.641588833612782e-06	16.83496352713465	4.736842105263158	0))
(1.5158154373207768	(4.641588833612782e-06	16.83496352713465	8.653846153846153	0))
(1.9401404043232997	(4.641588833612782e-06	16.83496352713465	50.0	0))
(1.080090158113935	(1e-05	16.83496352713465	1.1363636363636365	0))
(1.0892307702938524	(1e-05	16.83496352713465	1.274787535410765	0))
(1.1007080323270673	(1e-05	16.83496352713465	1.4516129032258065	0))
(1.1155354091756156	(1e-05	16.83496352713465	1.6853932584269664	0))
(1.135399627642808	(1e-05	16.83496352713465	2.008928571428571	0))
(1.1633179467468422	(1e-05	16.83496352713465	2.4861878453038675	0))
(1.205236326568121	(1e-05	16.83496352713465	3.2608695652173916	0))
(1.2746900058461077	(1e-05	16.83496352713465	4.736842105263158	0))
(1.412756134333798	(1e-05	16.83496352713465	8.653846153846153	0))
(1.886079213717078	(1e-05	16.83496352713465	50.0	0))
(1.0554839397009355	(2.1544346900318823e-05	16.83496352713465	1.1363636363636365	0))
(1.0619646038971815	(2.1544346900318823e-05	16.83496352713465	1.274787535410765	0))
(1.0701550135913636	(2.1544346900318823e-05	16.83496352713465	1.4516129032258065	0))
(1.0808289672801925	(2.1544346900318823e-05	16.83496352713465	1.6853932584269664	0))
(1.0953051990120704	(2.1544346900318823e-05	16.83496352713465	2.008928571428571	0))
(1.1160211533617268	(2.1544346900318823e-05	16.83496352713465	2.4861878453038675	0))
(1.1480102287473808	(2.1544346900318823e-05	16.83496352713465	3.2608695652173916	0))
(1.2034778828342625	(2.1544346900318823e-05	16.83496352713465	4.736842105263158	0))
(1.3213450367804311	(2.1544346900318823e-05	16.83496352713465	8.653846153846153	0))
(1.8023227152549088	(2.1544346900318823e-05	16.83496352713465	50.0	0))
(1.0382089175663316	(4.641588833612772e-05	16.83496352713465	1.1363636363636365	0))
(1.0427358323569742	(4.641588833612772e-05	16.83496352713465	1.274787535410765	0))
(1.0484798528873527	(4.641588833612772e-05	16.83496352713465	1.4516129032258065	0))
(1.0560058049873369	(4.641588833612772e-05	16.83496352713465	1.6853932584269664	0))
(1.0662906443231064	(4.641588833612772e-05	16.83496352713465	2.008928571428571	0))
(1.081178270870846	(4.641588833612772e-05	16.83496352713465	2.4861878453038675	0))
(1.1046032881608965	(4.641588833612772e-05	16.83496352713465	3.2608695652173916	0))
(1.146640296842261	(4.641588833612772e-05	16.83496352713465	4.736842105263158	0))
(1.2423620701025904	(4.641588833612772e-05	16.83496352713465	8.653846153846153	0))
(1.6946727546955649	(4.641588833612772e-05	16.83496352713465	50.0	0))
(1.0262140058701394	(0.0001	16.83496352713465	1.1363636363636365	0))
(1.0293476391917222	(0.0001	16.83496352713465	1.274787535410765	0))
(1.0333333100454722	(0.0001	16.83496352713465	1.4516129032258065	0))
(1.0385727089166263	(0.0001	16.83496352713465	1.6853932584269664	0))
(1.0457659169322167	(0.0001	16.83496352713465	2.008928571428571	0))
(1.0562519204702532	(0.0001	16.83496352713465	2.4861878453038675	0))
(1.0729453383230532	(0.0001	16.83496352713465	3.2608695652173916	0))
(1.1035855354385753	(0.0001	16.83496352713465	4.736842105263158	0))
(1.1772666705782042	(0.0001	16.83496352713465	8.653846153846153	0))
(1.5793695726695358	(0.0001	16.83496352713465	50.0	0))
(1.017941816391747	(0.00021544346900318823	16.83496352713465	1.1363636363636365	0))
(1.020098689260787	(0.00021544346900318823	16.83496352713465	1.274787535410765	0))
(1.0228463191169088	(0.00021544346900318823	16.83496352713465	1.4516129032258065	0))
(1.0264655240993952	(0.00021544346900318823	16.83496352713465	1.6853932584269664	0))
(1.031448537971167	(0.00021544346900318823	16.83496352713465	2.008928571428571	0))
(1.0387438760106373	(0.00021544346900318823	16.83496352713465	2.4861878453038675	0))
(1.0504412284180769	(0.00021544346900318823	16.83496352713465	3.2608695652173916	0))
(1.0722134224650357	(0.00021544346900318823	16.83496352713465	4.736842105263158	0))
(1.1265329747402835	(0.00021544346900318823	16.83496352713465	8.653846153846153	0))
(1.4701765152646662	(0.00021544346900318823	16.83496352713465	50.0	0))
(1.012261037479704	(0.00046415888336127773	16.83496352713465	1.1363636363636365	0))
(1.0137404624350592	(0.00046415888336127773	16.83496352713465	1.274787535410765	0))
(1.015626830126118	(0.00046415888336127773	16.83496352713465	1.4516129032258065	0))
(1.0181147094420913	(0.00046415888336127773	16.83496352713465	1.6853932584269664	0))
(1.021546321686734	(0.00046415888336127773	16.83496352713465	2.008928571428571	0))
(1.0265836799266153	(0.00046415888336127773	16.83496352713465	2.4861878453038675	0))
(1.0346961607839005	(0.00046415888336127773	16.83496352713465	3.2608695652173916	0))
(1.0499254463220684	(0.00046415888336127773	16.83496352713465	4.736842105263158	0))
(1.0888094821757355	(0.00046415888336127773	16.83496352713465	8.653846153846153	0))
(1.3720607091427397	(0.00046415888336127773	16.83496352713465	50.0	0))
(1.0083704866303216	(0.001	16.83496352713465	1.1363636363636365	0))
(1.0093828708214716	(0.001	16.83496352713465	1.274787535410765	0))
(1.010674556049525	(0.001	16.83496352713465	1.4516129032258065	0))
(1.0123796077970861	(0.001	16.83496352713465	1.6853932584269664	0))
(1.0147339858814572	(0.001	16.83496352713465	2.008928571428571	0))
(1.018195902322506	(0.001	16.83496352713465	2.4861878453038675	0))
(1.0237865862402202	(0.001	16.83496352713465	3.2608695652173916	0))
(1.034337189258396	(0.001	16.83496352713465	4.736842105263158	0))
(1.0616603931842163	(0.001	16.83496352713465	8.653846153846153	0))
(1.285818342219923	(0.001	16.83496352713465	50.0	0))
(1.1612301383793489	(1e-06	36.303700000000006	1.1363636363636365	0))
(1.1779100157199132	(1e-06	36.303700000000006	1.274787535410765	0))
(1.1983275031165588	(1e-06	36.303700000000006	1.4516129032258065	0))
(1.2238594567279726	(1e-06	36.303700000000006	1.6853932584269664	0))
(1.2566529003943931	(1e-06	36.303700000000006	2.008928571428571	0))
(1.3002977200681922	(1e-06	36.303700000000006	2.4861878453038675	0))
(1.3615068719626875	(1e-06	36.303700000000006	3.2608695652173916	0))
(1.4554983567511381	(1e-06	36.303700000000006	4.736842105263158	0))
(1.6285913206434555	(1e-06	36.303700000000006	8.653846153846153	0))
(1.970331093388142	(1e-06	36.303700000000006	50.0	0))
(1.114463504190041	(2.1544346900318822e-06	36.303700000000006	1.1363636363636365	0))
(1.1270427845698319	(2.1544346900318822e-06	36.303700000000006	1.274787535410765	0))
(1.142675643549854	(2.1544346900318822e-06	36.303700000000006	1.4516129032258065	0))
(1.1625982911871386	(2.1544346900318822e-06	36.303700000000006	1.6853932584269664	0))
(1.1888010739566754	(2.1544346900318822e-06	36.303700000000006	2.008928571428571	0))
(1.2247002632999429	(2.1544346900318822e-06	36.303700000000006	2.4861878453038675	0))
(1.2767243657036529	(2.1544346900318822e-06	36.303700000000006	3.2608695652173916	0))
(1.3590529716450146	(2.1544346900318822e-06	36.303700000000006	4.736842105263158	0))
(1.5156833210168905	(2.1544346900318822e-06	36.303700000000006	8.653846153846153	0))
(1.9400910061476662	(2.1544346900318822e-06	36.303700000000006	50.0	0))
(1.0800548409590576	(4.641588833612782e-06	36.303700000000006	1.1363636363636365	0))
(1.0891916793611063	(4.641588833612782e-06	36.303700000000006	1.274787535410765	0))
(1.1006644500495089	(4.641588833612782e-06	36.303700000000006	1.4516129032258065	0))
(1.1154861317702336	(4.641588833612782e-06	36.303700000000006	1.6853932584269664	0))
(1.1353430936372138	(4.641588833612782e-06	36.303700000000006	2.008928571428571	0))
(1.163252023930372	(4.641588833612782e-06	36.303700000000006	2.4861878453038675	0))
(1.205157924072238	(4.641588833612782e-06	36.303700000000006	3.2608695652173916	0))
(1.2745949884897432	(4.641588833612782e-06	36.303700000000006	4.736842105263158	0))
(1.4126377860184918	(4.641588833612782e-06	36.303700000000006	8.653846153846153	0))
(1.8859956693858757	(4.641588833612782e-06	36.303700000000006	50.0	0))
(1.055458901645757	(1e-05	36.303700000000006	1.1363636363636365	0))
(1.0619368539108023	(1e-05	36.303700000000006	1.274787535410765	0))
(1.0701237406917259	(1e-05	36.303700000000006	1.4516129032258065	0))
(1.0807933120874076	(1e-05	36.303700000000006	1.6853932584269664	0))
(1.0952637259416727	(1e-05	36.303700000000006	2.008928571428571	0))
(1.115971657502234	(1e-05	36.303700000000006	2.4861878453038675	0))
(1.147949341138876	(1e-05	36.303700000000006	3.2608695652173916	0))
(1.2033999572885345	(1e-05	36.303700000000006	4.736842105263158	0))
(1.3212411481444102	(1e-05	36.303700000000006	8.653846153846153	0))
(1.8022036779611745	(1e-05	36.303700000000006	50.0	0))
(1.0381914527371272	(2.1544346900318823e-05	36.303700000000006	1.1363636363636365	0))
(1.042716448073515	(2.1544346900318823e-05	36.303700000000006	1.274787535410765	0))
(1.0484579094935444	(2.1544346900318823e-05	36.303700000000006	1.4516129032258065	0))
(1.055980660125934	(2.1544346900318823e-05	36.303700000000006	1.6853932584269664	0))
(1.0662610306045743	(2.1544346900318823e-05	36.303700000000006	2.008928571428571	0))
(1.0811424704256756	(2.1544346900318823e-05	36.303700000000006	2.4861878453038675	0))
(1.1045581634637889	(2.1544346900318823e-05	36.303700000000006	3.2608695652173916	0))
(1.146579833541013	(2.1544346900318823e-05	36.303700000000006	4.736842105263158	0))
(1.2422742237649351	(2.1544346900318823e-05	36.303700000000006	8.653846153846153	0))
(1.6945335656371654	(2.1544346900318823e-05	36.303700000000006	50.0	0))
(1.0262019446986872	(4.641588833612772e-05	36.303700000000006	1.1363636363636365	0))
(1.029334155312165	(4.641588833612772e-05	36.303700000000006	1.274787535410765	0))
(1.0333180365401213	(4.641588833612772e-05	36.303700000000006	1.4516129032258065	0))
(1.0385551288097992	(4.641588833612772e-05	36.303700000000006	1.6853932584269664	0))
(1.0457451681635241	(4.641588833612772e-05	36.303700000000006	2.008928571428571	0))
(1.056226600457682	(4.641588833612772e-05	36.303700000000006	2.4861878453038675	0))
(1.0729129239486919	(4.641588833612772e-05	36.303700000000006	3.2608695652173916	0))
(1.1035408454705653	(4.641588833612772e-05	36.303700000000006	4.736842105263158	0))
(1.1771963046307568	(4.641588833612772e-05	36.303700000000006	8.653846153846153	0))
(1.579231197172943	(4.641588833612772e-05	36.303700000000006	50.0	0))
(1.0179334891370293	(0.0001	36.303700000000006	1.1363636363636365	0))
(1.0200894015269526	(0.0001	36.303700000000006	1.274787535410765	0))
(1.0228357677181035	(0.0001	36.303700000000006	1.4516129032258065	0))
(1.0264533261507036	(0.0001	36.303700000000006	1.6853932584269664	0))
(1.0314341311246553	(0.0001	36.303700000000006	2.008928571428571	0))
(1.0387261896237399	(0.0001	36.303700000000006	2.4861878453038675	0))
(1.0504184178973086	(0.0001	36.303700000000006	3.2608695652173916	0))
(1.07218132824797	(0.0001	36.303700000000006	4.736842105263158	0))
(1.1264796674463633	(0.0001	36.303700000000006	8.653846153846153	0))
(1.4700501680927118	(0.0001	36.303700000000006	50.0	0))
(1.0122553024343457	(0.00021544346900318823	36.303700000000006	1.1363636363636365	0))
(1.013734062778322	(0.00021544346900318823	36.303700000000006	1.274787535410765	0))
(1.0156195889080686	(0.00021544346900318823	36.303700000000006	1.4516129032258065	0))
(1.0181063741645764	(0.00021544346900318823	36.303700000000006	1.6853932584269664	0))
(1.021536386511973	(0.00021544346900318823	36.303700000000006	2.008928571428571	0))
(1.02657145966743	(0.00021544346900318823	36.303700000000006	2.4861878453038675	0))
(1.034680301006877	(0.00021544346900318823	36.303700000000006	3.2608695652173916	0))
(1.0499028601181295	(0.00021544346900318823	36.303700000000006	4.736842105263158	0))
(1.0887705553892497	(0.00021544346900318823	36.303700000000006	8.653846153846153	0))
(1.3719484888687992	(0.00021544346900318823	36.303700000000006	50.0	0))
(1.008366571340674	(0.00046415888336127773	36.303700000000006	1.1363636363636365	0))
(1.009378506313325	(0.00046415888336127773	36.303700000000006	1.274787535410765	0))
(1.0106696053678355	(0.00046415888336127773	36.303700000000006	1.4516129032258065	0))
(1.0123738503415232	(0.00046415888336127773	36.303700000000006	1.6853932584269664	0))
(1.014727139630631	(0.00046415888336127773	36.303700000000006	2.008928571428571	0))
(1.0181875636167876	(0.00046415888336127773	36.303700000000006	2.4861878453038675	0))
(1.0237756043660915	(0.00046415888336127773	36.303700000000006	3.2608695652173916	0))
(1.0343214782821903	(0.00046415888336127773	36.303700000000006	4.736842105263158	0))
(1.0616327223947926	(0.00046415888336127773	36.303700000000006	8.653846153846153	0))
(1.285721124353846	(0.00046415888336127773	36.303700000000006	50.0	0))
(1.0057079054006839	(0.001	36.303700000000006	1.1363636363636365	0))
(1.0063994130912632	(0.001	36.303700000000006	1.274787535410765	0))
(1.0072820085810883	(0.001	36.303700000000006	1.4516129032258065	0))
(1.0084476569835374	(0.001	36.303700000000006	1.6853932584269664	0))
(1.010058392186267	(0.001	36.303700000000006	2.008928571428571	0))
(1.012429473860801	(0.001	36.303700000000006	2.4861878453038675	0))
(1.01626516299321	(0.001	36.303700000000006	3.2608695652173916	0))
(1.0235278282635245	(0.001	36.303700000000006	4.736842105263158	0))
(1.0425015509129028	(0.001	36.303700000000006	8.653846153846153	0))
(1.2125435129070774	(0.001	36.303700000000006	50.0	0))
