# Supplementary material for: Cooperative stability renders protein complex formation more robust and controllable
Source: Sci Rep. 2022 Jun 21;12:10490. doi: 10.1038/s41598-022-14362-z (PMC9213465; doi:10.1038/s41598-022-14362-z)
Supplement: Supplementary file 10 — Supplementary Information 10. [file 41598_2022_14362_MOESM10_ESM.zip › mathematical_modeling_of_complex_formation/data/c_wo_ratio_2_n.txt]

(2.29519993017041	(1e-06	0.036	0	1000.0))
(2.200628730105438	(1e-06	0.036	0	464.15888336127773))
(2.0390441930777055	(1e-06	0.036	0	215.44346900318823))
(1.8008420989411262	(1e-06	0.036	0	100.0))
(1.5051405420260293	(1e-06	0.036	0	46.41588833612777))
(1.1936420078612464	(1e-06	0.036	0	21.544346900318832))
(0.9064532814961751	(1e-06	0.036	0	10.0))
(0.6662119759878392	(1e-06	0.036	0	4.641588833612778))
(0.4782799588810815	(1e-06	0.036	0	2.154434690031884))
(0.3377661263552127	(1e-06	0.036	0	1.0))
(4.569618443002202	(2.1544346900318822e-06	0.036	0	1000.0))
(4.405192307893387	(2.1544346900318822e-06	0.036	0	464.15888336127773))
(4.1161356483161295	(2.1544346900318822e-06	0.036	0	215.44346900318823))
(3.674734384417986	(2.1544346900318822e-06	0.036	0	100.0))
(3.1068782803919626	(2.1544346900318822e-06	0.036	0	46.41588833612777))
(2.48998814947191	(2.1544346900318822e-06	0.036	0	21.544346900318832))
(1.9074182674298703	(2.1544346900318822e-06	0.036	0	10.0))
(1.4113419875385886	(2.1544346900318822e-06	0.036	0	4.641588833612778))
(1.0182768452043427	(2.1544346900318822e-06	0.036	0	2.154434690031884))
(0.7217063807837447	(2.1544346900318822e-06	0.036	0	1.0))
(8.535560639781503	(4.641588833612782e-06	0.036	0	1000.0))
(8.297609190277026	(4.641588833612782e-06	0.036	0	464.15888336127773))
(7.857291994337358	(4.641588833612782e-06	0.036	0	215.44346900318823))
(7.141151087899043	(4.641588833612782e-06	0.036	0	100.0))
(6.159068085216591	(4.641588833612782e-06	0.036	0	46.41588833612777))
(5.0310887018509485	(4.641588833612782e-06	0.036	0	21.544346900318832))
(3.917575973972122	(4.641588833612782e-06	0.036	0	10.0))
(2.9368784928564917	(4.641588833612782e-06	0.036	0	4.641588833612778))
(2.140170294581969	(4.641588833612782e-06	0.036	0	2.154434690031884))
(1.5280295565124926	(4.641588833612782e-06	0.036	0	1.0))
(14.571210848455726	(1e-05	0.036	0	1000.0))
(14.318050259517165	(1e-05	0.036	0	464.15888336127773))
(13.801586773490165	(1e-05	0.036	0	215.44346900318823))
(12.862007617814264	(1e-05	0.036	0	100.0))
(11.42678378277275	(1e-05	0.036	0	46.41588833612777))
(9.619701249593646	(1e-05	0.036	0	21.544346900318832))
(7.699415686107053	(1e-05	0.036	0	10.0))
(5.907679198344835	(1e-05	0.036	0	4.641588833612778))
(4.385729451735893	(1e-05	0.036	0	2.154434690031884))
(3.176136514626732	(1e-05	0.036	0	1.0))
(22.359104430628587	(2.1544346900318823e-05	0.036	0	1000.0))
(22.226176518969286	(2.1544346900318823e-05	0.036	0	464.15888336127773))
(21.85384361171159	(2.1544346900318823e-05	0.036	0	215.44346900318823))
(20.973555572669156	(2.1544346900318823e-05	0.036	0	100.0))
(19.333559344889046	(2.1544346900318823e-05	0.036	0	46.41588833612777))
(16.942526639948728	(2.1544346900318823e-05	0.036	0	21.544346900318832))
(14.104734432281486	(2.1544346900318823e-05	0.036	0	10.0))
(11.21702299700213	(2.1544346900318823e-05	0.036	0	4.641588833612778))
(8.58691012343204	(2.1544346900318823e-05	0.036	0	2.154434690031884))
(6.376187706235697	(2.1544346900318823e-05	0.036	0	1.0))
(30.774256492230702	(4.641588833612772e-05	0.036	0	1000.0))
(30.928890059233378	(4.641588833612772e-05	0.036	0	464.15888336127773))
(31.005662121051685	(4.641588833612772e-05	0.036	0	215.44346900318823))
(30.657653170691002	(4.641588833612772e-05	0.036	0	100.0))
(29.38985254496396	(4.641588833612772e-05	0.036	0	46.41588833612777))
(26.93851300242746	(4.641588833612772e-05	0.036	0	21.544346900318832))
(23.50577003613119	(4.641588833612772e-05	0.036	0	10.0))
(19.5773969835082	(4.641588833612772e-05	0.036	0	4.641588833612778))
(15.646283009339584	(4.641588833612772e-05	0.036	0	2.154434690031884))
(12.069195960113953	(4.641588833612772e-05	0.036	0	1.0))
(38.36223523350665	(0.0001	0.036	0	1000.0))
(38.92750203929871	(0.0001	0.036	0	464.15888336127773))
(39.70877115052939	(0.0001	0.036	0	215.44346900318823))
(40.363293380734596	(0.0001	0.036	0	100.0))
(40.16906326946769	(0.0001	0.036	0	46.41588833612777))
(38.47585346144734	(0.0001	0.036	0	21.544346900318832))
(35.21867357164686	(0.0001	0.036	0	10.0))
(30.835081839201106	(0.0001	0.036	0	4.641588833612778))
(25.913443009782366	(0.0001	0.036	0	2.154434690031884))
(20.98146093301238	(0.0001	0.036	0	1.0))
(44.081419209823544	(0.00021544346900318823	0.036	0	1000.0))
(45.07750389247478	(0.00021544346900318823	0.036	0	464.15888336127773))
(46.64866198952129	(0.00021544346900318823	0.036	0	215.44346900318823))
(48.56220851334649	(0.00021544346900318823	0.036	0	100.0))
(49.97571354846923	(0.00021544346900318823	0.036	0	46.41588833612777))
(49.81810314781175	(0.00021544346900318823	0.036	0	21.544346900318832))
(47.6302088515994	(0.00021544346900318823	0.036	0	10.0))
(43.69891490593076	(0.00021544346900318823	0.036	0	4.641588833612778))
(38.598416027821685	(0.00021544346900318823	0.036	0	2.154434690031884))
(32.90789774526674	(0.00021544346900318823	0.036	0	1.0))
(47.73820999707844	(0.00046415888336127773	0.036	0	1000.0))
(49.08350345381709	(0.00046415888336127773	0.036	0	464.15888336127773))
(51.33257578822514	(0.00046415888336127773	0.036	0	215.44346900318823))
(54.440198136675576	(0.00046415888336127773	0.036	0	100.0))
(57.618385053597855	(0.00046415888336127773	0.036	0	46.41588833612777))
(59.46157544313437	(0.00046415888336127773	0.036	0	21.544346900318832))
(59.006504527653256	(0.00046415888336127773	0.036	0	10.0))
(56.32562158198788	(0.00046415888336127773	0.036	0	4.641588833612778))
(51.95964863912385	(0.00046415888336127773	0.036	0	2.154434690031884))
(46.455032532939136	(0.00046415888336127773	0.036	0	1.0))
(49.7897646411004	(0.001	0.036	0	1000.0))
(51.36345353736122	(0.001	0.036	0	464.15888336127773))
(54.076439360717096	(0.001	0.036	0	215.44346900318823))
(58.07453936809279	(0.001	0.036	0	100.0))
(62.76783580173772	(0.001	0.036	0	46.41588833612777))
(66.64874219548608	(0.001	0.036	0	21.544346900318832))
(68.22155660562021	(0.001	0.036	0	10.0))
(67.21946794351551	(0.001	0.036	0	4.641588833612778))
(64.1893696681781	(0.001	0.036	0	2.154434690031884))
(59.677763966097864	(0.001	0.036	0	1.0))
(4.408506439947825	(1e-06	0.07763207790105872	0	1000.0))
(4.119092543953173	(1e-06	0.07763207790105872	0	464.15888336127773))
(3.6772068334062324	(1e-06	0.07763207790105872	0	215.44346900318823))
(3.1088162230992715	(1e-06	0.07763207790105872	0	100.0))
(2.491432558467944	(1e-06	0.07763207790105872	0	46.41588833612777))
(1.9084596765071273	(1e-06	0.07763207790105872	0	21.544346900318832))
(1.4120776659447059	(1e-06	0.07763207790105872	0	10.0))
(1.0187900448722715	(1e-06	0.07763207790105872	0	4.641588833612778))
(0.722061538339014	(1e-06	0.07763207790105872	0	2.154434690031884))
(0.5054520873062153	(1e-06	0.07763207790105872	0	1.0))
(8.303205280695131	(2.1544346900318822e-06	0.07763207790105872	0	1000.0))
(7.862421685323024	(2.1544346900318822e-06	0.07763207790105872	0	464.15888336127773))
(7.145585255797416	(2.1544346900318822e-06	0.07763207790105872	0	215.44346900318823))
(6.1626656684151255	(2.1544346900318822e-06	0.07763207790105872	0	100.0))
(5.033857722102011	(2.1544346900318822e-06	0.07763207790105872	0	46.41588833612777))
(3.91962899231958	(2.1544346900318822e-06	0.07763207790105872	0	21.544346900318832))
(2.938362643025832	(2.1544346900318822e-06	0.07763207790105872	0	10.0))
(2.1412245450518665	(2.1544346900318822e-06	0.07763207790105872	0	4.641588833612778))
(1.5287692594142488	(2.1544346900318822e-06	0.07763207790105872	0	2.154434690031884))
(1.0758280241082139	(2.1544346900318822e-06	0.07763207790105872	0	1.0))
(14.326226063301927	(4.641588833612782e-06	0.07763207790105872	0	1000.0))
(13.809356560657694	(4.641588833612782e-06	0.07763207790105872	0	464.15888336127773))
(12.869034160222844	(4.641588833612782e-06	0.07763207790105872	0	215.44346900318823))
(11.432768287607484	(4.641588833612782e-06	0.07763207790105872	0	100.0))
(9.624532233285155	(4.641588833612782e-06	0.07763207790105872	0	46.41588833612777))
(7.7031597091815325	(4.641588833612782e-06	0.07763207790105872	0	21.544346900318832))
(5.9104935721168195	(4.641588833612782e-06	0.07763207790105872	0	10.0))
(4.387795011455293	(4.641588833612782e-06	0.07763207790105872	0	4.641588833612778))
(3.1776238724081396	(4.641588833612782e-06	0.07763207790105872	0	2.154434690031884))
(2.2598643162316514	(4.641588833612782e-06	0.07763207790105872	0	1.0))
(22.23630572519655	(1e-05	0.07763207790105872	0	1000.0))
(21.863894080564915	(1e-05	0.07763207790105872	0	464.15888336127773))
(20.983142165086917	(1e-05	0.07763207790105872	0	215.44346900318823))
(19.342205080641072	(1e-05	0.07763207790105872	0	100.0))
(16.949921512261128	(1e-05	0.07763207790105872	0	46.41588833612777))
(14.110806360447029	(1e-05	0.07763207790105872	0	21.544346900318832))
(11.221849311075243	(1e-05	0.07763207790105872	0	10.0))
(8.59063706526574	(1e-05	0.07763207790105872	0	4.641588833612778))
(6.378991011941302	(1e-05	0.07763207790105872	0	2.154434690031884))
(4.626149164358348	(1e-05	0.07763207790105872	0	1.0))
(30.939528570136698	(2.1544346900318823e-05	0.07763207790105872	0	1000.0))
(31.01677357441604	(2.1544346900318823e-05	0.07763207790105872	0	464.15888336127773))
(30.668903700055555	(2.1544346900318823e-05	0.07763207790105872	0	215.44346900318823))
(29.40061889746791	(2.1544346900318823e-05	0.07763207790105872	0	100.0))
(26.948270914388832	(2.1544346900318823e-05	0.07763207790105872	0	46.41588833612777))
(23.51428222124804	(2.1544346900318823e-05	0.07763207790105872	0	21.544346900318832))
(19.584612100431052	(2.1544346900318823e-05	0.07763207790105872	0	10.0))
(15.652230539946716	(2.1544346900318823e-05	0.07763207790105872	0	4.641588833612778))
(12.073955620294791	(2.1544346900318823e-05	0.07763207790105872	0	2.154434690031884))
(9.041755523659049	(2.1544346900318823e-05	0.07763207790105872	0	1.0))
(38.937104810933725	(4.641588833612772e-05	0.07763207790105872	0	1000.0))
(39.71946715298985	(4.641588833612772e-05	0.07763207790105872	0	464.15888336127773))
(40.374885223526526	(4.641588833612772e-05	0.07763207790105872	0	215.44346900318823))
(40.18083371132532	(4.641588833612772e-05	0.07763207790105872	0	100.0))
(38.48706296180561	(4.641588833612772e-05	0.07763207790105872	0	46.41588833612777))
(35.228958276084384	(4.641588833612772e-05	0.07763207790105872	0	21.544346900318832))
(30.844329393303106	(4.641588833612772e-05	0.07763207790105872	0	10.0))
(25.921598151218493	(4.641588833612772e-05	0.07763207790105872	0	4.641588833612778))
(20.988472987228597	(4.641588833612772e-05	0.07763207790105872	0	2.154434690031884))
(16.434314894521325	(4.641588833612772e-05	0.07763207790105872	0	1.0))
(45.08520554785504	(0.0001	0.07763207790105872	0	1000.0))
(46.6579592437729	(0.0001	0.07763207790105872	0	464.15888336127773))
(48.573088063548134	(0.0001	0.07763207790105872	0	215.44346900318823))
(49.987428827613186	(0.0001	0.07763207790105872	0	100.0))
(49.829677551135525	(0.0001	0.07763207790105872	0	46.41588833612777))
(47.64115602028403	(0.0001	0.07763207790105872	0	21.544346900318832))
(43.70917051171765	(0.0001	0.07763207790105872	0	10.0))
(38.60798149783559	(0.0001	0.07763207790105872	0	4.641588833612778))
(32.91670161818136	(0.0001	0.07763207790105872	0	2.154434690031884))
(27.139650542208233	(0.0001	0.07763207790105872	0	1.0))
(49.08934331369527	(0.00021544346900318823	0.07763207790105872	0	1000.0))
(51.340300552873344	(0.00021544346900318823	0.07763207790105872	0	464.15888336127773))
(54.44996189808895	(0.00021544346900318823	0.07763207790105872	0	215.44346900318823))
(57.62948944097912	(0.00021544346900318823	0.07763207790105872	0	100.0))
(59.47280355474225	(0.00021544346900318823	0.07763207790105872	0	46.41588833612777))
(59.01716979413661	(0.00021544346900318823	0.07763207790105872	0	21.544346900318832))
(56.33574712196875	(0.00021544346900318823	0.07763207790105872	0	10.0))
(51.969418706665074	(0.00021544346900318823	0.07763207790105872	0	4.641588833612778))
(46.46451246210115	(0.00021544346900318823	0.07763207790105872	0	2.154434690031884))
(40.3052045328897	(0.00021544346900318823	0.07763207790105872	0	1.0))
(51.36797275871846	(0.00046415888336127773	0.07763207790105872	0	1000.0))
(54.08296298017603	(0.00046415888336127773	0.07763207790105872	0	464.15888336127773))
(58.083328232145895	(0.00046415888336127773	0.07763207790105872	0	215.44346900318823))
(62.77827543607143	(0.00046415888336127773	0.07763207790105872	0	100.0))
(66.65944276962486	(0.00046415888336127773	0.07763207790105872	0	46.41588833612777))
(68.2315109592651	(0.00046415888336127773	0.07763207790105872	0	21.544346900318832))
(67.22871926125138	(0.00046415888336127773	0.07763207790105872	0	10.0))
(64.19833118068362	(0.00046415888336127773	0.07763207790105872	0	4.641588833612778))
(59.686722466583	(0.00046415888336127773	0.07763207790105872	0	2.154434690031884))
(54.10160419434062	(0.00046415888336127773	0.07763207790105872	0	1.0))
(52.549792024924734	(0.001	0.07763207790105872	0	1000.0))
(55.533151930605875	(0.001	0.07763207790105872	0	464.15888336127773))
(60.08169677974762	(0.001	0.07763207790105872	0	215.44346900318823))
(65.82656401258785	(0.001	0.07763207790105872	0	100.0))
(71.39487554380418	(0.001	0.07763207790105872	0	46.41588833612777))
(74.94182602021414	(0.001	0.07763207790105872	0	21.544346900318832))
(75.69858565203975	(0.001	0.07763207790105872	0	10.0))
(74.18161456149693	(0.001	0.07763207790105872	0	4.641588833612778))
(71.03687008039215	(0.001	0.07763207790105872	0	2.154434690031884))
(66.64906784203937	(0.001	0.07763207790105872	0	1.0))
(7.867553725224033	(1e-06	0.16740943108989023	0	1000.0))
(7.150021302949722	(1e-06	0.16740943108989023	0	464.15888336127773))
(6.166264753285187	(1e-06	0.16740943108989023	0	215.44346900318823))
(5.036627807403402	(1e-06	0.16740943108989023	0	100.0))
(3.9216828912772885	(1e-06	0.16740943108989023	0	46.41588833612777))
(2.9398473883633605	(1e-06	0.16740943108989023	0	21.544346900318832))
(2.142279248613593	(1e-06	0.16740943108989023	0	10.0))
(1.5295092796843723	(1e-06	0.16740943108989023	0	4.641588833612778))
(1.0763427197653188	(1e-06	0.16740943108989023	0	2.154434690031884))
(0.749830966343502	(1e-06	0.16740943108989023	0	1.0))
(13.817128775632739	(2.1544346900318822e-06	0.16740943108989023	0	1000.0))
(12.876062899220415	(2.1544346900318822e-06	0.16740943108989023	0	464.15888336127773))
(11.438754664603682	(2.1544346900318822e-06	0.16740943108989023	0	215.44346900318823))
(9.629364627070853	(2.1544346900318822e-06	0.16740943108989023	0	100.0))
(7.7069050089248154	(2.1544346900318822e-06	0.16740943108989023	0	46.41588833612777))
(5.913309011953932	(2.1544346900318822e-06	0.16740943108989023	0	21.544346900318832))
(4.389861350333738	(2.1544346900318822e-06	0.16740943108989023	0	10.0))
(3.1791117780947813	(2.1544346900318822e-06	0.16740943108989023	0	4.641588833612778))
(2.2609198107954316	(2.1544346900318822e-06	0.16740943108989023	0	2.154434690031884))
(1.5871307179221885	(2.1544346900318822e-06	0.16740943108989023	0	1.0))
(21.873945997605375	(4.641588833612782e-06	0.16740943108989023	0	1000.0))
(20.992730879811475	(4.641588833612782e-06	0.16740943108989023	0	464.15888336127773))
(19.35085222932411	(4.641588833612782e-06	0.16740943108989023	0	215.44346900318823))
(16.95731768884762	(4.641588833612782e-06	0.16740943108989023	0	100.0))
(14.11687996997047	(4.641588833612782e-06	0.16740943108989023	0	46.41588833612777))
(11.226676826662937	(4.641588833612782e-06	0.16740943108989023	0	21.544346900318832))
(8.594365219224075	(4.641588833612782e-06	0.16740943108989023	0	10.0))
(6.381795449611545	(4.641588833612782e-06	0.16740943108989023	0	4.641588833612778))
(4.628210243910721	(4.641588833612782e-06	0.16740943108989023	0	2.154434690031884))
(3.297176348095893	(4.641588833612782e-06	0.16740943108989023	0	1.0))
(31.027885866443373	(1e-05	0.16740943108989023	0	1000.0))
(30.680154516286567	(1e-05	0.16740943108989023	0	464.15888336127773))
(29.411386300410243	(1e-05	0.16740943108989023	0	215.44346900318823))
(26.95803002669102	(1e-05	0.16740943108989023	0	100.0))
(23.522795364276433	(1e-05	0.16740943108989023	0	46.41588833612777))
(19.59182849009587	(1e-05	0.16740943108989023	0	21.544346900318832))
(15.658179363890667	(1e-05	0.16740943108989023	0	10.0))
(12.078716525155636	(1e-05	0.16740943108989023	0	4.641588833612778))
(9.045453104073406	(1e-05	0.16740943108989023	0	2.154434690031884))
(6.612720433631994	(1e-05	0.16740943108989023	0	1.0))
(39.73016357389725	(2.1544346900318823e-05	0.16740943108989023	0	1000.0))
(40.38647690214858	(2.1544346900318823e-05	0.16740943108989023	0	464.15888336127773))
(40.19260471981263	(2.1544346900318823e-05	0.16740943108989023	0	215.44346900318823))
(38.49827310025224	(2.1544346900318823e-05	0.16740943108989023	0	100.0))
(35.23924280068852	(2.1544346900318823e-05	0.16740943108989023	0	46.41588833612777))
(30.853577334776084	(2.1544346900318823e-05	0.16740943108989023	0	21.544346900318832))
(25.92975407104295	(2.1544346900318823e-05	0.16740943108989023	0	10.0))
(20.99548600254076	(2.1544346900318823e-05	0.16740943108989023	0	4.641588833612778))
(16.440162374034596	(2.1544346900318823e-05	0.16740943108989023	0	2.154434690031884))
(12.498071267411664	(2.1544346900318823e-05	0.16740943108989023	0	1.0))
(46.6672568818064	(4.641588833612772e-05	0.16740943108989023	0	1000.0))
(48.5839679720311	(4.641588833612772e-05	0.16740943108989023	0	464.15888336127773))
(49.999143734792995	(4.641588833612772e-05	0.16740943108989023	0	215.44346900318823))
(49.84125086918137	(4.641588833612772e-05	0.16740943108989023	0	100.0))
(47.652102229032835	(4.641588833612772e-05	0.16740943108989023	0	46.41588833612777))
(43.71942613408089	(4.641588833612772e-05	0.16740943108989023	0	21.544346900318832))
(38.61754743408871	(4.641588833612772e-05	0.16740943108989023	0	10.0))
(32.92550596914918	(4.641588833612772e-05	0.16740943108989023	0	4.641588833612778))
(27.147563511314004	(4.641588833612772e-05	0.16740943108989023	0	2.154434690031884))
(21.684818391717016	(4.641588833612772e-05	0.16740943108989023	0	1.0))
(51.348025614065705	(0.0001	0.16740943108989023	0	1000.0))
(54.45972715504725	(0.0001	0.16740943108989023	0	464.15888336127773))
(57.64059385253933	(0.0001	0.16740943108989023	0	215.44346900318823))
(59.48403058979951	(0.0001	0.16740943108989023	0	100.0))
(59.02783373340226	(0.0001	0.16740943108989023	0	46.41588833612777))
(56.345871545347826	(0.0001	0.16740943108989023	0	21.544346900318832))
(51.97918798221733	(0.0001	0.16740943108989023	0	10.0))
(46.473991907943315	(0.0001	0.16740943108989023	0	4.641588833612778))
(40.31431124067771	(0.0001	0.16740943108989023	0	2.154434690031884))
(33.93822904298304	(0.0001	0.16740943108989023	0	1.0))
(54.089488378366404	(0.00021544346900318823	0.16740943108989023	0	1000.0))
(58.09211919815519	(0.00021544346900318823	0.16740943108989023	0	464.15888336127773))
(62.788716576039484	(0.00021544346900318823	0.16740943108989023	0	215.44346900318823))
(66.67014246141449	(0.00021544346900318823	0.16740943108989023	0	100.0))
(68.24146361132134	(0.00021544346900318823	0.16740943108989023	0	46.41588833612777))
(67.23796873577079	(0.00021544346900318823	0.16740943108989023	0	21.544346900318832))
(64.20729112978175	(0.00021544346900318823	0.16740943108989023	0	10.0))
(59.69567986060653	(0.00021544346900318823	0.16740943108989023	0	4.641588833612778))
(54.110647573084734	(0.00021544346900318823	0.16740943108989023	0	2.154434690031884))
(47.80453078689689	(0.00021544346900318823	0.16740943108989023	0	1.0))
(55.538946830012726	(0.00046415888336127773	0.16740943108989023	0	1000.0))
(60.08984581314072	(0.00046415888336127773	0.16740943108989023	0	464.15888336127773))
(65.83652623008018	(0.00046415888336127773	0.16740943108989023	0	215.44346900318823))
(71.40518827696728	(0.00046415888336127773	0.16740943108989023	0	100.0))
(74.95111127107401	(0.00046415888336127773	0.16740943108989023	0	46.41588833612777))
(75.70674713471661	(0.00046415888336127773	0.16740943108989023	0	21.544346900318832))
(74.18926996923356	(0.00046415888336127773	0.16740943108989023	0	10.0))
(71.04453452409113	(0.00046415888336127773	0.16740943108989023	0	4.641588833612778))
(66.6570221622924	(0.00046415888336127773	0.16740943108989023	0	2.154434690031884))
(61.272791509318544	(0.00046415888336127773	0.16740943108989023	0	1.0))
(56.258540532303705	(0.001	0.16740943108989023	0	1000.0))
(61.105741723496756	(0.001	0.16740943108989023	0	464.15888336127773))
(67.46815141418384	(0.001	0.16740943108989023	0	215.44346900318823))
(74.19126695201936	(0.001	0.16740943108989023	0	100.0))
(79.38047012257772	(0.001	0.16740943108989023	0	46.41588833612777))
(81.76256014707559	(0.001	0.16740943108989023	0	21.544346900318832))
(81.65228356109188	(0.001	0.16740943108989023	0	10.0))
(79.85008307610492	(0.001	0.16740943108989023	0	4.641588833612778))
(76.8174130384534	(0.001	0.16740943108989023	0	2.154434690031884))
(72.7561106565566	(0.001	0.16740943108989023	0	1.0))
(12.883093745633234	(1e-06	0.3610094998817299	0	1000.0))
(11.44474284717718	(1e-06	0.3610094998817299	0	464.15888336127773))
(9.634198602896857	(1e-06	0.3610094998817299	0	215.44346900318823))
(7.71065160210877	(1e-06	0.3610094998817299	0	100.0))
(5.916125435402375	(1e-06	0.3610094998817299	0	46.41588833612777))
(4.391928523442507	(1e-06	0.3610094998817299	0	21.544346900318832))
(3.180600313263646	(1e-06	0.3610094998817299	0	10.0))
(2.261975734855679	(1e-06	0.3610094998817299	0	4.641588833612778))
(1.5878712721008517	(1e-06	0.3610094998817299	0	2.154434690031884))
(1.1044472226929467	(1e-06	0.3610094998817299	0	1.0))
(21.00232175452582	(2.1544346900318822e-06	0.3610094998817299	0	1000.0))
(19.359501194058943	(2.1544346900318822e-06	0.3610094998817299	0	464.15888336127773))
(16.964715645142746	(2.1544346900318822e-06	0.3610094998817299	0	215.44346900318823))
(14.122954781112954	(2.1544346900318822e-06	0.3610094998817299	0	100.0))
(11.23150573581081	(2.1544346900318822e-06	0.3610094998817299	0	46.41588833612777))
(8.598094571119994	(2.1544346900318822e-06	0.3610094998817299	0	21.544346900318832))
(6.384600814452004	(2.1544346900318822e-06	0.3610094998817299	0	10.0))
(4.630272201070302	(2.1544346900318822e-06	0.3610094998817299	0	4.641588833612778))
(3.298662730344157	(2.1544346900318822e-06	0.3610094998817299	0	2.154434690031884))
(2.319339950095198	(2.1544346900318822e-06	0.3610094998817299	0	1.0))
(30.69140667388743	(4.641588833612782e-06	0.3610094998817299	0	1000.0))
(29.42215466836694	(4.641588833612782e-06	0.3610094998817299	0	464.15888336127773))
(26.967789821371547	(4.641588833612782e-06	0.3610094998817299	0	215.44346900318823))
(23.531309861556643	(4.641588833612782e-06	0.3610094998817299	0	100.0))
(19.599046088070125	(4.641588833612782e-06	0.3610094998817299	0	46.41588833612777))
(15.664129558586282	(4.641588833612782e-06	0.3610094998817299	0	21.544346900318832))
(12.08347880531049	(4.641588833612782e-06	0.3610094998817299	0	10.0))
(9.049151866016595	(4.641588833612782e-06	0.3610094998817299	0	4.641588833612778))
(6.615513174028506	(4.641588833612782e-06	0.3610094998817299	0	2.154434690031884))
(4.745440023318135	(4.641588833612782e-06	0.3610094998817299	0	1.0))
(40.39806951779171	(1e-05	0.3610094998817299	0	1000.0))
(40.2043756065146	(1e-05	0.3610094998817299	0	464.15888336127773))
(38.50948284628027	(1e-05	0.3610094998817299	0	215.44346900318823))
(35.24952787290034	(1e-05	0.3610094998817299	0	100.0))
(30.862826007343063	(1e-05	0.3610094998817299	0	46.41588833612777))
(25.937910981930855	(1e-05	0.3610094998817299	0	21.544346900318832))
(21.00250055208733	(1e-05	0.3610094998817299	0	10.0))
(16.446011200488947	(1e-05	0.3610094998817299	0	4.641588833612778))
(12.502787596235128	(1e-05	0.3610094998817299	0	2.154434690031884))
(9.26688622107315	(1e-05	0.3610094998817299	0	1.0))
(48.594848321832366	(2.1544346900318823e-05	0.3610094998817299	0	1000.0))
(50.01085889761918	(2.1544346900318823e-05	0.3610094998817299	0	464.15888336127773))
(49.852824116892755	(2.1544346900318823e-05	0.3610094998817299	0	215.44346900318823))
(47.66304794152352	(2.1544346900318823e-05	0.3610094998817299	0	100.0))
(43.72968110070676	(2.1544346900318823e-05	0.3610094998817299	0	46.41588833612777))
(38.6271131093477	(2.1544346900318823e-05	0.3610094998817299	0	21.544346900318832))
(32.93431086963229	(2.1544346900318823e-05	0.3610094998817299	0	10.0))
(27.155477611561647	(2.1544346900318823e-05	0.3610094998817299	0	4.641588833612778))
(21.691711029430806	(2.1544346900318823e-05	0.3610094998817299	0	2.154434690031884))
(16.82288711683027	(2.1544346900318823e-05	0.3610094998817299	0	1.0))
(54.46949356575635	(4.641588833612772e-05	0.3610094998817299	0	1000.0))
(57.65169843854287	(4.641588833612772e-05	0.3610094998817299	0	464.15888336127773))
(59.49525692749689	(4.641588833612772e-05	0.3610094998817299	0	215.44346900318823))
(59.03849646613891	(4.641588833612772e-05	0.3610094998817299	0	100.0))
(56.355994125741574	(4.641588833612772e-05	0.3610094998817299	0	46.41588833612777))
(51.988956522286344	(4.641588833612772e-05	0.3610094998817299	0	21.544346900318832))
(46.483470950940976	(4.641588833612772e-05	0.3610094998817299	0	10.0))
(40.323418332762884	(4.641588833612772e-05	0.3610094998817299	0	4.641588833612778))
(33.94678269836932	(4.641588833612772e-05	0.3610094998817299	0	2.154434690031884))
(27.74077050440104	(4.641588833612772e-05	0.3610094998817299	0	1.0))
(58.10091090283892	(0.0001	0.3610094998817299	0	1000.0))
(62.799158070365	(0.0001	0.3610094998817299	0	464.15888336127773))
(66.68084136380052	(0.0001	0.3610094998817299	0	215.44346900318823))
(68.25141500007781	(0.0001	0.3610094998817299	0	100.0))
(67.24721635013711	(0.0001	0.3610094998817299	0	46.41588833612777))
(64.21624954566832	(0.0001	0.3610094998817299	0	21.544346900318832))
(59.704636290393076	(0.0001	0.3610094998817299	0	10.0))
(54.11969019340791	(0.0001	0.3610094998817299	0	4.641588833612778))
(47.81358390263898	(0.0001	0.3610094998817299	0	2.154434690031884))
(41.1336650593972	(0.0001	0.3610094998817299	0	1.0))
(60.09799630246137	(0.00021544346900318823	0.3610094998817299	0	1000.0))
(65.84648973087165	(0.00021544346900318823	0.3610094998817299	0	464.15888336127773))
(71.41550022680025	(0.00021544346900318823	0.3610094998817299	0	215.44346900318823))
(74.96039406949893	(0.00021544346900318823	0.3610094998817299	0	100.0))
(75.71490594537906	(0.00021544346900318823	0.3610094998817299	0	46.41588833612777))
(74.1969237695501	(0.00021544346900318823	0.3610094998817299	0	21.544346900318832))
(71.05219715529	(0.00021544346900318823	0.3610094998817299	0	10.0))
(66.66497534817793	(0.00021544346900318823	0.3610094998817299	0	4.641588833612778))
(61.28113164400186	(0.00021544346900318823	0.3610094998817299	0	2.154434690031884))
(55.12307708025895	(0.00021544346900318823	0.3610094998817299	0	1.0))
(61.11353537474075	(0.00046415888336127773	0.3610094998817299	0	1000.0))
(67.47783533984162	(0.00046415888336127773	0.3610094998817299	0	464.15888336127773))
(74.20138105624125	(0.00046415888336127773	0.3610094998817299	0	215.44346900318823))
(79.38935041410068	(0.00046415888336127773	0.3610094998817299	0	100.0))
(81.76979717520135	(0.00046415888336127773	0.3610094998817299	0	46.41588833612777))
(81.65861083395562	(0.00046415888336127773	0.3610094998817299	0	21.544346900318832))
(79.85622432175103	(0.00046415888336127773	0.3610094998817299	0	10.0))
(76.82380288808862	(0.00046415888336127773	0.3610094998817299	0	4.641588833612778))
(72.76298693517526	(0.00046415888336127773	0.3610094998817299	0	2.154434690031884))
(67.78767349392636	(0.00046415888336127773	0.3610094998817299	0	1.0))
(61.60705406239562	(0.001	0.3610094998817299	0	1000.0))
(68.29499694627536	(0.001	0.3610094998817299	0	464.15888336127773))
(75.69465415302021	(0.001	0.3610094998817299	0	215.44346900318823))
(82.04608430963279	(0.001	0.3610094998817299	0	100.0))
(85.79278508180536	(0.001	0.3610094998817299	0	46.41588833612777))
(86.87998230472587	(0.001	0.3610094998817299	0	21.544346900318832))
(86.19527410812246	(0.001	0.3610094998817299	0	10.0))
(84.3535391198153	(0.001	0.3610094998817299	0	4.641588833612778))
(81.59079336057817	(0.001	0.3610094998817299	0	2.154434690031884))
(77.97723971518144	(0.001	0.3610094998817299	0	1.0))
(19.36815201459297	(1e-06	0.7784977116066863	0	1000.0))
(16.972114950381254	(1e-06	0.7784977116066863	0	464.15888336127773))
(14.129031319045627	(1e-06	0.7784977116066863	0	215.44346900318823))
(11.236335999014123	(1e-06	0.7784977116066863	0	100.0))
(8.601825108413633	(1e-06	0.7784977116066863	0	46.41588833612777))
(6.387407182443443	(1e-06	0.7784977116066863	0	21.544346900318832))
(4.632334882531708	(1e-06	0.7784977116066863	0	10.0))
(3.300149746922581	(1e-06	0.7784977116066863	0	4.641588833612778))
(2.320395532674583	(1e-06	0.7784977116066863	0	2.154434690031884))
(1.6161018281827502	(1e-06	0.7784977116066863	0	1.0))
(29.43292406801905	(2.1544346900318822e-06	0.7784977116066863	0	1000.0))
(26.977550694107332	(2.1544346900318822e-06	0.7784977116066863	0	464.15888336127773))
(23.539825290328658	(2.1544346900318822e-06	0.7784977116066863	0	215.44346900318823))
(19.60626496439166	(2.1544346900318822e-06	0.7784977116066863	0	100.0))
(15.670081069317465	(2.1544346900318822e-06	0.7784977116066863	0	46.41588833612777))
(12.088242401489508	(2.1544346900318822e-06	0.7784977116066863	0	21.544346900318832))
(9.052851793941851	(2.1544346900318822e-06	0.7784977116066863	0	10.0))
(6.618306776494211	(2.1544346900318822e-06	0.7784977116066863	0	4.641588833612778))
(4.7474978398838905	(2.1544346900318822e-06	0.7784977116066863	0	2.154434690031884))
(3.3564532186541047	(2.1544346900318822e-06	0.7784977116066863	0	1.0))
(40.216146818351625	(4.641588833612782e-06	0.7784977116066863	0	1000.0))
(38.52069307114178	(4.641588833612782e-06	0.7784977116066863	0	464.15888336127773))
(35.259813399172266	(4.641588833612782e-06	0.7784977116066863	0	215.44346900318823))
(30.872075356392116	(4.641588833612782e-06	0.7784977116066863	0	100.0))
(25.946069151859913	(4.641588833612782e-06	0.7784977116066863	0	46.41588833612777))
(21.00951610552462	(4.641588833612782e-06	0.7784977116066863	0	21.544346900318832))
(16.451861311675785	(4.641588833612782e-06	0.7784977116066863	0	10.0))
(12.507505358529219	(4.641588833612782e-06	0.7784977116066863	0	4.641588833612778))
(9.270566969749842	(4.641588833612782e-06	0.7784977116066863	0	2.154434690031884))
(6.728358697857814	(4.641588833612782e-06	0.7784977116066863	0	1.0))
(50.02257310143203	(1e-05	0.7784977116066863	0	1000.0))
(49.8643957521281	(1e-05	0.7784977116066863	0	464.15888336127773))
(47.673992886507186	(1e-05	0.7784977116066863	0	215.44346900318823))
(43.739935816176775	(1e-05	0.7784977116066863	0	100.0))
(38.636679193311124	(1e-05	0.7784977116066863	0	46.41588833612777))
(32.94311636281414	(1e-05	0.7784977116066863	0	21.544346900318832))
(27.163392589762104	(1e-05	0.7784977116066863	0	10.0))
(21.69860492038066	(1e-05	0.7784977116066863	0	4.641588833612778))
(16.828680813371747	(1e-05	0.7784977116066863	0	2.154434690031884))
(12.707154004889723	(1e-05	0.7784977116066863	0	1.0))
(57.6628026009528	(2.1544346900318823e-05	0.7784977116066863	0	1000.0))
(59.50648161203126	(2.1544346900318823e-05	0.7784977116066863	0	464.15888336127773))
(59.04915744592092	(2.1544346900318823e-05	0.7784977116066863	0	215.44346900318823))
(56.36611608988065	(2.1544346900318823e-05	0.7784977116066863	0	100.0))
(51.99872408112298	(2.1544346900318823e-05	0.7784977116066863	0	46.41588833612777))
(46.4929497283479	(2.1544346900318823e-05	0.7784977116066863	0	21.544346900318832))
(40.33252550434862	(2.1544346900318823e-05	0.7784977116066863	0	10.0))
(33.9553368031845	(2.1544346900318823e-05	0.7784977116066863	0	4.641588833612778))
(27.748556542277786	(2.1544346900318823e-05	0.7784977116066863	0	2.154434690031884))
(22.02624771957819	(2.1544346900318823e-05	0.7784977116066863	0	1.0))
(62.809599597086084	(4.641588833612772e-05	0.7784977116066863	0	1000.0))
(66.69153870520887	(4.641588833612772e-05	0.7784977116066863	0	464.15888336127773))
(68.26136346448565	(4.641588833612772e-05	0.7784977116066863	0	215.44346900318823))
(67.25646200740456	(4.641588833612772e-05	0.7784977116066863	0	100.0))
(64.22520687876181	(4.641588833612772e-05	0.7784977116066863	0	46.41588833612777))
(59.7135912571921	(4.641588833612772e-05	0.7784977116066863	0	21.544346900318832))
(54.12873239904906	(4.641588833612772e-05	0.7784977116066863	0	10.0))
(47.82263684355113	(4.641588833612772e-05	0.7784977116066863	0	4.641588833612778))
(41.14253483115037	(4.641588833612772e-05	0.7784977116066863	0	2.154434690031884))
(34.435067755301986	(4.641588833612772e-05	0.7784977116066863	0	1.0))
(65.85645393091056	(0.0001	0.7784977116066863	0	1000.0))
(71.4258108073911	(0.0001	0.7784977116066863	0	464.15888336127773))
(74.96967469628414	(0.0001	0.7784977116066863	0	215.44346900318823))
(75.72306264231557	(0.0001	0.7784977116066863	0	100.0))
(74.20457530686676	(0.0001	0.7784977116066863	0	46.41588833612777))
(71.05985842760893	(0.0001	0.7784977116066863	0	21.544346900318832))
(66.6729269741682	(0.0001	0.7784977116066863	0	10.0))
(61.28947065073671	(0.0001	0.7784977116066863	0	4.641588833612778))
(55.13175298880161	(0.0001	0.7784977116066863	0	2.154434690031884))
(48.44821519750971	(0.0001	0.7784977116066863	0	1.0))
(67.48752142528808	(0.00021544346900318823	0.7784977116066863	0	1000.0))
(74.21149485025275	(0.00021544346900318823	0.7784977116066863	0	464.15888336127773))
(79.39822856128387	(0.00021544346900318823	0.7784977116066863	0	215.44346900318823))
(81.77703174488961	(0.00021544346900318823	0.7784977116066863	0	100.0))
(81.66493610043935	(0.00021544346900318823	0.7784977116066863	0	46.41588833612777))
(79.86236384221367	(0.00021544346900318823	0.7784977116066863	0	21.544346900318832))
(76.83019119003744	(0.00021544346900318823	0.7784977116066863	0	10.0))
(72.76986191146293	(0.00021544346900318823	0.7784977116066863	0	4.641588833612778))
(67.79513851108184	(0.00021544346900318823	0.7784977116066863	0	2.154434690031884))
(62.02016111152206	(0.00021544346900318823	0.7784977116066863	0	1.0))
(68.30453716608388	(0.00046415888336127773	0.7784977116066863	0	1000.0))
(75.7046858991078	(0.00046415888336127773	0.7784977116066863	0	464.15888336127773))
(82.05480761670162	(0.00046415888336127773	0.7784977116066863	0	215.44346900318823))
(85.79942464540892	(0.00046415888336127773	0.7784977116066863	0	100.0))
(86.88522961157315	(0.00046415888336127773	0.7784977116066863	0	46.41588833612777))
(86.20003863030561	(0.00046415888336127773	0.7784977116066863	0	21.544346900318832))
(84.3583763597611	(0.00046415888336127773	0.7784977116066863	0	10.0))
(81.59602140096396	(0.00046415888336127773	0.7784977116066863	0	4.641588833612778))
(77.98305432914279	(0.00046415888336127773	0.7784977116066863	0	2.154434690031884))
(73.54355479124202	(0.00046415888336127773	0.7784977116066863	0	1.0))
(68.69851207633899	(0.001	0.7784977116066863	0	1000.0))
(76.45466492010192	(0.001	0.7784977116066863	0	464.15888336127773))
(83.51338885331072	(0.001	0.7784977116066863	0	215.44346900318823))
(88.28176988193093	(0.001	0.7784977116066863	0	100.0))
(90.34931659796155	(0.001	0.7784977116066863	0	46.41588833612777))
(90.52742279897029	(0.001	0.7784977116066863	0	21.544346900318832))
(89.59595994057831	(0.001	0.7784977116066863	0	10.0))
(87.88185449643143	(0.001	0.7784977116066863	0	4.641588833612778))
(85.46905107282004	(0.001	0.7784977116066863	0	2.154434690031884))
(82.35228216813812	(0.001	0.7784977116066863	0	1.0))
(26.987312486485838	(1e-06	1.678788749812395	0	1000.0))
(23.54834193673904	(1e-06	1.678788749812395	0	464.15888336127773))
(19.61348503959569	(1e-06	1.678788749812395	0	215.44346900318823))
(15.67603397047359	(1e-06	1.678788749812395	0	100.0))
(12.093007317982114	(1e-06	1.678788749812395	0	46.41588833612777))
(9.056552942080925	(1e-06	1.678788749812395	0	21.544346900318832))
(6.621101495970411	(1e-06	1.678788749812395	0	10.0))
(4.749556463691003	(1e-06	1.678788749812395	0	4.641588833612778))
(3.357939038143292	(1e-06	1.678788749812395	0	2.154434690031884))
(2.348569592121534	(1e-06	1.678788749812395	0	1.0))
(38.53190283652373	(2.1544346900318822e-06	1.678788749812395	0	1000.0))
(35.270098820593844	(2.1544346900318822e-06	1.678788749812395	0	464.15888336127773))
(30.881325365613115	(2.1544346900318822e-06	1.678788749812395	0	215.44346900318823))
(25.954228015166375	(2.1544346900318822e-06	1.678788749812395	0	100.0))
(21.01653289914921	(2.1544346900318822e-06	1.678788749812395	0	46.41588833612777))
(16.4577127796315	(2.1544346900318822e-06	1.678788749812395	0	21.544346900318832))
(12.512224351664516	(2.1544346900318822e-06	1.678788749812395	0	10.0))
(9.274248839135378	(2.1544346900318822e-06	1.678788749812395	0	4.641588833612778))
(6.731145820192374	(2.1544346900318822e-06	1.678788749812395	0	2.154434690031884))
(4.803979272009178	(2.1544346900318822e-06	1.678788749812395	0	1.0))
(49.87596695904515	(4.641588833612782e-06	1.678788749812395	0	1000.0))
(47.68493719402216	(4.641588833612782e-06	1.678788749812395	0	464.15888336127773))
(43.75019022072459	(4.641588833612782e-06	1.678788749812395	0	215.44346900318823))
(38.64624539556856	(4.641588833612782e-06	1.678788749812395	0	100.0))
(32.95192232884686	(4.641588833612782e-06	1.678788749812395	0	46.41588833612777))
(27.171308554036994	(4.641588833612782e-06	1.678788749812395	0	21.544346900318832))
(21.705500006618838	(4.641588833612782e-06	1.678788749812395	0	10.0))
(16.834475697548694	(4.641588833612782e-06	1.678788749812395	0	4.641588833612778))
(12.711848491087563	(4.641588833612782e-06	1.678788749812395	0	2.154434690031884))
(9.377075546766152	(4.641588833612782e-06	1.678788749812395	0	1.0))
(59.51770540365086	(1e-05	1.678788749812395	0	1000.0))
(59.05981681734749	(1e-05	1.678788749812395	0	464.15888336127773))
(56.376236263018264	(1e-05	1.678788749812395	0	215.44346900318823))
(52.008491065949116	(1e-05	1.678788749812395	0	100.0))
(46.502428070136354	(1e-05	1.678788749812395	0	46.41588833612777))
(40.34163309477534	(1e-05	1.678788749812395	0	21.544346900318832))
(33.96389145531193	(1e-05	1.678788749812395	0	10.0))
(27.756343597895217	(1e-05	1.678788749812395	0	4.641588833612778))
(22.03308046633328	(1e-05	1.678788749812395	0	2.154434690031884))
(17.012286520097817	(1e-05	1.678788749812395	0	1.0))
(66.7022355423081	(2.1544346900318823e-05	1.678788749812395	0	1000.0))
(68.27131053907301	(2.1544346900318823e-05	1.678788749812395	0	464.15888336127773))
(67.26570614035427	(2.1544346900318823e-05	1.678788749812395	0	215.44346900318823))
(64.23416234726743	(2.1544346900318823e-05	1.678788749812395	0	100.0))
(59.72254560206387	(2.1544346900318823e-05	1.678788749812395	0	46.41588833612777))
(54.137773627511145	(2.1544346900318823e-05	1.678788749812395	0	21.544346900318832))
(47.83168970133075	(2.1544346900318823e-05	1.678788749812395	0	10.0))
(41.15140483275147	(2.1544346900318823e-05	1.678788749812395	0	4.641588833612778))
(34.44349660528387	(2.1544346900318823e-05	1.678788749812395	0	2.154434690031884))
(28.03200318363791	(2.1544346900318823e-05	1.678788749812395	0	1.0))
(71.43612042451723	(4.641588833612772e-05	1.678788749812395	0	1000.0))
(74.97895345663693	(4.641588833612772e-05	1.678788749812395	0	464.15888336127773))
(75.73121704344501	(4.641588833612772e-05	1.678788749812395	0	215.44346900318823))
(74.21222510708702	(4.641588833612772e-05	1.678788749812395	0	100.0))
(71.06751801550345	(4.641588833612772e-05	1.678788749812395	0	46.41588833612777))
(66.6808773812274	(4.641588833612772e-05	1.678788749812395	0	21.544346900318832))
(61.29780849231066	(4.641588833612772e-05	1.678788749812395	0	10.0))
(55.1404285572556	(4.641588833612772e-05	1.678788749812395	0	4.641588833612778))
(48.4570584412952	(4.641588833612772e-05	1.678788749812395	0	2.154434690031884))
(41.53157935429362	(4.641588833612772e-05	1.678788749812395	0	1.0))
(74.22160709823876	(0.0001	1.678788749812395	0	1000.0))
(79.4071042058867	(0.0001	1.678788749812395	0	464.15888336127773))
(81.7842637719925	(0.0001	1.678788749812395	0	215.44346900318823))
(81.67125907842635	(0.0001	1.678788749812395	0	100.0))
(79.86850163554023	(0.0001	1.678788749812395	0	46.41588833612777))
(76.83657807341397	(0.0001	1.678788749812395	0	21.544346900318832))
(72.77673585600441	(0.0001	1.678788749812395	0	10.0))
(67.80260232772252	(0.0001	1.678788749812395	0	4.641588833612778))
(62.02820314648271	(0.0001	1.678788749812395	0	2.154434690031884))
(55.60760592379268	(0.0001	1.678788749812395	0	1.0))
(75.71471800352366	(0.00021544346900318823	1.678788749812395	0	1000.0))
(82.06352835308711	(0.00021544346900318823	1.678788749812395	0	464.15888336127773))
(85.80606142165178	(0.00021544346900318823	1.678788749812395	0	215.44346900318823))
(86.89047450080257	(0.00021544346900318823	1.678788749812395	0	100.0))
(86.20480143662867	(0.00021544346900318823	1.678788749812395	0	46.41588833612777))
(84.36321185772769	(0.00021544346900318823	1.678788749812395	0	21.544346900318832))
(81.60124825504951	(0.00021544346900318823	1.678788749812395	0	10.0))
(77.98886767185768	(0.00021544346900318823	1.678788749812395	0	4.641588833612778))
(73.55006510930333	(0.00021544346900318823	1.678788749812395	0	2.154434690031884))
(68.31827324808705	(0.00021544346900318823	1.678788749812395	0	1.0))
(76.46466553220066	(0.00046415888336127773	1.678788749812395	0	1000.0))
(83.5220836376823	(0.00046415888336127773	1.678788749812395	0	464.15888336127773))
(88.2881208455852	(0.00046415888336127773	1.678788749812395	0	215.44346900318823))
(90.35382028389598	(0.00046415888336127773	1.678788749812395	0	100.0))
(90.53111628595299	(0.00046415888336127773	1.678788749812395	0	46.41588833612777))
(89.5995119028863	(0.00046415888336127773	1.678788749812395	0	21.544346900318832))
(87.88562664365405	(0.00046415888336127773	1.678788749812395	0	10.0))
(85.4732699882622	(0.00046415888336127773	1.678788749812395	0	4.641588833612778))
(82.35711084112705	(0.00046415888336127773	1.678788749812395	0	2.154434690031884))
(78.5077365720468	(0.00046415888336127773	1.678788749812395	0	1.0))
(76.82702401254026	(0.001	1.678788749812395	0	1000.0))
(84.2688297055305	(0.001	1.678788749812395	0	464.15888336127773))
(89.70528859521423	(0.001	1.678788749812395	0	215.44346900318823))
(92.53787144269714	(0.001	1.678788749812395	0	100.0))
(93.37368849601427	(0.001	1.678788749812395	0	46.41588833612777))
(93.08966649000007	(0.001	1.678788749812395	0	21.544346900318832))
(92.12993035049793	(0.001	1.678788749812395	0	10.0))
(90.62576895304841	(0.001	1.678788749812395	0	4.641588833612778))
(88.58260964700803	(0.001	1.678788749812395	0	2.154434690031884))
(85.95882203384289	(0.001	1.678788749812395	0	1.0))
(35.280384754000586	(1e-06	3.6202183056904658	0	1000.0))
(30.89057599655168	(1e-06	3.6202183056904658	0	464.15888336127773))
(25.962388034903828	(1e-06	3.6202183056904658	0	215.44346900318823))
(21.023550910500976	(1e-06	3.6202183056904658	0	100.0))
(16.463565611439595	(1e-06	3.6202183056904658	0	46.41588833612777))
(12.516944671879793	(1e-06	3.6202183056904658	0	21.544346900318832))
(9.27793191900491	(1e-06	3.6202183056904658	0	10.0))
(6.733933875210776	(1e-06	3.6202183056904658	0	4.641588833612778))
(4.806035842127099	(1e-06	3.6202183056904658	0	2.154434690031884))
(3.3858801689247873	(1e-06	3.6202183056904658	0	1.0))
(47.69588092074146	(2.1544346900318822e-06	3.6202183056904658	0	1000.0))
(43.760444476630845	(2.1544346900318822e-06	3.6202183056904658	0	464.15888336127773))
(38.655811402886556	(2.1544346900318822e-06	3.6202183056904658	0	215.44346900318823))
(32.96072909505052	(2.1544346900318822e-06	3.6202183056904658	0	100.0))
(27.179225579258752	(2.1544346900318822e-06	3.6202183056904658	0	46.41588833612777))
(21.71239634723422	(2.1544346900318822e-06	3.6202183056904658	0	21.544346900318832))
(16.84027192620405	(2.1544346900318822e-06	3.6202183056904658	0	10.0))
(12.71654432305222	(2.1544346900318822e-06	3.6202183056904658	0	4.641588833612778))
(9.380748625713803	(2.1544346900318822e-06	3.6202183056904658	0	2.154434690031884))
(6.785623497962328	(2.1544346900318822e-06	3.6202183056904658	0	1.0))
(59.07047452888047	(4.641588833612782e-06	3.6202183056904658	0	1000.0))
(56.38635539226081	(4.641588833612782e-06	3.6202183056904658	0	464.15888336127773))
(52.018257076723785	(4.641588833612782e-06	3.6202183056904658	0	215.44346900318823))
(46.51190613037588	(4.641588833612782e-06	3.6202183056904658	0	100.0))
(40.35074039129346	(4.641588833612782e-06	3.6202183056904658	0	46.41588833612777))
(33.97244679321015	(4.641588833612782e-06	3.6202183056904658	0	21.544346900318832))
(27.76413127913786	(4.641588833612782e-06	3.6202183056904658	0	10.0))
(22.03991444742539	(4.641588833612782e-06	3.6202183056904658	0	4.641588833612778))
(17.018054522459618	(4.641588833612782e-06	3.6202183056904658	0	2.154434690031884))
(12.810261578570476	(4.641588833612782e-06	3.6202183056904658	0	1.0))
(68.28125552569972	(1e-05	3.6202183056904658	0	1000.0))
(67.27494779611585	(1e-05	3.6202183056904658	0	464.15888336127773))
(64.24311629209252	(1e-05	3.6202183056904658	0	215.44346900318823))
(59.73149809456996	(1e-05	3.6202183056904658	0	100.0))
(54.146814357536655	(1e-05	3.6202183056904658	0	46.41588833612777))
(47.84074205494446	(1e-05	3.6202183056904658	0	21.544346900318832))
(41.16027497024831	(1e-05	3.6202183056904658	0	10.0))
(34.45192599568997	(1e-05	3.6202183056904658	0	4.641588833612778))
(28.039727599284387	(1e-05	3.6202183056904658	0	2.154434690031884))
(22.193567876956095	(1e-05	3.6202183056904658	0	1.0))
(74.98822952168162	(2.1544346900318823e-05	3.6202183056904658	0	1000.0))
(75.73936926748131	(2.1544346900318823e-05	3.6202183056904658	0	464.15888336127773))
(74.21987310344333	(2.1544346900318823e-05	3.6202183056904658	0	215.44346900318823))
(71.07517616254849	(2.1544346900318823e-05	3.6202183056904658	0	100.0))
(66.68882662711277	(2.1544346900318823e-05	3.6202183056904658	0	46.41588833612777))
(61.306145633772324	(2.1544346900318823e-05	3.6202183056904658	0	21.544346900318832))
(55.1491029954237	(2.1544346900318823e-05	3.6202183056904658	0	10.0))
(48.46590145525988	(2.1544346900318823e-05	3.6202183056904658	0	4.641588833612778))
(41.540334591100155	(2.1544346900318823e-05	3.6202183056904658	0	2.154434690031884))
(34.67648215569529	(2.1544346900318823e-05	3.6202183056904658	0	1.0))
(79.41597767839636	(4.641588833612772e-05	3.6202183056904658	0	1000.0))
(81.79149320810194	(4.641588833612772e-05	3.6202183056904658	0	464.15888336127773))
(81.6775801055202	(4.641588833612772e-05	3.6202183056904658	0	215.44346900318823))
(79.87463768317723	(4.641588833612772e-05	3.6202183056904658	0	100.0))
(76.84296343261	(4.641588833612772e-05	3.6202183056904658	0	46.41588833612777))
(72.78360833201798	(4.641588833612772e-05	3.6202183056904658	0	21.544346900318832))
(67.81006473203078	(4.641588833612772e-05	3.6202183056904658	0	10.0))
(62.03624430205621	(4.641588833612772e-05	3.6202183056904658	0	4.641588833612778))
(55.61610609424342	(4.641588833612772e-05	3.6202183056904658	0	2.154434690031884))
(48.757579374135204	(4.641588833612772e-05	3.6202183056904658	0	1.0))
(82.0722466256463	(0.0001	3.6202183056904658	0	1000.0))
(85.81269525289193	(0.0001	3.6202183056904658	0	464.15888336127773))
(86.89571744012228	(0.0001	3.6202183056904658	0	215.44346900318823))
(86.20956270745263	(0.0001	3.6202183056904658	0	100.0))
(84.36804614638233	(0.0001	3.6202183056904658	0	46.41588833612777))
(81.60647375968658	(0.0001	3.6202183056904658	0	21.544346900318832))
(77.99467972885435	(0.0001	3.6202183056904658	0	10.0))
(73.5565743783993	(0.0001	3.6202183056904658	0	4.641588833612778))
(68.32550840032991	(0.0001	3.6202183056904658	0	2.154434690031884))
(62.3744461751299	(0.0001	3.6202183056904658	0	1.0))
(83.53077588979453	(0.00021544346900318823	3.6202183056904658	0	1000.0))
(88.29446881908034	(0.00021544346900318823	3.6202183056904658	0	464.15888336127773))
(90.35832191864164	(0.00021544346900318823	3.6202183056904658	0	215.44346900318823))
(90.53480832407229	(0.00021544346900318823	3.6202183056904658	0	100.0))
(89.60306276384425	(0.00021544346900318823	3.6202183056904658	0	46.41588833612777))
(87.88939752852144	(0.00021544346900318823	3.6202183056904658	0	21.544346900318832))
(85.47748785015938	(0.00021544346900318823	3.6202183056904658	0	10.0))
(82.36193841142004	(0.00021544346900318823	3.6202183056904658	0	4.641588833612778))
(78.51328939330625	(0.00021544346900318823	3.6202183056904658	0	2.154434690031884))
(73.91050504618228	(0.00021544346900318823	3.6202183056904658	0	1.0))
(84.27753366714212	(0.00046415888336127773	3.6202183056904658	0	1000.0))
(89.7115466828243	(0.00046415888336127773	3.6202183056904658	0	464.15888336127773))
(92.54194540595552	(0.00046415888336127773	3.6202183056904658	0	215.44346900318823))
(93.37663353932238	(0.00046415888336127773	3.6202183056904658	0	100.0))
(93.09226419277599	(0.00046415888336127773	3.6202183056904658	0	46.41588833612777))
(92.13257869985824	(0.00046415888336127773	3.6202183056904658	0	21.544346900318832))
(90.62869536944287	(0.00046415888336127773	3.6202183056904658	0	10.0))
(88.58597979050403	(0.00046415888336127773	3.6202183056904658	0	4.641588833612778))
(85.96277351187797	(0.00046415888336127773	3.6202183056904658	0	2.154434690031884))
(82.70215380793786	(0.00046415888336127773	3.6202183056904658	0	1.0))
(84.64267079546943	(0.001	3.6202183056904658	0	1000.0))
(90.46336614936637	(0.001	3.6202183056904658	0	464.15888336127773))
(93.84089659954776	(0.001	3.6202183056904658	0	215.44346900318823))
(95.18372980954173	(0.001	3.6202183056904658	0	100.0))
(95.35265839151492	(0.001	3.6202183056904658	0	46.41588833612777))
(94.90081763982697	(0.001	3.6202183056904658	0	21.544346900318832))
(94.02261338011384	(0.001	3.6202183056904658	0	10.0))
(92.75177449746394	(0.001	3.6202183056904658	0	4.641588833612778))
(91.06021074165747	(0.001	3.6202183056904658	0	2.154434690031884))
(88.89276784009866	(0.001	3.6202183056904658	0	1.0))
(43.77069811031702	(1e-06	7.806807486838919	0	1000.0))
(38.66537778953597	(1e-06	7.806807486838919	0	464.15888336127773))
(32.96953636326804	(1e-06	7.806807486838919	0	215.44346900318823))
(27.187143313812257	(1e-06	7.806807486838919	0	100.0))
(21.71929373890582	(1e-06	7.806807486838919	0	46.41588833612777))
(16.846069472794266	(1e-06	7.806807486838919	0	21.544346900318832))
(12.721241326697255	(1e-06	7.806807486838919	0	10.0))
(9.384422876995028	(1e-06	7.806807486838919	0	4.641588833612778))
(6.78840881520659	(1e-06	7.806807486838919	0	2.154434690031884))
(4.833559636282636	(1e-06	7.806807486838919	0	1.0))
(56.396473440287544	(2.1544346900318822e-06	7.806807486838919	0	1000.0))
(52.02802203699356	(2.1544346900318822e-06	7.806807486838919	0	464.15888336127773))
(46.52138372497497	(2.1544346900318822e-06	7.806807486838919	0	215.44346900318823))
(40.359848244140615	(2.1544346900318822e-06	7.806807486838919	0	100.0))
(33.9810026357531	(2.1544346900318822e-06	7.806807486838919	0	46.41588833612777))
(27.771920086571754	(2.1544346900318822e-06	7.806807486838919	0	21.544346900318832))
(22.04674972383622	(2.1544346900318822e-06	7.806807486838919	0	10.0))
(17.023823800883385	(2.1544346900318822e-06	7.806807486838919	0	4.641588833612778))
(12.814946595938153	(2.1544346900318822e-06	7.806807486838919	0	2.154434690031884))
(9.432522127392575	(2.1544346900318822e-06	7.806807486838919	0	1.0))
(67.28418783070971	(4.641588833612782e-06	7.806807486838919	0	1000.0))
(64.25206855647663	(4.641588833612782e-06	7.806807486838919	0	464.15888336127773))
(59.74045002388995	(4.641588833612782e-06	7.806807486838919	0	215.44346900318823))
(54.1558541668714	(4.641588833612782e-06	7.806807486838919	0	100.0))
(47.84979425202571	(4.641588833612782e-06	7.806807486838919	0	46.41588833612777))
(41.169145264176166	(4.641588833612782e-06	7.806807486838919	0	21.544346900318832))
(34.46035606910562	(4.641588833612782e-06	7.806807486838919	0	10.0))
(28.0474532566381	(4.641588833612782e-06	7.806807486838919	0	4.641588833612778))
(22.20037279163649	(4.641588833612782e-06	7.806807486838919	0	2.154434690031884))
(17.10695261173879	(4.641588833612782e-06	7.806807486838919	0	1.0))
(75.74751888298215	(1e-05	7.806807486838919	0	1000.0))
(74.22751886740042	(1e-05	7.806807486838919	0	464.15888336127773))
(71.08283264132955	(1e-05	7.806807486838919	0	215.44346900318823))
(66.69677447302576	(1e-05	7.806807486838919	0	100.0))
(61.31448175031677	(1e-05	7.806807486838919	0	46.41588833612777))
(55.15777725396265	(1e-05	7.806807486838919	0	21.544346900318832))
(48.47474397399435	(1e-05	7.806807486838919	0	10.0))
(41.54908995805018	(1e-05	7.806807486838919	0	4.641588833612778))
(34.68485194798717	(1e-05	7.806807486838919	0	2.154434690031884))
(28.176203193159555	(1e-05	7.806807486838919	0	1.0))
(81.79872021412693	(2.1544346900318823e-05	7.806807486838919	0	1000.0))
(81.6838989745774	(2.1544346900318823e-05	7.806807486838919	0	464.15888336127773))
(79.88077207139168	(2.1544346900318823e-05	7.806807486838919	0	215.44346900318823))
(76.84934737085466	(2.1544346900318823e-05	7.806807486838919	0	100.0))
(72.7904794830593	(2.1544346900318823e-05	7.806807486838919	0	46.41588833612777))
(67.81752665625127	(2.1544346900318823e-05	7.806807486838919	0	21.544346900318832))
(62.04428500505593	(2.1544346900318823e-05	7.806807486838919	0	10.0))
(55.62460553228099	(2.1544346900318823e-05	7.806807486838919	0	4.641588833612778))
(48.7663227268611	(2.1544346900318823e-05	7.806807486838919	0	2.154434690031884))
(41.726306267749806	(2.1544346900318823e-05	7.806807486838919	0	1.0))
(85.81932633501111	(4.641588833612772e-05	7.806807486838919	0	1000.0))
(86.9009580514755	(4.641588833612772e-05	7.806807486838919	0	464.15888336127773))
(86.21432212877589	(4.641588833612772e-05	7.806807486838919	0	215.44346900318823))
(84.3728788525642	(4.641588833612772e-05	7.806807486838919	0	100.0))
(81.61169783379908	(4.641588833612772e-05	7.806807486838919	0	46.41588833612777))
(78.00049048751508	(4.641588833612772e-05	7.806807486838919	0	21.544346900318832))
(73.56308231574505	(4.641588833612772e-05	7.806807486838919	0	10.0))
(68.33274290094799	(4.641588833612772e-05	7.806807486838919	0	4.641588833612778))
(62.38234777206807	(4.641588833612772e-05	7.806807486838919	0	2.154434690031884))
(55.8415430593131	(4.641588833612772e-05	7.806807486838919	0	1.0))
(88.30081372327851	(0.0001	7.806807486838919	0	1000.0))
(90.36282110171652	(0.0001	7.806807486838919	0	464.15888336127773))
(90.53849870795462	(0.0001	7.806807486838919	0	215.44346900318823))
(89.60661223319707	(0.0001	7.806807486838919	0	100.0))
(87.89316720131063	(0.0001	7.806807486838919	0	46.41588833612777))
(85.48170451842486	(0.0001	7.806807486838919	0	21.544346900318832))
(82.36676479838556	(0.0001	7.806807486838919	0	10.0))
(78.5188411254997	(0.0001	7.806807486838919	0	4.641588833612778))
(73.9168456816891	(0.0001	7.806807486838919	0	2.154434690031884))
(68.5706446483384	(0.0001	7.806807486838919	0	1.0))
(89.71780165458868	(0.00021544346900318823	7.806807486838919	0	1000.0))
(92.54601691471981	(0.00021544346900318823	7.806807486838919	0	464.15888336127773))
(93.37957728742305	(0.00021544346900318823	7.806807486838919	0	215.44346900318823))
(93.09486097569916	(0.00021544346900318823	7.806807486838919	0	100.0))
(92.13522605570928	(0.00021544346900318823	7.806807486838919	0	46.41588833612777))
(90.63162096991263	(0.00021544346900318823	7.806807486838919	0	21.544346900318832))
(88.58934883709733	(0.00021544346900318823	7.806807486838919	0	10.0))
(85.96672396945961	(0.00021544346900318823	7.806807486838919	0	4.641588833612778))
(82.7068017763473	(0.00021544346900318823	7.806807486838919	0	2.154434690031884))
(78.75592378753508	(0.00021544346900318823	7.806807486838919	0	1.0))
(90.46961281554991	(0.00046415888336127773	7.806807486838919	0	1000.0))
(93.84477209466269	(0.00046415888336127773	7.806807486838919	0	464.15888336127773))
(95.18620354460849	(0.00046415888336127773	7.806807486838919	0	215.44346900318823))
(95.3545972122672	(0.00046415888336127773	7.806807486838919	0	100.0))
(94.90266644488044	(0.00046415888336127773	7.806807486838919	0	46.41588833612777))
(94.02459620174128	(0.00046415888336127773	7.806807486838919	0	21.544346900318832))
(92.75403949613795	(0.00046415888336127773	7.806807486838919	0	10.0))
(91.06288233185532	(0.00046415888336127773	7.806807486838919	0	4.641588833612778))
(88.89596355820541	(0.00046415888336127773	7.806807486838919	0	2.154434690031884))
(86.18571397911373	(0.00046415888336127773	7.806807486838919	0	1.0))
(90.84637130681523	(0.001	7.806807486838919	0	1000.0))
(94.56739847061702	(0.001	7.806807486838919	0	464.15888336127773))
(96.2933099117133	(0.001	7.806807486838919	0	215.44346900318823))
(96.78847464219135	(0.001	7.806807486838919	0	100.0))
(96.66971970479321	(0.001	7.806807486838919	0	46.41588833612777))
(96.19881368781019	(0.001	7.806807486838919	0	21.544346900318832))
(95.44328111821333	(0.001	7.806807486838919	0	10.0))
(94.39619926343484	(0.001	7.806807486838919	0	4.641588833612778))
(93.01875934760638	(0.001	7.806807486838919	0	2.154434690031884))
(91.25435976573672	(0.001	7.806807486838919	0	1.0))
(52.03778665095859	(1e-06	16.83496352713465	0	1000.0))
(46.53086124370704	(1e-06	16.83496352713465	0	464.15888336127773))
(40.368956058940384	(1e-06	16.83496352713465	0	215.44346900318823))
(33.989559064930376	(1e-06	16.83496352713465	0	100.0))
(27.779709703149823	(1e-06	16.83496352713465	0	46.41588833612777))
(22.053586122694824	(1e-06	16.83496352713465	0	21.544346900318832))
(17.029594243020277	(1e-06	16.83496352713465	0	10.0))
(12.819632938668857	(1e-06	16.83496352713465	0	4.641588833612778))
(9.43619266225198	(1e-06	16.83496352713465	0	2.154434690031884))
(6.815315456231671	(1e-06	16.83496352713465	0	1.0))
(64.26101940289308	(2.1544346900318822e-06	16.83496352713465	0	1000.0))
(59.7494004226651	(2.1544346900318822e-06	16.83496352713465	0	464.15888336127773))
(54.16489345776526	(2.1544346900318822e-06	16.83496352713465	0	215.44346900318823))
(47.85884617223382	(2.1544346900318822e-06	16.83496352713465	0	100.0))
(41.17801570724158	(2.1544346900318822e-06	16.83496352713465	0	46.41588833612777))
(34.46878669210595	(2.1544346900318822e-06	16.83496352713465	0	21.544346900318832))
(28.055179767118364	(2.1544346900318822e-06	16.83496352713465	0	10.0))
(22.207179240795316	(2.1544346900318822e-06	16.83496352713465	0	4.641588833612778))
(17.112709618084455	(2.1544346900318822e-06	16.83496352713465	0	2.154434690031884))
(12.86335034513823	(2.1544346900318822e-06	16.83496352713465	0	1.0))
(74.23516285726735	(4.641588833612782e-06	16.83496352713465	0	1000.0))
(71.09048757391786	(4.641588833612782e-06	16.83496352713465	0	464.15888336127773))
(66.70472108620382	(4.641588833612782e-06	16.83496352713465	0	215.44346900318823))
(61.32281693150776	(4.641588833612782e-06	16.83496352713465	0	100.0))
(55.166450862958186	(4.641588833612782e-06	16.83496352713465	0	46.41588833612777))
(48.48358659888468	(4.641588833612782e-06	16.83496352713465	0	21.544346900318832))
(41.557845477562914	(4.641588833612782e-06	16.83496352713465	0	10.0))
(34.69322228153697	(4.641588833612782e-06	16.83496352713465	0	4.641588833612778))
(28.18389957940623	(4.641588833612782e-06	16.83496352713465	0	2.154434690031884))
(22.278817310308487	(4.641588833612782e-06	16.83496352713465	0	1.0))
(81.69021570315542	(1e-05	16.83496352713465	0	1000.0))
(79.88690462662518	(1e-05	16.83496352713465	0	464.15888336127773))
(76.8557297107092	(1e-05	16.83496352713465	0	215.44346900318823))
(72.79734921959076	(1e-05	16.83496352713465	0	100.0))
(67.8249871113328	(1e-05	16.83496352713465	0	46.41588833612777))
(62.05232435245021	(1e-05	16.83496352713465	0	21.544346900318832))
(55.63310456307078	(1e-05	16.83496352713465	0	10.0))
(48.77506572349986	(1e-05	16.83496352713465	0	4.641588833612778))
(41.73500744566692	(1e-05	16.83496352713465	0	2.154434690031884))
(34.797813056939205	(1e-05	16.83496352713465	0	1.0))
(86.90619653838394	(2.1544346900318823e-05	16.83496352713465	0	1000.0))
(86.21908001367746	(2.1544346900318823e-05	16.83496352713465	0	464.15888336127773))
(84.3777101639404	(2.1544346900318823e-05	16.83496352713465	0	215.44346900318823))
(81.61692069465934	(2.1544346900318823e-05	16.83496352713465	0	100.0))
(78.00630016822907	(2.1544346900318823e-05	16.83496352713465	0	46.41588833612777))
(73.56958914630651	(2.1544346900318823e-05	16.83496352713465	0	21.544346900318832))
(68.33997626431243	(2.1544346900318823e-05	16.83496352713465	0	10.0))
(62.390248545546655	(2.1544346900318823e-05	16.83496352713465	0	4.641588833612778))
(55.84996007715031	(2.1544346900318823e-05	16.83496352713465	0	2.154434690031884))
(48.91065123169326	(2.1544346900318823e-05	16.83496352713465	0	1.0))
(90.36731818298773	(4.641588833612772e-05	16.83496352713465	0	1000.0))
(90.54218746468408	(4.641588833612772e-05	16.83496352713465	0	464.15888336127773))
(89.61016052322097	(4.641588833612772e-05	16.83496352713465	0	215.44346900318823))
(87.896935745484	(4.641588833612772e-05	16.83496352713465	0	100.0))
(85.48592015355922	(4.641588833612772e-05	16.83496352713465	0	46.41588833612777))
(82.37158995003182	(4.641588833612772e-05	16.83496352713465	0	21.544346900318832))
(78.52439149909657	(4.641588833612772e-05	16.83496352713465	0	10.0))
(73.92318530728157	(4.641588833612772e-05	16.83496352713465	0	4.641588833612778))
(68.57777231656702	(4.641588833612772e-05	16.83496352713465	0	2.154434690031884))
(62.54690428862235	(4.641588833612772e-05	16.83496352713465	0	1.0))
(92.55008619571147	(0.0001	16.83496352713465	0	1000.0))
(93.38251939362351	(0.0001	16.83496352713465	0	464.15888336127773))
(93.09745660914595	(0.0001	16.83496352713465	0	215.44346900318823))
(92.13787251720433	(0.0001	16.83496352713465	0	100.0))
(90.63454554245784	(0.0001	16.83496352713465	0	46.41588833612777))
(88.59271683264247	(0.0001	16.83496352713465	0	21.544346900318832))
(85.97067327733171	(0.0001	16.83496352713465	0	10.0))
(82.71144853180465	(0.0001	16.83496352713465	0	4.641588833612778))
(78.76135567436057	(0.0001	16.83496352713465	0	2.154434690031884))
(74.08622611881258	(0.0001	16.83496352713465	0	1.0))
(93.84864502368745	(0.00021544346900318823	16.83496352713465	0	1000.0))
(95.18867551696849	(0.00021544346900318823	16.83496352713465	0	464.15888336127773))
(95.35653502486227	(0.00021544346900318823	16.83496352713465	0	215.44346900318823))
(94.90451448875149	(0.00021544346900318823	16.83496352713465	0	100.0))
(94.02657834839155	(0.00021544346900318823	16.83496352713465	0	46.41588833612777))
(92.75630361818537	(0.00021544346900318823	16.83496352713465	0	21.544346900318832))
(91.06555334678131	(0.00021544346900318823	16.83496352713465	0	10.0))
(88.89915825006037	(0.00021544346900318823	16.83496352713465	0	4.641588833612778))
(86.18954404735109	(0.00021544346900318823	16.83496352713465	0	2.154434690031884))
(82.86697814085908	(0.00021544346900318823	16.83496352713465	0	1.0))
(94.57120623083594	(0.00046415888336127773	16.83496352713465	0	1000.0))
(96.29552322495442	(0.00046415888336127773	16.83496352713465	0	464.15888336127773))
(96.78998568447771	(0.00046415888336127773	16.83496352713465	0	215.44346900318823))
(96.67102820052673	(0.00046415888336127773	16.83496352713465	0	100.0))
(96.20014911415916	(0.00046415888336127773	16.83496352713465	0	46.41588833612777))
(95.44477352857493	(0.00046415888336127773	16.83496352713465	0	21.544346900318832))
(94.39795009754087	(0.00046415888336127773	16.83496352713465	0	10.0))
(93.02086539532586	(0.00046415888336127773	16.83496352713465	0	4.641588833612778))
(91.25691983313948	(0.00046415888336127773	16.83496352713465	0	2.154434690031884))
(89.03802037610184	(0.00046415888336127773	16.83496352713465	0	1.0))
(94.94801615233747	(0.001	16.83496352713465	0	1000.0))
(96.94123314739802	(0.001	16.83496352713465	0	464.15888336127773))
(97.68099502239382	(0.001	16.83496352713465	0	215.44346900318823))
(97.783843789506	(0.001	16.83496352713465	0	100.0))
(97.57021850065452	(0.001	16.83496352713465	0	46.41588833612777))
(97.14272301223482	(0.001	16.83496352713465	0	21.544346900318832))
(96.51535346889925	(0.001	16.83496352713465	0	10.0))
(95.66726471187984	(0.001	16.83496352713465	0	4.641588833612778))
(94.55931794148654	(0.001	16.83496352713465	0	2.154434690031884))
(93.13925603454537	(0.001	16.83496352713465	0	1.0))
(59.75834989028434	(1e-06	36.303700000000006	0	1000.0))
(54.17393196137671	(1e-06	36.303700000000006	0	464.15888336127773))
(47.86789786023727	(1e-06	36.303700000000006	0	215.44346900318823))
(41.18688639855595	(1e-06	36.303700000000006	0	100.0))
(34.47721780623905	(1e-06	36.303700000000006	0	46.41588833612777))
(28.062907132231846	(1e-06	36.303700000000006	0	21.544346900318832))
(22.213986689102835	(1e-06	36.303700000000006	0	10.0))
(17.11846803132591	(1e-06	36.303700000000006	0	4.641588833612778))
(12.868032180759931	(1e-06	36.303700000000006	0	2.154434690031884))
(9.462267148714892	(1e-06	36.303700000000006	0	1.0))
(71.09814084098215	(2.1544346900318822e-06	36.303700000000006	0	1000.0))
(66.71266640414942	(2.1544346900318822e-06	36.303700000000006	0	464.15888336127773))
(61.33115094493141	(2.1544346900318822e-06	36.303700000000006	0	215.44346900318823))
(55.17512418059073	(2.1544346900318822e-06	36.303700000000006	0	100.0))
(48.49242882008835	(2.1544346900318822e-06	36.303700000000006	0	46.41588833612777))
(41.566601148642725	(2.1544346900318822e-06	36.303700000000006	0	21.544346900318832))
(34.70159334517662	(2.1544346900318822e-06	36.303700000000006	0	10.0))
(28.191596996155965	(2.1544346900318822e-06	36.303700000000006	0	4.641588833612778))
(22.285610472788036	(2.1544346900318822e-06	36.303700000000006	0	2.154434690031884))
(17.15717338686123	(2.1544346900318822e-06	36.303700000000006	0	1.0))
(79.89303556365593	(4.641588833612782e-06	36.303700000000006	0	1000.0))
(76.86211066270013	(4.641588833612782e-06	36.303700000000006	0	464.15888336127773))
(72.80421760814477	(4.641588833612782e-06	36.303700000000006	0	215.44346900318823))
(67.83244640087173	(4.641588833612782e-06	36.303700000000006	0	100.0))
(62.060362734295026	(4.641588833612782e-06	36.303700000000006	0	46.41588833612777))
(55.64160279018655	(4.641588833612782e-06	36.303700000000006	0	21.544346900318832))
(48.78380865180792	(4.641588833612782e-06	36.303700000000006	0	10.0))
(41.743708795412914	(4.641588833612782e-06	36.303700000000006	0	4.641588833612778))
(34.806155599118824	(4.641588833612782e-06	36.303700000000006	0	2.154434690031884))
(28.251511481201046	(4.641588833612782e-06	36.303700000000006	0	1.0))
(86.22383613717759	(1e-05	36.303700000000006	0	1000.0))
(84.38254000805698	(1e-05	36.303700000000006	0	464.15888336127773))
(81.62214213532127	(1e-05	36.303700000000006	0	215.44346900318823))
(78.01210853119657	(1e-05	36.303700000000006	0	100.0))
(73.57609488039355	(1e-05	36.303700000000006	0	46.41588833612777))
(68.3472084201584	(1e-05	36.303700000000006	0	21.544346900318832))
(62.39814871480045	(1e-05	36.303700000000006	0	10.0))
(55.85837654633189	(1e-05	36.303700000000006	0	4.641588833612778))
(48.91934748781564	(1e-05	36.303700000000006	0	2.154434690031884))
(41.826093585821766	(1e-05	36.303700000000006	0	1.0))
(90.54587462189852	(2.1544346900318823e-05	36.303700000000006	0	1000.0))
(89.6137073716636	(2.1544346900318823e-05	36.303700000000006	0	464.15888336127773))
(87.90070333573485	(2.1544346900318823e-05	36.303700000000006	0	215.44346900318823))
(85.49013437776554	(2.1544346900318823e-05	36.303700000000006	0	100.0))
(82.3764140411846	(2.1544346900318823e-05	36.303700000000006	0	46.41588833612777))
(78.52994094582297	(2.1544346900318823e-05	36.303700000000006	0	21.544346900318832))
(73.92952404449882	(2.1544346900318823e-05	36.303700000000006	0	10.0))
(68.58489906226337	(2.1544346900318823e-05	36.303700000000006	0	4.641588833612778))
(62.55473985366904	(2.1544346900318823e-05	36.303700000000006	0	2.154434690031884))
(55.95903591038398	(2.1544346900318823e-05	36.303700000000006	0	1.0))
(93.38545983429746	(4.641588833612772e-05	36.303700000000006	0	1000.0))
(93.10005108429999	(4.641588833612772e-05	36.303700000000006	0	464.15888336127773))
(92.14051785218432	(4.641588833612772e-05	36.303700000000006	0	215.44346900318823))
(90.63746951993912	(4.641588833612772e-05	36.303700000000006	0	100.0))
(88.59608434278961	(4.641588833612772e-05	36.303700000000006	0	46.41588833612777))
(85.97462175571154	(4.641588833612772e-05	36.303700000000006	0	21.544346900318832))
(82.71609453252316	(4.641588833612772e-05	36.303700000000006	0	10.0))
(78.76678667810741	(4.641588833612772e-05	36.303700000000006	0	4.641588833612778))
(74.09248750936996	(4.641588833612772e-05	36.303700000000006	0	2.154434690031884))
(68.69494307605349	(4.641588833612772e-05	36.303700000000006	0	1.0))
(95.19114628795232	(0.0001	36.303700000000006	0	1000.0))
(95.35847202574945	(0.0001	36.303700000000006	0	464.15888336127773))
(94.90636191153865	(0.0001	36.303700000000006	0	215.44346900318823))
(94.02855982947145	(0.0001	36.303700000000006	0	100.0))
(92.7585670942542	(0.0001	36.303700000000006	0	46.41588833612777))
(91.06822352210898	(0.0001	36.303700000000006	0	21.544346900318832))
(88.90235210737694	(0.0001	36.303700000000006	0	10.0))
(86.19337329886602	(0.0001	36.303700000000006	0	4.641588833612778))
(82.87154257486418	(0.0001	36.303700000000006	0	2.154434690031884))
(78.87596108112892	(0.0001	36.303700000000006	0	1.0))
(96.29773503374126	(0.00021544346900318823	36.303700000000006	0	1000.0))
(96.79149583700746	(0.00021544346900318823	36.303700000000006	0	464.15888336127773))
(96.67233614527426	(0.00021544346900318823	36.303700000000006	0	215.44346900318823))
(96.20148423160379	(0.00021544346900318823	36.303700000000006	0	100.0))
(95.44626567413408	(0.00021544346900318823	36.303700000000006	0	46.41588833612777))
(94.39970080996547	(0.00021544346900318823	36.303700000000006	0	21.544346900318832))
(93.02297090369615	(0.00021544346900318823	36.303700000000006	0	10.0))
(91.25947912291416	(0.00021544346900318823	36.303700000000006	0	4.641588833612778))
(89.0411363809347	(0.00021544346900318823	36.303700000000006	0	2.154434690031884))
(86.29362034062157	(0.00021544346900318823	36.303700000000006	0	1.0))
(96.94332721234623	(0.00046415888336127773	36.303700000000006	0	1000.0))
(97.68224791939447	(0.00046415888336127773	36.303700000000006	0	464.15888336127773))
(97.78480058477315	(0.00046415888336127773	36.303700000000006	0	215.44346900318823))
(97.57112628060483	(0.00046415888336127773	36.303700000000006	0	100.0))
(97.14370118988715	(0.00046415888336127773	36.303700000000006	0	46.41588833612777))
(96.51648292033732	(0.00046415888336127773	36.303700000000006	0	21.544346900318832))
(95.66861807046712	(0.00046415888336127773	36.303700000000006	0	10.0))
(94.56097097659575	(0.00046415888336127773	36.303700000000006	0	4.641588833612778))
(93.141291536593	(0.00046415888336127773	36.303700000000006	0	2.154434690031884))
(91.34647702475034	(0.00046415888336127773	36.303700000000006	0	1.0))
(97.29780497642506	(0.001	36.303700000000006	0	1000.0))
(98.22004958966792	(0.001	36.303700000000006	0	464.15888336127773))
(98.47813635047194	(0.001	36.303700000000006	0	215.44346900318823))
(98.42657044147177	(0.001	36.303700000000006	0	100.0))
(98.20220912695049	(0.001	36.303700000000006	0	46.41588833612777))
(97.83805501169103	(0.001	36.303700000000006	0	21.544346900318832))
(97.32833160790018	(0.001	36.303700000000006	0	10.0))
(96.6495773531705	(0.001	36.303700000000006	0	4.641588833612778))
(95.766543114186	(0.001	36.303700000000006	0	2.154434690031884))
(94.63364562995234	(0.001	36.303700000000006	0	1.0))
