# Supplementary material for: Cooperative stability renders protein complex formation more robust and controllable
Source: Sci Rep. 2022 Jun 21;12:10490. doi: 10.1038/s41598-022-14362-z (PMC9213465; doi:10.1038/s41598-022-14362-z)
Supplement: Supplementary file 10 — Supplementary Information 10. [file 41598_2022_14362_MOESM10_ESM.zip › mathematical_modeling_of_complex_formation/data/c_wo_ratio_n.txt]

(1.7854575211691326	(1e-06	0.036	0	1000.0))
(1.7234165618971287	(1e-06	0.036	0	464.15888336127773))
(1.61360915587061	(1e-06	0.036	0	215.44346900318823))
(1.4443951682998175	(1e-06	0.036	0	100.0))
(1.2245343024251854	(1e-06	0.036	0	46.41588833612777))
(0.9835853128569544	(1e-06	0.036	0	21.544346900318832))
(0.7545823389519406	(1e-06	0.036	0	10.0))
(0.5588052702435872	(1e-06	0.036	0	4.641588833612778))
(0.4033457614693017	(1e-06	0.036	0	2.154434690031884))
(0.28592518678381645	(1e-06	0.036	0	1.0))
(3.640897176375805	(2.1544346900318822e-06	0.036	0	1000.0))
(3.5241408446151734	(2.1544346900318822e-06	0.036	0	464.15888336127773))
(3.3149651684934063	(2.1544346900318822e-06	0.036	0	215.44346900318823))
(2.986956305565359	(2.1544346900318822e-06	0.036	0	100.0))
(2.551930548326328	(2.1544346900318822e-06	0.036	0	46.41588833612777))
(2.06548264283618	(2.1544346900318822e-06	0.036	0	21.544346900318832))
(1.5951186360009935	(2.1544346900318822e-06	0.036	0	10.0))
(1.1875240956557254	(2.1544346900318822e-06	0.036	0	4.641588833612778))
(0.8605861587774136	(2.1544346900318822e-06	0.036	0	2.154434690031884))
(0.6118367099551563	(2.1544346900318822e-06	0.036	0	1.0))
(7.076182793472485	(4.641588833612782e-06	0.036	0	1000.0))
(6.880081745840319	(4.641588833612782e-06	0.036	0	464.15888336127773))
(6.521729223597587	(4.641588833612782e-06	0.036	0	215.44346900318823))
(5.943135241397426	(4.641588833612782e-06	0.036	0	100.0))
(5.1479383136325305	(4.641588833612782e-06	0.036	0	46.41588833612777))
(4.225950670910876	(4.641588833612782e-06	0.036	0	21.544346900318832))
(3.3053770445168724	(4.641588833612782e-06	0.036	0	10.0))
(2.486633385864054	(4.641588833612782e-06	0.036	0	4.641588833612778))
(1.8166742866777181	(4.641588833612782e-06	0.036	0	2.154434690031884))
(1.2993570596348627	(4.641588833612782e-06	0.036	0	1.0))
(12.790588954433247	(1e-05	0.036	0	1000.0))
(12.511080908905866	(1e-05	0.036	0	464.15888336127773))
(11.986350986054543	(1e-05	0.036	0	215.44346900318823))
(11.103304609251799	(1e-05	0.036	0	100.0))
(9.823554390698238	(1e-05	0.036	0	46.41588833612777))
(8.25292341707476	(1e-05	0.036	0	21.544346900318832))
(6.599173177738414	(1e-05	0.036	0	10.0))
(5.060230841324246	(1e-05	0.036	0	4.641588833612778))
(3.754278418799912	(1e-05	0.036	0	2.154434690031884))
(2.7171809803322	(1e-05	0.036	0	1.0))
(21.100135716167806	(2.1544346900318823e-05	0.036	0	1000.0))
(20.772235660177184	(2.1544346900318823e-05	0.036	0	464.15888336127773))
(20.13788274138091	(2.1544346900318823e-05	0.036	0	215.44346900318823))
(19.017447443209264	(2.1544346900318823e-05	0.036	0	100.0))
(17.283265336088576	(2.1544346900318823e-05	0.036	0	46.41588833612777))
(14.988805336620437	(2.1544346900318823e-05	0.036	0	21.544346900318832))
(12.385310984434007	(2.1544346900318823e-05	0.036	0	10.0))
(9.792026920906308	(2.1544346900318823e-05	0.036	0	4.641588833612778))
(7.459108189530908	(2.1544346900318823e-05	0.036	0	2.154434690031884))
(5.5156055125889045	(2.1544346900318823e-05	0.036	0	1.0))
(31.59578106992343	(4.641588833612772e-05	0.036	0	1000.0))
(31.278711799731067	(4.641588833612772e-05	0.036	0	464.15888336127773))
(30.647847235857967	(4.641588833612772e-05	0.036	0	215.44346900318823))
(29.479406655518975	(4.641588833612772e-05	0.036	0	100.0))
(27.542272480188146	(4.641588833612772e-05	0.036	0	46.41588833612777))
(24.75510255891253	(4.641588833612772e-05	0.036	0	21.544346900318832))
(21.298737266944663	(4.641588833612772e-05	0.036	0	10.0))
(17.54653069492536	(4.641588833612772e-05	0.036	0	4.641588833612778))
(13.893050875627003	(4.641588833612772e-05	0.036	0	2.154434690031884))
(10.628749845978549	(4.641588833612772e-05	0.036	0	1.0))
(43.24591190165223	(0.0001	0.036	0	1000.0))
(42.9872105849762	(0.0001	0.036	0	464.15888336127773))
(42.460460291742464	(0.0001	0.036	0	215.44346900318823))
(41.44412093689047	(0.0001	0.036	0	100.0))
(39.649536087135196	(0.0001	0.036	0	46.41588833612777))
(36.846521362723095	(0.0001	0.036	0	21.544346900318832))
(33.035545888906285	(0.0001	0.036	0	10.0))
(28.492450830127996	(0.0001	0.036	0	4.641588833612778))
(23.64809695216494	(0.0001	0.036	0	2.154434690031884))
(18.931435592925897	(0.0001	0.036	0	1.0))
(54.82667627681273	(0.00021544346900318823	0.036	0	1000.0))
(54.64314251923225	(0.00021544346900318823	0.036	0	464.15888336127773))
(54.2628679289209	(0.00021544346900318823	0.036	0	215.44346900318823))
(53.50511544313037	(0.00021544346900318823	0.036	0	100.0))
(52.09464579597345	(0.00021544346900318823	0.036	0	46.41588833612777))
(49.723637788277856	(0.00021544346900318823	0.036	0	21.544346900318832))
(46.2071039119379	(0.00021544346900318823	0.036	0	10.0))
(41.6118524048901	(0.00021544346900318823	0.036	0	4.641588833612778))
(36.23933724491676	(0.00021544346900318823	0.036	0	2.154434690031884))
(30.510894562372915	(0.00021544346900318823	0.036	0	1.0))
(65.33603831731799	(0.00046415888336127773	0.036	0	1000.0))
(65.21951920298702	(0.00046415888336127773	0.036	0	464.15888336127773))
(64.97506796776503	(0.00046415888336127773	0.036	0	215.44346900318823))
(64.47618109633325	(0.00046415888336127773	0.036	0	100.0))
(63.50833683054721	(0.00046415888336127773	0.036	0	46.41588833612777))
(61.777870611067776	(0.00046415888336127773	0.036	0	21.544346900318832))
(59.00448983054879	(0.00046415888336127773	0.036	0	10.0))
(55.059840502245535	(0.00046415888336127773	0.036	0	4.641588833612778))
(50.031899546543336	(0.00046415888336127773	0.036	0	2.154434690031884))
(44.184507923431546	(0.00046415888336127773	0.036	0	1.0))
(74.19786347017249	(0.001	0.036	0	1000.0))
(74.12997956672022	(0.001	0.036	0	464.15888336127773))
(73.98632952595739	(0.001	0.036	0	215.44346900318823))
(73.68812933866845	(0.001	0.036	0	100.0))
(73.09142764320669	(0.001	0.036	0	46.41588833612777))
(71.9705639258862	(0.001	0.036	0	21.544346900318832))
(70.05097240323474	(0.001	0.036	0	10.0))
(67.10622909510401	(0.001	0.036	0	4.641588833612778))
(63.048986155276324	(0.001	0.036	0	2.154434690031884))
(57.94709374359226	(0.001	0.036	0	1.0))
(3.5269343669004116	(1e-06	0.07763207790105872	0	1000.0))
(3.3174726765069864	(1e-06	0.07763207790105872	0	464.15888336127773))
(2.98906771333596	(1e-06	0.07763207790105872	0	215.44346900318823))
(2.553594825655661	(1e-06	0.07763207790105872	0	100.0))
(2.0667265043434817	(1e-06	0.07763207790105872	0	46.41588833612777))
(1.596015597948322	(1e-06	0.07763207790105872	0	21.544346900318832))
(1.1881569638320453	(1e-06	0.07763207790105872	0	10.0))
(0.8610269266776662	(1e-06	0.07763207790105872	0	4.641588833612778))
(0.6121412741854979	(1e-06	0.07763207790105872	0	2.154434690031884))
(0.42942670339250044	(1e-06	0.07763207790105872	0	1.0))
(6.885095264953865	(2.1544346900318822e-06	0.07763207790105872	0	1000.0))
(6.526299388256401	(2.1544346900318822e-06	0.07763207790105872	0	464.15888336127773))
(5.947067404407735	(2.1544346900318822e-06	0.07763207790105872	0	215.44346900318823))
(5.1511162890272155	(2.1544346900318822e-06	0.07763207790105872	0	100.0))
(4.228386016390646	(2.1544346900318822e-06	0.07763207790105872	0	46.41588833612777))
(3.3071731743969095	(2.1544346900318822e-06	0.07763207790105872	0	21.544346900318832))
(2.487924795493867	(2.1544346900318822e-06	0.07763207790105872	0	10.0))
(1.8175871964762902	(2.1544346900318822e-06	0.07763207790105872	0	4.641588833612778))
(1.2999950889063963	(2.1544346900318822e-06	0.07763207790105872	0	2.154434690031884))
(0.9159396610187522	(2.1544346900318822e-06	0.07763207790105872	0	1.0))
(12.519060604866919	(4.641588833612782e-06	0.07763207790105872	0	1000.0))
(11.993774364161853	(4.641588833612782e-06	0.07763207790105872	0	464.15888336127773))
(11.109883395099645	(4.641588833612782e-06	0.07763207790105872	0	215.44346900318823))
(9.829068454273255	(4.641588833612782e-06	0.07763207790105872	0	100.0))
(8.257316003226185	(4.641588833612782e-06	0.07763207790105872	0	46.41588833612777))
(6.602536138347986	(4.641588833612782e-06	0.07763207790105872	0	21.544346900318832))
(5.062730255134892	(4.641588833612782e-06	0.07763207790105872	0	10.0))
(3.756094856181311	(4.641588833612782e-06	0.07763207790105872	0	4.641588833612778))
(2.7184785098555504	(4.641588833612782e-06	0.07763207790105872	0	2.154434690031884))
(1.9322580898850565	(4.641588833612782e-06	0.07763207790105872	0	1.0))
(20.783256474946988	(1e-05	0.07763207790105872	0	1000.0))
(20.148354546387573	(1e-05	0.07763207790105872	0	464.15888336127773))
(19.027036097109256	(1e-05	0.07763207790105872	0	215.44346900318823))
(17.2916545974013	(1e-05	0.07763207790105872	0	100.0))
(14.995826700098986	(1e-05	0.07763207790105872	0	46.41588833612777))
(12.39097137565305	(1e-05	0.07763207790105872	0	21.544346900318832))
(9.796449677691161	(1e-05	0.07763207790105872	0	10.0))
(7.462470722932492	(1e-05	0.07763207790105872	0	4.641588833612778))
(5.518100854144429	(1e-05	0.07763207790105872	0	2.154434690031884))
(3.9880652583280165	(1e-05	0.07763207790105872	0	1.0))
(31.291936415012156	(2.1544346900318823e-05	0.07763207790105872	0	1000.0))
(30.66064160630858	(2.1544346900318823e-05	0.07763207790105872	0	464.15888336127773))
(29.49146920240104	(2.1544346900318823e-05	0.07763207790105872	0	215.44346900318823))
(27.553269221231314	(2.1544346900318823e-05	0.07763207790105872	0	100.0))
(24.764787760305293	(2.1544346900318823e-05	0.07763207790105872	0	46.41588833612777))
(21.307010915882785	(2.1544346900318823e-05	0.07763207790105872	0	21.544346900318832))
(17.553407155173804	(2.1544346900318823e-05	0.07763207790105872	0	10.0))
(13.898610650995785	(2.1544346900318823e-05	0.07763207790105872	0	4.641588833612778))
(10.633118517062563	(2.1544346900318823e-05	0.07763207790105872	0	2.154434690031884))
(7.905760450666255	(2.1544346900318823e-05	0.07763207790105872	0	1.0))
(43.00122066312703	(4.641588833612772e-05	0.07763207790105872	0	1000.0))
(42.474193961596406	(4.641588833612772e-05	0.07763207790105872	0	464.15888336127773))
(41.45736280714135	(4.641588833612772e-05	0.07763207790105872	0	215.44346900318823))
(39.66201716558558	(4.641588833612772e-05	0.07763207790105872	0	100.0))
(36.85800529546243	(4.641588833612772e-05	0.07763207790105872	0	46.41588833612777))
(33.04589662087902	(4.641588833612772e-05	0.07763207790105872	0	21.544346900318832))
(28.501607453090898	(4.641588833612772e-05	0.07763207790105872	0	10.0))
(23.656025708646727	(4.641588833612772e-05	0.07763207790105872	0	4.641588833612778))
(18.93812113765822	(4.641588833612772e-05	0.07763207790105872	0	2.154434690031884))
(14.673583158541275	(4.641588833612772e-05	0.07763207790105872	0	1.0))
(54.65651125219455	(0.0001	0.07763207790105872	0	1000.0))
(54.276087289160266	(0.0001	0.07763207790105872	0	464.15888336127773))
(53.51805753403164	(0.0001	0.07763207790105872	0	215.44346900318823))
(52.10713852390623	(0.0001	0.07763207790105872	0	100.0))
(49.735515842413385	(0.0001	0.07763207790105872	0	46.41588833612777))
(46.21827177691364	(0.0001	0.07763207790105872	0	21.544346900318832))
(41.62226945677351	(0.0001	0.07763207790105872	0	10.0))
(36.24895107013329	(0.0001	0.07763207790105872	0	4.641588833612778))
(30.519606534240616	(0.0001	0.07763207790105872	0	2.154434690031884))
(24.86061127448307	(0.0001	0.07763207790105872	0	1.0))
(65.23123749427194	(0.00021544346900318823	0.07763207790105872	0	1000.0))
(64.98671493398257	(0.00021544346900318823	0.07763207790105872	0	464.15888336127773))
(64.48769307498947	(0.00021544346900318823	0.07763207790105872	0	215.44346900318823))
(63.51962206870352	(0.00021544346900318823	0.07763207790105872	0	100.0))
(61.78883949500255	(0.00021544346900318823	0.07763207790105872	0	46.41588833612777))
(59.01510629162203	(0.00021544346900318823	0.07763207790105872	0	21.544346900318832))
(55.07013225707335	(0.00021544346900318823	0.07763207790105872	0	10.0))
(50.041890974143186	(0.00021544346900318823	0.07763207790105872	0	4.641588833612778))
(44.19415014995631	(0.00021544346900318823	0.07763207790105872	0	2.154434690031884))
(37.88936757431995	(0.00021544346900318823	0.07763207790105872	0	1.0))
(74.13958336341167	(0.00046415888336127773	0.07763207790105872	0	1000.0))
(73.99590297131108	(0.00046415888336127773	0.07763207790105872	0	464.15888336127773))
(73.697643883799	(0.00046415888336127773	0.07763207790105872	0	215.44346900318823))
(73.10084214604629	(0.00046415888336127773	0.07763207790105872	0	100.0))
(71.97983662534017	(0.00046415888336127773	0.07763207790105872	0	46.41588833612777))
(70.06010522779397	(0.00046415888336127773	0.07763207790105872	0	21.544346900318832))
(67.11529394649665	(0.00046415888336127773	0.07763207790105872	0	10.0))
(63.05809165688575	(0.00046415888336127773	0.07763207790105872	0	4.641588833612778))
(57.956305975048785	(0.00046415888336127773	0.07763207790105872	0	2.154434690031884))
(52.000242678413485	(0.00046415888336127773	0.07763207790105872	0	1.0))
(81.22238209813965	(0.001	0.07763207790105872	0	1000.0))
(81.14347178678551	(0.001	0.07763207790105872	0	464.15888336127773))
(80.97771625267595	(0.001	0.07763207790105872	0	215.44346900318823))
(80.63852282471622	(0.001	0.07763207790105872	0	100.0))
(79.97666878487274	(0.001	0.07763207790105872	0	46.41588833612777))
(78.7791002677667	(0.001	0.07763207790105872	0	21.544346900318832))
(76.81608240094033	(0.001	0.07763207790105872	0	10.0))
(73.91739328224702	(0.001	0.07763207790105872	0	4.641588833612778))
(70.01406471482038	(0.001	0.07763207790105872	0	2.154434690031884))
(65.13328031098122	(0.001	0.07763207790105872	0	1.0))
(6.530872027432995	(1e-06	0.16740943108989023	0	1000.0))
(5.951001517838884	(1e-06	0.16740943108989023	0	464.15888336127773))
(5.154295768591021	(1e-06	0.16740943108989023	0	215.44346900318823))
(4.23082233628481	(1e-06	0.16740943108989023	0	100.0))
(3.308970109076576	(1e-06	0.16740943108989023	0	46.41588833612777))
(2.489216737451267	(1e-06	0.16740943108989023	0	21.544346900318832))
(1.8185005170876445	(1e-06	0.16740943108989023	0	10.0))
(1.3006333758208322	(1e-06	0.16740943108989023	0	4.641588833612778))
(0.9163822700073919	(1e-06	0.16740943108989023	0	2.154434690031884))
(0.6389173916117495	(1e-06	0.16740943108989023	0	1.0))
(12.001200245004009	(2.1544346900318822e-06	0.16740943108989023	0	1000.0))
(11.116464308162179	(2.1544346900318822e-06	0.16740943108989023	0	464.15888336127773))
(9.834584346656436	(2.1544346900318822e-06	0.16740943108989023	0	215.44346900318823))
(8.261710086027357	(2.1544346900318822e-06	0.16740943108989023	0	100.0))
(6.605900253500174	(2.1544346900318822e-06	0.16740943108989023	0	46.41588833612777))
(5.065230645592581	(2.1544346900318822e-06	0.16740943108989023	0	21.544346900318832))
(3.7579120322905557	(2.1544346900318822e-06	0.16740943108989023	0	10.0))
(2.7197765926090507	(2.1544346900318822e-06	0.16740943108989023	0	4.641588833612778))
(1.93317323801812	(2.1544346900318822e-06	0.16740943108989023	0	2.154434690031884))
(1.3564312732772683	(2.1544346900318822e-06	0.16740943108989023	0	1.0))
(20.158829403133673	(4.641588833612782e-06	0.16740943108989023	0	1000.0))
(19.03662644534596	(4.641588833612782e-06	0.16740943108989023	0	464.15888336127773))
(17.300045767162295	(4.641588833612782e-06	0.16740943108989023	0	215.44346900318823))
(15.002849797219309	(4.641588833612782e-06	0.16740943108989023	0	100.0))
(12.396633358084983	(4.641588833612782e-06	0.16740943108989023	0	46.41588833612777))
(9.800873760572419	(4.641588833612782e-06	0.16740943108989023	0	21.544346900318832))
(7.465834388286198	(4.641588833612782e-06	0.16740943108989023	0	10.0))
(5.520597302833704	(4.641588833612782e-06	0.16740943108989023	0	4.641588833612778))
(3.9898799188208387	(4.641588833612782e-06	0.16740943108989023	0	2.154434690031884))
(2.8347075062591642	(4.641588833612782e-06	0.16740943108989023	0	1.0))
(30.67343775511156	(1e-05	0.16740943108989023	0	1000.0))
(29.503533490687932	(1e-05	0.16740943108989023	0	464.15888336127773))
(27.564267383005287	(1e-05	0.16740943108989023	0	215.44346900318823))
(24.774473471228355	(1e-05	0.16740943108989023	0	100.0))
(21.31528578145084	(1e-05	0.16740943108989023	0	46.41588833612777))
(17.56028520926977	(1e-05	0.16740943108989023	0	21.544346900318832))
(13.904171879321625	(1e-05	0.16740943108989023	0	10.0))
(10.637488682950218	(1e-05	0.16740943108989023	0	4.641588833612778))
(7.909099318056782	(1e-05	0.16740943108989023	0	2.154434690031884))
(5.7472793311780235	(1e-05	0.16740943108989023	0	1.0))
(42.48792694136397	(2.1544346900318823e-05	0.16740943108989023	0	1000.0))
(41.470605266034134	(2.1544346900318823e-05	0.16740943108989023	0	464.15888336127773))
(39.67449814833078	(2.1544346900318823e-05	0.16740943108989023	0	215.44346900318823))
(36.86948945352466	(2.1544346900318823e-05	0.16740943108989023	0	100.0))
(33.05624744434693	(2.1544346900318823e-05	0.16740943108989023	0	46.41588833612777))
(28.510765117694692	(2.1544346900318823e-05	0.16740943108989023	0	21.544346900318832))
(23.66395561646258	(2.1544346900318823e-05	0.16740943108989023	0	10.0))
(18.944807743569253	(2.1544346900318823e-05	0.16740943108989023	0	4.641588833612778))
(14.679050623612284	(2.1544346900318823e-05	0.16740943108989023	0	2.154434690031884))
(11.053169985271674	(2.1544346900318823e-05	0.16740943108989023	0	1.0))
(54.289304410575355	(4.641588833612772e-05	0.16740943108989023	0	1000.0))
(53.53099697168887	(4.641588833612772e-05	0.16740943108989023	0	464.15888336127773))
(52.119629812198795	(4.641588833612772e-05	0.16740943108989023	0	215.44346900318823))
(49.74739298266282	(4.641588833612772e-05	0.16740943108989023	0	100.0))
(46.22943909093337	(4.641588833612772e-05	0.16740943108989023	0	46.41588833612777))
(41.63268604449482	(4.641588833612772e-05	0.16740943108989023	0	21.544346900318832))
(36.25856501766396	(4.641588833612772e-05	0.16740943108989023	0	10.0))
(30.528319375246998	(4.641588833612772e-05	0.16740943108989023	0	4.641588833612778))
(24.86830070824035	(4.641588833612772e-05	0.16740943108989023	0	2.154434690031884))
(19.631368057222883	(4.641588833612772e-05	0.16740943108989023	0	1.0))
(64.99835999793173	(0.0001	0.16740943108989023	0	1000.0))
(64.4992033308983	(0.0001	0.16740943108989023	0	464.15888336127773))
(63.53090612109593	(0.0001	0.16740943108989023	0	215.44346900318823))
(61.799806228541954	(0.0001	0.16740943108989023	0	100.0))
(59.02572114512904	(0.0001	0.16740943108989023	0	46.41588833612777))
(55.08042266986234	(0.0001	0.16740943108989023	0	21.544346900318832))
(50.05188153355656	(0.0001	0.16740943108989023	0	10.0))
(44.20379198647104	(0.0001	0.16740943108989023	0	4.641588833612778))
(37.89851909119564	(0.0001	0.16740943108989023	0	2.154434690031884))
(31.527218536525265	(0.0001	0.16740943108989023	0	1.0))
(74.00547336530408	(0.00021544346900318823	0.16740943108989023	0	1000.0))
(73.70715614100796	(0.00021544346900318823	0.16740943108989023	0	464.15888336127773))
(73.11025325122095	(0.00021544346900318823	0.16740943108989023	0	215.44346900318823))
(71.9891070761165	(0.00021544346900318823	0.16740943108989023	0	100.0))
(70.06923532423896	(0.00021544346900318823	0.16740943108989023	0	46.41588833612777))
(67.12435697311754	(0.00021544346900318823	0.16740943108989023	0	21.544346900318832))
(63.067195597723256	(0.00021544346900318823	0.16740943108989023	0	10.0))
(57.96551737534769	(0.00021544346900318823	0.16740943108989023	0	4.641588833612778))
(52.009529136491395	(0.00021544346900318823	0.16740943108989023	0	2.154434690031884))
(45.47544272454403	(0.00021544346900318823	0.16740943108989023	0	1.0))
(81.15093150283055	(0.00046415888336127773	0.16740943108989023	0	1000.0))
(80.98515304104966	(0.00046415888336127773	0.16740943108989023	0	464.15888336127773))
(80.64591940342723	(0.00046415888336127773	0.16740943108989023	0	215.44346900318823))
(79.98400831252073	(0.00046415888336127773	0.16740943108989023	0	100.0))
(78.78639518151469	(0.00046415888336127773	0.16740943108989023	0	46.41588833612777))
(76.8234075696138	(0.00046415888336127773	0.16740943108989023	0	21.544346900318832))
(73.92488582727216	(0.00046415888336127773	0.16740943108989023	0	10.0))
(70.02187312700293	(0.00046415888336127773	0.16740943108989023	0	4.641588833612778))
(65.1414995201318	(0.00046415888336127773	0.16740943108989023	0	2.154434690031884))
(59.39211920871108	(0.00046415888336127773	0.16740943108989023	0	1.0))
(86.57632770742862	(0.001	0.16740943108989023	0	1000.0))
(86.48899110349305	(0.001	0.16740943108989023	0	464.15888336127773))
(86.30740883876013	(0.001	0.16740943108989023	0	215.44346900318823))
(85.94284921841427	(0.001	0.16740943108989023	0	100.0))
(85.25326650432959	(0.001	0.16740943108989023	0	46.41588833612777))
(84.0560599226444	(0.001	0.16740943108989023	0	21.544346900318832))
(82.17470424255818	(0.001	0.16740943108989023	0	10.0))
(79.48316336977817	(0.001	0.16740943108989023	0	4.641588833612778))
(75.91531511435471	(0.001	0.16740943108989023	0	2.154434690031884))
(71.4567563291858	(0.001	0.16740943108989023	0	1.0))
(11.12304787800636	(1e-06	0.3610094998817299	0	1000.0))
(9.840102323756089	(1e-06	0.3610094998817299	0	464.15888336127773))
(8.266105861228066	(1e-06	0.3610094998817299	0	215.44346900318823))
(6.609265597080991	(1e-06	0.3610094998817299	0	100.0))
(5.067731991247157	(1e-06	0.3610094998817299	0	46.41588833612777))
(3.759729932801033	(1e-06	0.3610094998817299	0	21.544346900318832))
(2.72107522767591	(1e-06	0.3610094998817299	0	10.0))
(1.934088761473603	(1e-06	0.3610094998817299	0	4.641588833612778))
(1.357070412364685	(1e-06	0.3610094998817299	0	2.154434690031884))
(0.9435720772648019	(1e-06	0.3610094998817299	0	1.0))
(19.04621928143945	(2.1544346900318822e-06	0.3610094998817299	0	1000.0))
(17.3084385845488	(2.1544346900318822e-06	0.3610094998817299	0	464.15888336127773))
(15.0098747289798	(2.1544346900318822e-06	0.3610094998817299	0	215.44346900318823))
(12.402296855756902	(2.1544346900318822e-06	0.3610094998817299	0	100.0))
(9.805299102690713	(2.1544346900318822e-06	0.3610094998817299	0	46.41588833612777))
(7.46919920078149	(2.1544346900318822e-06	0.3610094998817299	0	21.544346900318832))
(5.5230945844548645	(2.1544346900318822e-06	0.3610094998817299	0	10.0))
(3.991695308873147	(2.1544346900318822e-06	0.3610094998817299	0	4.641588833612778))
(2.8360049953754216	(2.1544346900318822e-06	0.3610094998817299	0	2.154434690031884))
(1.9899181154430876	(2.1544346900318822e-06	0.3610094998817299	0	1.0))
(29.515598855774943	(4.641588833612782e-06	0.3610094998817299	0	1000.0))
(27.575266832569472	(4.641588833612782e-06	0.3610094998817299	0	464.15888336127773))
(24.784160624757725	(4.641588833612782e-06	0.3610094998817299	0	215.44346900318823))
(21.323562066612986	(4.641588833612782e-06	0.3610094998817299	0	100.0))
(17.567164482495457	(4.641588833612782e-06	0.3610094998817299	0	46.41588833612777))
(13.909734463538673	(4.641588833612782e-06	0.3610094998817299	0	21.544346900318832))
(10.641860097810143	(4.641588833612782e-06	0.3610094998817299	0	10.0))
(7.912439394062163	(4.641588833612782e-06	0.3610094998817299	0	4.641588833612778))
(5.749766444488424	(4.641588833612782e-06	0.3610094998817299	0	2.154434690031884))
(4.104542814847827	(4.641588833612782e-06	0.3610094998817299	0	1.0))
(41.483846360915585	(1e-05	0.3610094998817299	0	1000.0))
(39.68697870705732	(1e-05	0.3610094998817299	0	464.15888336127773))
(36.88097373696493	(1e-05	0.3610094998817299	0	215.44346900318823))
(33.06659890372851	(1e-05	0.3610094998817299	0	100.0))
(28.519922889240572	(1e-05	0.3610094998817299	0	46.41588833612777))
(23.671886644286875	(1e-05	0.3610094998817299	0	21.544346900318832))
(18.951495637787737	(1e-05	0.3610094998817299	0	10.0))
(14.684519514094104	(1e-05	0.3610094998817299	0	4.641588833612778))
(11.057499686052685	(1e-05	0.3610094998817299	0	2.154434690031884))
(8.127818164556695	(1e-05	0.3610094998817299	0	1.0))
(53.54393729166252	(2.1544346900318823e-05	0.3610094998817299	0	1000.0))
(52.132119709481074	(2.1544346900318823e-05	0.3610094998817299	0	464.15888336127773))
(49.759268841647824	(2.1544346900318823e-05	0.3610094998817299	0	215.44346900318823))
(46.24060538721142	(2.1544346900318823e-05	0.3610094998817299	0	100.0))
(41.643102329610656	(2.1544346900318823e-05	0.3610094998817299	0	46.41588833612777))
(36.268179249884525	(2.1544346900318823e-05	0.3610094998817299	0	21.544346900318832))
(30.53703299938576	(2.1544346900318823e-05	0.3610094998817299	0	10.0))
(24.875991232376577	(2.1544346900318823e-05	0.3610094998817299	0	4.641588833612778))
(19.63793735550022	(2.1544346900318823e-05	0.3610094998817299	0	2.154434690031884))
(15.060464353870303	(2.1544346900318823e-05	0.3610094998817299	0	1.0))
(64.51071074790863	(4.641588833612772e-05	0.3610094998817299	0	1000.0))
(63.542186506973465	(4.641588833612772e-05	0.3610094998817299	0	464.15888336127773))
(61.81077115046109	(4.641588833612772e-05	0.3610094998817299	0	215.44346900318823))
(59.03633419464766	(4.641588833612772e-05	0.3610094998817299	0	100.0))
(55.090711831239226	(4.641588833612772e-05	0.3610094998817299	0	46.41588833612777))
(50.06187143262251	(4.641588833612772e-05	0.3610094998817299	0	21.544346900318832))
(44.21343338924182	(4.641588833612772e-05	0.3610094998817299	0	10.0))
(37.907670930875646	(4.641588833612772e-05	0.3610094998817299	0	4.641588833612778))
(31.535677943036085	(4.641588833612772e-05	0.3610094998817299	0	2.154434690031884))
(25.45944360111349	(4.641588833612772e-05	0.3610094998817299	0	1.0))
(73.71666606884868	(0.0001	0.3610094998817299	0	1000.0))
(73.11966240567892	(0.0001	0.3610094998817299	0	464.15888336127773))
(71.99837478490784	(0.0001	0.3610094998817299	0	215.44346900318823))
(70.07836328840817	(0.0001	0.3610094998817299	0	100.0))
(67.13341818786992	(0.0001	0.3610094998817299	0	46.41588833612777))
(63.07629799592684	(0.0001	0.3610094998817299	0	21.544346900318832))
(57.97472761936906	(0.0001	0.3610094998817299	0	10.0))
(52.01881462718415	(0.0001	0.3610094998817299	0	4.641588833612778))
(45.484657861508296	(0.0001	0.3610094998817299	0	2.154434690031884))
(38.70112570120972	(0.0001	0.3610094998817299	0	1.0))
(80.99258737957675	(0.00021544346900318823	0.3610094998817299	0	1000.0))
(80.65331299787265	(0.00021544346900318823	0.3610094998817299	0	464.15888336127773))
(79.99134566089865	(0.00021544346900318823	0.3610094998817299	0	215.44346900318823))
(78.79368784427912	(0.00021544346900318823	0.3610094998817299	0	100.0))
(76.83073062841287	(0.00021544346900318823	0.3610094998817299	0	46.41588833612777))
(73.93237658091915	(0.00021544346900318823	0.3610094998817299	0	21.544346900318832))
(70.02968007742048	(0.00021544346900318823	0.3610094998817299	0	10.0))
(65.14971716214619	(0.00021544346900318823	0.3610094998817299	0	4.641588833612778))
(59.40074728505089	(0.00021544346900318823	0.3610094998817299	0	2.154434690031884))
(52.96490351768526	(0.00021544346900318823	0.3610094998817299	0	1.0))
(86.49457073349734	(0.00046415888336127773	0.3610094998817299	0	1000.0))
(86.31297324224938	(0.00046415888336127773	0.3610094998817299	0	464.15888336127773))
(85.94839266896491	(0.00046415888336127773	0.3610094998817299	0	215.44346900318823))
(85.25879887910865	(0.00046415888336127773	0.3610094998817299	0	100.0))
(84.0616350804777	(0.00046415888336127773	0.3610094998817299	0	46.41588833612777))
(82.1804395396485	(0.00046415888336127773	0.3610094998817299	0	21.544346900318832))
(79.4892203679644	(0.00046415888336127773	0.3610094998817299	0	10.0))
(75.92185401928712	(0.00046415888336127773	0.3610094998817299	0	4.641588833612778))
(71.46389114992698	(0.00046415888336127773	0.3610094998817299	0	2.154434690031884))
(66.15156511585691	(0.00046415888336127773	0.3610094998817299	0	1.0))
(90.5252530755291	(0.001	0.3610094998817299	0	1000.0))
(90.43215793990143	(0.001	0.3610094998817299	0	464.15888336127773))
(90.24131013205522	(0.001	0.3610094998817299	0	215.44346900318823))
(89.8674983281339	(0.001	0.3610094998817299	0	100.0))
(89.18590217634411	(0.001	0.3610094998817299	0	46.41588833612777))
(88.05257407864126	(0.001	0.3610094998817299	0	21.544346900318832))
(86.33883321231417	(0.001	0.3610094998817299	0	10.0))
(83.94821821899303	(0.001	0.3610094998817299	0	4.641588833612778))
(80.81194282022204	(0.001	0.3610094998817299	0	2.154434690031884))
(76.88397047271923	(0.001	0.3610094998817299	0	1.0))
(17.31683365972128	(1e-06	0.7784977116066863	0	1000.0))
(15.016901097364785	(1e-06	0.7784977116066863	0	464.15888336127773))
(12.407961874561028	(1e-06	0.7784977116066863	0	215.44346900318823))
(9.809726020549615	(1e-06	0.7784977116066863	0	100.0))
(7.47256519742444	(1e-06	0.7784977116066863	0	46.41588833612777))
(5.525592794532216	(1e-06	0.7784977116066863	0	21.544346900318832))
(3.9935114541020287	(1e-06	0.7784977116066863	0	10.0))
(2.8373029916537407	(1e-06	0.7784977116066863	0	4.641588833612778))
(1.9908335976783744	(1e-06	0.7784977116066863	0	2.154434690031884))
(1.3844540987704694	(1e-06	0.7784977116066863	0	1.0))
(27.586267320819296	(2.1544346900318822e-06	0.7784977116066863	0	1000.0))
(24.79384892565825	(2.1544346900318822e-06	0.7784977116066863	0	464.15888336127773))
(21.331839540302802	(2.1544346900318822e-06	0.7784977116066863	0	215.44346900318823))
(17.574045185971613	(2.1544346900318822e-06	0.7784977116066863	0	100.0))
(13.915298543763798	(2.1544346900318822e-06	0.7784977116066863	0	46.41588833612777))
(10.646232728205982	(2.1544346900318822e-06	0.7784977116066863	0	21.544346900318832))
(7.915780582450862	(2.1544346900318822e-06	0.7784977116066863	0	10.0))
(5.752254415544704	(2.1544346900318822e-06	0.7784977116066863	0	4.641588833612778))
(4.1063549712314185	(2.1544346900318822e-06	0.7784977116066863	0	2.154434690031884))
(2.892366251487496	(2.1544346900318822e-06	0.7784977116066863	0	1.0))
(39.69945952968667	(4.641588833612782e-06	0.7784977116066863	0	1000.0))
(36.892457830202986	(4.641588833612782e-06	0.7784977116066863	0	464.15888336127773))
(33.07695053246562	(4.641588833612782e-06	0.7784977116066863	0	215.44346900318823))
(28.52908191880255	(4.641588833612782e-06	0.7784977116066863	0	100.0))
(23.679818732678207	(4.641588833612782e-06	0.7784977116066863	0	46.41588833612777))
(18.958185114447268	(4.641588833612782e-06	0.7784977116066863	0	21.544346900318832))
(14.689989707177329	(4.641588833612782e-06	0.7784977116066863	0	10.0))
(11.061830700345183	(4.641588833612782e-06	0.7784977116066863	0	4.641588833612778))
(8.131142185963746	(4.641588833612782e-06	0.7784977116066863	0	2.154434690031884))
(5.860777411474453	(4.641588833612782e-06	0.7784977116066863	0	1.0))
(52.14460803049704	(1e-05	0.7784977116066863	0	1000.0))
(49.771143391011655	(1e-05	0.7784977116066863	0	464.15888336127773))
(46.25177091615974	(1e-05	0.7784977116066863	0	215.44346900318823))
(41.65351851739905	(1e-05	0.7784977116066863	0	100.0))
(36.27779368603057	(1e-05	0.7784977116066863	0	46.41588833612777))
(30.545747324133988	(1e-05	0.7784977116066863	0	21.544346900318832))
(24.883682841831025	(1e-05	0.7784977116066863	0	10.0))
(19.644508045125985	(1e-05	0.7784977116066863	0	4.641588833612778))
(15.06588060067107	(1e-05	0.7784977116066863	0	2.154434690031884))
(11.260628531276764	(1e-05	0.7784977116066863	0	1.0))
(63.55346530367471	(2.1544346900318823e-05	0.7784977116066863	0	1000.0))
(61.82173353994058	(2.1544346900318823e-05	0.7784977116066863	0	464.15888336127773))
(59.04694564860884	(2.1544346900318823e-05	0.7784977116066863	0	215.44346900318823))
(55.10099956906349	(2.1544346900318823e-05	0.7784977116066863	0	100.0))
(50.07186067082146	(2.1544346900318823e-05	0.7784977116066863	0	46.41588833612777))
(44.22307499749692	(2.1544346900318823e-05	0.7784977116066863	0	21.544346900318832))
(37.91682278814976	(2.1544346900318823e-05	0.7784977116066863	0	10.0))
(31.544138266272086	(2.1544346900318823e-05	0.7784977116066863	0	4.641588833612778))
(25.467005780967046	(2.1544346900318823e-05	0.7784977116066863	0	2.154434690031884))
(19.972461655633104	(2.1544346900318823e-05	0.7784977116066863	0	1.0))
(73.12906877592656	(4.641588833612772e-05	0.7784977116066863	0	1000.0))
(72.00763984100338	(4.641588833612772e-05	0.7784977116066863	0	464.15888336127773))
(70.08748903970393	(4.641588833612772e-05	0.7784977116066863	0	215.44346900318823))
(67.14247726101983	(4.641588833612772e-05	0.7784977116066863	0	100.0))
(63.085398874354226	(4.641588833612772e-05	0.7784977116066863	0	46.41588833612777))
(57.98393709563564	(4.641588833612772e-05	0.7784977116066863	0	21.544346900318832))
(52.02809957300795	(4.641588833612772e-05	0.7784977116066863	0	10.0))
(45.493872945379344	(4.641588833612772e-05	0.7784977116066863	0	4.641588833612778))
(38.710036323048485	(4.641588833612772e-05	0.7784977116066863	0	2.154434690031884))
(32.02072256000237	(4.641588833612772e-05	0.7784977116066863	0	1.0))
(80.6607043371942	(0.0001	0.7784977116066863	0	1000.0))
(79.99868034792269	(0.0001	0.7784977116066863	0	464.15888336127773))
(78.80097803780882	(0.0001	0.7784977116066863	0	215.44346900318823))
(76.8380512730444	(0.0001	0.7784977116066863	0	100.0))
(73.93986565340776	(0.0001	0.7784977116066863	0	46.41588833612777))
(70.03748514601452	(0.0001	0.7784977116066863	0	21.544346900318832))
(65.15793381157033	(0.0001	0.7784977116066863	0	10.0))
(59.40937399299098	(0.0001	0.7784977116066863	0	4.641588833612778))
(52.97382711878335	(0.0001	0.7784977116066863	0	2.154434690031884))
(46.09985360111857	(0.0001	0.7784977116066863	0	1.0))
(86.31853563375583	(0.00021544346900318823	0.7784977116066863	0	1000.0))
(85.95393427920686	(0.00021544346900318823	0.7784977116066863	0	464.15888336127773))
(85.26432953689117	(0.00021544346900318823	0.7784977116066863	0	215.44346900318823))
(84.06720864996299	(0.00021544346900318823	0.7784977116066863	0	100.0))
(82.18617293376327	(0.00021544346900318823	0.7784977116066863	0	46.41588833612777))
(79.49527586795539	(0.00021544346900318823	0.7784977116066863	0	21.544346900318832))
(75.92839144236734	(0.00021544346900318823	0.7784977116066863	0	10.0))
(71.47102476246747	(0.00021544346900318823	0.7784977116066863	0	4.641588833612778))
(66.15933192664666	(0.00021544346900318823	0.7784977116066863	0	2.154434690031884))
(60.08837596488622	(0.00021544346900318823	0.7784977116066863	0	1.0))
(90.43621741480942	(0.00046415888336127773	0.7784977116066863	0	1000.0))
(90.24536246337314	(0.00046415888336127773	0.7784977116066863	0	464.15888336127773))
(89.87154881482947	(0.00046415888336127773	0.7784977116066863	0	215.44346900318823))
(89.18998195337397	(0.00046415888336127773	0.7784977116066863	0	100.0))
(88.05676209550437	(0.00046415888336127773	0.7784977116066863	0	46.41588833612777))
(86.34325985811327	(0.00046415888336127773	0.7784977116066863	0	21.544346900318832))
(83.95304245494053	(0.00046415888336127773	0.7784977116066863	0	10.0))
(80.81731985788836	(0.00046415888336127773	0.7784977116066863	0	4.641588833612778))
(76.89002553172602	(0.00046415888336127773	0.7784977116066863	0	2.154434690031884))
(72.15342586931223	(0.00046415888336127773	0.7784977116066863	0	1.0))
(93.36927371775572	(0.001	0.7784977116066863	0	1000.0))
(93.27294393800375	(0.001	0.7784977116066863	0	464.15888336127773))
(93.07916328161511	(0.001	0.7784977116066863	0	215.44346900318823))
(92.7111221526558	(0.001	0.7784977116066863	0	100.0))
(92.06707595946474	(0.001	0.7784977116066863	0	46.41588833612777))
(91.04076669719629	(0.001	0.7784977116066863	0	21.544346900318832))
(89.53982568952036	(0.001	0.7784977116066863	0	10.0))
(87.48652694188395	(0.001	0.7784977116066863	0	4.641588833612778))
(84.81048928754754	(0.001	0.7784977116066863	0	2.154434690031884))
(81.44691989796982	(0.001	0.7784977116066863	0	1.0))
(24.80353864817098	(1e-06	1.678788749812395	0	1000.0))
(21.340118437380358	(1e-06	1.678788749812395	0	464.15888336127773))
(17.580927270613277	(1e-06	1.678788749812395	0	215.44346900318823))
(13.92086400391067	(1e-06	1.678788749812395	0	100.0))
(10.650606699595194	(1e-06	1.678788749812395	0	46.41588833612777))
(7.919122798989986	(1e-06	1.678788749812395	0	21.544346900318832))
(5.754743346263897	(1e-06	1.678788749812395	0	10.0))
(4.108167936376833	(1e-06	1.678788749812395	0	4.641588833612778))
(2.893663367488723	(1e-06	1.678788749812395	0	2.154434690031884))
(2.0182249096979956	(1e-06	1.678788749812395	0	1.0))
(36.903941983917655	(2.1544346900318822e-06	1.678788749812395	0	1000.0))
(33.08730292349332	(2.1544346900318822e-06	1.678788749812395	0	464.15888336127773))
(28.53824165696363	(2.1544346900318822e-06	1.678788749812395	0	215.44346900318823))
(23.68775193210764	(2.1544346900318822e-06	1.678788749812395	0	100.0))
(18.96487576151565	(2.1544346900318822e-06	1.678788749812395	0	46.41588833612777))
(14.695461451129798	(2.1544346900318822e-06	1.678788749812395	0	21.544346900318832))
(11.066162966714876	(2.1544346900318822e-06	1.678788749812395	0	10.0))
(8.134467283934478	(2.1544346900318822e-06	1.678788749812395	0	4.641588833612778))
(5.863259655220669	(2.1544346900318822e-06	1.678788749812395	0	2.154434690031884))
(4.161660484955021	(2.1544346900318822e-06	1.678788749812395	0	1.0))
(49.783016829735224	(4.641588833612782e-06	1.678788749812395	0	1000.0))
(46.26293538996288	(4.641588833612782e-06	1.678788749812395	0	464.15888336127773))
(41.663934377307264	(4.641588833612782e-06	1.678788749812395	0	215.44346900318823))
(36.287408655254936	(4.641588833612782e-06	1.678788749812395	0	100.0))
(30.5544623776279	(4.641588833612782e-06	1.678788749812395	0	46.41588833612777))
(24.89137562819502	(4.641588833612782e-06	1.678788749812395	0	21.544346900318832))
(19.651079933321107	(4.641588833612782e-06	1.678788749812395	0	10.0))
(15.071298057003432	(4.641588833612782e-06	1.678788749812395	0	4.641588833612778))
(11.264937776096788	(4.641588833612782e-06	1.678788749812395	0	2.154434690031884))
(8.236495535478877	(4.641588833612782e-06	1.678788749812395	0	1.0))
(61.83269400683186	(1e-05	1.678788749812395	0	1000.0))
(59.05755488052584	(1e-05	1.678788749812395	0	464.15888336127773))
(55.111286097116775	(1e-05	1.678788749812395	0	215.44346900318823))
(50.08184898731625	(1e-05	1.678788749812395	0	100.0))
(44.232716060917966	(1e-05	1.678788749812395	0	46.41588833612777))
(37.92597499574043	(1e-05	1.678788749812395	0	21.544346900318832))
(31.552599053777016	(1e-05	1.678788749812395	0	10.0))
(25.47456882445502	(1e-05	1.678788749812395	0	4.641588833612778))
(19.978972053653667	(1e-05	1.678788749812395	0	2.154434690031884))
(15.249238746983512	(1e-05	1.678788749812395	0	1.0))
(72.0169025552436	(2.1544346900318823e-05	1.678788749812395	0	1000.0))
(70.09661255855433	(2.1544346900318823e-05	1.678788749812395	0	464.15888336127773))
(67.15153442709273	(2.1544346900318823e-05	1.678788749812395	0	215.44346900318823))
(63.094498192582115	(2.1544346900318823e-05	1.678788749812395	0	100.0))
(57.993144984583125	(2.1544346900318823e-05	1.678788749812395	0	46.41588833612777))
(52.03738384616513	(2.1544346900318823e-05	1.678788749812395	0	21.544346900318832))
(45.50308806993372	(2.1544346900318823e-05	1.678788749812395	0	10.0))
(38.71894737849923	(2.1544346900318823e-05	1.678788749812395	0	4.641588833612778))
(32.0290552632707	(2.1544346900318823e-05	1.678788749812395	0	2.154434690031884))
(25.75047316439214	(2.1544346900318823e-05	1.678788749812395	0	1.0))
(80.00601285551203	(4.641588833612772e-05	1.678788749812395	0	1000.0))
(78.80826608017634	(4.641588833612772e-05	1.678788749812395	0	464.15888336127773))
(76.84537012759728	(4.641588833612772e-05	1.678788749812395	0	215.44346900318823))
(73.9473526347849	(4.641588833612772e-05	1.678788749812395	0	100.0))
(70.04528878499715	(4.641588833612772e-05	1.678788749812395	0	46.41588833612777))
(65.16614918074178	(4.641588833612772e-05	1.678788749812395	0	21.544346900318832))
(59.41799961902965	(4.641588833612772e-05	1.678788749812395	0	10.0))
(52.98274999112925	(4.641588833612772e-05	1.678788749812395	0	4.641588833612778))
(46.108856562368786	(4.641588833612772e-05	1.678788749812395	0	2.154434690031884))
(39.09379350198116	(4.641588833612772e-05	1.678788749812395	0	1.0))
(85.9594733267039	(0.0001	1.678788749812395	0	1000.0))
(85.26985796111013	(0.0001	1.678788749812395	0	464.15888336127773))
(84.07277985085905	(0.0001	1.678788749812395	0	215.44346900318823))
(82.19190481591274	(0.0001	1.678788749812395	0	100.0))
(79.50132968974492	(0.0001	1.678788749812395	0	46.41588833612777))
(75.93492727937132	(0.0001	1.678788749812395	0	21.544346900318832))
(71.47815717206731	(0.0001	1.678788749812395	0	10.0))
(66.1670975388625	(0.0001	1.678788749812395	0	4.641588833612778))
(60.09671499377976	(0.0001	1.678788749812395	0	2.154434690031884))
(53.42921850434463	(0.0001	1.678788749812395	0	1.0))
(90.24941295149694	(0.00021544346900318823	1.678788749812395	0	1000.0))
(89.8755977711248	(0.00021544346900318823	1.678788749812395	0	464.15888336127773))
(89.19406003967653	(0.00021544346900318823	1.678788749812395	0	215.44346900318823))
(88.06094855953765	(0.00021544346900318823	1.678788749812395	0	100.0))
(86.34768511128719	(0.00021544346900318823	1.678788749812395	0	46.41588833612777))
(83.9578653618165	(0.00021544346900318823	1.678788749812395	0	21.544346900318832))
(80.82269589129137	(0.00021544346900318823	1.678788749812395	0	10.0))
(76.89607920627743	(0.00021544346900318823	1.678788749812395	0	4.641588833612778))
(72.1602291232388	(0.00021544346900318823	1.678788749812395	0	2.154434690031884))
(66.63936109276428	(0.00021544346900318823	1.678788749812395	0	1.0))
(93.275840078118	(0.00046415888336127773	1.678788749812395	0	1000.0))
(93.08205954624033	(0.00046415888336127773	1.678788749812395	0	464.15888336127773))
(92.71403373831734	(0.00046415888336127773	1.678788749812395	0	215.44346900318823))
(92.07004782385549	(0.00046415888336127773	1.678788749812395	0	100.0))
(91.04388612503219	(0.00046415888336127773	1.678788749812395	0	46.41588833612777))
(89.54321659727428	(0.00046415888336127773	1.678788749812395	0	21.544346900318832))
(87.49033167970907	(0.00046415888336127773	1.678788749812395	0	10.0))
(84.81485008589698	(0.00046415888336127773	1.678788749812395	0	4.641588833612778))
(81.45196368154097	(0.00046415888336127773	1.678788749812395	0	2.154434690031884))
(77.34927444771857	(0.00046415888336127773	1.678788749812395	0	1.0))
(95.3831304923231	(0.001	1.678788749812395	0	1000.0))
(95.28589702876444	(0.001	1.678788749812395	0	464.15888336127773))
(95.09505414992186	(0.001	1.678788749812395	0	215.44346900318823))
(94.74563053806419	(0.001	1.678788749812395	0	100.0))
(94.16012246591977	(0.001	1.678788749812395	0	46.41588833612777))
(93.26325294791876	(0.001	1.678788749812395	0	21.544346900318832))
(91.9875415027971	(0.001	1.678788749812395	0	10.0))
(90.26790506367367	(0.001	1.678788749812395	0	4.641588833612778))
(88.03581890362562	(0.001	1.678788749812395	0	2.154434690031884))
(85.21900639483432	(0.001	1.678788749812395	0	1.0))
(33.09765538885037	(1e-06	3.6202183056904658	0	1000.0))
(28.547402253376298	(1e-06	3.6202183056904658	0	464.15888336127773))
(23.69568620671524	(1e-06	3.6202183056904658	0	215.44346900318823))
(18.971567752542544	(1e-06	3.6202183056904658	0	100.0))
(14.700934395737006	(1e-06	3.6202183056904658	0	46.41588833612777))
(11.070496555741679	(1e-06	3.6202183056904658	0	21.544346900318832))
(8.137793592747707	(1e-06	3.6202183056904658	0	10.0))
(5.865742976469206	(1e-06	3.6202183056904658	0	4.641588833612778))
(4.1634716490189625	(1e-06	3.6202183056904658	0	2.154434690031884))
(2.920887930764281	(1e-06	3.6202183056904658	0	1.0))
(46.27409934955037	(2.1544346900318822e-06	3.6202183056904658	0	1000.0))
(41.67435015617758	(2.1544346900318822e-06	3.6202183056904658	0	464.15888336127773))
(36.29702375731126	(2.1544346900318822e-06	3.6202183056904658	0	215.44346900318823))
(30.56317830470816	(2.1544346900318822e-06	3.6202183056904658	0	100.0))
(24.899069293494858	(2.1544346900318822e-06	3.6202183056904658	0	46.41588833612777))
(19.657653161538676	(2.1544346900318822e-06	3.6202183056904658	0	21.544346900318832))
(15.07671680587959	(2.1544346900318822e-06	3.6202183056904658	0	10.0))
(11.269248316117016	(2.1544346900318822e-06	3.6202183056904658	0	4.641588833612778))
(8.239812698263423	(2.1544346900318822e-06	3.6202183056904658	0	2.154434690031884))
(5.916821825068874	(2.1544346900318822e-06	3.6202183056904658	0	1.0))
(59.06816255093705	(4.641588833612782e-06	3.6202183056904658	0	1000.0))
(55.121571450056194	(4.641588833612782e-06	3.6202183056904658	0	464.15888336127773))
(50.091836580356116	(4.641588833612782e-06	3.6202183056904658	0	215.44346900318823))
(44.242357103592475	(4.641588833612782e-06	3.6202183056904658	0	100.0))
(37.93512773993462	(4.641588833612782e-06	3.6202183056904658	0	46.41588833612777))
(31.561060978785804	(4.641588833612782e-06	3.6202183056904658	0	21.544346900318832))
(25.48213302499795	(4.641588833612782e-06	3.6202183056904658	0	10.0))
(19.985483575989168	(4.641588833612782e-06	3.6202183056904658	0	4.641588833612778))
(15.254630028735	(4.641588833612782e-06	3.6202183056904658	0	2.154434690031884))
(11.362764506384247	(4.641588833612782e-06	3.6202183056904658	0	1.0))
(70.10573404200578	(1e-05	3.6202183056904658	0	1000.0))
(67.16058968636128	(1e-05	3.6202183056904658	0	464.15888336127773))
(63.10359596712766	(1e-05	3.6202183056904658	0	215.44346900318823))
(58.00235214607823	(1e-05	3.6202183056904658	0	100.0))
(52.04666739000042	(1e-05	3.6202183056904658	0	46.41588833612777))
(45.512302779903166	(1e-05	3.6202183056904658	0	21.544346900318832))
(38.727858698402834	(1e-05	3.6202183056904658	0	10.0))
(32.03738890631732	(1e-05	3.6202183056904658	0	4.641588833612778))
(25.757973246279324	(1e-05	3.6202183056904658	0	2.154434690031884))
(20.139652204922626	(1e-05	3.6202183056904658	0	1.0))
(78.81555191758184	(2.1544346900318823e-05	3.6202183056904658	0	1000.0))
(76.85268677896987	(2.1544346900318823e-05	3.6202183056904658	0	464.15888336127773))
(73.95483781295916	(2.1544346900318823e-05	3.6202183056904658	0	215.44346900318823))
(70.05309071805382	(2.1544346900318823e-05	3.6202183056904658	0	100.0))
(65.17436293531415	(2.1544346900318823e-05	3.6202183056904658	0	46.41588833612777))
(59.42662474489276	(2.1544346900318823e-05	3.6202183056904658	0	21.544346900318832))
(52.9916724367856	(2.1544346900318823e-05	3.6202183056904658	0	10.0))
(46.117859203562	(2.1544346900318823e-05	3.6202183056904658	0	4.641588833612778))
(39.10258709505363	(2.1544346900318823e-05	3.6202183056904658	0	2.154434690031884))
(32.26126451543717	(2.1544346900318823e-05	3.6202183056904658	0	1.0))
(85.27538435445818	(4.641588833612772e-05	3.6202183056904658	0	1000.0))
(84.07834940394888	(4.641588833612772e-05	3.6202183056904658	0	464.15888336127773))
(82.19763470832865	(4.641588833612772e-05	3.6202183056904658	0	215.44346900318823))
(79.50738190959376	(4.641588833612772e-05	3.6202183056904658	0	100.0))
(75.9414617446225	(4.641588833612772e-05	3.6202183056904658	0	46.41588833612777))
(71.48528814781534	(4.641588833612772e-05	3.6202183056904658	0	21.544346900318832))
(66.1748618195297	(4.641588833612772e-05	3.6202183056904658	0	10.0))
(60.10505278403087	(4.641588833612772e-05	3.6202183056904658	0	4.641588833612778))
(53.437966139960594	(4.641588833612772e-05	3.6202183056904658	0	2.154434690031884))
(46.40228309762839	(4.641588833612772e-05	3.6202183056904658	0	1.0))
(89.87964510504042	(0.0001	3.6202183056904658	0	1000.0))
(89.1981366502053	(0.0001	3.6202183056904658	0	464.15888336127773))
(88.06513340415898	(0.0001	3.6202183056904658	0	215.44346900318823))
(86.35210893241153	(0.0001	3.6202183056904658	0	100.0))
(83.96268690508435	(0.0001	3.6202183056904658	0	46.41588833612777))
(80.82807048427323	(0.0001	3.6202183056904658	0	21.544346900318832))
(76.90213169633479	(0.0001	3.6202183056904658	0	10.0))
(72.16703066767442	(0.0001	3.6202183056904658	0	4.641588833612778))
(66.6469097365543	(0.0001	3.6202183056904658	0	2.154434690031884))
(60.42344934809518	(0.0001	3.6202183056904658	0	1.0))
(93.08495464651165	(0.00021544346900318823	3.6202183056904658	0	1000.0))
(92.71694422052418	(0.00021544346900318823	3.6202183056904658	0	464.15888336127773))
(92.07301845793864	(0.00021544346900318823	3.6202183056904658	0	215.44346900318823))
(91.04700442159461	(0.00021544346900318823	3.6202183056904658	0	100.0))
(89.54660649215171	(0.00021544346900318823	3.6202183056904658	0	46.41588833612777))
(87.49413535949805	(0.00021544346900318823	3.6202183056904658	0	21.544346900318832))
(84.81920979246448	(0.00021544346900318823	3.6202183056904658	0	10.0))
(81.45700633982007	(0.00021544346900318823	3.6202183056904658	0	4.641588833612778))
(77.35509549626988	(0.00021544346900318823	3.6202183056904658	0	2.154434690031884))
(72.48672718174616	(0.00021544346900318823	3.6202183056904658	0	1.0))
(95.28793549193834	(0.00046415888336127773	3.6202183056904658	0	1000.0))
(95.09709959187738	(0.00046415888336127773	3.6202183056904658	0	464.15888336127773))
(94.74770524212494	(0.00046415888336127773	3.6202183056904658	0	215.44346900318823))
(94.16227719362841	(0.00046415888336127773	3.6202183056904658	0	100.0))
(93.26557131749847	(0.00046415888336127773	3.6202183056904658	0	46.41588833612777))
(91.9901310267572	(0.00046415888336127773	3.6202183056904658	0	21.544346900318832))
(90.27088661686872	(0.00046415888336127773	3.6202183056904658	0	10.0))
(88.03931780474869	(0.00046415888336127773	3.6202183056904658	0	4.641588833612778))
(85.22314458544697	(0.00046415888336127773	3.6202183056904658	0	2.154434690031884))
(81.75178201584504	(0.00046415888336127773	3.6202183056904658	0	1.0))
(96.79244975820193	(0.001	3.6202183056904658	0	1000.0))
(96.69648103407408	(0.001	3.6202183056904658	0	464.15888336127773))
(96.51383175088264	(0.001	3.6202183056904658	0	215.44346900318823))
(96.1929098872487	(0.001	3.6202183056904658	0	100.0))
(95.67782126390472	(0.001	3.6202183056904658	0	46.41588833612777))
(94.91584554000411	(0.001	3.6202183056904658	0	21.544346900318832))
(93.85593986302577	(0.001	3.6202183056904658	0	10.0))
(92.44280743519663	(0.001	3.6202183056904658	0	4.641588833612778))
(90.6130125383722	(0.001	3.6202183056904658	0	2.154434690031884))
(88.29485651187493	(0.001	3.6202183056904658	0	1.0))
(41.684765563819134	(1e-06	7.806807486838919	0	1000.0))
(36.30663905524984	(1e-06	7.806807486838919	0	464.15888336127773))
(30.571894942932666	(1e-06	7.806807486838919	0	215.44346900318823))
(24.906764314113563	(1e-06	7.806807486838919	0	100.0))
(19.664227623607427	(1e-06	7.806807486838919	0	46.41588833612777))
(15.082137054919468	(1e-06	7.806807486838919	0	21.544346900318832))
(11.273560144301443	(1e-06	7.806807486838919	0	10.0))
(8.243130847772386	(1e-06	7.806807486838919	0	4.641588833612778))
(5.919302532883071	(1e-06	7.806807486838919	0	2.154434690031884))
(4.190350647845346	(1e-06	7.806807486838919	0	1.0))
(55.131855353563544	(2.1544346900318822e-06	7.806807486838919	0	1000.0))
(50.10182351241181	(2.1544346900318822e-06	7.806807486838919	0	464.15888336127773))
(44.2519976589237	(2.1544346900318822e-06	7.806807486838919	0	215.44346900318823))
(37.94428072869698	(2.1544346900318822e-06	7.806807486838919	0	100.0))
(31.569523516545523	(2.1544346900318822e-06	7.806807486838919	0	46.41588833612777))
(25.489698372868443	(2.1544346900318822e-06	7.806807486838919	0	21.544346900318832))
(19.991996460781184	(2.1544346900318822e-06	7.806807486838919	0	10.0))
(15.260022854063793	(2.1544346900318822e-06	7.806807486838919	0	4.641588833612778))
(11.367064949078616	(2.1544346900318822e-06	7.806807486838919	0	2.154434690031884))
(8.290925085520284	(2.1544346900318822e-06	7.806807486838919	0	1.0))
(67.16964308556203	(4.641588833612782e-06	7.806807486838919	0	1000.0))
(63.112692194502294	(4.641588833612782e-06	7.806807486838919	0	464.15888336127773))
(58.01155795776657	(4.641588833612782e-06	7.806807486838919	0	215.44346900318823))
(52.05595064894839	(4.641588833612782e-06	7.806807486838919	0	100.0))
(45.52151728753718	(4.641588833612782e-06	7.806807486838919	0	46.41588833612777))
(38.73677024536145	(4.641588833612782e-06	7.806807486838919	0	21.544346900318832))
(32.04572316518263	(4.641588833612782e-06	7.806807486838919	0	10.0))
(25.76547466230196	(4.641588833612782e-06	7.806807486838919	0	4.641588833612778))
(20.146135209941185	(4.641588833612782e-06	7.806807486838919	0	2.154434690031884))
(15.34333815939936	(4.641588833612782e-06	7.806807486838919	0	1.0))
(76.86000136566146	(1e-05	7.806807486838919	0	1000.0))
(73.9623211569477	(1e-05	7.806807486838919	0	464.15888336127773))
(70.06089104132249	(1e-05	7.806807486838919	0	215.44346900318823))
(65.18257557947179	(1e-05	7.806807486838919	0	100.0))
(59.435248503756725	(1e-05	7.806807486838919	0	46.41588833612777))
(53.00059420181212	(1e-05	7.806807486838919	0	21.544346900318832))
(46.12686146846981	(1e-05	7.806807486838919	0	10.0))
(39.11138111814649	(1e-05	7.806807486838919	0	4.641588833612778))
(32.26953710413749	(1e-05	7.806807486838919	0	2.154434690031884))
(25.894588680971047	(1e-05	7.806807486838919	0	1.0))
(84.08391699696178	(2.1544346900318823e-05	7.806807486838919	0	1000.0))
(82.20336304269135	(2.1544346900318823e-05	7.806807486838919	0	464.15888336127773))
(79.51343238096483	(2.1544346900318823e-05	7.806807486838919	0	215.44346900318823))
(75.94799459345019	(2.1544346900318823e-05	7.806807486838919	0	100.0))
(71.49241774691771	(2.1544346900318823e-05	7.806807486838919	0	46.41588833612777))
(66.1826252660326	(2.1544346900318823e-05	7.806807486838919	0	21.544346900318832))
(60.1133894955659	(2.1544346900318823e-05	7.806807486838919	0	10.0))
(53.44671334233894	(2.1544346900318823e-05	7.806807486838919	0	4.641588833612778))
(46.41118470652864	(2.1544346900318823e-05	7.806807486838919	0	2.154434690031884))
(39.286690400304124	(2.1544346900318823e-05	7.806807486838919	0	1.0))
(89.20221173967224	(4.641588833612772e-05	7.806807486838919	0	1000.0))
(88.0693170643028	(4.641588833612772e-05	7.806807486838919	0	464.15888336127773))
(86.35653136216774	(4.641588833612772e-05	7.806807486838919	0	215.44346900318823))
(83.96750707509929	(4.641588833612772e-05	7.806807486838919	0	100.0))
(80.8334436632524	(4.641588833612772e-05	7.806807486838919	0	46.41588833612777))
(76.90818294689473	(4.641588833612772e-05	7.806807486838919	0	21.544346900318832))
(72.17383124532071	(4.641588833612772e-05	7.806807486838919	0	10.0))
(66.6544563160164	(4.641588833612772e-05	7.806807486838919	0	4.641588833612778))
(60.431650006211626	(4.641588833612772e-05	7.806807486838919	0	2.154434690031884))
(53.65537156264124	(4.641588833612772e-05	7.806807486838919	0	1.0))
(92.71985343831851	(0.0001	7.806807486838919	0	1000.0))
(92.07598798422079	(0.0001	7.806807486838919	0	464.15888336127773))
(91.05012159869547	(0.0001	7.806807486838919	0	215.44346900318823))
(89.5499952757495	(0.0001	7.806807486838919	0	100.0))
(87.49793793675015	(0.0001	7.806807486838919	0	46.41588833612777))
(84.82356836338877	(0.0001	7.806807486838919	0	21.544346900318832))
(81.46204772819297	(0.0001	7.806807486838919	0	10.0))
(77.36091563376549	(0.0001	7.806807486838919	0	4.641588833612778))
(72.49337158435941	(0.0001	7.806807486838919	0	2.154434690031884))
(66.87499757607104	(0.0001	7.806807486838919	0	1.0))
(95.09914412534363	(0.00021544346900318823	7.806807486838919	0	1000.0))
(94.74977907640853	(0.00021544346900318823	7.806807486838919	0	464.15888336127773))
(94.16443129198493	(0.00021544346900318823	7.806807486838919	0	215.44346900318823))
(93.26788876696291	(0.00021544346900318823	7.806807486838919	0	100.0))
(91.99271967144625	(0.00021544346900318823	7.806807486838919	0	46.41588833612777))
(90.27386728331798	(0.00021544346900318823	7.806807486838919	0	21.544346900318832))
(88.04281582305926	(0.00021544346900318823	7.806807486838919	0	10.0))
(85.22728168068096	(0.00021544346900318823	7.806807486838919	0	4.641588833612778))
(81.75666600690799	(0.00021544346900318823	7.806807486838919	0	2.154434690031884))
(77.57239841212886	(0.00021544346900318823	7.806807486838919	0	1.0))
(96.69790348125053	(0.00046415888336127773	7.806807486838919	0	1000.0))
(96.51526702882232	(0.00046415888336127773	7.806807486838919	0	464.15888336127773))
(96.19438442008564	(0.00046415888336127773	7.806807486838919	0	215.44346900318823))
(95.67938507924984	(0.00046415888336127773	7.806807486838919	0	100.0))
(94.91757127420348	(0.00046415888336127773	7.806807486838919	0	46.41588833612777))
(93.8579162464142	(0.00046415888336127773	7.806807486838919	0	21.544346900318832))
(92.44513407611882	(0.00046415888336127773	7.806807486838919	0	10.0))
(90.61579699790174	(0.00046415888336127773	7.806807486838919	0	4.641588833612778))
(88.29821028284705	(0.00046415888336127773	7.806807486838919	0	2.154434690031884))
(85.41578974509355	(0.00046415888336127773	7.806807486838919	0	1.0))
(97.77093329376386	(0.001	7.806807486838919	0	1000.0))
(97.67826528582535	(0.001	7.806807486838919	0	464.15888336127773))
(97.50824952407586	(0.001	7.806807486838919	0	215.44346900318823))
(97.22227602524558	(0.001	7.806807486838919	0	100.0))
(96.78139767658176	(0.001	7.806807486838919	0	46.41588833612777))
(96.1480949747119	(0.001	7.806807486838919	0	21.544346900318832))
(95.28246207582802	(0.001	7.806807486838919	0	10.0))
(94.13767022505326	(0.001	7.806807486838919	0	4.641588833612778))
(92.65741305822675	(0.001	7.806807486838919	0	2.154434690031884))
(90.77545838000273	(0.001	7.806807486838919	0	1.0))
(50.11180949637188	(1e-06	16.83496352713465	0	1000.0))
(44.26163832470352	(1e-06	16.83496352713465	0	464.15888336127773))
(37.95343397819667	(1e-06	16.83496352713465	0	215.44346900318823))
(31.57798677797975	(1e-06	16.83496352713465	0	100.0))
(25.497264773220746	(1e-06	16.83496352713465	0	46.41588833612777))
(19.99851065290509	(1e-06	16.83496352713465	0	21.544346900318832))
(15.265416995703237	(1e-06	16.83496352713465	0	10.0))
(11.371366688070665	(1e-06	16.83496352713465	0	4.641588833612778))
(8.294239998527475	(1e-06	16.83496352713465	0	2.154434690031884))
(5.945642932797685	(1e-06	16.83496352713465	0	1.0))
(63.1217870826872	(2.1544346900318822e-06	16.83496352713465	0	1000.0))
(58.02076264352733	(2.1544346900318822e-06	16.83496352713465	0	464.15888336127773))
(52.06523309912715	(2.1544346900318822e-06	16.83496352713465	0	215.44346900318823))
(45.5307316527305	(2.1544346900318822e-06	16.83496352713465	0	100.0))
(38.74568215085431	(2.1544346900318822e-06	16.83496352713465	0	46.41588833612777))
(32.05405821238807	(2.1544346900318822e-06	16.83496352713465	0	21.544346900318832))
(25.772977098291435	(2.1544346900318822e-06	16.83496352713465	0	10.0))
(20.152619350538828	(2.1544346900318822e-06	16.83496352713465	0	4.641588833612778))
(15.348719041839539	(2.1544346900318822e-06	16.83496352713465	0	2.154434690031884))
(11.41503365232332	(2.1544346900318822e-06	16.83496352713465	0	1.0))
(73.96980268040136	(4.641588833612782e-06	16.83496352713465	0	1000.0))
(70.06869001021796	(4.641588833612782e-06	16.83496352713465	0	464.15888336127773))
(65.19078698958948	(4.641588833612782e-06	16.83496352713465	0	215.44346900318823))
(59.44387178030045	(4.641588833612782e-06	16.83496352713465	0	100.0))
(53.00951581676099	(4.641588833612782e-06	16.83496352713465	0	46.41588833612777))
(46.13586431653379	(4.641588833612782e-06	16.83496352713465	0	21.544346900318832))
(39.120175358908135	(4.641588833612782e-06	16.83496352713465	0	10.0))
(32.27781035717604	(4.641588833612782e-06	16.83496352713465	0	4.641588833612778))
(25.902060598157732	(4.641588833612782e-06	16.83496352713465	0	2.154434690031884))
(20.224579076848347	(4.641588833612782e-06	16.83496352713465	0	1.0))
(82.20908949995125	(1e-05	16.83496352713465	0	1000.0))
(79.5194814234493	(1e-05	16.83496352713465	0	464.15888336127773))
(75.95452582516866	(1e-05	16.83496352713465	0	215.44346900318823))
(71.49954597900263	(1e-05	16.83496352713465	0	100.0))
(66.19038767784036	(1e-05	16.83496352713465	0	46.41588833612777))
(60.121725954452245	(1e-05	16.83496352713465	0	21.544346900318832))
(53.45546004502211	(1e-05	16.83496352713465	0	10.0))
(46.4200858913895	(1e-05	16.83496352713465	0	4.641588833612778))
(39.29542895931875	(1e-05	16.83496352713465	0	2.154434690031884))
(32.38225971184182	(1e-05	16.83496352713465	0	1.0))
(88.0734988522522	(2.1544346900318823e-05	16.83496352713465	0	1000.0))
(86.36095233236556	(2.1544346900318823e-05	16.83496352713465	0	464.15888336127773))
(83.97232585289981	(2.1544346900318823e-05	16.83496352713465	0	215.44346900318823))
(80.8388156090027	(2.1544346900318823e-05	16.83496352713465	0	100.0))
(76.91423297657686	(2.1544346900318823e-05	16.83496352713465	0	46.41588833612777))
(72.18063064021304	(2.1544346900318823e-05	16.83496352713465	0	21.544346900318832))
(66.66200278301756	(2.1544346900318823e-05	16.83496352713465	0	10.0))
(60.43984974716141	(2.1544346900318823e-05	16.83496352713465	0	4.641588833612778))
(53.66403565215243	(2.1544346900318823e-05	16.83496352713465	0	2.154434690031884))
(46.552715604388524	(2.1544346900318823e-05	16.83496352713465	0	1.0))
(92.0789564231855	(4.641588833612772e-05	16.83496352713465	0	1000.0))
(91.05323765137975	(4.641588833612772e-05	16.83496352713465	0	464.15888336127773))
(89.55338300684784	(4.641588833612772e-05	16.83496352713465	0	215.44346900318823))
(87.50173938328538	(4.641588833612772e-05	16.83496352713465	0	100.0))
(84.82792575327586	(4.641588833612772e-05	16.83496352713465	0	46.41588833612777))
(81.46708804189572	(4.641588833612772e-05	16.83496352713465	0	21.544346900318832))
(77.36673427965174	(4.641588833612772e-05	16.83496352713465	0	10.0))
(72.50001460260042	(4.641588833612772e-05	16.83496352713465	0	4.641588833612778))
(66.88244149889869	(4.641588833612772e-05	16.83496352713465	0	2.154434690031884))
(60.58823339104972	(4.641588833612772e-05	16.83496352713465	0	1.0))
(94.75185208154903	(0.0001	16.83496352713465	0	1000.0))
(94.16658443178805	(0.0001	16.83496352713465	0	464.15888336127773))
(93.27020536917149	(0.0001	16.83496352713465	0	215.44346900318823))
(91.99530745968254	(0.0001	16.83496352713465	0	100.0))
(90.27684706594428	(0.0001	16.83496352713465	0	46.41588833612777))
(88.04631286224253	(0.0001	16.83496352713465	0	21.544346900318832))
(85.23141776725534	(0.0001	16.83496352713465	0	10.0))
(81.76154912754082	(0.0001	16.83496352713465	0	4.641588833612778))
(77.57810841946323	(0.0001	16.83496352713465	0	2.154434690031884))
(72.64891161583046	(0.0001	16.83496352713465	0	1.0))
(96.5167017365656	(0.00021544346900318823	16.83496352713465	0	1000.0))
(96.1958583699106	(0.00021544346900318823	16.83496352713465	0	464.15888336127773))
(95.6809483252514	(0.00021544346900318823	16.83496352713465	0	215.44346900318823))
(94.9192964007214	(0.00021544346900318823	16.83496352713465	0	100.0))
(93.85989194064256	(0.00021544346900318823	16.83496352713465	0	46.41588833612777))
(92.44746008614348	(0.00021544346900318823	16.83496352713465	0	21.544346900318832))
(90.61858065263839	(0.00021544346900318823	16.83496352713465	0	10.0))
(88.30156310928243	(0.00021544346900318823	16.83496352713465	0	4.641588833612778))
(85.41982185397937	(0.00021544346900318823	16.83496352713465	0	2.154434690031884))
(81.898764743775	(0.00021544346900318823	16.83496352713465	0	1.0))
(97.67925309744929	(0.00046415888336127773	16.83496352713465	0	1000.0))
(97.50925501350228	(0.00046415888336127773	16.83496352713465	0	464.15888336127773))
(97.22332645000404	(0.00046415888336127773	16.83496352713465	0	215.44346900318823))
(96.78253781419114	(0.00046415888336127773	16.83496352713465	0	100.0))
(96.1493844755431	(0.00046415888336127773	16.83496352713465	0	46.41588833612777))
(95.28397185954725	(0.00046415888336127773	16.83496352713465	0	21.544346900318832))
(94.13948097357328	(0.00046415888336127773	16.83496352713465	0	10.0))
(92.65961489281507	(0.00046415888336127773	16.83496352713465	0	4.641588833612778))
(90.77814989763992	(0.00046415888336127773	16.83496352713465	0	2.154434690031884))
(88.42047232154864	(0.00046415888336127773	16.83496352713465	0	1.0))
(98.44695194772359	(0.001	16.83496352713465	0	1000.0))
(98.35946578027837	(0.001	16.83496352713465	0	464.15888336127773))
(98.20545229130583	(0.001	16.83496352713465	0	215.44346900318823))
(97.95739811908012	(0.001	16.83496352713465	0	100.0))
(97.58839325847227	(0.001	16.83496352713465	0	46.41588833612777))
(97.07086823171566	(0.001	16.83496352713465	0	21.544346900318832))
(96.37297177815111	(0.001	16.83496352713465	0	10.0))
(95.45551055769938	(0.001	16.83496352713465	0	4.641588833612778))
(94.27011985575825	(0.001	16.83496352713465	0	2.154434690031884))
(92.7584472669125	(0.001	16.83496352713465	0	1.0))
(58.02996630731222	(1e-06	36.303700000000006	0	1000.0))
(52.07451452813673	(1e-06	36.303700000000006	0	464.15888336127773))
(45.53994596945598	(1e-06	36.303700000000006	0	215.44346900318823))
(38.75459437884159	(1e-06	36.303700000000006	0	100.0))
(32.06239405698397	(1e-06	36.303700000000006	0	46.41588833612777))
(25.780480707433938	(1e-06	36.303700000000006	0	21.544346900318832))
(20.159104883540017	(1e-06	36.303700000000006	0	10.0))
(15.354101265686875	(1e-06	36.303700000000006	0	4.641588833612778))
(11.419331007836018	(1e-06	36.303700000000006	0	2.154434690031884))
(8.319831561734052	(1e-06	36.303700000000006	0	1.0))
(70.07648728788084	(2.1544346900318822e-06	36.303700000000006	0	1000.0))
(65.19899714839778	(2.1544346900318822e-06	36.303700000000006	0	464.15888336127773))
(59.45249378497852	(2.1544346900318822e-06	36.303700000000006	0	215.44346900318823))
(53.018436753459575	(2.1544346900318822e-06	36.303700000000006	0	100.0))
(46.14486697123251	(2.1544346900318822e-06	36.303700000000006	0	46.41588833612777))
(39.12897009926888	(2.1544346900318822e-06	36.303700000000006	0	21.544346900318832))
(32.28608460336356	(2.1544346900318822e-06	36.303700000000006	0	10.0))
(25.909533580303894	(2.1544346900318822e-06	36.303700000000006	0	4.641588833612778))
(20.231050311194977	(2.1544346900318822e-06	36.303700000000006	0	2.154434690031884))
(15.39292098366469	(2.1544346900318822e-06	36.303700000000006	0	1.0))
(79.52552872710272	(4.641588833612782e-06	36.303700000000006	0	1000.0))
(75.96105606888882	(4.641588833612782e-06	36.303700000000006	0	464.15888336127773))
(71.50667331134412	(4.641588833612782e-06	36.303700000000006	0	215.44346900318823))
(66.19814867348465	(4.641588833612782e-06	36.303700000000006	0	100.0))
(60.130061280753225	(4.641588833612782e-06	36.303700000000006	0	46.41588833612777))
(53.46420621965567	(4.641588833612782e-06	36.303700000000006	0	21.544346900318832))
(46.42898693800764	(4.641588833612782e-06	36.303700000000006	0	10.0))
(39.3041678326807	(4.641588833612782e-06	36.303700000000006	0	4.641588833612778))
(32.39050478261128	(4.641588833612782e-06	36.303700000000006	0	2.154434690031884))
(25.96967212877702	(4.641588833612782e-06	36.303700000000006	0	1.0))
(86.3653719887352	(1e-05	36.303700000000006	0	1000.0))
(83.97714336377932	(1e-05	36.303700000000006	0	464.15888336127773))
(80.84418622326605	(1e-05	36.303700000000006	0	215.44346900318823))
(76.92028161165085	(1e-05	36.303700000000006	0	100.0))
(72.18742862208073	(1e-05	36.303700000000006	0	46.41588833612777))
(66.66954736911592	(1e-05	36.303700000000006	0	21.544346900318832))
(60.44804850423806	(1e-05	36.303700000000006	0	10.0))
(53.67269913291669	(1e-05	36.303700000000006	0	4.641588833612778))
(46.56156925687845	(1e-05	36.303700000000006	0	2.154434690031884))
(39.38579174597414	(1e-05	36.303700000000006	0	1.0))
(91.05635257560476	(2.1544346900318823e-05	36.303700000000006	0	1000.0))
(89.55676948648942	(2.1544346900318823e-05	36.303700000000006	0	464.15888336127773))
(87.50553970758907	(2.1544346900318823e-05	36.303700000000006	0	215.44346900318823))
(84.83228202107085	(2.1544346900318823e-05	36.303700000000006	0	100.0))
(81.47212717588516	(2.1544346900318823e-05	36.303700000000006	0	46.41588833612777))
(77.37255199582174	(2.1544346900318823e-05	36.303700000000006	0	21.544346900318832))
(72.50665664946574	(2.1544346900318823e-05	36.303700000000006	0	10.0))
(66.8898845633825	(2.1544346900318823e-05	36.303700000000006	0	4.641588833612778))
(60.596368146881794	(2.1544346900318823e-05	36.303700000000006	0	2.154434690031884))
(53.76980751043142	(2.1544346900318823e-05	36.303700000000006	0	1.0))
(94.16873675893036	(4.641588833612772e-05	36.303700000000006	0	1000.0))
(93.27252118046775	(4.641588833612772e-05	36.303700000000006	0	464.15888336127773))
(91.9978943359658	(4.641588833612772e-05	36.303700000000006	0	215.44346900318823))
(90.27982593584807	(4.641588833612772e-05	36.303700000000006	0	100.0))
(88.04980894351777	(4.641588833612772e-05	36.303700000000006	0	46.41588833612777))
(85.23555279656124	(4.641588833612772e-05	36.303700000000006	0	21.544346900318832))
(81.76643129372229	(4.641588833612772e-05	36.303700000000006	0	10.0))
(77.58381739021222	(4.641588833612772e-05	36.303700000000006	0	4.641588833612778))
(72.65548072089629	(4.641588833612772e-05	36.303700000000006	0	2.154434690031884))
(66.99247394705613	(4.641588833612772e-05	36.303700000000006	0	1.0))
(96.1973317021286	(0.0001	36.303700000000006	0	1000.0))
(95.68251096289137	(0.0001	36.303700000000006	0	464.15888336127773))
(94.92102091727851	(0.0001	36.303700000000006	0	215.44346900318823))
(93.86186705392885	(0.0001	36.303700000000006	0	100.0))
(92.44978546439874	(0.0001	36.303700000000006	0	46.41588833612777))
(90.62136351867525	(0.0001	36.303700000000006	0	21.544346900318832))
(88.30491506544422	(0.0001	36.303700000000006	0	10.0))
(85.42385294743767	(0.0001	36.303700000000006	0	4.641588833612778))
(81.90357342914093	(0.0001	36.303700000000006	0	2.154434690031884))
(77.68214659094045	(0.0001	36.303700000000006	0	1.0))
(97.51026003649385	(0.00021544346900318823	36.303700000000006	0	1000.0))
(97.22437641887497	(0.00021544346900318823	36.303700000000006	0	464.15888336127773))
(96.78367752222617	(0.00021544346900318823	36.303700000000006	0	215.44346900318823))
(96.15067353712695	(0.00021544346900318823	36.303700000000006	0	100.0))
(95.28548114324116	(0.00021544346900318823	36.303700000000006	0	46.41588833612777))
(94.14129124014234	(0.00021544346900318823	36.303700000000006	0	21.544346900318832))
(92.66181608461042	(0.00021544346900318823	36.303700000000006	0	10.0))
(90.78084059792893	(0.00021544346900318823	36.303700000000006	0	4.641588833612778))
(88.42375702804242	(0.00021544346900318823	36.303700000000006	0	2.154434690031884))
(85.5114655685377	(0.00021544346900318823	36.303700000000006	0	1.0))
(98.36015087375279	(0.00046415888336127773	36.303700000000006	0	1000.0))
(98.20615837336503	(0.00046415888336127773	36.303700000000006	0	464.15888336127773))
(97.95815077311536	(0.00046415888336127773	36.303700000000006	0	215.44346900318823))
(97.58922999448222	(0.00046415888336127773	36.303700000000006	0	100.0))
(97.07183627640205	(0.00046415888336127773	36.303700000000006	0	46.41588833612777))
(96.37412691109274	(0.00046415888336127773	36.303700000000006	0	21.544346900318832))
(95.45691732051768	(0.00046415888336127773	36.303700000000006	0	10.0))
(94.27185245997414	(0.00046415888336127773	36.303700000000006	0	4.641588833612778))
(92.76059048925218	(0.00046415888336127773	36.303700000000006	0	2.154434690031884))
(90.85502762059437	(0.00046415888336127773	36.303700000000006	0	1.0))
(98.91287096282481	(0.001	36.303700000000006	0	1000.0))
(98.83220169183019	(0.001	36.303700000000006	0	464.15888336127773))
(98.69627100317139	(0.001	36.303700000000006	0	215.44346900318823))
(98.48606890419221	(0.001	36.303700000000006	0	100.0))
(98.18269337200569	(0.001	36.303700000000006	0	46.41588833612777))
(97.76521268401001	(0.001	36.303700000000006	0	21.544346900318832))
(97.20799972064754	(0.001	36.303700000000006	0	10.0))
(96.47870595557589	(0.001	36.303700000000006	0	4.641588833612778))
(95.53681413595375	(0.001	36.303700000000006	0	2.154434690031884))
(94.33258749933212	(0.001	36.303700000000006	0	1.0))
