# Supplementary material for: Cooperative stability renders protein complex formation more robust and controllable
Source: Sci Rep. 2022 Jun 21;12:10490. doi: 10.1038/s41598-022-14362-z (PMC9213465; doi:10.1038/s41598-022-14362-z)
Supplement: Supplementary file 10 — Supplementary Information 10. [file 41598_2022_14362_MOESM10_ESM.zip › mathematical_modeling_of_complex_formation/data/c_wo_downward_n.txt]

(0.5171046212266732	(1e-06	0.036	0	1000.0))
(0.5253594274484517	(1e-06	0.036	0	464.15888336127773))
(0.5398846072614633	(1e-06	0.036	0	215.44346900318823))
(0.5618515799926294	(1e-06	0.036	0	100.0))
(0.5892100311007418	(1e-06	0.036	0	46.41588833612777))
(0.6171935865434695	(1e-06	0.036	0	21.544346900318832))
(0.6416080439657782	(1e-06	0.036	0	10.0))
(0.660749424491904	(1e-06	0.036	0	4.641588833612778))
(0.6748360415575267	(1e-06	0.036	0	2.154434690031884))
(0.6848474008328186	(1e-06	0.036	0	1.0))
(0.5248497185953145	(2.1544346900318822e-06	0.036	0	1000.0))
(0.5324000555094648	(2.1544346900318822e-06	0.036	0	464.15888336127773))
(0.5458481567116708	(2.1544346900318822e-06	0.036	0	215.44346900318823))
(0.5665123864790224	(2.1544346900318822e-06	0.036	0	100.0))
(0.5926569459960473	(2.1544346900318822e-06	0.036	0	46.41588833612777))
(0.6197042179538026	(2.1544346900318822e-06	0.036	0	21.544346900318832))
(0.6434386014356117	(2.1544346900318822e-06	0.036	0	10.0))
(0.6620785257795918	(2.1544346900318822e-06	0.036	0	4.641588833612778))
(0.6757905207873939	(2.1544346900318822e-06	0.036	0	2.154434690031884))
(0.6855242639167902	(2.1544346900318822e-06	0.036	0	1.0))
(0.5377130319277427	(4.641588833612782e-06	0.036	0	1000.0))
(0.5442075210704796	(4.641588833612782e-06	0.036	0	464.15888336127773))
(0.5560120437013231	(4.641588833612782e-06	0.036	0	215.44346900318823))
(0.5746449208217795	(4.641588833612782e-06	0.036	0	100.0))
(0.5988596866797986	(4.641588833612782e-06	0.036	0	46.41588833612777))
(0.6243878231850342	(4.641588833612782e-06	0.036	0	21.544346900318832))
(0.6469771637014282	(4.641588833612782e-06	0.036	0	10.0))
(0.664726061481549	(4.641588833612782e-06	0.036	0	4.641588833612778))
(0.677736099317491	(4.641588833612782e-06	0.036	0	2.154434690031884))
(0.6869273608580003	(4.641588833612782e-06	0.036	0	1.0))
(0.5553291233347192	(1e-05	0.036	0	1000.0))
(0.5605880955119847	(1e-05	0.036	0	464.15888336127773))
(0.570425165335967	(1e-05	0.036	0	215.44346900318823))
(0.5865688119930673	(1e-05	0.036	0	100.0))
(0.6083954244209614	(1e-05	0.036	0	46.41588833612777))
(0.6320376728479847	(1e-05	0.036	0	21.544346900318832))
(0.6531369132135946	(1e-05	0.036	0	10.0))
(0.6696002580811208	(1e-05	0.036	0	4.641588833612778))
(0.681480114646323	(1e-05	0.036	0	2.154434690031884))
(0.6897182687551575	(1e-05	0.036	0	1.0))
(0.5738830467483181	(2.1544346900318823e-05	0.036	0	1000.0))
(0.5780662210404418	(2.1544346900318823e-05	0.036	0	464.15888336127773))
(0.5861531479076529	(2.1544346900318823e-05	0.036	0	215.44346900318823))
(0.6000645788915042	(2.1544346900318823e-05	0.036	0	100.0))
(0.6198578012978191	(2.1544346900318823e-05	0.036	0	46.41588833612777))
(0.6420954962985901	(2.1544346900318823e-05	0.036	0	21.544346900318832))
(0.6621113063416664	(2.1544346900318823e-05	0.036	0	10.0))
(0.6774047452017228	(2.1544346900318823e-05	0.036	0	4.641588833612778))
(0.6879579669508556	(2.1544346900318823e-05	0.036	0	2.154434690031884))
(0.6948472528662651	(2.1544346900318823e-05	0.036	0	1.0))
(0.5876858509447551	(4.641588833612772e-05	0.036	0	1000.0))
(0.5911660203690041	(4.641588833612772e-05	0.036	0	464.15888336127773))
(0.5980935713110974	(4.641588833612772e-05	0.036	0	215.44346900318823))
(0.6105769079045674	(4.641588833612772e-05	0.036	0	100.0))
(0.6293972112959552	(4.641588833612772e-05	0.036	0	46.41588833612777))
(0.6516385055818498	(4.641588833612772e-05	0.036	0	21.544346900318832))
(0.6721070207922502	(4.641588833612772e-05	0.036	0	10.0))
(0.6874640465840024	(4.641588833612772e-05	0.036	0	4.641588833612778))
(0.6973771462666475	(4.641588833612772e-05	0.036	0	2.154434690031884))
(0.703066833247201	(4.641588833612772e-05	0.036	0	1.0))
(0.5926778416037443	(0.0001	0.036	0	1000.0))
(0.5957921325885602	(0.0001	0.036	0	464.15888336127773))
(0.6021152070322763	(0.0001	0.036	0	215.44346900318823))
(0.6139441335284814	(0.0001	0.036	0	100.0))
(0.632823727532815	(0.0001	0.036	0	46.41588833612777))
(0.6565969467550454	(0.0001	0.036	0	21.544346900318832))
(0.6795493021228182	(0.0001	0.036	0	10.0))
(0.6970770820610559	(0.0001	0.036	0	4.641588833612778))
(0.7081169064901441	(0.0001	0.036	0	2.154434690031884))
(0.7138167867205584	(0.0001	0.036	0	1.0))
(0.5881403586269539	(0.00021544346900318823	0.036	0	1000.0))
(0.5910485252679432	(0.00021544346900318823	0.036	0	464.15888336127773))
(0.5970285901634924	(0.00021544346900318823	0.036	0	215.44346900318823))
(0.6085447018843395	(0.00021544346900318823	0.036	0	100.0))
(0.6279274017072858	(0.00021544346900318823	0.036	0	46.41588833612777))
(0.6541281662167577	(0.00021544346900318823	0.036	0	21.544346900318832))
(0.6811904317147838	(0.00021544346900318823	0.036	0	10.0))
(0.702931888423895	(0.00021544346900318823	0.036	0	4.641588833612778))
(0.717160696204366	(0.00021544346900318823	0.036	0	2.154434690031884))
(0.724739284824015	(0.00021544346900318823	0.036	0	1.0))
(0.5763800447888189	(0.00046415888336127773	0.036	0	1000.0))
(0.5790465823764424	(0.00046415888336127773	0.036	0	464.15888336127773))
(0.5845900602466135	(0.00046415888336127773	0.036	0	215.44346900318823))
(0.5955516656898726	(0.00046415888336127773	0.036	0	100.0))
(0.6150073949490195	(0.00046415888336127773	0.036	0	46.41588833612777))
(0.6434861167825432	(0.00046415888336127773	0.036	0	21.544346900318832))
(0.6754685003533287	(0.00046415888336127773	0.036	0	10.0))
(0.7029396841290847	(0.00046415888336127773	0.036	0	4.641588833612778))
(0.7220152682114526	(0.00046415888336127773	0.036	0	2.154434690031884))
(0.7331017185398604	(0.00046415888336127773	0.036	0	1.0))
(0.5613151446314534	(0.001	0.036	0	1000.0))
(0.563610440376353	(0.001	0.036	0	464.15888336127773))
(0.5684326369188633	(0.001	0.036	0	215.44346900318823))
(0.5782095892054362	(0.001	0.036	0	100.0))
(0.5965043477415349	(0.001	0.036	0	46.41588833612777))
(0.6257602154880904	(0.001	0.036	0	21.544346900318832))
(0.6622519664726809	(0.001	0.036	0	10.0))
(0.6963859805993041	(0.001	0.036	0	4.641588833612778))
(0.721592076445365	(0.001	0.036	0	2.154434690031884))
(0.7373537147890773	(0.001	0.036	0	1.0))
(0.5324236423021674	(1e-06	0.07763207790105872	0	1000.0))
(0.5458784725991005	(1e-06	0.07763207790105872	0	464.15888336127773))
(0.5665491358410512	(1e-06	0.07763207790105872	0	215.44346900318823))
(0.5926960148074071	(1e-06	0.07763207790105872	0	100.0))
(0.6197398829084859	(1e-06	0.07763207790105872	0	46.41588833612777))
(0.6434675537038599	(1e-06	0.07763207790105872	0	21.544346900318832))
(0.6621002815227167	(1e-06	0.07763207790105872	0	10.0))
(0.675806170920475	(1e-06	0.07763207790105872	0	4.641588833612778))
(0.6855352808648958	(1e-06	0.07763207790105872	0	2.154434690031884))
(0.6923131834597874	(1e-06	0.07763207790105872	0	1.0))
(0.5442356660517613	(2.1544346900318822e-06	0.07763207790105872	0	1000.0))
(0.5560456360666076	(2.1544346900318822e-06	0.07763207790105872	0	464.15888336127773))
(0.5746839286906061	(2.1544346900318822e-06	0.07763207790105872	0	215.44346900318823))
(0.5989005511482888	(2.1544346900318822e-06	0.07763207790105872	0	100.0))
(0.6244251242821567	(2.1544346900318822e-06	0.07763207790105872	0	46.41588833612777))
(0.6470075563343265	(2.1544346900318822e-06	0.07763207790105872	0	21.544346900318832))
(0.6647489875326422	(2.1544346900318822e-06	0.07763207790105872	0	10.0))
(0.6777526489751556	(2.1544346900318822e-06	0.07763207790105872	0	4.641588833612778))
(0.6869390003617996	(2.1544346900318822e-06	0.07763207790105872	0	2.154434690031884))
(0.6933095468258196	(2.1544346900318822e-06	0.07763207790105872	0	1.0))
(0.5606184645902922	(4.641588833612782e-06	0.07763207790105872	0	1000.0))
(0.5704599657979501	(4.641588833612782e-06	0.07763207790105872	0	464.15888336127773))
(0.5866086026733092	(4.641588833612782e-06	0.07763207790105872	0	215.44346900318823))
(0.6084374076645759	(4.641588833612782e-06	0.07763207790105872	0	100.0))
(0.6320767003379135	(4.641588833612782e-06	0.07763207790105872	0	46.41588833612777))
(0.6531692137998747	(4.641588833612782e-06	0.07763207790105872	0	21.544346900318832))
(0.6696249983184857	(4.641588833612782e-06	0.07763207790105872	0	10.0))
(0.6814981674889689	(4.641588833612782e-06	0.07763207790105872	0	4.641588833612778))
(0.689731105068971	(4.641588833612782e-06	0.07763207790105872	0	2.154434690031884))
(0.6953396135664273	(4.641588833612782e-06	0.07763207790105872	0	1.0))
(0.5780929599419273	(1e-05	0.07763207790105872	0	1000.0))
(0.5861841147318082	(1e-05	0.07763207790105872	0	464.15888336127773))
(0.6001010124627032	(1e-05	0.07763207790105872	0	215.44346900318823))
(0.6198980612361802	(1e-05	0.07763207790105872	0	100.0))
(0.6421347294349458	(1e-05	0.07763207790105872	0	46.41588833612777))
(0.6621451245379977	(1e-05	0.07763207790105872	0	21.544346900318832))
(0.6774314988273649	(1e-05	0.07763207790105872	0	10.0))
(0.6879780946283564	(1e-05	0.07763207790105872	0	4.641588833612778))
(0.6948619607848151	(1e-05	0.07763207790105872	0	2.154434690031884))
(0.6992436666656372	(1e-05	0.07763207790105872	0	1.0))
(0.5911832570573784	(2.1544346900318823e-05	0.07763207790105872	0	1000.0))
(0.5981152461633922	(2.1544346900318823e-05	0.07763207790105872	0	464.15888336127773))
(0.6106051763451251	(2.1544346900318823e-05	0.07763207790105872	0	215.44346900318823))
(0.6294317959815601	(2.1544346900318823e-05	0.07763207790105872	0	100.0))
(0.6516750489061652	(2.1544346900318823e-05	0.07763207790105872	0	46.41588833612777))
(0.6721405180224306	(2.1544346900318823e-05	0.07763207790105872	0	21.544346900318832))
(0.6874919207520953	(2.1544346900318823e-05	0.07763207790105872	0	10.0))
(0.6973991100863651	(2.1544346900318823e-05	0.07763207790105872	0	4.641588833612778))
(0.7030836546293086	(2.1544346900318823e-05	0.07763207790105872	0	2.154434690031884))
(0.7060018878916086	(2.1544346900318823e-05	0.07763207790105872	0	1.0))
(0.5957972086226765	(4.641588833612772e-05	0.07763207790105872	0	1000.0))
(0.6021250075365498	(4.641588833612772e-05	0.07763207790105872	0	464.15888336127773))
(0.6139615556112099	(4.641588833612772e-05	0.07763207790105872	0	215.44346900318823))
(0.6328498841005165	(4.641588833612772e-05	0.07763207790105872	0	100.0))
(0.6566284845117558	(4.641588833612772e-05	0.07763207790105872	0	46.41588833612777))
(0.6795805027360867	(4.641588833612772e-05	0.07763207790105872	0	21.544346900318832))
(0.6971043305026375	(4.641588833612772e-05	0.07763207790105872	0	10.0))
(0.7081394128346562	(4.641588833612772e-05	0.07763207790105872	0	4.641588833612778))
(0.7138349382058472	(4.641588833612772e-05	0.07763207790105872	0	2.154434690031884))
(0.7158933607350272	(4.641588833612772e-05	0.07763207790105872	0	1.0))
(0.591042666401332	(0.0001	0.07763207790105872	0	1000.0))
(0.5970273546761852	(0.0001	0.07763207790105872	0	464.15888336127773))
(0.6085515371263241	(0.0001	0.07763207790105872	0	215.44346900318823))
(0.6279447573455658	(0.0001	0.07763207790105872	0	100.0))
(0.6541540703411152	(0.0001	0.07763207790105872	0	46.41588833612777))
(0.6812186665402874	(0.0001	0.07763207790105872	0	21.544346900318832))
(0.7029576252947983	(0.0001	0.07763207790105872	0	10.0))
(0.7171824183739739	(0.0001	0.07763207790105872	0	4.641588833612778))
(0.7247573711357598	(0.0001	0.07763207790105872	0	2.154434690031884))
(0.727479892936837	(0.0001	0.07763207790105872	0	1.0))
(0.5790336501306261	(0.00021544346900318823	0.07763207790105872	0	1000.0))
(0.5845812891403741	(0.00021544346900318823	0.07763207790105872	0	464.15888336127773))
(0.5955503873460757	(0.00021544346900318823	0.07763207790105872	0	215.44346900318823))
(0.6150172510003914	(0.00021544346900318823	0.07763207790105872	0	100.0))
(0.6435069304513716	(0.00021544346900318823	0.07763207790105872	0	46.41588833612777))
(0.6754944341614743	(0.00021544346900318823	0.07763207790105872	0	21.544346900318832))
(0.7029642703137491	(0.00021544346900318823	0.07763207790105872	0	10.0))
(0.7220360707088317	(0.00021544346900318823	0.07763207790105872	0	4.641588833612778))
(0.7331189124560392	(0.00021544346900318823	0.07763207790105872	0	2.154434690031884))
(0.7381137440438634	(0.00021544346900318823	0.07763207790105872	0	1.0))
(0.5635951346213001	(0.00046415888336127773	0.07763207790105872	0	1000.0))
(0.5684205561392257	(0.00046415888336127773	0.07763207790105872	0	464.15888336127773))
(0.5782037610410934	(0.00046415888336127773	0.07763207790105872	0	215.44346900318823))
(0.5965087353860267	(0.00046415888336127773	0.07763207790105872	0	100.0))
(0.6257769267747144	(0.00046415888336127773	0.07763207790105872	0	46.41588833612777))
(0.6622765425471718	(0.00046415888336127773	0.07763207790105872	0	21.544346900318832))
(0.6964106791038078	(0.00046415888336127773	0.07763207790105872	0	10.0))
(0.7216128112322183	(0.00046415888336127773	0.07763207790105872	0	4.641588833612778))
(0.7373703524318306	(0.00046415888336127773	0.07763207790105872	0	2.154434690031884))
(0.7457348023315078	(0.00046415888336127773	0.07763207790105872	0	1.0))
(0.5483295807347423	(0.001	0.07763207790105872	0	1000.0))
(0.5522296002759244	(0.001	0.07763207790105872	0	464.15888336127773))
(0.5603005763929931	(0.001	0.07763207790105872	0	215.44346900318823))
(0.5761067744587826	(0.001	0.07763207790105872	0	100.0))
(0.6036576046862495	(0.001	0.07763207790105872	0	46.41588833612777))
(0.6425013708273227	(0.001	0.07763207790105872	0	21.544346900318832))
(0.6832572768505113	(0.001	0.07763207790105872	0	10.0))
(0.7156566220781043	(0.001	0.07763207790105872	0	4.641588833612778))
(0.7370904809978305	(0.001	0.07763207790105872	0	2.154434690031884))
(0.7495762552047044	(0.001	0.07763207790105872	0	1.0))
(0.5560792411404007	(1e-06	0.16740943108989023	0	1000.0))
(0.5747229465028814	(1e-06	0.16740943108989023	0	464.15888336127773))
(0.5989413847874349	(1e-06	0.16740943108989023	0	215.44346900318823))
(0.6244624581058875	(1e-06	0.16740943108989023	0	100.0))
(0.6470379485837758	(1e-06	0.16740943108989023	0	46.41588833612777))
(0.6647719160497448	(1e-06	0.16740943108989023	0	21.544346900318832))
(0.6777691916179154	(1e-06	0.16740943108989023	0	10.0))
(0.6869506678516363	(1e-06	0.16740943108989023	0	4.641588833612778))
(0.6933176155722653	(1e-06	0.16740943108989023	0	2.154434690031884))
(0.6976930538021219	(1e-06	0.16740943108989023	0	1.0))
(0.570494821720253	(2.1544346900318822e-06	0.16740943108989023	0	1000.0))
(0.5866484281561168	(2.1544346900318822e-06	0.16740943108989023	0	464.15888336127773))
(0.6084793932239012	(2.1544346900318822e-06	0.16740943108989023	0	215.44346900318823))
(0.6321157223368314	(2.1544346900318822e-06	0.16740943108989023	0	100.0))
(0.653201538385996	(2.1544346900318822e-06	0.16740943108989023	0	46.41588833612777))
(0.6696497221510683	(2.1544346900318822e-06	0.16740943108989023	0	21.544346900318832))
(0.6815162252973157	(2.1544346900318822e-06	0.16740943108989023	0	10.0))
(0.6897439435246863	(2.1544346900318822e-06	0.16740943108989023	0	4.641588833612778))
(0.6953486045889722	(2.1544346900318822e-06	0.16740943108989023	0	2.154434690031884))
(0.6991418844624164	(2.1544346900318822e-06	0.16740943108989023	0	1.0))
(0.5862150542829448	(4.641588833612782e-06	0.16740943108989023	0	1000.0))
(0.6001374843357363	(4.641588833612782e-06	0.16740943108989023	0	464.15888336127773))
(0.619938301677492	(4.641588833612782e-06	0.16740943108989023	0	215.44346900318823))
(0.6421739600011608	(4.641588833612782e-06	0.16740943108989023	0	100.0))
(0.662178930855257	(4.641588833612782e-06	0.16740943108989023	0	46.41588833612777))
(0.6774582500132826	(4.641588833612782e-06	0.16740943108989023	0	21.544346900318832))
(0.6879982203681958	(4.641588833612782e-06	0.16740943108989023	0	10.0))
(0.6948766079793812	(4.641588833612782e-06	0.16740943108989023	0	4.641588833612778))
(0.699254173203441	(4.641588833612782e-06	0.16740943108989023	0	2.154434690031884))
(0.7020228727534945	(4.641588833612782e-06	0.16740943108989023	0	1.0))
(0.5981368675551417	(1e-05	0.16740943108989023	0	1000.0))
(0.6106334205313516	(1e-05	0.16740943108989023	0	464.15888336127773))
(0.6294663391405076	(1e-05	0.16740943108989023	0	215.44346900318823))
(0.6517116280492679	(1e-05	0.16740943108989023	0	100.0))
(0.6721740321444347	(1e-05	0.16740943108989023	0	46.41588833612777))
(0.6875197653063955	(1e-05	0.16740943108989023	0	21.544346900318832))
(0.6974210863996196	(1e-05	0.16740943108989023	0	10.0))
(0.7031004393642943	(1e-05	0.16740943108989023	0	4.641588833612778))
(0.7060144922574292	(1e-05	0.16740943108989023	0	2.154434690031884))
(0.7073177732299848	(1e-05	0.16740943108989023	0	1.0))
(0.6021348314389413	(2.1544346900318823e-05	0.16740943108989023	0	1000.0))
(0.6139789243613442	(2.1544346900318823e-05	0.16740943108989023	0	464.15888336127773))
(0.6328760420116882	(2.1544346900318823e-05	0.16740943108989023	0	215.44346900318823))
(0.6566600047636754	(2.1544346900318823e-05	0.16740943108989023	0	100.0))
(0.6796116872975371	(2.1544346900318823e-05	0.16740943108989023	0	46.41588833612777))
(0.6971315747439116	(2.1544346900318823e-05	0.16740943108989023	0	21.544346900318832))
(0.7081618887943265	(2.1544346900318823e-05	0.16740943108989023	0	10.0))
(0.7138531197302617	(2.1544346900318823e-05	0.16740943108989023	0	4.641588833612778))
(0.7159078460639408	(2.1544346900318823e-05	0.16740943108989023	0	2.154434690031884))
(0.7158237394844442	(2.1544346900318823e-05	0.16740943108989023	0	1.0))
(0.5970261555456617	(4.641588833612772e-05	0.16740943108989023	0	1000.0))
(0.6085583658780427	(4.641588833612772e-05	0.16740943108989023	0	464.15888336127773))
(0.6279621263435494	(4.641588833612772e-05	0.16740943108989023	0	215.44346900318823))
(0.6541799291632153	(4.641588833612772e-05	0.16740943108989023	0	100.0))
(0.6812468835073151	(4.641588833612772e-05	0.16740943108989023	0	46.41588833612777))
(0.7029833301833192	(4.641588833612772e-05	0.16740943108989023	0	21.544346900318832))
(0.7172041435397778	(4.641588833612772e-05	0.16740943108989023	0	10.0))
(0.7247754380630546	(4.641588833612772e-05	0.16740943108989023	0	4.641588833612778))
(0.7274950393293388	(4.641588833612772e-05	0.16740943108989023	0	2.154434690031884))
(0.7270705338195405	(4.641588833612772e-05	0.16740943108989023	0	1.0))
(0.584572447270069	(0.0001	0.16740943108989023	0	1000.0))
(0.5955490759594154	(0.0001	0.16740943108989023	0	464.15888336127773))
(0.6150270261280013	(0.0001	0.16740943108989023	0	215.44346900318823))
(0.6435277724765427	(0.0001	0.16740943108989023	0	100.0))
(0.6755203385576909	(0.0001	0.16740943108989023	0	46.41588833612777))
(0.7029888801166415	(0.0001	0.16740943108989023	0	21.544346900318832))
(0.722056872623556	(0.0001	0.16740943108989023	0	10.0))
(0.7331361108927613	(0.0001	0.16740943108989023	0	4.641588833612778))
(0.738128268128209	(0.0001	0.16740943108989023	0	2.154434690031884))
(0.7389041237424121	(0.0001	0.16740943108989023	0	1.0))
(0.5684085183149651	(0.00021544346900318823	0.16740943108989023	0	1000.0))
(0.5781979253381592	(0.00021544346900318823	0.16740943108989023	0	464.15888336127773))
(0.5965131538519941	(0.00021544346900318823	0.16740943108989023	0	215.44346900318823))
(0.6257935891047222	(0.00021544346900318823	0.16740943108989023	0	100.0))
(0.662301139714268	(0.00021544346900318823	0.16740943108989023	0	46.41588833612777))
(0.6964353496234706	(0.00021544346900318823	0.16740943108989023	0	21.544346900318832))
(0.7216335514991423	(0.00021544346900318823	0.16740943108989023	0	10.0))
(0.7373869763782062	(0.00021544346900318823	0.16740943108989023	0	4.641588833612778))
(0.7457484118877187	(0.00021544346900318823	0.16740943108989023	0	2.154434690031884))
(0.7488916476636034	(0.00021544346900318823	0.16740943108989023	0	1.0))
(0.5522176859164736	(0.00046415888336127773	0.16740943108989023	0	1000.0))
(0.560293376451063	(0.00046415888336127773	0.16740943108989023	0	464.15888336127773))
(0.5761079994805228	(0.00046415888336127773	0.16740943108989023	0	215.44346900318823))
(0.6036708918804161	(0.00046415888336127773	0.16740943108989023	0	100.0))
(0.642525074324361	(0.00046415888336127773	0.16740943108989023	0	46.41588833612777))
(0.6832831943754425	(0.00046415888336127773	0.16740943108989023	0	21.544346900318832))
(0.7156785459733124	(0.00046415888336127773	0.16740943108989023	0	10.0))
(0.7371074246112752	(0.00046415888336127773	0.16740943108989023	0	4.641588833612778))
(0.7495894391832656	(0.00046415888336127773	0.16740943108989023	0	2.154434690031884))
(0.755748622961145	(0.00046415888336127773	0.16740943108989023	0	1.0))
(0.5382796559841422	(0.001	0.16740943108989023	0	1000.0))
(0.5445182609517124	(0.001	0.16740943108989023	0	464.15888336127773))
(0.5571527263313857	(0.001	0.16740943108989023	0	215.44346900318823))
(0.5807799845339278	(0.001	0.16740943108989023	0	100.0))
(0.6183728534785048	(0.001	0.16740943108989023	0	46.41588833612777))
(0.6639192050578646	(0.001	0.16740943108989023	0	21.544346900318832))
(0.7041084718140279	(0.001	0.16740943108989023	0	10.0))
(0.7322606927753771	(0.001	0.16740943108989023	0	4.641588833612778))
(0.7496029653730187	(0.001	0.16740943108989023	0	2.154434690031884))
(0.7592378105173563	(0.001	0.16740943108989023	0	1.0))
(0.5866882429594816	(1e-06	0.3610094998817299	0	1000.0))
(0.608521384515412	(1e-06	0.3610094998817299	0	464.15888336127773))
(0.6321547164371842	(1e-06	0.3610094998817299	0	215.44346900318823))
(0.653233844600949	(1e-06	0.3610094998817299	0	100.0))
(0.6696744424186368	(1e-06	0.3610094998817299	0	46.41588833612777))
(0.6815342758754432	(1e-06	0.3610094998817299	0	21.544346900318832))
(0.6897567543226503	(1e-06	0.3610094998817299	0	10.0))
(0.69535756720578	(1e-06	0.3610094998817299	0	4.641588833612778))
(0.699148070699064	(1e-06	0.3610094998817299	0	2.154434690031884))
(0.7017101924309149	(1e-06	0.3610094998817299	0	1.0))
(0.600173922026485	(2.1544346900318822e-06	0.3610094998817299	0	1000.0))
(0.619978564123135	(2.1544346900318822e-06	0.3610094998817299	0	464.15888336127773))
(0.6422131602776099	(2.1544346900318822e-06	0.3610094998817299	0	215.44346900318823))
(0.662212730785685	(2.1544346900318822e-06	0.3610094998817299	0	100.0))
(0.6774850314647176	(2.1544346900318822e-06	0.3610094998817299	0	46.41588833612777))
(0.6880183438820887	(2.1544346900318822e-06	0.3610094998817299	0	21.544346900318832))
(0.6948913010914849	(2.1544346900318822e-06	0.3610094998817299	0	10.0))
(0.6992646769470906	(2.1544346900318822e-06	0.3610094998817299	0	4.641588833612778))
(0.7020302617091325	(2.1544346900318822e-06	0.3610094998817299	0	2.154434690031884))
(0.7037875494736532	(2.1544346900318822e-06	0.3610094998817299	0	1.0))
(0.6106616821291225	(4.641588833612782e-06	0.3610094998817299	0	1000.0))
(0.6295008665632041	(4.641588833612782e-06	0.3610094998817299	0	464.15888336127773))
(0.651748190590067	(4.641588833612782e-06	0.3610094998817299	0	215.44346900318823))
(0.6722075185007624	(4.641588833612782e-06	0.3610094998817299	0	100.0))
(0.687547635789172	(4.641588833612782e-06	0.3610094998817299	0	46.41588833612777))
(0.6974430540765523	(4.641588833612782e-06	0.3610094998817299	0	21.544346900318832))
(0.7031172411780406	(4.641588833612782e-06	0.3610094998817299	0	10.0))
(0.7060270660299733	(4.641588833612782e-06	0.3610094998817299	0	4.641588833612778))
(0.7073270297647872	(4.641588833612782e-06	0.3610094998817299	0	2.154434690031884))
(0.7077822722571278	(4.641588833612782e-06	0.3610094998817299	0	1.0))
(0.6139963770618543	(1e-05	0.3610094998817299	0	1000.0))
(0.6329022069026471	(1e-05	0.3610094998817299	0	464.15888336127773))
(0.6566915429561173	(1e-05	0.3610094998817299	0	215.44346900318823))
(0.6796428702700497	(1e-05	0.3610094998817299	0	100.0))
(0.6971588585605781	(1e-05	0.3610094998817299	0	46.41588833612777))
(0.7081843857697457	(1e-05	0.3610094998817299	0	21.544346900318832))
(0.7138712719617832	(1e-05	0.3610094998817299	0	10.0))
(0.7159223187461287	(1e-05	0.3610094998817299	0	4.641588833612778))
(0.7158351247270692	(1e-05	0.3610094998817299	0	2.154434690031884))
(0.7147025500940023	(1e-05	0.3610094998817299	0	1.0))
(0.6085651945344114	(2.1544346900318823e-05	0.3610094998817299	0	1000.0))
(0.6279795097978728	(2.1544346900318823e-05	0.3610094998817299	0	464.15888336127773))
(0.6542058073865242	(2.1544346900318823e-05	0.3610094998817299	0	215.44346900318823))
(0.6812751253705838	(2.1544346900318823e-05	0.3610094998817299	0	100.0))
(0.7030090459165523	(2.1544346900318823e-05	0.3610094998817299	0	46.41588833612777))
(0.7172258639518617	(2.1544346900318823e-05	0.3610094998817299	0	21.544346900318832))
(0.7247935050685945	(2.1544346900318823e-05	0.3610094998817299	0	10.0))
(0.7275101768175815	(2.1544346900318823e-05	0.3610094998817299	0	4.641588833612778))
(0.7270832623508597	(2.1544346900318823e-05	0.3610094998817299	0	2.154434690031884))
(0.72487292665782	(2.1544346900318823e-05	0.3610094998817299	0	1.0))
(0.5955478095008474	(4.641588833612772e-05	0.3610094998817299	0	1000.0))
(0.6150368920472469	(4.641588833612772e-05	0.3610094998817299	0	464.15888336127773))
(0.6435486063024336	(4.641588833612772e-05	0.3610094998817299	0	215.44346900318823))
(0.6755462745944218	(4.641588833612772e-05	0.3610094998817299	0	100.0))
(0.7030134611485495	(4.641588833612772e-05	0.3610094998817299	0	46.41588833612777))
(0.7220776678926876	(4.641588833612772e-05	0.3610094998817299	0	21.544346900318832))
(0.7331533268830409	(4.641588833612772e-05	0.3610094998817299	0	10.0))
(0.7381427954100256	(4.641588833612772e-05	0.3610094998817299	0	4.641588833612778))
(0.7389168098347272	(4.641588833612772e-05	0.3610094998817299	0	2.154434690031884))
(0.7369564894424333	(4.641588833612772e-05	0.3610094998817299	0	1.0))
(0.5781920716324135	(0.0001	0.3610094998817299	0	1000.0))
(0.5965175524547894	(0.0001	0.3610094998817299	0	464.15888336127773))
(0.6258103007066597	(0.0001	0.3610094998817299	0	215.44346900318823))
(0.662325764066469	(0.0001	0.3610094998817299	0	100.0))
(0.6964600244698357	(0.0001	0.3610094998817299	0	46.41588833612777))
(0.721654287484403	(0.0001	0.3610094998817299	0	21.544346900318832))
(0.7374035991717501	(0.0001	0.3610094998817299	0	10.0))
(0.7457620422842623	(0.0001	0.3610094998817299	0	4.641588833612778))
(0.7489033984535989	(0.0001	0.3610094998817299	0	2.154434690031884))
(0.7484892505976902	(0.0001	0.3610094998817299	0	1.0))
(0.560286171621505	(0.00021544346900318823	0.3610094998817299	0	1000.0))
(0.5761092725432032	(0.00021544346900318823	0.3610094998817299	0	464.15888336127773))
(0.6036841429117967	(0.00021544346900318823	0.3610094998817299	0	215.44346900318823))
(0.6425487771372532	(0.00021544346900318823	0.3610094998817299	0	100.0))
(0.6833091152818532	(0.00021544346900318823	0.3610094998817299	0	46.41588833612777))
(0.7157004611412442	(0.00021544346900318823	0.3610094998817299	0	21.544346900318832))
(0.7371243484618817	(0.00021544346900318823	0.3610094998817299	0	10.0))
(0.7496026151082049	(0.00021544346900318823	0.3610094998817299	0	4.641588833612778))
(0.7557594210484871	(0.00021544346900318823	0.3610094998817299	0	2.154434690031884))
(0.757611939552227	(0.00021544346900318823	0.3610094998817299	0	1.0))
(0.5445116020113534	(0.00046415888336127773	0.3610094998817299	0	1000.0))
(0.5571525191220454	(0.00046415888336127773	0.3610094998817299	0	464.15888336127773))
(0.5807902844605173	(0.00046415888336127773	0.3610094998817299	0	215.44346900318823))
(0.6183951203164011	(0.00046415888336127773	0.3610094998817299	0	100.0))
(0.6639468624767314	(0.00046415888336127773	0.3610094998817299	0	46.41588833612777))
(0.70413277358739	(0.00046415888336127773	0.3610094998817299	0	21.544346900318832))
(0.7322790363388788	(0.00046415888336127773	0.3610094998817299	0	10.0))
(0.749616490030661	(0.00046415888336127773	0.3610094998817299	0	4.641588833612778))
(0.7592482182265881	(0.00046415888336127773	0.3610094998817299	0	2.154434690031884))
(0.7637042281057376	(0.00046415888336127773	0.3610094998817299	0	1.0))
(0.531930395689513	(0.001	0.3610094998817299	0	1000.0))
(0.5414682673601977	(0.001	0.3610094998817299	0	464.15888336127773))
(0.560216076973078	(0.001	0.3610094998817299	0	215.44346900318823))
(0.5931568448377093	(0.001	0.3610094998817299	0	100.0))
(0.6395979752865467	(0.001	0.3610094998817299	0	46.41588833612777))
(0.6868967415350234	(0.001	0.3610094998817299	0	21.544346900318832))
(0.7227754305189775	(0.001	0.3610094998817299	0	10.0))
(0.7458750282643593	(0.001	0.3610094998817299	0	4.641588833612778))
(0.7595096724215196	(0.001	0.3610094998817299	0	2.154434690031884))
(0.7668379446364733	(0.001	0.3610094998817299	0	1.0))
(0.6200188049340966	(1e-06	0.7784977116066863	0	1000.0))
(0.6422523847154932	(1e-06	0.7784977116066863	0	464.15888336127773))
(0.6622465330212173	(1e-06	0.7784977116066863	0	215.44346900318823))
(0.677511756857782	(1e-06	0.7784977116066863	0	100.0))
(0.6880384482558985	(1e-06	0.7784977116066863	0	46.41588833612777))
(0.694905976983471	(1e-06	0.7784977116066863	0	21.544346900318832))
(0.699275175503596	(1e-06	0.7784977116066863	0	10.0))
(0.7020376822218761	(1e-06	0.7784977116066863	0	4.641588833612778))
(0.7037927354467609	(1e-06	0.7784977116066863	0	2.154434690031884))
(0.7049192239592889	(1e-06	0.7784977116066863	0	1.0))
(0.6295354070718131	(2.1544346900318822e-06	0.7784977116066863	0	1000.0))
(0.6517847332423663	(2.1544346900318822e-06	0.7784977116066863	0	464.15888336127773))
(0.6722409981946474	(2.1544346900318822e-06	0.7784977116066863	0	215.44346900318823))
(0.6875754878247003	(2.1544346900318822e-06	0.7784977116066863	0	100.0))
(0.6974650030007654	(2.1544346900318822e-06	0.7784977116066863	0	46.41588833612777))
(0.7031340467941601	(2.1544346900318822e-06	0.7784977116066863	0	21.544346900318832))
(0.7060396490939713	(2.1544346900318822e-06	0.7784977116066863	0	10.0))
(0.7073362883645236	(2.1544346900318822e-06	0.7784977116066863	0	4.641588833612778))
(0.7077889737651774	(2.1544346900318822e-06	0.7784977116066863	0	2.154434690031884))
(0.7078476863276284	(2.1544346900318822e-06	0.7784977116066863	0	1.0))
(0.6329283500515696	(4.641588833612782e-06	0.7784977116066863	0	1000.0))
(0.6567230489752406	(4.641588833612782e-06	0.7784977116066863	0	464.15888336127773))
(0.6796740621367787	(4.641588833612782e-06	0.7784977116066863	0	215.44346900318823))
(0.6971861030541889	(4.641588833612782e-06	0.7784977116066863	0	100.0))
(0.7082068688516274	(4.641588833612782e-06	0.7784977116066863	0	46.41588833612777))
(0.7138894051327848	(4.641588833612782e-06	0.7784977116066863	0	21.544346900318832))
(0.7159368054361734	(4.641588833612782e-06	0.7784977116066863	0	10.0))
(0.7158465085040736	(4.641588833612782e-06	0.7784977116066863	0	4.641588833612778))
(0.7147113212111893	(4.641588833612782e-06	0.7784977116066863	0	2.154434690031884))
(0.7132306732195047	(4.641588833612782e-06	0.7784977116066863	0	1.0))
(0.627996853922741	(1e-05	0.7784977116066863	0	1000.0))
(0.6542317031233519	(1e-05	0.7784977116066863	0	464.15888336127773))
(0.6813033309662742	(1e-05	0.7784977116066863	0	215.44346900318823))
(0.7030347519923887	(1e-05	0.7784977116066863	0	100.0))
(0.7172475830825883	(1e-05	0.7784977116066863	0	46.41588833612777))
(0.7248115748481062	(1e-05	0.7784977116066863	0	21.544346900318832))
(0.7275253066916354	(1e-05	0.7784977116066863	0	10.0))
(0.7270960152634036	(1e-05	0.7784977116066863	0	4.641588833612778))
(0.72488356282525	(1e-05	0.7784977116066863	0	2.154434690031884))
(0.7218899558895123	(1e-05	0.7784977116066863	0	1.0))
(0.6150467259895346	(2.1544346900318823e-05	0.7784977116066863	0	1000.0))
(0.6435694357792832	(2.1544346900318823e-05	0.7784977116066863	0	464.15888336127773))
(0.6755721595476972	(2.1544346900318823e-05	0.7784977116066863	0	215.44346900318823))
(0.7030380591790206	(2.1544346900318823e-05	0.7784977116066863	0	100.0))
(0.7220984538247925	(2.1544346900318823e-05	0.7784977116066863	0	46.41588833612777))
(0.7331704996266583	(2.1544346900318823e-05	0.7784977116066863	0	21.544346900318832))
(0.738157360623943	(2.1544346900318823e-05	0.7784977116066863	0	10.0))
(0.7389294921252846	(2.1544346900318823e-05	0.7784977116066863	0	4.641588833612778))
(0.7369677810480192	(2.1544346900318823e-05	0.7784977116066863	0	2.154434690031884))
(0.7334029497595735	(2.1544346900318823e-05	0.7784977116066863	0	1.0))
(0.5965219737939705	(4.641588833612772e-05	0.7784977116066863	0	1000.0))
(0.6258270400874351	(4.641588833612772e-05	0.7784977116066863	0	464.15888336127773))
(0.6623503464528232	(4.641588833612772e-05	0.7784977116066863	0	215.44346900318823))
(0.6964846967053185	(4.641588833612772e-05	0.7784977116066863	0	100.0))
(0.7216750057640999	(4.641588833612772e-05	0.7784977116066863	0	46.41588833612777))
(0.7374201875915628	(4.641588833612772e-05	0.7784977116066863	0	21.544346900318832))
(0.7457756397438117	(4.641588833612772e-05	0.7784977116066863	0	10.0))
(0.748915134781078	(4.641588833612772e-05	0.7784977116066863	0	4.641588833612778))
(0.7484998995782304	(4.641588833612772e-05	0.7784977116066863	0	2.154434690031884))
(0.745715653206086	(4.641588833612772e-05	0.7784977116066863	0	1.0))
(0.5761105152392022	(0.0001	0.7784977116066863	0	1000.0))
(0.6036974363377645	(0.0001	0.7784977116066863	0	464.15888336127773))
(0.6425724929190388	(0.0001	0.7784977116066863	0	215.44346900318823))
(0.6833350560734958	(0.0001	0.7784977116066863	0	100.0))
(0.7157223708254862	(0.0001	0.7784977116066863	0	46.41588833612777))
(0.7371412974527614	(0.0001	0.7784977116066863	0	21.544346900318832))
(0.7496157786340949	(0.0001	0.7784977116066863	0	10.0))
(0.755770247434948	(0.0001	0.7784977116066863	0	4.641588833612778))
(0.7576214590437488	(0.0001	0.7784977116066863	0	2.154434690031884))
(0.7565341510119407	(0.0001	0.7784977116066863	0	1.0))
(0.5571523159401388	(0.00021544346900318823	0.7784977116066863	0	1000.0))
(0.5808005985506167	(0.00021544346900318823	0.7784977116066863	0	464.15888336127773))
(0.6184173789841101	(0.00021544346900318823	0.7784977116066863	0	215.44346900318823))
(0.66397450325192	(0.00021544346900318823	0.7784977116066863	0	100.0))
(0.7041570933446364	(0.00021544346900318823	0.7784977116066863	0	46.41588833612777))
(0.7322973961504572	(0.00021544346900318823	0.7784977116066863	0	21.544346900318832))
(0.7496300124678696	(0.00021544346900318823	0.7784977116066863	0	10.0))
(0.759258598679915	(0.00021544346900318823	0.7784977116066863	0	4.641588833612778))
(0.7637128192150842	(0.00021544346900318823	0.7784977116066863	0	2.154434690031884))
(0.7646911409630257	(0.00021544346900318823	0.7784977116066863	0	1.0))
(0.5414676010383377	(0.00046415888336127773	0.7784977116066863	0	1000.0))
(0.5602238317328088	(0.00046415888336127773	0.7784977116066863	0	464.15888336127773))
(0.5931765320837793	(0.00046415888336127773	0.7784977116066863	0	215.44346900318823))
(0.6396266266580442	(0.00046415888336127773	0.7784977116066863	0	100.0))
(0.686924252391937	(0.00046415888336127773	0.7784977116066863	0	46.41588833612777))
(0.7227963006707594	(0.00046415888336127773	0.7784977116066863	0	21.544346900318832))
(0.7458898053530496	(0.00046415888336127773	0.7784977116066863	0	10.0))
(0.7595203033893829	(0.00046415888336127773	0.7784977116066863	0	4.641588833612778))
(0.7668461101806263	(0.00046415888336127773	0.7784977116066863	0	2.154434690031884))
(0.7700325936751559	(0.00046415888336127773	0.7784977116066863	0	1.0))
(0.5294183156916416	(0.001	0.7784977116066863	0	1000.0))
(0.5435022111226702	(0.001	0.7784977116066863	0	464.15888336127773))
(0.5700650731906237	(0.001	0.7784977116066863	0	215.44346900318823))
(0.6128056771869462	(0.001	0.7784977116066863	0	100.0))
(0.6643363627450728	(0.001	0.7784977116066863	0	46.41588833612777))
(0.7084072805632555	(0.001	0.7784977116066863	0	21.544346900318832))
(0.7383436308787301	(0.001	0.7784977116066863	0	10.0))
(0.756693707413369	(0.001	0.7784977116066863	0	4.641588833612778))
(0.7672568397181555	(0.001	0.7784977116066863	0	2.154434690031884))
(0.7727946413920997	(0.001	0.7784977116066863	0	1.0))
(0.651821280907808	(1e-06	1.678788749812395	0	1000.0))
(0.6722744716148434	(1e-06	1.678788749812395	0	464.15888336127773))
(0.6876033544352784	(1e-06	1.678788749812395	0	215.44346900318823))
(0.6974869420511722	(1e-06	1.678788749812395	0	100.0))
(0.7031508475771931	(1e-06	1.678788749812395	0	46.41588833612777))
(0.7060522437934691	(1e-06	1.678788749812395	0	21.544346900318832))
(0.7073455461014565	(1e-06	1.678788749812395	0	10.0))
(0.7077957055921965	(1e-06	1.678788749812395	0	4.641588833612778))
(0.707852489455448	(1e-06	1.678788749812395	0	2.154434690031884))
(0.7077550249854722	(1e-06	1.678788749812395	0	1.0))
(0.6567545704047717	(2.1544346900318822e-06	1.678788749812395	0	1000.0))
(0.6797052285473114	(2.1544346900318822e-06	1.678788749812395	0	464.15888336127773))
(0.697213349315758	(2.1544346900318822e-06	1.678788749812395	0	215.44346900318823))
(0.7082293574056063	(2.1544346900318822e-06	1.678788749812395	0	100.0))
(0.7139075441963565	(2.1544346900318822e-06	1.678788749812395	0	46.41588833612777))
(0.7159512650277713	(2.1544346900318822e-06	1.678788749812395	0	21.544346900318832))
(0.7158578827493531	(2.1544346900318822e-06	1.678788749812395	0	10.0))
(0.7147201065321644	(2.1544346900318822e-06	1.678788749812395	0	4.641588833612778))
(0.7132373010709936	(2.1544346900318822e-06	1.678788749812395	0	2.154434690031884))
(0.7117962574676615	(2.1544346900318822e-06	1.678788749812395	0	1.0))
(0.6542575718775779	(4.641588833612782e-06	1.678788749812395	0	1000.0))
(0.6813315608086861	(4.641588833612782e-06	1.678788749812395	0	464.15888336127773))
(0.7030604549130023	(4.641588833612782e-06	1.678788749812395	0	215.44346900318823))
(0.717269281715786	(4.641588833612782e-06	1.678788749812395	0	100.0))
(0.7248296344827891	(4.641588833612782e-06	1.678788749812395	0	46.41588833612777))
(0.7275404354727798	(4.641588833612782e-06	1.678788749812395	0	21.544346900318832))
(0.7271087626509772	(4.641588833612782e-06	1.678788749812395	0	10.0))
(0.7248942175251661	(4.641588833612782e-06	1.678788749812395	0	4.641588833612778))
(0.7218986961553706	(4.641588833612782e-06	1.678788749812395	0	2.154434690031884))
(0.7187997411573082	(4.641588833612782e-06	1.678788749812395	0	1.0))
(0.6435902855895687	(1e-05	1.678788749812395	0	1000.0))
(0.6755980945813364	(1e-05	1.678788749812395	0	464.15888336127773))
(0.7030626435807277	(1e-05	1.678788749812395	0	215.44346900318823))
(0.7221192290192758	(1e-05	1.678788749812395	0	100.0))
(0.7331877017428592	(1e-05	1.678788749812395	0	46.41588833612777))
(0.7381718828713365	(1e-05	1.678788749812395	0	21.544346900318832))
(0.7389421913361185	(1e-05	1.678788749812395	0	10.0))
(0.7369790947634324	(1e-05	1.678788749812395	0	4.641588833612778))
(0.7334130241245901	(1e-05	1.678788749812395	0	2.154434690031884))
(0.729112719653619	(1e-05	1.678788749812395	0	1.0))
(0.6258437740895749	(2.1544346900318823e-05	1.678788749812395	0	1000.0))
(0.6623749360330051	(2.1544346900318823e-05	1.678788749812395	0	464.15888336127773))
(0.6965093759498827	(2.1544346900318823e-05	1.678788749812395	0	215.44346900318823))
(0.7216957265989318	(2.1544346900318823e-05	1.678788749812395	0	100.0))
(0.7374368086986468	(2.1544346900318823e-05	1.678788749812395	0	46.41588833612777))
(0.7457892561655688	(2.1544346900318823e-05	1.678788749812395	0	21.544346900318832))
(0.7489268629678955	(2.1544346900318823e-05	1.678788749812395	0	10.0))
(0.7485105460014864	(2.1544346900318823e-05	1.678788749812395	0	4.641588833612778))
(0.7457256464762541	(2.1544346900318823e-05	1.678788749812395	0	2.154434690031884))
(0.7414471694769161	(2.1544346900318823e-05	1.678788749812395	0	1.0))
(0.6037107298556785	(4.641588833612772e-05	1.678788749812395	0	1000.0))
(0.6425962168751629	(4.641588833612772e-05	1.678788749812395	0	464.15888336127773))
(0.6833609717066166	(4.641588833612772e-05	1.678788749812395	0	215.44346900318823))
(0.7157442786801098	(4.641588833612772e-05	1.678788749812395	0	100.0))
(0.7371582181682604	(4.641588833612772e-05	1.678788749812395	0	46.41588833612777))
(0.7496289386815395	(4.641588833612772e-05	1.678788749812395	0	21.544346900318832))
(0.7557810669984631	(4.641588833612772e-05	1.678788749812395	0	10.0))
(0.7576309863032284	(4.641588833612772e-05	1.678788749812395	0	4.641588833612778))
(0.7565430819586912	(4.641588833612772e-05	1.678788749812395	0	2.154434690031884))
(0.7534249019364815	(4.641588833612772e-05	1.678788749812395	0	1.0))
(0.5808109346216109	(0.0001	1.678788749812395	0	1000.0))
(0.6184396800407652	(0.0001	1.678788749812395	0	464.15888336127773))
(0.6640021939161692	(0.0001	1.678788749812395	0	215.44346900318823))
(0.7041813720353512	(0.0001	1.678788749812395	0	100.0))
(0.7323157301099839	(0.0001	1.678788749812395	0	46.41588833612777))
(0.7496435338987695	(0.0001	1.678788749812395	0	21.544346900318832))
(0.7592689754948698	(0.0001	1.678788749812395	0	10.0))
(0.763721418864598	(0.0001	1.678788749812395	0	4.641588833612778))
(0.7646988387650343	(0.0001	1.678788749812395	0	2.154434690031884))
(0.7632771757041529	(0.0001	1.678788749812395	0	1.0))
(0.5602316281454263	(0.00021544346900318823	1.678788749812395	0	1000.0))
(0.5931962240157287	(0.00021544346900318823	1.678788749812395	0	464.15888336127773))
(0.6396553092048131	(0.00021544346900318823	1.678788749812395	0	215.44346900318823))
(0.6869517613484899	(0.00021544346900318823	1.678788749812395	0	100.0))
(0.7228171563409221	(0.00021544346900318823	1.678788749812395	0	46.41588833612777))
(0.7459045545287878	(0.00021544346900318823	1.678788749812395	0	21.544346900318832))
(0.7595309175554485	(0.00021544346900318823	1.678788749812395	0	10.0))
(0.7668542625388501	(0.00021544346900318823	1.678788749812395	0	4.641588833612778))
(0.7700394071853791	(0.00021544346900318823	1.678788749812395	0	2.154434690031884))
(0.7704478457649909	(0.00021544346900318823	1.678788749812395	0	1.0))
(0.543507917901073	(0.00046415888336127773	1.678788749812395	0	1000.0))
(0.570081278422115	(0.00046415888336127773	1.678788749812395	0	464.15888336127773))
(0.6128333443112339	(0.00046415888336127773	1.678788749812395	0	215.44346900318823))
(0.6643670139041984	(0.00046415888336127773	1.678788749812395	0	100.0))
(0.7084316949083103	(0.00046415888336127773	1.678788749812395	0	46.41588833612777))
(0.7383606067914551	(0.00046415888336127773	1.678788749812395	0	21.544346900318832))
(0.7567053153458737	(0.00046415888336127773	1.678788749812395	0	10.0))
(0.7672651202469633	(0.00046415888336127773	1.678788749812395	0	4.641588833612778))
(0.7728010214732435	(0.00046415888336127773	1.678788749812395	0	2.154434690031884))
(0.7750653522464723	(0.00046415888336127773	1.678788749812395	0	1.0))
(0.5307855233511365	(0.001	1.678788749812395	0	1000.0))
(0.5509693839021456	(0.001	1.678788749812395	0	464.15888336127773))
(0.586820960897031	(0.001	1.678788749812395	0	215.44346900318823))
(0.637749494420659	(0.001	1.678788749812395	0	100.0))
(0.6889494646740207	(0.001	1.678788749812395	0	46.41588833612777))
(0.7267801941951092	(0.001	1.678788749812395	0	21.544346900318832))
(0.7508006301185084	(0.001	1.678788749812395	0	10.0))
(0.7651417032410568	(0.001	1.678788749812395	0	4.641588833612778))
(0.773272020286862	(0.001	1.678788749812395	0	2.154434690031884))
(0.7774501771608043	(0.001	1.678788749812395	0	1.0))
(0.6797363991044593	(1e-06	3.6202183056904658	0	1000.0))
(0.6972405929708928	(1e-06	3.6202183056904658	0	464.15888336127773))
(0.7082518325745006	(1e-06	3.6202183056904658	0	215.44346900318823))
(0.7139256923939535	(1e-06	3.6202183056904658	0	100.0))
(0.7159657384181939	(1e-06	3.6202183056904658	0	46.41588833612777))
(0.7158692547026346	(1e-06	3.6202183056904658	0	21.544346900318832))
(0.7147288760831589	(1e-06	3.6202183056904658	0	10.0))
(0.7132439113648216	(1e-06	3.6202183056904658	0	4.641588833612778))
(0.7118011767730527	(1e-06	3.6202183056904658	0	2.154434690031884))
(0.7105727171509868	(1e-06	3.6202183056904658	0	1.0))
(0.6813597677386257	(2.1544346900318822e-06	3.6202183056904658	0	1000.0))
(0.7030861465576599	(2.1544346900318822e-06	3.6202183056904658	0	464.15888336127773))
(0.7172909821146876	(2.1544346900318822e-06	3.6202183056904658	0	215.44346900318823))
(0.7248476925611184	(2.1544346900318822e-06	3.6202183056904658	0	100.0))
(0.7275555735331362	(2.1544346900318822e-06	3.6202183056904658	0	46.41588833612777))
(0.7271214987287373	(2.1544346900318822e-06	3.6202183056904658	0	21.544346900318832))
(0.7249048814848631	(2.1544346900318822e-06	3.6202183056904658	0	10.0))
(0.7219074253737667	(2.1544346900318822e-06	3.6202183056904658	0	4.641588833612778))
(0.7188066977479731	(2.1544346900318822e-06	3.6202183056904658	0	2.154434690031884))
(0.7160003773636381	(2.1544346900318822e-06	3.6202183056904658	0	1.0))
(0.6756240280257564	(4.641588833612782e-06	3.6202183056904658	0	1000.0))
(0.7030872155251314	(4.641588833612782e-06	3.6202183056904658	0	464.15888336127773))
(0.7221400058476282	(4.641588833612782e-06	3.6202183056904658	0	215.44346900318823))
(0.7332048702163372	(4.641588833612782e-06	3.6202183056904658	0	100.0))
(0.7381864079684022	(4.641588833612782e-06	3.6202183056904658	0	46.41588833612777))
(0.7389548577939513	(4.641588833612782e-06	3.6202183056904658	0	21.544346900318832))
(0.7369903930717706	(4.641588833612782e-06	3.6202183056904658	0	10.0))
(0.7334230957056425	(4.641588833612782e-06	3.6202183056904658	0	4.641588833612778))
(0.729121552413455	(4.641588833612782e-06	3.6202183056904658	0	2.154434690031884))
(0.724736703407211	(4.641588833612782e-06	3.6202183056904658	0	1.0))
(0.6623995396538639	(1e-05	3.6202183056904658	0	1000.0))
(0.6965340529779576	(1e-05	3.6202183056904658	0	464.15888336127773))
(0.7217164449852035	(1e-05	3.6202183056904658	0	215.44346900318823))
(0.7374534015787438	(1e-05	3.6202183056904658	0	100.0))
(0.7458028855412621	(1e-05	3.6202183056904658	0	46.41588833612777))
(0.748938596017423	(1e-05	3.6202183056904658	0	21.544346900318832))
(0.7485212020822194	(1e-05	3.6202183056904658	0	10.0))
(0.7457356268880333	(1e-05	3.6202183056904658	0	4.641588833612778))
(0.7414566338134442	(1e-05	3.6202183056904658	0	2.154434690031884))
(0.7363813469327103	(1e-05	3.6202183056904658	0	1.0))
(0.6426199317782698	(2.1544346900318823e-05	3.6202183056904658	0	1000.0))
(0.6833868924349453	(2.1544346900318823e-05	3.6202183056904658	0	464.15888336127773))
(0.715766192129957	(2.1544346900318823e-05	3.6202183056904658	0	215.44346900318823))
(0.7371751521020389	(2.1544346900318823e-05	3.6202183056904658	0	100.0))
(0.7496421157893077	(2.1544346900318823e-05	3.6202183056904658	0	46.41588833612777))
(0.7557918585657755	(2.1544346900318823e-05	3.6202183056904658	0	21.544346900318832))
(0.7576405037777428	(2.1544346900318823e-05	3.6202183056904658	0	10.0))
(0.7565520230979854	(2.1544346900318823e-05	3.6202183056904658	0	4.641588833612778))
(0.7534336532670397	(2.1544346900318823e-05	3.6202183056904658	0	2.154434690031884))
(0.7489268094265734	(2.1544346900318823e-05	3.6202183056904658	0	1.0))
(0.6184619895669835	(4.641588833612772e-05	3.6202183056904658	0	1000.0))
(0.6640298677002281	(4.641588833612772e-05	3.6202183056904658	0	464.15888336127773))
(0.7042056748746267	(4.641588833612772e-05	3.6202183056904658	0	215.44346900318823))
(0.7323340746628247	(4.641588833612772e-05	3.6202183056904658	0	100.0))
(0.7496570467796649	(4.641588833612772e-05	3.6202183056904658	0	46.41588833612777))
(0.7592793516413276	(4.641588833612772e-05	3.6202183056904658	0	21.544346900318832))
(0.7637300221347696	(4.641588833612772e-05	3.6202183056904658	0	10.0))
(0.764706592032708	(4.641588833612772e-05	3.6202183056904658	0	4.641588833612778))
(0.7632846598100322	(4.641588833612772e-05	3.6202183056904658	0	2.154434690031884))
(0.7601430712202435	(4.641588833612772e-05	3.6202183056904658	0	1.0))
(0.5932159280720375	(0.0001	3.6202183056904658	0	1000.0))
(0.639683992130256	(0.0001	3.6202183056904658	0	464.15888336127773))
(0.686979273690133	(0.0001	3.6202183056904658	0	215.44346900318823))
(0.72283802353114	(0.0001	3.6202183056904658	0	100.0))
(0.7459193079805421	(0.0001	3.6202183056904658	0	46.41588833612777))
(0.7595415404210877	(0.0001	3.6202183056904658	0	21.544346900318832))
(0.7668624265006864	(0.0001	3.6202183056904658	0	10.0))
(0.7700462498121504	(0.0001	3.6202183056904658	0	4.641588833612778))
(0.7704541079673671	(0.0001	3.6202183056904658	0	2.154434690031884))
(0.7689154185871558	(0.0001	3.6202183056904658	0	1.0))
(0.5700974859523614	(0.00021544346900318823	3.6202183056904658	0	1000.0))
(0.612861008413068	(0.00021544346900318823	3.6202183056904658	0	464.15888336127773))
(0.6643976959887125	(0.00021544346900318823	3.6202183056904658	0	215.44346900318823))
(0.7084560783754592	(0.00021544346900318823	3.6202183056904658	0	100.0))
(0.7383775656580988	(0.00021544346900318823	3.6202183056904658	0	46.41588833612777))
(0.7567169119208792	(0.00021544346900318823	3.6202183056904658	0	21.544346900318832))
(0.7672733909649413	(0.00021544346900318823	3.6202183056904658	0	10.0))
(0.7728073913009892	(0.00021544346900318823	3.6202183056904658	0	4.641588833612778))
(0.7750707867538293	(0.00021544346900318823	3.6202183056904658	0	2.154434690031884))
(0.7751273776514256	(0.00021544346900318823	3.6202183056904658	0	1.0))
(0.5509819440425957	(0.00046415888336127773	3.6202183056904658	0	1000.0))
(0.5868453479173802	(0.00046415888336127773	3.6202183056904658	0	464.15888336127773))
(0.6377817480732804	(0.00046415888336127773	3.6202183056904658	0	215.44346900318823))
(0.6889780547261919	(0.00046415888336127773	3.6202183056904658	0	100.0))
(0.7268003489646748	(0.00046415888336127773	3.6202183056904658	0	46.41588833612777))
(0.7508140092431214	(0.00046415888336127773	3.6202183056904658	0	21.544346900318832))
(0.7651507140495596	(0.00046415888336127773	3.6202183056904658	0	10.0))
(0.7732784359160833	(0.00046415888336127773	3.6202183056904658	0	4.641588833612778))
(0.7774551566678956	(0.00046415888336127773	3.6202183056904658	0	2.154434690031884))
(0.7790615330407661	(0.00046415888336127773	3.6202183056904658	0	1.0))
(0.5362503762359541	(0.001	3.6202183056904658	0	1000.0))
(0.5642711799427804	(0.001	3.6202183056904658	0	464.15888336127773))
(0.6097852961282577	(0.001	3.6202183056904658	0	215.44346900318823))
(0.6646570458972407	(0.001	3.6202183056904658	0	100.0))
(0.7108146134114561	(0.001	3.6202183056904658	0	46.41588833612777))
(0.7416627322724799	(0.001	3.6202183056904658	0	21.544346900318832))
(0.7605563910806865	(0.001	3.6202183056904658	0	10.0))
(0.771680741410427	(0.001	3.6202183056904658	0	4.641588833612778))
(0.7779248383887057	(0.001	3.6202183056904658	0	2.154434690031884))
(0.7810809118966745	(0.001	3.6202183056904658	0	1.0))
(0.7031118306135151	(1e-06	7.806807486838919	0	1000.0))
(0.7173126793152653	(1e-06	7.806807486838919	0	464.15888336127773))
(0.7248657347697419	(1e-06	7.806807486838919	0	215.44346900318823))
(0.7275706921975723	(1e-06	7.806807486838919	0	100.0))
(0.7271342368909063	(1e-06	7.806807486838919	0	46.41588833612777))
(0.7249155253323541	(1e-06	7.806807486838919	0	21.544346900318832))
(0.7219161505743434	(1e-06	7.806807486838919	0	10.0))
(0.7188136697727354	(1e-06	7.806807486838919	0	4.641588833612778))
(0.7160057461669148	(1e-06	7.806807486838919	0	2.154434690031884))
(0.7136709378254485	(1e-06	7.806807486838919	0	1.0))
(0.7031117928817106	(2.1544346900318822e-06	7.806807486838919	0	1000.0))
(0.7221607704421589	(2.1544346900318822e-06	7.806807486838919	0	464.15888336127773))
(0.7332220663216934	(2.1544346900318822e-06	7.806807486838919	0	215.44346900318823))
(0.7382009352901197	(2.1544346900318822e-06	7.806807486838919	0	100.0))
(0.738967537972822	(2.1544346900318822e-06	7.806807486838919	0	46.41588833612777))
(0.7370016869459146	(2.1544346900318822e-06	7.806807486838919	0	21.544346900318832))
(0.7334331679975564	(2.1544346900318822e-06	7.806807486838919	0	10.0))
(0.729130366621254	(2.1544346900318822e-06	7.806807486838919	0	4.641588833612778))
(0.7247441734783935	(2.1544346900318822e-06	7.806807486838919	0	2.154434690031884))
(0.7207163977213444	(2.1544346900318822e-06	7.806807486838919	0	1.0))
(0.6965587203801735	(4.641588833612782e-06	7.806807486838919	0	1000.0))
(0.7217371565319112	(4.641588833612782e-06	7.806807486838919	0	464.15888336127773))
(0.737470009270909	(4.641588833612782e-06	7.806807486838919	0	215.44346900318823))
(0.7458164732326606	(4.641588833612782e-06	7.806807486838919	0	100.0))
(0.7489503266255003	(4.641588833612782e-06	7.806807486838919	0	46.41588833612777))
(0.7485318310804194	(4.641588833612782e-06	7.806807486838919	0	21.544346900318832))
(0.7457456141859289	(4.641588833612782e-06	7.806807486838919	0	10.0))
(0.741466067398889	(4.641588833612782e-06	7.806807486838919	0	4.641588833612778))
(0.7363901395662227	(4.641588833612782e-06	7.806807486838919	0	2.154434690031884))
(0.7310997870625857	(4.641588833612782e-06	7.806807486838919	0	1.0))
(0.6834128292199134	(1e-05	7.806807486838919	0	1000.0))
(0.7157880883800543	(1e-05	7.806807486838919	0	464.15888336127773))
(0.7371920945862177	(1e-05	7.806807486838919	0	215.44346900318823))
(0.7496552796743289	(1e-05	7.806807486838919	0	100.0))
(0.7558026666262734	(1e-05	7.806807486838919	0	46.41588833612777))
(0.7576500188495644	(1e-05	7.806807486838919	0	21.544346900318832))
(0.7565609801481094	(1e-05	7.806807486838919	0	10.0))
(0.7534423965198328	(1e-05	7.806807486838919	0	4.641588833612778))
(0.7489355147494943	(1e-05	7.806807486838919	0	2.154434690031884))
(0.7435551579807597	(1e-05	7.806807486838919	0	1.0))
(0.664057559768287	(2.1544346900318823e-05	7.806807486838919	0	1000.0))
(0.7042299665259757	(2.1544346900318823e-05	7.806807486838919	0	464.15888336127773))
(0.7323524138761844	(2.1544346900318823e-05	7.806807486838919	0	215.44346900318823))
(0.7496705627282652	(2.1544346900318823e-05	7.806807486838919	0	100.0))
(0.7592897359225775	(2.1544346900318823e-05	7.806807486838919	0	46.41588833612777))
(0.763738619267468	(2.1544346900318823e-05	7.806807486838919	0	21.544346900318832))
(0.7647143633913464	(2.1544346900318823e-05	7.806807486838919	0	10.0))
(0.7632921380444823	(2.1544346900318823e-05	7.806807486838919	0	4.641588833612778))
(0.7601506436122297	(2.1544346900318823e-05	7.806807486838919	0	2.154434690031884))
(0.7557439116714557	(2.1544346900318823e-05	7.806807486838919	0	1.0))
(0.6397126630334905	(4.641588833612772e-05	7.806807486838919	0	1000.0))
(0.687006762803665	(4.641588833612772e-05	7.806807486838919	0	464.15888336127773))
(0.7228588613250005	(4.641588833612772e-05	7.806807486838919	0	215.44346900318823))
(0.7459340626607687	(4.641588833612772e-05	7.806807486838919	0	100.0))
(0.7595521739221377	(4.641588833612772e-05	7.806807486838919	0	46.41588833612777))
(0.7668705535210729	(4.641588833612772e-05	7.806807486838919	0	21.544346900318832))
(0.7700530856837403	(4.641588833612772e-05	7.806807486838919	0	10.0))
(0.7704604426965868	(4.641588833612772e-05	7.806807486838919	0	4.641588833612778))
(0.7689216572682749	(4.641588833612772e-05	7.806807486838919	0	2.154434690031884))
(0.7659389897623555	(4.641588833612772e-05	7.806807486838919	0	1.0))
(0.6128886723329072	(0.0001	7.806807486838919	0	1000.0))
(0.6644283548978073	(0.0001	7.806807486838919	0	464.15888336127773))
(0.7084804740062567	(0.0001	7.806807486838919	0	215.44346900318823))
(0.7383945083199684	(0.0001	7.806807486838919	0	100.0))
(0.7567285154140797	(0.0001	7.806807486838919	0	46.41588833612777))
(0.7672816601541097	(0.0001	7.806807486838919	0	21.544346900318832))
(0.7728137853953232	(0.0001	7.806807486838919	0	10.0))
(0.7750762108531228	(0.0001	7.806807486838919	0	4.641588833612778))
(0.7751324807875715	(0.0001	7.806807486838919	0	2.154434690031884))
(0.773613503434756	(0.0001	7.806807486838919	0	1.0))
(0.5868697532798669	(0.00021544346900318823	7.806807486838919	0	1000.0))
(0.6378139865085038	(0.00021544346900318823	7.806807486838919	0	464.15888336127773))
(0.6890066297074561	(0.00021544346900318823	7.806807486838919	0	215.44346900318823))
(0.726820513199785	(0.00021544346900318823	7.806807486838919	0	100.0))
(0.7508273908609009	(0.00021544346900318823	7.806807486838919	0	46.41588833612777))
(0.7651597225553535	(0.00021544346900318823	7.806807486838919	0	21.544346900318832))
(0.7732848409892619	(0.00021544346900318823	7.806807486838919	0	10.0))
(0.7774601341688947	(0.00021544346900318823	7.806807486838919	0	4.641588833612778))
(0.779065867662376	(0.00021544346900318823	7.806807486838919	0	2.154434690031884))
(0.7789223368892917	(0.00021544346900318823	7.806807486838919	0	1.0))
(0.5642910002558104	(0.00046415888336127773	7.806807486838919	0	1000.0))
(0.6098162848399952	(0.00046415888336127773	7.806807486838919	0	464.15888336127773))
(0.6646894458534169	(0.00046415888336127773	7.806807486838919	0	215.44346900318823))
(0.7108389577775716	(0.00046415888336127773	7.806807486838919	0	100.0))
(0.7416787931374109	(0.00046415888336127773	7.806807486838919	0	46.41588833612777))
(0.7605668064405461	(0.00046415888336127773	7.806807486838919	0	21.544346900318832))
(0.7716877154998036	(0.00046415888336127773	7.806807486838919	0	10.0))
(0.7779297830296478	(0.00046415888336127773	7.806807486838919	0	4.641588833612778))
(0.7810847965701052	(0.00046415888336127773	7.806807486838919	0	2.154434690031884))
(0.782226905938376	(0.00046415888336127773	7.806807486838919	0	1.0))
(0.5462745124023075	(0.001	7.806807486838919	0	1000.0))
(0.5836026049535747	(0.001	7.806807486838919	0	464.15888336127773))
(0.6368970675659436	(0.001	7.806807486838919	0	215.44346900318823))
(0.690128910346776	(0.001	7.806807486838919	0	100.0))
(0.7289236869212302	(0.001	7.806807486838919	0	46.41588833612777))
(0.753396944523288	(0.001	7.806807486838919	0	21.544346900318832))
(0.7681201099644505	(0.001	7.806807486838919	0	10.0))
(0.7767226358115668	(0.001	7.806807486838919	0	4.641588833612778))
(0.7815175305529761	(0.001	7.806807486838919	0	2.154434690031884))
(0.7839076669478094	(0.001	7.806807486838919	0	1.0))
(0.7221815503021104	(1e-06	16.83496352713465	0	1000.0))
(0.7332392295650918	(1e-06	16.83496352713465	0	464.15888336127773))
(0.7382154427338362	(1e-06	16.83496352713465	0	215.44346900318823))
(0.7389802072698665	(1e-06	16.83496352713465	0	100.0))
(0.7370129846322783	(1e-06	16.83496352713465	0	46.41588833612777))
(0.7334432418658536	(1e-06	16.83496352713465	0	21.544346900318832))
(0.72913916628491	(1e-06	16.83496352713465	0	10.0))
(0.7247516378725414	(1e-06	16.83496352713465	0	4.641588833612778))
(0.7207225074354157	(1e-06	16.83496352713465	0	2.154434690031884))
(0.7172939280438404	(1e-06	16.83496352713465	0	1.0))
(0.7217578522094104	(2.1544346900318822e-06	16.83496352713465	0	1000.0))
(0.7374866017492591	(2.1544346900318822e-06	16.83496352713465	0	464.15888336127773))
(0.745830060338137	(2.1544346900318822e-06	16.83496352713465	0	215.44346900318823))
(0.7489620664256504	(2.1544346900318822e-06	16.83496352713465	0	100.0))
(0.748542488395668	(2.1544346900318822e-06	16.83496352713465	0	46.41588833612777))
(0.7457556036950913	(2.1544346900318822e-06	16.83496352713465	0	21.544346900318832))
(0.7414755188719226	(2.1544346900318822e-06	16.83496352713465	0	10.0))
(0.7363989525176541	(2.1544346900318822e-06	16.83496352713465	0	4.641588833612778))
(0.7311077407882728	(2.1544346900318822e-06	16.83496352713465	0	2.154434690031884))
(0.726068999857428	(2.1544346900318822e-06	16.83496352713465	0	1.0))
(0.7158099840195311	(4.641588833612782e-06	16.83496352713465	0	1000.0))
(0.7372089980162053	(4.641588833612782e-06	16.83496352713465	0	464.15888336127773))
(0.7496684360156936	(4.641588833612782e-06	16.83496352713465	0	215.44346900318823))
(0.7558134539105649	(4.641588833612782e-06	16.83496352713465	0	100.0))
(0.757659519087599	(4.641588833612782e-06	16.83496352713465	0	46.41588833612777))
(0.7565698853628324	(4.641588833612782e-06	16.83496352713465	0	21.544346900318832))
(0.7534511463677425	(4.641588833612782e-06	16.83496352713465	0	10.0))
(0.7489442131622112	(4.641588833612782e-06	16.83496352713465	0	4.641588833612778))
(0.7435637283104471	(4.641588833612782e-06	16.83496352713465	0	2.154434690031884))
(0.7377775118018244	(4.641588833612782e-06	16.83496352713465	0	1.0))
(0.7042542404111564	(1e-05	16.83496352713465	0	1000.0))
(0.7323707269982339	(1e-05	16.83496352713465	0	464.15888336127773))
(0.7496840936684419	(1e-05	16.83496352713465	0	215.44346900318823))
(0.7593001167285259	(1e-05	16.83496352713465	0	100.0))
(0.763747188522627	(1e-05	16.83496352713465	0	46.41588833612777))
(0.7647220519894088	(1e-05	16.83496352713465	0	21.544346900318832))
(0.7632996146481115	(1e-05	16.83496352713465	0	10.0))
(0.7601582301783572	(1e-05	16.83496352713465	0	4.641588833612778))
(0.7557517570542588	(1e-05	16.83496352713465	0	2.154434690031884))
(0.7504329763269256	(1e-05	16.83496352713465	0	1.0))
(0.6870342950314464	(2.1544346900318823e-05	16.83496352713465	0	1000.0))
(0.7228797104138855	(2.1544346900318823e-05	16.83496352713465	0	464.15888336127773))
(0.7459488062537766	(2.1544346900318823e-05	16.83496352713465	0	215.44346900318823))
(0.7595627901878104	(2.1544346900318823e-05	16.83496352713465	0	100.0))
(0.7668786982788568	(2.1544346900318823e-05	16.83496352713465	0	46.41588833612777))
(0.7700599221281635	(2.1544346900318823e-05	16.83496352713465	0	21.544346900318832))
(0.770466682563047	(2.1544346900318823e-05	16.83496352713465	0	10.0))
(0.7689279040757155	(2.1544346900318823e-05	16.83496352713465	0	4.641588833612778))
(0.7659455088641312	(2.1544346900318823e-05	16.83496352713465	0	2.154434690031884))
(0.7618350172890346	(2.1544346900318823e-05	16.83496352713465	0	1.0))
(0.6644590286299311	(4.641588833612772e-05	16.83496352713465	0	1000.0))
(0.7085048781822442	(4.641588833612772e-05	16.83496352713465	0	464.15888336127773))
(0.7384114566548317	(4.641588833612772e-05	16.83496352713465	0	215.44346900318823))
(0.756740111507337	(4.641588833612772e-05	16.83496352713465	0	100.0))
(0.7672899316724665	(4.641588833612772e-05	16.83496352713465	0	46.41588833612777))
(0.7728201434143063	(4.641588833612772e-05	16.83496352713465	0	21.544346900318832))
(0.7750816543938699	(4.641588833612772e-05	16.83496352713465	0	10.0))
(0.7751375956085444	(4.641588833612772e-05	16.83496352713465	0	4.641588833612778))
(0.7736187153252836	(4.641588833612772e-05	16.83496352713465	0	2.154434690031884))
(0.7708935990736793	(4.641588833612772e-05	16.83496352713465	0	1.0))
(0.6378462439754015	(0.0001	16.83496352713465	0	1000.0))
(0.6890352038633328	(0.0001	16.83496352713465	0	464.15888336127773))
(0.7268406784933752	(0.0001	16.83496352713465	0	215.44346900318823))
(0.7508407702422909	(0.0001	16.83496352713465	0	100.0))
(0.765168725722996	(0.0001	16.83496352713465	0	46.41588833612777))
(0.7732912429968438	(0.0001	16.83496352713465	0	21.544346900318832))
(0.7774651110451767	(0.0001	16.83496352713465	0	10.0))
(0.7790701807581675	(0.0001	16.83496352713465	0	4.641588833612778))
(0.778926469860926	(0.0001	16.83496352713465	0	2.154434690031884))
(0.7775096782506624	(0.0001	16.83496352713465	0	1.0))
(0.6098472751960843	(0.00021544346900318823	16.83496352713465	0	1000.0))
(0.6647218417596608	(0.00021544346900318823	16.83496352713465	0	464.15888336127773))
(0.7108632953485532	(0.00021544346900318823	16.83496352713465	0	215.44346900318823))
(0.74169484647033	(0.00021544346900318823	16.83496352713465	0	100.0))
(0.7605772371697738	(0.00021544346900318823	16.83496352713465	0	46.41588833612777))
(0.7716946701953885	(0.00021544346900318823	16.83496352713465	0	21.544346900318832))
(0.7779347306008209	(0.00021544346900318823	16.83496352713465	0	10.0))
(0.7810886778435401	(0.00021544346900318823	16.83496352713465	0	4.641588833612778))
(0.7822303066179053	(0.00021544346900318823	16.83496352713465	0	2.154434690031884))
(0.7819879296584901	(0.00021544346900318823	16.83496352713465	0	1.0))
(0.5836296408870691	(0.00046415888336127773	16.83496352713465	0	1000.0))
(0.6369312442094829	(0.00046415888336127773	16.83496352713465	0	464.15888336127773))
(0.6901579525161676	(0.00046415888336127773	16.83496352713465	0	215.44346900318823))
(0.7289433724451613	(0.00046415888336127773	16.83496352713465	0	100.0))
(0.7534095042948715	(0.00046415888336127773	16.83496352713465	0	46.41588833612777))
(0.7681281664853467	(0.00046415888336127773	16.83496352713465	0	21.544346900318832))
(0.7767280016499765	(0.00046415888336127773	16.83496352713465	0	10.0))
(0.7815213551006072	(0.00046415888336127773	16.83496352713465	0	4.641588833612778))
(0.7839106726334042	(0.00046415888336127773	16.83496352713465	0	2.154434690031884))
(0.784726851964853	(0.00046415888336127773	16.83496352713465	0	1.0))
(0.5614409254668096	(0.001	16.83496352713465	0	1000.0))
(0.6083586717531749	(0.001	16.83496352713465	0	464.15888336127773))
(0.6649221334157683	(0.001	16.83496352713465	0	215.44346900318823))
(0.7120970268632234	(0.001	16.83496352713465	0	100.0))
(0.7433726914344585	(0.001	16.83496352713465	0	46.41588833612777))
(0.7625340057034945	(0.001	16.83496352713465	0	21.544346900318832))
(0.7739597112775503	(0.001	16.83496352713465	0	10.0))
(0.7806050840588823	(0.001	16.83496352713465	0	4.641588833612778))
(0.7842899676837625	(0.001	16.83496352713465	0	2.154434690031884))
(0.7861055658802796	(0.001	16.83496352713465	0	1.0))
(0.7375031920724998	(1e-06	36.303700000000006	0	1000.0))
(0.7458436881331661	(1e-06	36.303700000000006	0	464.15888336127773))
(0.7489737851998405	(1e-06	36.303700000000006	0	215.44346900318823))
(0.7485531324251854	(1e-06	36.303700000000006	0	100.0))
(0.7457655811520928	(1e-06	36.303700000000006	0	46.41588833612777))
(0.7414849633306365	(1e-06	36.303700000000006	0	21.544346900318832))
(0.7364077616219349	(1e-06	36.303700000000006	0	10.0))
(0.7311157024416928	(1e-06	36.303700000000006	0	4.641588833612778))
(0.7260759159348416	(1e-06	36.303700000000006	0	2.154434690031884))
(0.7216131757768012	(1e-06	36.303700000000006	0	1.0))
(0.7372259147338283	(2.1544346900318822e-06	36.303700000000006	0	1000.0))
(0.7496815867269747	(2.1544346900318822e-06	36.303700000000006	0	464.15888336127773))
(0.7558242532891242	(2.1544346900318822e-06	36.303700000000006	0	215.44346900318823))
(0.7576690038318417	(2.1544346900318822e-06	36.303700000000006	0	100.0))
(0.7565788081456656	(2.1544346900318822e-06	36.303700000000006	0	46.41588833612777))
(0.7534598919580956	(2.1544346900318822e-06	36.303700000000006	0	21.544346900318832))
(0.7489528989372098	(2.1544346900318822e-06	36.303700000000006	0	10.0))
(0.7435723151202503	(2.1544346900318822e-06	36.303700000000006	0	4.641588833612778))
(0.7377857351931434	(2.1544346900318822e-06	36.303700000000006	0	2.154434690031884))
(0.7320316951999414	(2.1544346900318822e-06	36.303700000000006	0	1.0))
(0.7323890565624385	(4.641588833612782e-06	36.303700000000006	0	1000.0))
(0.7496975672791801	(4.641588833612782e-06	36.303700000000006	0	464.15888336127773))
(0.7593104581267857	(4.641588833612782e-06	36.303700000000006	0	215.44346900318823))
(0.7637557901864207	(4.641588833612782e-06	36.303700000000006	0	100.0))
(0.7647298218433144	(4.641588833612782e-06	36.303700000000006	0	46.41588833612777))
(0.7633070762697012	(4.641588833612782e-06	36.303700000000006	0	21.544346900318832))
(0.7601658186973754	(4.641588833612782e-06	36.303700000000006	0	10.0))
(0.755759610283785	(4.641588833612782e-06	36.303700000000006	0	4.641588833612778))
(0.7504410466691847	(4.641588833612782e-06	36.303700000000006	0	2.154434690031884))
(0.7445446060419828	(4.641588833612782e-06	36.303700000000006	0	1.0))
(0.7229005419271267	(1e-05	36.303700000000006	0	1000.0))
(0.7459635434455695	(1e-05	36.303700000000006	0	464.15888336127773))
(0.7595734042075396	(1e-05	36.303700000000006	0	215.44346900318823))
(0.7668868578904618	(1e-05	36.303700000000006	0	100.0))
(0.7700667599396928	(1e-05	36.303700000000006	0	46.41588833612777))
(0.7704730007468639	(1e-05	36.303700000000006	0	21.544346900318832))
(0.7689341566433178	(1e-05	36.303700000000006	0	10.0))
(0.7659520316149647	(1e-05	36.303700000000006	0	4.641588833612778))
(0.7618419568130967	(1e-05	36.303700000000006	0	2.154434690031884))
(0.7568315482045068	(1e-05	36.303700000000006	0	1.0))
(0.7085292543525178	(2.1544346900318823e-05	36.303700000000006	0	1000.0))
(0.7384284045585537	(2.1544346900318823e-05	36.303700000000006	0	464.15888336127773))
(0.7567516944567249	(2.1544346900318823e-05	36.303700000000006	0	215.44346900318823))
(0.7672981986194793	(2.1544346900318823e-05	36.303700000000006	0	100.0))
(0.7728265206869984	(2.1544346900318823e-05	36.303700000000006	0	46.41588833612777))
(0.7750870765758663	(2.1544346900318823e-05	36.303700000000006	0	21.544346900318832))
(0.7751427089839137	(2.1544346900318823e-05	36.303700000000006	0	10.0))
(0.7736238955464904	(2.1544346900318823e-05	36.303700000000006	0	4.641588833612778))
(0.7708991436989424	(2.1544346900318823e-05	36.303700000000006	0	2.154434690031884))
(0.7671852863550033	(2.1544346900318823e-05	36.303700000000006	0	1.0))
(0.6890637863397977	(4.641588833612772e-05	36.303700000000006	0	1000.0))
(0.7268608408035847	(4.641588833612772e-05	36.303700000000006	0	464.15888336127773))
(0.7508541565542529	(4.641588833612772e-05	36.303700000000006	0	215.44346900318823))
(0.7651777295674783	(4.641588833612772e-05	36.303700000000006	0	100.0))
(0.7732976469382118	(4.641588833612772e-05	36.303700000000006	0	46.41588833612777))
(0.7774700931290662	(4.641588833612772e-05	36.303700000000006	0	21.544346900318832))
(0.7790744788838224	(4.641588833612772e-05	36.303700000000006	0	10.0))
(0.7789306065098937	(4.641588833612772e-05	36.303700000000006	0	4.641588833612778))
(0.7775139754452209	(4.641588833612772e-05	36.303700000000006	0	2.154434690031884))
(0.7750928078747467	(4.641588833612772e-05	36.303700000000006	0	1.0))
(0.6647542467289016	(0.0001	36.303700000000006	0	1000.0))
(0.7108876237028429	(0.0001	36.303700000000006	0	464.15888336127773))
(0.7417108906009385	(0.0001	36.303700000000006	0	215.44346900318823))
(0.7605876333002206	(0.0001	36.303700000000006	0	100.0))
(0.7717016026873804	(0.0001	36.303700000000006	0	46.41588833612777))
(0.7779396814455029	(0.0001	36.303700000000006	0	21.544346900318832))
(0.7810925594233613	(0.0001	36.303700000000006	0	10.0))
(0.7822337219423762	(0.0001	36.303700000000006	0	4.641588833612778))
(0.7819912480463914	(0.0001	36.303700000000006	0	2.154434690031884))
(0.7807215793895738	(0.0001	36.303700000000006	0	1.0))
(0.6369654504901638	(0.00021544346900318823	36.303700000000006	0	1000.0))
(0.690187003040715	(0.00021544346900318823	36.303700000000006	0	464.15888336127773))
(0.7289630495026654	(0.00021544346900318823	36.303700000000006	0	215.44346900318823))
(0.7534220524780683	(0.00021544346900318823	36.303700000000006	0	100.0))
(0.7681362229275516	(0.00021544346900318823	36.303700000000006	0	46.41588833612777))
(0.7767333487370063	(0.00021544346900318823	36.303700000000006	0	21.544346900318832))
(0.7815251742334489	(0.00021544346900318823	36.303700000000006	0	10.0))
(0.7839137046136787	(0.00021544346900318823	36.303700000000006	0	4.641588833612778))
(0.7847295206727705	(0.00021544346900318823	36.303700000000006	0	2.154434690031884))
(0.7844523884195632	(0.00021544346900318823	36.303700000000006	0	1.0))
(0.6083913856463063	(0.00046415888336127773	36.303700000000006	0	1000.0))
(0.6649553616074113	(0.00046415888336127773	36.303700000000006	0	464.15888336127773))
(0.7121212312454266	(0.00046415888336127773	36.303700000000006	0	215.44346900318823))
(0.7433882086080075	(0.00046415888336127773	36.303700000000006	0	100.0))
(0.7625437565112119	(0.00046415888336127773	36.303700000000006	0	46.41588833612777))
(0.7739659235057837	(0.00046415888336127773	36.303700000000006	0	21.544346900318832))
(0.7806092128905793	(0.00046415888336127773	36.303700000000006	0	10.0))
(0.7842929410795574	(0.00046415888336127773	36.303700000000006	0	4.641588833612778))
(0.7861079014988787	(0.00046415888336127773	36.303700000000006	0	2.154434690031884))
(0.7866953367398491	(0.00046415888336127773	36.303700000000006	0	1.0))
(0.5820948696453068	(0.001	36.303700000000006	0	1000.0))
(0.6365611918389443	(0.001	36.303700000000006	0	464.15888336127773))
(0.6907762366037852	(0.001	36.303700000000006	0	215.44346900318823))
(0.7300170013856551	(0.001	36.303700000000006	0	100.0))
(0.7546986370744734	(0.001	36.303700000000006	0	46.41588833612777))
(0.7696109749179761	(0.001	36.303700000000006	0	21.544346900318832))
(0.7784619248033755	(0.001	36.303700000000006	0	10.0))
(0.7835945481809155	(0.001	36.303700000000006	0	4.641588833612778))
(0.7864294000417975	(0.001	36.303700000000006	0	2.154434690031884))
(0.7878127995724676	(0.001	36.303700000000006	0	1.0))
