# Supplementary material for: Cooperative stability renders protein complex formation more robust and controllable
Source: Sci Rep. 2022 Jun 21;12:10490. doi: 10.1038/s41598-022-14362-z (PMC9213465; doi:10.1038/s41598-022-14362-z)
Supplement: Supplementary file 10 — Supplementary Information 10. [file 41598_2022_14362_MOESM10_ESM.zip › mathematical_modeling_of_complex_formation/data/o_with_ratio_n.txt]

(1.6424560696291601	(1e-06	0.036	1.1363636363636365	0))
(1.4752711492757955	(1e-06	0.036	1.274787535410765	0))
(1.3046258234671355	(1e-06	0.036	1.4516129032258065	0))
(1.1308201341980078	(1e-06	0.036	1.6853932584269664	0))
(0.9541521822008172	(1e-06	0.036	2.008928571428571	0))
(0.7749239770703757	(1e-06	0.036	2.4861878453038675	0))
(0.5934523075945662	(1e-06	0.036	3.2608695652173916	0))
(0.4100753496175053	(1e-06	0.036	4.736842105263158	0))
(0.2251526280118901	(1e-06	0.036	8.653846153846153	0))
(0.03906115590953777	(1e-06	0.036	50.0	0))
(3.3714495052899087	(2.1544346900318822e-06	0.036	1.1363636363636365	0))
(3.050421867574828	(2.1544346900318822e-06	0.036	1.274787535410765	0))
(2.7164609634319117	(2.1544346900318822e-06	0.036	1.4516129032258065	0))
(2.3701104627659992	(2.1544346900318822e-06	0.036	1.6853932584269664	0))
(2.012073691017894	(2.1544346900318822e-06	0.036	2.008928571428571	0))
(1.6432259515570302	(2.1544346900318822e-06	0.036	2.4861878453038675	0))
(1.2646367485793406	(2.1544346900318822e-06	0.036	3.2608695652173916	0))
(0.8775814667330448	(2.1544346900318822e-06	0.036	4.736842105263158	0))
(0.483529838929726	(2.1544346900318822e-06	0.036	8.653846153846153	0))
(0.08411526196641508	(2.1544346900318822e-06	0.036	50.0	0))
(6.623175059233201	(4.641588833612782e-06	0.036	1.1363636363636365	0))
(6.066885310514283	(4.641588833612782e-06	0.036	1.274787535410765	0))
(5.469520072919649	(4.641588833612782e-06	0.036	1.4516129032258065	0))
(4.830070017829782	(4.641588833612782e-06	0.036	1.6853932584269664	0))
(4.148322317247179	(4.641588833612782e-06	0.036	2.008928571428571	0))
(3.4250865513086266	(4.641588833612782e-06	0.036	2.4861878453038675	0))
(2.662440065506575	(4.641588833612782e-06	0.036	3.2608695652173916	0))
(1.8639278602306752	(4.641588833612782e-06	0.036	4.736842105263158	0))
(1.034628088793754	(4.641588833612782e-06	0.036	8.653846153846153	0))
(0.18103801001950798	(4.641588833612782e-06	0.036	50.0	0))
(12.145535103404711	(1e-05	0.036	1.1363636363636365	0))
(11.321652729781462	(1e-05	0.036	1.274787535410765	0))
(10.397326487611421	(1e-05	0.036	1.4516129032258065	0))
(9.360409465114408	(1e-05	0.036	1.6853932584269664	0))
(8.19928424283789	(1e-05	0.036	2.008928571428571	0))
(6.904310541383466	(1e-05	0.036	2.4861878453038675	0))
(5.469933984601149	(1e-05	0.036	3.2608695652173916	0))
(3.8973093508379284	(1e-05	0.036	4.736842105263158	0))
(2.196781801205165	(1e-05	0.036	8.653846153846153	0))
(0.38918864825399235	(1e-05	0.036	50.0	0))
(20.347107346905883	(2.1544346900318823e-05	0.036	1.1363636363636365	0))
(19.34621960391474	(2.1544346900318823e-05	0.036	1.274787535410765	0))
(18.1690501411597	(2.1544346900318823e-05	0.036	1.4516129032258065	0))
(16.773947191250432	(2.1544346900318823e-05	0.036	1.6853932584269664	0))
(15.109913477406758	(2.1544346900318823e-05	0.036	2.008928571428571	0))
(13.117261318071266	(2.1544346900318823e-05	0.036	2.4861878453038675	0))
(10.732184544071062	(2.1544346900318823e-05	0.036	3.2608695652173916	0))
(7.898671816310745	(2.1544346900318823e-05	0.036	4.736842105263158	0))
(4.58994960682414	(2.1544346900318823e-05	0.036	8.653846153846153	0))
(0.8345818923051335	(2.1544346900318823e-05	0.036	50.0	0))
(30.87415845405655	(4.641588833612772e-05	0.036	1.1363636363636365	0))
(29.88411560111228	(4.641588833612772e-05	0.036	1.274787535410765	0))
(28.673134508429232	(4.641588833612772e-05	0.036	1.4516129032258065	0))
(27.16536745730872	(4.641588833612772e-05	0.036	1.6853932584269664	0))
(25.251060407192256	(4.641588833612772e-05	0.036	2.008928571428571	0))
(22.77044760807255	(4.641588833612772e-05	0.036	2.4861878453038675	0))
(19.494493382298398	(4.641588833612772e-05	0.036	3.2608695652173916	0))
(15.115271183426563	(4.641588833612772e-05	0.036	4.736842105263158	0))
(9.28675594768475	(4.641588833612772e-05	0.036	8.653846153846153	0))
(1.780214991138351	(4.641588833612772e-05	0.036	50.0	0))
(42.663731082983105	(0.0001	0.036	1.1363636363636365	0))
(41.84829928041607	(0.0001	0.036	1.274787535410765	0))
(40.824723135197786	(0.0001	0.036	1.4516129032258065	0))
(39.50550833240454	(0.0001	0.036	1.6853932584269664	0))
(37.74953810365785	(0.0001	0.036	2.008928571428571	0))
(35.3180278367426	(0.0001	0.036	2.4861878453038675	0))
(31.7868987172243	(0.0001	0.036	3.2608695652173916	0))
(26.377534723234675	(0.0001	0.036	4.736842105263158	0))
(17.701344065461324	(0.0001	0.036	8.653846153846153	0))
(3.7551043179587946	(0.0001	0.036	50.0	0))
(54.41830167378898	(0.00021544346900318823	0.036	1.1363636363636365	0))
(53.83966038959175	(0.00021544346900318823	0.036	1.274787535410765	0))
(53.10301683945614	(0.00021544346900318823	0.036	1.4516129032258065	0))
(52.134913021483996	(0.00021544346900318823	0.036	1.6853932584269664	0))
(50.80949548640486	(0.00021544346900318823	0.036	2.008928571428571	0))
(48.893962196764235	(0.00021544346900318823	0.036	2.4861878453038675	0))
(45.91365067248621	(0.00021544346900318823	0.036	3.2608695652173916	0))
(40.77612780333867	(0.00021544346900318823	0.036	4.736842105263158	0))
(30.622866326398945	(0.00021544346900318823	0.036	8.653846153846153	0))
(7.7411872323700335	(0.00021544346900318823	0.036	50.0	0))
(65.07934023190353	(0.00046415888336127773	0.036	1.1363636363636365	0))
(64.7135741104317	(0.00046415888336127773	0.036	1.274787535410765	0))
(64.24500440531506	(0.00046415888336127773	0.036	1.4516129032258065	0))
(63.62367587147438	(0.00046415888336127773	0.036	1.6853932584269664	0))
(62.761509040819874	(0.00046415888336127773	0.036	2.008928571428571	0))
(61.488209440001796	(0.00046415888336127773	0.036	2.4861878453038675	0))
(59.43002457844507	(0.00046415888336127773	0.036	3.2608695652173916	0))
(55.60185755038105	(0.00046415888336127773	0.036	4.736842105263158	0))
(46.58602177871116	(0.00046415888336127773	0.036	8.653846153846153	0))
(15.260149107651028	(0.00046415888336127773	0.036	50.0	0))
(74.04950562348958	(0.001	0.036	1.1363636363636365	0))
(73.83763444020387	(0.001	0.036	1.274787535410765	0))
(73.56567606551728	(0.001	0.036	1.4516129032258065	0))
(73.20397659780038	(0.001	0.036	1.6853932584269664	0))
(72.69967011156716	(0.001	0.036	2.008928571428571	0))
(71.94869157607768	(0.001	0.036	2.4861878453038675	0))
(70.71522930981843	(0.001	0.036	3.2608695652173916	0))
(68.33574712770945	(0.001	0.036	4.736842105263158	0))
(62.09005109778354	(0.001	0.036	8.653846153846153	0))
(27.789807204705518	(0.001	0.036	50.0	0))
(3.3743251171796227	(1e-06	0.07763207790105872	1.1363636363636365	0))
(3.0530592828320233	(1e-06	0.07763207790105872	1.274787535410765	0))
(2.718840520018904	(1e-06	0.07763207790105872	1.4516129032258065	0))
(2.3722123784459286	(1e-06	0.07763207790105872	1.6853932584269664	0))
(2.0138786208222124	(1e-06	0.07763207790105872	2.008928571428571	0))
(1.644715461959106	(1e-06	0.07763207790105872	2.4861878453038675	0))
(1.2657937499021068	(1e-06	0.07763207790105872	3.2608695652173916	0))
(0.8783907803465086	(1e-06	0.07763207790105872	4.736842105263158	0))
(0.4839786943003896	(1e-06	0.07763207790105872	8.653846153846153	0))
(0.08419374390951893	(1e-06	0.07763207790105872	50.0	0))
(6.6283725770878625	(2.1544346900318822e-06	0.07763207790105872	1.1363636363636365	0))
(6.071757987197792	(2.1544346900318822e-06	0.07763207790105872	1.274787535410765	0))
(5.474015888257801	(2.1544346900318822e-06	0.07763207790105872	1.4516129032258065	0))
(4.834131587455887	(2.1544346900318822e-06	0.07763207790105872	1.6853932584269664	0))
(4.1518879597682234	(2.1544346900318822e-06	0.07763207790105872	2.008928571428571	0))
(3.428091953056832	(2.1544346900318822e-06	0.07763207790105872	2.4861878453038675	0))
(2.664820781801645	(2.1544346900318822e-06	0.07763207790105872	3.2608695652173916	0))
(1.8656225146295768	(2.1544346900318822e-06	0.07763207790105872	4.736842105263158	0))
(1.0355819700302549	(2.1544346900318822e-06	0.07763207790105872	8.653846153846153	0))
(0.18120675334204267	(2.1544346900318822e-06	0.07763207790105872	50.0	0))
(12.153866559161727	(4.641588833612782e-06	0.07763207790105872	1.1363636363636365	0))
(11.329685547669012	(4.641588833612782e-06	0.07763207790105872	1.274787535410765	0))
(10.40497099498021	(4.641588833612782e-06	0.07763207790105872	1.4516129032258065	0))
(9.367551462480957	(4.641588833612782e-06	0.07763207790105872	1.6853932584269664	0))
(8.205781768312427	(4.641588833612782e-06	0.07763207790105872	2.008928571428571	0))
(6.909992426896213	(4.641588833612782e-06	0.07763207790105872	2.4861878453038675	0))
(5.474602265185663	(4.641588833612782e-06	0.07763207790105872	3.2608695652173916	0))
(3.9007489411227088	(4.641588833612782e-06	0.07763207790105872	4.736842105263158	0))
(2.198777851848855	(4.641588833612782e-06	0.07763207790105872	8.653846153846153	0))
(0.389550618282718	(4.641588833612782e-06	0.07763207790105872	50.0	0))
(20.358654846658336	(1e-05	0.07763207790105872	1.1363636363636365	0))
(19.357657744417146	(1e-05	0.07763207790105872	1.274787535410765	0))
(18.18029543641975	(1e-05	0.07763207790105872	1.4516129032258065	0))
(16.784871632396808	(1e-05	0.07763207790105872	1.6853932584269664	0))
(15.120322245497835	(1e-05	0.07763207790105872	2.008928571428571	0))
(13.126862205308191	(1e-05	0.07763207790105872	2.4861878453038675	0))
(10.740555037752154	(1e-05	0.07763207790105872	3.2608695652173916	0))
(7.90523530645813	(1e-05	0.07763207790105872	4.736842105263158	0))
(4.593994497232375	(1e-05	0.07763207790105872	8.653846153846153	0))
(0.8353544956325322	(1e-05	0.07763207790105872	50.0	0))
(30.88799072034386	(2.1544346900318823e-05	0.07763207790105872	1.1363636363636365	0))
(29.89807860187696	(2.1544346900318823e-05	0.07763207790105872	1.274787535410765	0))
(28.687208069453245	(2.1544346900318823e-05	0.07763207790105872	1.4516129032258065	0))
(27.17950018821561	(2.1544346900318823e-05	0.07763207790105872	1.6853932584269664	0))
(25.265137301607073	(2.1544346900318823e-05	0.07763207790105872	2.008928571428571	0))
(22.78422361405103	(2.1544346900318823e-05	0.07763207790105872	2.4861878453038675	0))
(19.507467778350332	(2.1544346900318823e-05	0.07763207790105872	3.2608695652173916	0))
(15.12646778117406	(2.1544346900318823e-05	0.07763207790105872	4.736842105263158	0))
(9.294444465979138	(2.1544346900318823e-05	0.07763207790105872	8.653846153846153	0))
(1.781846639706453	(2.1544346900318823e-05	0.07763207790105872	50.0	0))
(42.67830135471134	(4.641588833612772e-05	0.07763207790105872	1.1363636363636365	0))
(41.86314147103181	(4.641588833612772e-05	0.07763207790105872	1.274787535410765	0))
(40.83988278332759	(4.641588833612772e-05	0.07763207790105872	1.4516129032258065	0))
(39.52103463095624	(4.641588833612772e-05	0.07763207790105872	1.6853932584269664	0))
(37.765473253094044	(4.641588833612772e-05	0.07763207790105872	2.008928571428571	0))
(35.33436542474111	(4.641588833612772e-05	0.07763207790105872	2.4861878453038675	0))
(31.803458278765735	(4.641588833612772e-05	0.07763207790105872	3.2608695652173916	0))
(26.393558740652512	(4.641588833612772e-05	0.07763207790105872	4.736842105263158	0))
(17.71433063763735	(4.641588833612772e-05	0.07763207790105872	8.653846153846153	0))
(3.7584739749987603	(4.641588833612772e-05	0.07763207790105872	50.0	0))
(54.43210179661826	(0.0001	0.07763207790105872	1.1363636363636365	0))
(53.85374657975067	(0.0001	0.07763207790105872	1.274787535410765	0))
(53.1174577145393	(0.0001	0.07763207790105872	1.4516129032258065	0))
(52.149805546226844	(0.0001	0.07763207790105872	1.6853932584269664	0))
(50.824973841237586	(0.0001	0.07763207790105872	2.008928571428571	0))
(48.910214845379706	(0.0001	0.07763207790105872	2.4861878453038675	0))
(45.93091726207631	(0.0001	0.07763207790105872	3.2608695652173916	0))
(40.794525747438264	(0.0001	0.07763207790105872	4.736842105263158	0))
(30.641019148978955	(0.0001	0.07763207790105872	8.653846153846153	0))
(7.747833975225431	(0.0001	0.07763207790105872	50.0	0))
(65.09134801135438	(0.00021544346900318823	0.07763207790105872	1.1363636363636365	0))
(64.72580696411384	(0.00021544346900318823	0.07763207790105872	1.274787535410765	0))
(64.25752379564625	(0.00021544346900318823	0.07763207790105872	1.4516129032258065	0))
(63.63657137483951	(0.00021544346900318823	0.07763207790105872	1.6853932584269664	0))
(62.774917716956594	(0.00021544346900318823	0.07763207790105872	2.008928571428571	0))
(61.502355048144594	(0.00021544346900318823	0.07763207790105872	2.4861878453038675	0))
(59.4452975413044	(0.00021544346900318823	0.07763207790105872	3.2608695652173916	0))
(55.61897622020856	(0.00021544346900318823	0.07763207790105872	4.736842105263158	0))
(46.60591127237475	(0.00021544346900318823	0.07763207790105872	8.653846153846153	0))
(15.272137598236535	(0.00021544346900318823	0.07763207790105872	50.0	0))
(74.05928464987366	(0.00046415888336127773	0.07763207790105872	1.1363636363636365	0))
(73.84756301842555	(0.00046415888336127773	0.07763207790105872	1.274787535410765	0))
(73.57579666580627	(0.00046415888336127773	0.07763207790105872	1.4516129032258065	0))
(73.2143520916589	(0.00046415888336127773	0.07763207790105872	1.6853932584269664	0))
(72.71039962718498	(0.00046415888336127773	0.07763207790105872	2.008928571428571	0))
(71.95994533084462	(0.00046415888336127773	0.07763207790105872	2.4861878453038675	0))
(70.72733021482458	(0.00046415888336127773	0.07763207790105872	3.2608695652173916	0))
(68.34942065747254	(0.00046415888336127773	0.07763207790105872	4.736842105263158	0))
(62.1072862924853	(0.00046415888336127773	0.07763207790105872	8.653846153846153	0))
(27.80826204876363	(0.00046415888336127773	0.07763207790105872	50.0	0))
(81.17903280523329	(0.001	0.07763207790105872	1.1363636363636365	0))
(81.0640687030051	(0.001	0.07763207790105872	1.274787535410765	0))
(80.91650299295385	(0.001	0.07763207790105872	1.4516129032258065	0))
(80.72021005072452	(0.001	0.07763207790105872	1.6853932584269664	0))
(80.4463657596308	(0.001	0.07763207790105872	2.008928571428571	0))
(80.03795355340891	(0.001	0.07763207790105872	2.4861878453038675	0))
(79.36446039497841	(0.001	0.07763207790105872	3.2608695652173916	0))
(78.04972675918197	(0.001	0.07763207790105872	4.736842105263158	0))
(74.42923887276228	(0.001	0.07763207790105872	8.653846153846153	0))
(44.935089345735825	(0.001	0.07763207790105872	50.0	0))
(6.6335735312605655	(1e-06	0.16740943108989023	1.1363636363636365	0))
(6.076633950195735	(1e-06	0.16740943108989023	1.274787535410765	0))
(5.478514943725308	(1e-06	0.16740943108989023	1.4516129032258065	0))
(4.838196248817476	(1e-06	0.16740943108989023	1.6853932584269664	0))
(4.155456428826091	(1e-06	0.16740943108989023	2.008928571428571	0))
(3.4310998541419564	(1e-06	0.16740943108989023	2.4861878453038675	0))
(2.6672035771107288	(1e-06	0.16740943108989023	3.2608695652173916	0))
(1.867318679081368	(1e-06	0.16740943108989023	4.736842105263158	0))
(1.0365367166813986	(1e-06	0.16740943108989023	8.653846153846153	0))
(0.1813756520273393	(1e-06	0.16740943108989023	50.0	0))
(12.162202007602147	(2.1544346900318822e-06	0.16740943108989023	1.1363636363636365	0))
(11.337722545027688	(2.1544346900318822e-06	0.16740943108989023	1.274787535410765	0))
(10.41261956641803	(2.1544346900318822e-06	0.16740943108989023	1.4516129032258065	0))
(9.374697692581758	(2.1544346900318822e-06	0.16740943108989023	1.6853932584269664	0))
(8.212283690534008	(2.1544346900318822e-06	0.16740943108989023	2.008928571428571	0))
(6.915678343807283	(2.1544346900318822e-06	0.16740943108989023	2.4861878453038675	0))
(5.479274187912503	(2.1544346900318822e-06	0.16740943108989023	3.2608695652173916	0))
(3.904191353469129	(2.1544346900318822e-06	0.16740943108989023	4.736842105263158	0))
(2.2007756499117557	(2.1544346900318822e-06	0.16740943108989023	8.653846153846153	0))
(0.3899129280085924	(2.1544346900318822e-06	0.16740943108989023	50.0	0))
(20.370206215493837	(4.641588833612782e-06	0.16740943108989023	1.1363636363636365	0))
(19.369099865460036	(4.641588833612782e-06	0.16740943108989023	1.274787535410765	0))
(18.191544939937344	(4.641588833612782e-06	0.16740943108989023	1.4516129032258065	0))
(16.79580081077544	(4.641588833612782e-06	0.16740943108989023	1.6853932584269664	0))
(15.130735700920377	(4.641588833612782e-06	0.16740943108989023	2.008928571428571	0))
(13.136468313399915	(4.641588833612782e-06	0.16740943108989023	2.4861878453038675	0))
(10.748930836467931	(4.641588833612782e-06	0.16740943108989023	3.2608695652173916	0))
(7.911803631700373	(4.641588833612782e-06	0.16740943108989023	4.736842105263158	0))
(4.598042751329621	(4.641588833612782e-06	0.16740943108989023	8.653846153846153	0))
(0.8361277621770534	(4.641588833612782e-06	0.16740943108989023	50.0	0))
(30.90182582534238	(1e-05	0.16740943108989023	1.1363636363636365	0))
(29.912043149130902	(1e-05	0.16740943108989023	1.274787535410765	0))
(28.70128400643165	(1e-05	0.16740943108989023	1.4516129032258065	0))
(27.193636145760795	(1e-05	0.16740943108989023	1.6853932584269664	0))
(25.279217668658255	(1e-05	0.16740943108989023	2.008928571428571	0))
(22.798004158121284	(1e-05	0.16740943108989023	2.4861878453038675	0))
(19.520447582176555	(1e-05	0.16740943108989023	3.2608695652173916	0))
(15.137670627148806	(1e-05	0.16740943108989023	4.736842105263158	0))
(9.302138531518588	(1e-05	0.16740943108989023	8.653846153846153	0))
(1.7834797600230232	(1e-05	0.16740943108989023	50.0	0))
(42.69287097012378	(2.1544346900318823e-05	0.16740943108989023	1.1363636363636365	0))
(41.877983687945544	(2.1544346900318823e-05	0.16740943108989023	1.274787535410765	0))
(40.855042925019134	(2.1544346900318823e-05	0.16740943108989023	1.4516129032258065	0))
(39.53656140980346	(2.1544346900318823e-05	0.16740943108989023	1.6853932584269664	0))
(37.7814086579428	(2.1544346900318823e-05	0.16740943108989023	2.008928571428571	0))
(35.35070435148573	(2.1544346900318823e-05	0.16740943108989023	2.4861878453038675	0))
(31.820020882636733	(2.1544346900318823e-05	0.16740943108989023	3.2608695652173916	0))
(26.409587659326256	(2.1544346900318823e-05	0.16740943108989023	4.736842105263158	0))
(17.727324250975627	(2.1544346900318823e-05	0.16740943108989023	8.653846153846153	0))
(3.7618465459842634	(2.1544346900318823e-05	0.16740943108989023	50.0	0))
(54.44590013925452	(4.641588833612772e-05	0.16740943108989023	1.1363636363636365	0))
(53.867830797602636	(4.641588833612772e-05	0.16740943108989023	1.274787535410765	0))
(53.1318971249244	(4.641588833612772e-05	0.16740943108989023	1.4516129032258065	0))
(52.16469638321454	(4.641588833612772e-05	0.16740943108989023	1.6853932584269664	0))
(50.84045029297041	(4.641588833612772e-05	0.16740943108989023	2.008928571428571	0))
(48.926466058058736	(4.641588833612772e-05	0.16740943108989023	2.4861878453038675	0))
(45.94818225412832	(4.641588833612772e-05	0.16740943108989023	3.2608695652173916	0))
(40.812924171593416	(4.641588833612772e-05	0.16740943108989023	4.736842105263158	0))
(30.65917685267613	(4.641588833612772e-05	0.16740943108989023	8.653846153846153	0))
(7.75448593185237	(4.641588833612772e-05	0.16740943108989023	50.0	0))
(65.10335316700754	(0.0001	0.16740943108989023	1.1363636363636365	0))
(64.73803723046949	(0.0001	0.16740943108989023	1.274787535410765	0))
(64.27004069199364	(0.0001	0.16740943108989023	1.4516129032258065	0))
(63.64946407718969	(0.0001	0.16740943108989023	1.6853932584269664	0))
(62.78832344740447	(0.0001	0.16740943108989023	2.008928571428571	0))
(61.516496734648385	(0.0001	0.16740943108989023	2.4861878453038675	0))
(59.46056728309546	(0.0001	0.16740943108989023	3.2608695652173916	0))
(55.63609173210848	(0.0001	0.16740943108989023	4.736842105263158	0))
(46.62579998496411	(0.0001	0.16740943108989023	8.653846153846153	0))
(15.284133796480672	(0.0001	0.16740943108989023	50.0	0))
(74.06906058609378	(0.00021544346900318823	0.16740943108989023	1.1363636363636365	0))
(73.85748877571093	(0.00021544346900318823	0.16740943108989023	1.274787535410765	0))
(73.58591457179332	(0.00021544346900318823	0.16740943108989023	1.4516129032258065	0))
(73.2247246447774	(0.00021544346900318823	0.16740943108989023	1.6853932584269664	0))
(72.72112608107186	(0.00021544346900318823	0.16740943108989023	2.008928571428571	0))
(71.97119508199427	(0.00021544346900318823	0.16740943108989023	2.4861878453038675	0))
(70.73942754844829	(0.00021544346900318823	0.16740943108989023	3.2608695652173916	0))
(68.36308946269854	(0.00021544346900318823	0.16740943108989023	4.736842105263158	0))
(62.12451661310515	(0.00021544346900318823	0.16740943108989023	8.653846153846153	0))
(27.826724060017987	(0.00021544346900318823	0.16740943108989023	50.0	0))
(81.18660256855085	(0.00046415888336127773	0.16740943108989023	1.1363636363636365	0))
(81.07172769008945	(0.00046415888336127773	0.16740943108989023	1.274787535410765	0))
(80.92427614307833	(0.00046415888336127773	0.16740943108989023	1.4516129032258065	0))
(80.72813530795851	(0.00046415888336127773	0.16740943108989023	1.6853932584269664	0))
(80.4545041098895	(0.00046415888336127773	0.16740943108989023	2.008928571428571	0))
(80.04640852419536	(0.00046415888336127773	0.16740943108989023	2.4861878453038675	0))
(79.37343774382232	(0.00046415888336127773	0.16740943108989023	3.2608695652173916	0))
(78.0597170070355	(0.00046415888336127773	0.16740943108989023	4.736842105263158	0))
(74.44190540022937	(0.00046415888336127773	0.16740943108989023	8.653846153846153	0))
(44.95747832282496	(0.00046415888336127773	0.16740943108989023	50.0	0))
(86.5952452789489	(0.001	0.16740943108989023	1.1363636363636365	0))
(86.53572627771872	(0.001	0.16740943108989023	1.274787535410765	0))
(86.45938708150037	(0.001	0.16740943108989023	1.4516129032258065	0))
(86.35793247742959	(0.001	0.16740943108989023	1.6853932584269664	0))
(86.21654748039326	(0.001	0.16740943108989023	2.008928571428571	0))
(86.00594452000333	(0.001	0.16740943108989023	2.4861878453038675	0))
(85.6590581527567	(0.001	0.16740943108989023	3.2608695652173916	0))
(84.98177984244664	(0.001	0.16740943108989023	4.736842105263158	0))
(83.09459755202046	(0.001	0.16740943108989023	8.653846153846153	0))
(62.98208276363977	(0.001	0.16740943108989023	50.0	0))
(12.170541193371212	(1e-06	0.3610094998817299	1.1363636363636365	0))
(11.34576375535801	(1e-06	0.3610094998817299	1.274787535410765	0))
(10.420272590645851	(1e-06	0.3610094998817299	1.4516129032258065	0))
(9.38184833528561	(1e-06	0.3610094998817299	1.6853932584269664	0))
(8.218789736545881	(1e-06	0.3610094998817299	2.008928571428571	0))
(6.921368383327328	(1e-06	0.3610094998817299	2.4861878453038675	0))
(5.483949733084883	(1e-06	0.3610094998817299	3.2608695652173916	0))
(3.9076366707475545	(1e-06	0.3610094998817299	4.736842105263158	0))
(2.2027752242841085	(1e-06	0.3610094998817299	8.653846153846153	0))
(0.390275568146346	(1e-06	0.3610094998817299	50.0	0))
(20.381760798531165	(2.1544346900318822e-06	0.3610094998817299	1.1363636363636365	0))
(19.3805453929765	(2.1544346900318822e-06	0.3610094998817299	1.274787535410765	0))
(18.202798677919706	(2.1544346900318822e-06	0.3610094998817299	1.4516129032258065	0))
(16.80673434845618	(2.1544346900318822e-06	0.3610094998817299	1.6853932584269664	0))
(15.14115421150569	(2.1544346900318822e-06	0.3610094998817299	2.008928571428571	0))
(13.146079842010664	(2.1544346900318822e-06	0.3610094998817299	2.4861878453038675	0))
(10.757311913084191	(2.1544346900318822e-06	0.3610094998817299	3.2608695652173916	0))
(7.918376669607487	(2.1544346900318822e-06	0.3610094998817299	4.736842105263158	0))
(4.602094344332606	(2.1544346900318822e-06	0.3610094998817299	8.653846153846153	0))
(0.8369018318515827	(2.1544346900318822e-06	0.3610094998817299	50.0	0))
(30.915662285598124	(4.641588833612782e-06	0.3610094998817299	1.1363636363636365	0))
(29.926009991610098	(4.641588833612782e-06	0.3610094998817299	1.274787535410765	0))
(28.715362141903178	(4.641588833612782e-06	0.3610094998817299	1.4516129032258065	0))
(27.207775260210994	(4.641588833612782e-06	0.3610094998817299	1.6853932584269664	0))
(25.29330209690197	(4.641588833612782e-06	0.3610094998817299	2.008928571428571	0))
(22.811789058180118	(4.641588833612782e-06	0.3610094998817299	2.4861878453038675	0))
(19.533432942097196	(4.641588833612782e-06	0.3610094998817299	3.2608695652173916	0))
(15.148879679315847	(4.641588833612782e-06	0.3610094998817299	4.736842105263158	0))
(9.309838185802159	(4.641588833612782e-06	0.3610094998817299	8.653846153846153	0))
(1.7851143413274402	(4.641588833612782e-06	0.3610094998817299	50.0	0))
(42.707441163876275	(1e-05	0.3610094998817299	1.1363636363636365	0))
(41.89282570216544	(1e-05	0.3610094998817299	1.274787535410765	0))
(40.87020273439747	(1e-05	0.3610094998817299	1.4516129032258065	0))
(39.55208866526775	(1e-05	0.3610094998817299	1.6853932584269664	0))
(37.79734502589596	(1e-05	0.3610094998817299	2.008928571428571	0))
(35.367044880654944	(1e-05	0.3610094998817299	2.4861878453038675	0))
(31.836586256011916	(1e-05	0.3610094998817299	3.2608695652173916	0))
(26.425621443796054	(1e-05	0.3610094998817299	4.736842105263158	0))
(17.740324681121013	(1e-05	0.3610094998817299	8.653846153846153	0))
(3.765222002691529	(1e-05	0.3610094998817299	50.0	0))
(54.4596974782636	(2.1544346900318823e-05	0.3610094998817299	1.1363636363636365	0))
(53.881913383446225	(2.1544346900318823e-05	0.3610094998817299	1.274787535410765	0))
(53.14633483374646	(2.1544346900318823e-05	0.3610094998817299	1.4516129032258065	0))
(52.17958497204598	(2.1544346900318823e-05	0.3610094998817299	1.6853932584269664	0))
(50.85592533993447	(2.1544346900318823e-05	0.3610094998817299	2.008928571428571	0))
(48.94271557085032	(2.1544346900318823e-05	0.3610094998817299	2.4861878453038675	0))
(45.965446492276634	(2.1544346900318823e-05	0.3610094998817299	3.2608695652173916	0))
(40.83132300823499	(2.1544346900318823e-05	0.3610094998817299	4.736842105263158	0))
(30.677339272551574	(2.1544346900318823e-05	0.3610094998817299	8.653846153846153	0))
(7.761143090715136	(2.1544346900318823e-05	0.3610094998817299	50.0	0))
(65.11535591759015	(4.641588833612772e-05	0.3610094998817299	1.1363636363636365	0))
(64.7502653077508	(4.641588833612772e-05	0.3610094998817299	1.274787535410765	0))
(64.2825548339878	(4.641588833612772e-05	0.3610094998817299	1.4516129032258065	0))
(63.662353886916854	(4.641588833612772e-05	0.3610094998817299	1.6853932584269664	0))
(62.80172589851816	(4.641588833612772e-05	0.3610094998817299	2.008928571428571	0))
(61.53063561909752	(4.641588833612772e-05	0.3610094998817299	2.4861878453038675	0))
(59.47583324985487	(4.641588833612772e-05	0.3610094998817299	3.2608695652173916	0))
(55.65320385126247	(4.641588833612772e-05	0.3610094998817299	4.736842105263158	0))
(46.64568783575888	(4.641588833612772e-05	0.3610094998817299	8.653846153846153	0))
(15.296137578616026	(4.641588833612772e-05	0.3610094998817299	50.0	0))
(74.07883381326617	(0.0001	0.3610094998817299	1.1363636363636365	0))
(73.86741163133718	(0.0001	0.3610094998817299	1.274787535410765	0))
(73.59602920371181	(0.0001	0.3610094998817299	1.4516129032258065	0))
(73.23509407386271	(0.0001	0.3610094998817299	1.6853932584269664	0))
(72.73184941402661	(0.0001	0.3610094998817299	2.008928571428571	0))
(71.98244143006328	(0.0001	0.3610094998817299	2.4861878453038675	0))
(70.75152039422214	(0.0001	0.3610094998817299	3.2608695652173916	0))
(68.37675407811257	(0.0001	0.3610094998817299	4.736842105263158	0))
(62.141741601109466	(0.0001	0.3610094998817299	8.653846153846153	0))
(27.845193457400097	(0.0001	0.3610094998817299	50.0	0))
(81.19416984427626	(0.00021544346900318823	0.3610094998817299	1.1363636363636365	0))
(81.0793839811288	(0.00021544346900318823	0.3610094998817299	1.274787535410765	0))
(80.93204673061106	(0.00021544346900318823	0.3610094998817299	1.4516129032258065	0))
(80.73605792187224	(0.00021544346900318823	0.3610094998817299	1.6853932584269664	0))
(80.46263893634175	(0.00021544346900318823	0.3610094998817299	2.008928571428571	0))
(80.05486044181922	(0.00021544346900318823	0.3610094998817299	2.4861878453038675	0))
(79.3824113606891	(0.00021544346900318823	0.3610094998817299	3.2608695652173916	0))
(78.06970308721509	(0.00021544346900318823	0.3610094998817299	4.736842105263158	0))
(74.45456634743162	(0.00021544346900318823	0.3610094998817299	8.653846153846153	0))
(44.97986872436212	(0.00021544346900318823	0.3610094998817299	50.0	0))
(86.60088989579653	(0.00046415888336127773	0.3610094998817299	1.1363636363636365	0))
(86.54141969741204	(0.00046415888336127773	0.3610094998817299	1.274787535410765	0))
(86.46514351878517	(0.00046415888336127773	0.3610094998817299	1.4516129032258065	0))
(86.36377243612547	(0.00046415888336127773	0.3610094998817299	1.6853932584269664	0))
(86.22250427905033	(0.00046415888336127773	0.3610094998817299	2.008928571428571	0))
(86.01207575967406	(0.00046415888336127773	0.3610094998817299	2.4861878453038675	0))
(85.66547764026667	(0.00046415888336127773	0.3610094998817299	3.2608695652173916	0))
(84.98876468228484	(0.00046415888336127773	0.3610094998817299	4.736842105263158	0))
(83.10315468840427	(0.00046415888336127773	0.3610094998817299	8.653846153846153	0))
(63.00253855534758	(0.00046415888336127773	0.3610094998817299	50.0	0))
(90.57919839963975	(0.001	0.3610094998817299	1.1363636363636365	0))
(90.54940076582241	(0.001	0.3610094998817299	1.274787535410765	0))
(90.51121722758384	(0.001	0.3610094998817299	1.4516129032258065	0))
(90.4605292022618	(0.001	0.3610094998817299	1.6853932584269664	0))
(90.3899969528343	(0.001	0.3610094998817299	2.008928571428571	0))
(90.28514484558892	(0.001	0.3610094998817299	2.4861878453038675	0))
(90.11292487436214	(0.001	0.3610094998817299	3.2608695652173916	0))
(89.77801863752131	(0.001	0.3610094998817299	4.736842105263158	0))
(88.84865604726248	(0.001	0.3610094998817299	8.653846153846153	0))
(77.49860519113734	(0.001	0.3610094998817299	50.0	0))
(20.393319071270835	(1e-06	0.7784977116066863	1.1363636363636365	0))
(19.39199527808136	(1e-06	0.7784977116066863	1.274787535410765	0))
(18.214056683945405	(1e-06	0.7784977116066863	1.4516129032258065	0))
(16.817672452879954	(1e-06	0.7784977116066863	1.6853932584269664	0))
(15.151577777965528	(1e-06	0.7784977116066863	2.008928571428571	0))
(13.155696425194762	(1e-06	0.7784977116066863	2.4861878453038675	0))
(10.765698275251243	(1e-06	0.7784977116066863	3.2608695652173916	0))
(7.924954602408365	(1e-06	0.7784977116066863	4.736842105263158	0))
(4.6061492855099795	(1e-06	0.7784977116066863	8.653846153846153	0))
(0.8376765640655328	(1e-06	0.7784977116066863	50.0	0))
(30.929500812322217	(2.1544346900318822e-06	0.7784977116066863	1.1363636363636365	0))
(29.93997945734797	(2.1544346900318822e-06	0.7784977116066863	1.274787535410765	0))
(28.729443166865547	(2.1544346900318822e-06	0.7784977116066863	1.4516129032258065	0))
(27.22191690953355	(2.1544346900318822e-06	0.7784977116066863	1.6853932584269664	0))
(25.30738966618557	(2.1544346900318822e-06	0.7784977116066863	2.008928571428571	0))
(22.825578657051818	(2.1544346900318822e-06	0.7784977116066863	2.4861878453038675	0))
(19.546423710137535	(2.1544346900318822e-06	0.7784977116066863	3.2608695652173916	0))
(15.16009493266399	(2.1544346900318822e-06	0.7784977116066863	4.736842105263158	0))
(9.317543367916176	(2.1544346900318822e-06	0.7784977116066863	8.653846153846153	0))
(1.786750383766809	(2.1544346900318822e-06	0.7784977116066863	50.0	0))
(42.722011144915975	(4.641588833612782e-06	0.7784977116066863	1.1363636363636365	0))
(41.90766788579902	(4.641588833612782e-06	0.7784977116066863	1.274787535410765	0))
(40.885362859164246	(4.641588833612782e-06	0.7784977116066863	1.4516129032258065	0))
(39.567616380455654	(4.641588833612782e-06	0.7784977116066863	1.6853932584269664	0))
(37.81328238209206	(4.641588833612782e-06	0.7784977116066863	2.008928571428571	0))
(35.38338689572788	(4.641588833612782e-06	0.7784977116066863	2.4861878453038675	0))
(31.853154433456027	(4.641588833612782e-06	0.7784977116066863	3.2608695652173916	0))
(26.441660093369286	(4.641588833612782e-06	0.7784977116066863	4.736842105263158	0))
(17.75333236768029	(4.641588833612782e-06	0.7784977116066863	8.653846153846153	0))
(3.768600355926825	(4.641588833612782e-06	0.7784977116066863	50.0	0))
(54.47349316500034	(1e-05	0.7784977116066863	1.1363636363636365	0))
(53.89599449333694	(1e-05	0.7784977116066863	1.274787535410765	0))
(53.16077107670962	(1e-05	0.7784977116066863	1.4516129032258065	0))
(52.19447207943493	(1e-05	0.7784977116066863	1.6853932584269664	0))
(50.87139797698652	(1e-05	0.7784977116066863	2.008928571428571	0))
(48.95896363314554	(1e-05	0.7784977116066863	2.4861878453038675	0))
(45.982709893289446	(1e-05	0.7784977116066863	3.2608695652173916	0))
(40.84972261496662	(1e-05	0.7784977116066863	4.736842105263158	0))
(30.69550667301683	(1e-05	0.7784977116066863	8.653846153846153	0))
(7.767805480326978	(1e-05	0.7784977116066863	50.0	0))
(65.12735612598668	(2.1544346900318823e-05	0.7784977116066863	1.1363636363636365	0))
(64.76249038259834	(2.1544346900318823e-05	0.7784977116066863	1.274787535410765	0))
(64.29506619603764	(2.1544346900318823e-05	0.7784977116066863	1.4516129032258065	0))
(63.6752405499211	(2.1544346900318823e-05	0.7784977116066863	1.6853932584269664	0))
(62.815124711105355	(2.1544346900318823e-05	0.7784977116066863	2.008928571428571	0))
(61.54477127512787	(2.1544346900318823e-05	0.7784977116066863	2.4861878453038675	0))
(59.49109595479709	(2.1544346900318823e-05	0.7784977116066863	3.2608695652173916	0))
(55.67031254190219	(2.1544346900318823e-05	0.7784977116066863	4.736842105263158	0))
(46.66557491292319	(2.1544346900318823e-05	0.7784977116066863	8.653846153846153	0))
(15.30814897627965	(2.1544346900318823e-05	0.7784977116066863	50.0	0))
(74.08860398532143	(4.641588833612772e-05	0.7784977116066863	1.1363636363636365	0))
(73.87733186699921	(4.641588833612772e-05	0.7784977116066863	1.274787535410765	0))
(73.6061410839063	(4.641588833612772e-05	0.7784977116066863	1.4516129032258065	0))
(73.24546033043518	(4.641588833612772e-05	0.7784977116066863	1.6853932584269664	0))
(72.74256907915758	(4.641588833612772e-05	0.7784977116066863	2.008928571428571	0))
(71.99368452218305	(4.641588833612772e-05	0.7784977116066863	2.4861878453038675	0))
(70.76360938452275	(4.641588833612772e-05	0.7784977116066863	3.2608695652173916	0))
(68.39041337364205	(4.641588833612772e-05	0.7784977116066863	4.736842105263158	0))
(62.15896187253068	(4.641588833612772e-05	0.7784977116066863	8.653846153846153	0))
(27.863670093058634	(4.641588833612772e-05	0.7784977116066863	50.0	0))
(81.20173497710394	(0.0001	0.7784977116066863	1.1363636363636365	0))
(81.087037642329	(0.0001	0.7784977116066863	1.274787535410765	0))
(80.93981462177057	(0.0001	0.7784977116066863	1.4516129032258065	0))
(80.74397774065255	(0.0001	0.7784977116066863	1.6853932584269664	0))
(80.47077086495226	(0.0001	0.7784977116066863	2.008928571428571	0))
(80.06330896913643	(0.0001	0.7784977116066863	2.4861878453038675	0))
(79.3913818581696	(0.0001	0.7784977116066863	3.2608695652173916	0))
(78.07968515885662	(0.0001	0.7784977116066863	4.736842105263158	0))
(74.46722169201219	(0.0001	0.7784977116066863	8.653846153846153	0))
(45.00226052535186	(0.0001	0.7784977116066863	50.0	0))
(86.60653221866843	(0.00021544346900318823	0.7784977116066863	1.1363636363636365	0))
(86.54711112850023	(0.00021544346900318823	0.7784977116066863	1.274787535410765	0))
(86.47089767629215	(0.00021544346900318823	0.7784977116066863	1.4516129032258065	0))
(86.36960997846825	(0.00021544346900318823	0.7784977116066863	1.6853932584269664	0))
(86.22845849481095	(0.00021544346900318823	0.7784977116066863	2.008928571428571	0))
(86.01820465207494	(0.00021544346900318823	0.7784977116066863	2.4861878453038675	0))
(85.67189451387219	(0.00021544346900318823	0.7784977116066863	3.2608695652173916	0))
(84.99574654167837	(0.00021544346900318823	0.7784977116066863	4.736842105263158	0))
(83.11170747228607	(0.00021544346900318823	0.7784977116066863	8.653846153846153	0))
(63.02298865095478	(0.00021544346900318823	0.7784977116066863	50.0	0))
(90.58329438850802	(0.00046415888336127773	0.7784977116066863	1.1363636363636365	0))
(90.55352237869081	(0.00046415888336127773	0.7784977116066863	1.274787535410765	0))
(90.51537144350281	(0.00046415888336127773	0.7784977116066863	1.4516129032258065	0))
(90.46472688073507	(0.00046415888336127773	0.7784977116066863	1.6853932584269664	0))
(90.39425549398746	(0.00046415888336127773	0.7784977116066863	2.008928571428571	0))
(90.2894936291206	(0.00046415888336127773	0.7784977116066863	2.4861878453038675	0))
(90.11742285174338	(0.00046415888336127773	0.7784977116066863	3.2608695652173916	0))
(89.78280883402401	(0.00046415888336127773	0.7784977116066863	4.736842105263158	0))
(88.85426551630644	(0.00046415888336127773	0.7784977116066863	8.653846153846153	0))
(77.51312019177584	(0.00046415888336127773	0.7784977116066863	50.0	0))
(93.44220959415365	(0.001	0.7784977116066863	1.1363636363636365	0))
(93.42764025130509	(0.001	0.7784977116066863	1.274787535410765	0))
(93.40898592425268	(0.001	0.7784977116066863	1.4516129032258065	0))
(93.38424879956594	(0.001	0.7784977116066863	1.6853932584269664	0))
(93.34987488497566	(0.001	0.7784977116066863	2.008928571428571	0))
(93.2988742692329	(0.001	0.7784977116066863	2.4861878453038675	0))
(93.2153471197991	(0.001	0.7784977116066863	3.2608695652173916	0))
(93.05368522466907	(0.001	0.7784977116066863	4.736842105263158	0))
(92.60905050516993	(0.001	0.7784977116066863	8.653846153846153	0))
(86.96310677544969	(0.001	0.7784977116066863	50.0	0))
(30.94334139198643	(1e-06	1.678788749812395	1.1363636363636365	0))
(29.953950886955084	(1e-06	1.678788749812395	1.274787535410765	0))
(28.743526604393132	(1e-06	1.678788749812395	1.4516129032258065	0))
(27.236061592313504	(1e-06	1.678788749812395	1.6853932584269664	0))
(25.321481059763595	(1e-06	1.678788749812395	2.008928571428571	0))
(22.839372617650398	(1e-06	1.678788749812395	2.4861878453038675	0))
(19.559420252206216	(1e-06	1.678788749812395	3.2608695652173916	0))
(15.171316393371878	(1e-06	1.678788749812395	4.736842105263158	0))
(9.325254083037274	(1e-06	1.678788749812395	8.653846153846153	0))
(1.7883879201346538	(1e-06	1.678788749812395	50.0	0))
(42.73658061009693	(2.1544346900318822e-06	1.678788749812395	1.1363636363636365	0))
(41.92251027911655	(2.1544346900318822e-06	1.678788749812395	1.274787535410765	0))
(40.900522949077555	(2.1544346900318822e-06	1.678788749812395	1.4516129032258065	0))
(39.58314426282902	(2.1544346900318822e-06	1.678788749812395	1.6853932584269664	0))
(37.82922027736461	(2.1544346900318822e-06	1.678788749812395	2.008928571428571	0))
(35.39973042099376	(2.1544346900318822e-06	1.678788749812395	2.4861878453038675	0))
(31.86972548676535	(2.1544346900318822e-06	1.678788749812395	3.2608695652173916	0))
(26.457703647090785	(2.1544346900318822e-06	1.678788749812395	4.736842105263158	0))
(17.766346887568996	(2.1544346900318822e-06	1.678788749812395	8.653846153846153	0))
(3.771981611458693	(2.1544346900318822e-06	1.678788749812395	50.0	0))
(54.487286501343135	(4.641588833612782e-06	1.678788749812395	1.1363636363636365	0))
(53.91007333912952	(4.641588833612782e-06	1.678788749812395	1.274787535410765	0))
(53.175205168025826	(4.641588833612782e-06	1.678788749812395	1.4516129032258065	0))
(52.20935735545792	(4.641588833612782e-06	1.678788749812395	1.6853932584269664	0))
(50.8868697286066	(4.641588833612782e-06	1.678788749812395	2.008928571428571	0))
(48.97520970187131	(4.641588833612782e-06	1.678788749812395	2.4861878453038675	0))
(45.999972052222894	(4.641588833612782e-06	1.678788749812395	3.2608695652173916	0))
(40.86812283859088	(4.641588833612782e-06	1.678788749812395	4.736842105263158	0))
(30.713678684854624	(4.641588833612782e-06	1.678788749812395	8.653846153846153	0))
(7.7744730592871125	(4.641588833612782e-06	1.678788749812395	50.0	0))
(65.13935340412432	(1e-05	1.678788749812395	1.1363636363636365	0))
(64.77471279540151	(1e-05	1.678788749812395	1.274787535410765	0))
(64.30757483236972	(1e-05	1.678788749812395	1.4516129032258065	0))
(63.68812450176028	(1e-05	1.678788749812395	1.6853932584269664	0))
(62.82852185878824	(1e-05	1.678788749812395	2.008928571428571	0))
(61.558903331259884	(1e-05	1.678788749812395	2.4861878453038675	0))
(59.506355158158996	(1e-05	1.678788749812395	3.2608695652173916	0))
(55.6874180466045	(1e-05	1.678788749812395	4.736842105263158	0))
(46.685461116340385	(1e-05	1.678788749812395	8.653846153846153	0))
(15.32016805538126	(1e-05	1.678788749812395	50.0	0))
(74.09837171405879	(2.1544346900318823e-05	1.678788749812395	1.1363636363636365	0))
(73.8872488198295	(2.1544346900318823e-05	1.678788749812395	1.274787535410765	0))
(73.61625024110657	(2.1544346900318823e-05	1.678788749812395	1.4516129032258065	0))
(73.25582368887257	(2.1544346900318823e-05	1.678788749812395	1.6853932584269664	0))
(72.75328576900966	(2.1544346900318823e-05	1.678788749812395	2.008928571428571	0))
(72.0049234006663	(2.1544346900318823e-05	1.678788749812395	2.4861878453038675	0))
(70.77569441853699	(2.1544346900318823e-05	1.678788749812395	3.2608695652173916	0))
(68.40406831870087	(2.1544346900318823e-05	1.678788749812395	4.736842105263158	0))
(62.176176823430964	(2.1544346900318823e-05	1.678788749812395	8.653846153846153	0))
(27.882153983673447	(2.1544346900318823e-05	1.678788749812395	50.0	0))
(81.20929698859621	(4.641588833612772e-05	1.678788749812395	1.1363636363636365	0))
(81.09468854622102	(4.641588833612772e-05	1.678788749812395	1.274787535410765	0))
(80.94757962432517	(4.641588833612772e-05	1.678788749812395	1.4516129032258065	0))
(80.75189477322569	(4.641588833612772e-05	1.678788749812395	1.6853932584269664	0))
(80.47889996166705	(4.641588833612772e-05	1.678788749812395	2.008928571428571	0))
(80.0717545173977	(4.641588833612772e-05	1.678788749812395	2.4861878453038675	0))
(79.40034853503877	(4.641588833612772e-05	1.678788749812395	3.2608695652173916	0))
(78.08966302121175	(4.641588833612772e-05	1.678788749812395	4.736842105263158	0))
(74.47987175658459	(4.641588833612772e-05	1.678788749812395	8.653846153846153	0))
(45.02465361549967	(4.641588833612772e-05	1.678788749812395	50.0	0))
(86.6121725454721	(0.0001	1.678788749812395	1.1363636363636365	0))
(86.55280028723926	(0.0001	1.678788749812395	1.274787535410765	0))
(86.47664967006365	(0.0001	1.678788749812395	1.4516129032258065	0))
(86.37544552386615	(0.0001	1.678788749812395	1.6853932584269664	0))
(86.23441057323342	(0.0001	1.678788749812395	2.008928571428571	0))
(86.02433077455007	(0.0001	1.678788749812395	2.4861878453038675	0))
(85.6783089024985	(0.0001	1.678788749812395	3.2608695652173916	0))
(85.00272529822676	(0.0001	1.678788749812395	4.736842105263158	0))
(83.1202559341248	(0.0001	1.678788749812395	8.653846153846153	0))
(63.043433087875265	(0.0001	1.678788749812395	50.0	0))
(90.58738877056072	(0.00021544346900318823	1.678788749812395	1.1363636363636365	0))
(90.55764208889184	(0.00021544346900318823	1.678788749812395	1.274787535410765	0))
(90.51952379498958	(0.00021544346900318823	1.678788749812395	1.4516129032258065	0))
(90.46892299026926	(0.00021544346900318823	1.678788749812395	1.6853932584269664	0))
(90.39851198636522	(0.00021544346900318823	1.678788749812395	2.008928571428571	0))
(90.29384077405486	(0.00021544346900318823	1.678788749812395	2.4861878453038675	0))
(90.12191910654683	(0.00021544346900318823	1.678788749812395	3.2608695652173916	0))
(89.78759672167706	(0.00021544346900318823	1.678788749812395	4.736842105263158	0))
(88.85987207918093	(0.00021544346900318823	1.678788749812395	8.653846153846153	0))
(77.52762763753009	(0.00021544346900318823	1.678788749812395	50.0	0))
(93.4451247504278	(0.00046415888336127773	1.678788749812395	1.1363636363636365	0))
(93.43056820213882	(0.00046415888336127773	1.678788749812395	1.274787535410765	0))
(93.41193040465605	(0.00046415888336127773	1.678788749812395	1.4516129032258065	0))
(93.3872149507892	(0.00046415888336127773	1.678788749812395	1.6853932584269664	0))
(93.35287142932087	(0.00046415888336127773	1.678788749812395	2.008928571428571	0))
(93.30191593564534	(0.00046415888336127773	1.678788749812395	2.4861878453038675	0))
(93.21846312649348	(0.00046415888336127773	1.678788749812395	3.2608695652173916	0))
(93.05694591588484	(0.00046415888336127773	1.678788749812395	4.736842105263158	0))
(92.61271391368145	(0.00046415888336127773	1.678788749812395	8.653846153846153	0))
(86.97184504519727	(0.00046415888336127773	1.678788749812395	50.0	0))
(95.46595426595741	(0.001	1.678788749812395	1.1363636363636365	0))
(95.45894744320482	(0.001	1.678788749812395	1.274787535410765	0))
(95.4499818949132	(0.001	1.678788749812395	1.4516129032258065	0))
(95.4381027033104	(0.001	1.678788749812395	1.6853932584269664	0))
(95.42161443401679	(0.001	1.678788749812395	2.008928571428571	0))
(95.39718989159272	(0.001	1.678788749812395	2.4861878453038675	0))
(95.35728560596543	(0.001	1.678788749812395	3.2608695652173916	0))
(95.28037551836374	(0.001	1.678788749812395	4.736842105263158	0))
(95.0707257720191	(0.001	1.678788749812395	8.653846153846153	0))
(92.44426988242182	(0.001	1.678788749812395	50.0	0))
(42.75114990488641	(1e-06	3.6202183056904658	1.1363636363636365	0))
(41.937352279897716	(1e-06	3.6202183056904658	1.274787535410765	0))
(40.91568349322037	(1e-06	3.6202183056904658	1.4516129032258065	0))
(39.59867260866142	(1e-06	3.6202183056904658	1.6853932584269664	0))
(37.84515939513972	(1e-06	3.6202183056904658	2.008928571428571	0))
(35.41607564717161	(1e-06	3.6202183056904658	2.4861878453038675	0))
(31.886299209576034	(1e-06	3.6202183056904658	3.2608695652173916	0))
(26.473752121544443	(1e-06	3.6202183056904658	4.736842105263158	0))
(17.779368382346032	(1e-06	3.6202183056904658	8.653846153846153	0))
(3.7753657887564502	(1e-06	3.6202183056904658	50.0	0))
(54.501078040356866	(2.1544346900318822e-06	3.6202183056904658	1.1363636363636365	0))
(53.92415105902641	(2.1544346900318822e-06	3.6202183056904658	1.274787535410765	0))
(53.189637615652586	(2.1544346900318822e-06	3.6202183056904658	1.4516129032258065	0))
(52.22424096309677	(2.1544346900318822e-06	3.6202183056904658	1.6853932584269664	0))
(50.90233905839079	(2.1544346900318822e-06	3.6202183056904658	2.008928571428571	0))
(48.99145464269349	(2.1544346900318822e-06	3.6202183056904658	2.4861878453038675	0))
(46.01723292337853	(2.1544346900318822e-06	3.6202183056904658	3.2608695652173916	0))
(40.88652351570896	(2.1544346900318822e-06	3.6202183056904658	4.736842105263158	0))
(30.73185558020256	(2.1544346900318822e-06	3.6202183056904658	8.653846153846153	0))
(7.78114589156878	(2.1544346900318822e-06	3.6202183056904658	50.0	0))
(65.15134860092475	(4.641588833612782e-06	3.6202183056904658	1.1363636363636365	0))
(64.78693244555822	(4.641588833612782e-06	3.6202183056904658	1.274787535410765	0))
(64.32008029068622	(4.641588833612782e-06	3.6202183056904658	1.4516129032258065	0))
(63.70100556807265	(4.641588833612782e-06	3.6202183056904658	1.6853932584269664	0))
(62.84191528381046	(4.641588833612782e-06	3.6202183056904658	2.008928571428571	0))
(61.57303267658818	(4.641588833612782e-06	3.6202183056904658	2.4861878453038675	0))
(59.52161110225198	(4.641588833612782e-06	3.6202183056904658	3.2608695652173916	0))
(55.70452022030228	(4.641588833612782e-06	3.6202183056904658	4.736842105263158	0))
(46.70534641361822	(4.641588833612782e-06	3.6202183056904658	8.653846153846153	0))
(15.332194734502178	(4.641588833612782e-06	3.6202183056904658	50.0	0))
(74.10813662676594	(1e-05	3.6202183056904658	1.1363636363636365	0))
(73.89716302992824	(1e-05	3.6202183056904658	1.274787535410765	0))
(73.62635550726637	(1e-05	3.6202183056904658	1.4516129032258065	0))
(73.26618357986769	(1e-05	3.6202183056904658	1.6853932584269664	0))
(72.76399904879806	(1e-05	3.6202183056904658	2.008928571428571	0))
(72.01615934282381	(1e-05	3.6202183056904658	2.4861878453038675	0))
(70.78777560161359	(1e-05	3.6202183056904658	3.2608695652173916	0))
(68.41771866442996	(1e-05	3.6202183056904658	4.736842105263158	0))
(62.19338680902635	(1e-05	3.6202183056904658	8.653846153846153	0))
(27.90064519084055	(1e-05	3.6202183056904658	50.0	0))
(81.21685690352749	(2.1544346900318823e-05	3.6202183056904658	1.1363636363636365	0))
(81.10233703200561	(2.1544346900318823e-05	3.6202183056904658	1.274787535410765	0))
(80.95534219157705	(2.1544346900318823e-05	3.6202183056904658	1.4516129032258065	0))
(80.7598091637779	(2.1544346900318823e-05	3.6202183056904658	1.6853932584269664	0))
(80.48702605060978	(2.1544346900318823e-05	3.6202183056904658	2.008928571428571	0))
(80.08019694398352	(2.1544346900318823e-05	3.6202183056904658	2.4861878453038675	0))
(79.40931191987274	(2.1544346900318823e-05	3.6202183056904658	3.2608695652173916	0))
(78.09963665168362	(2.1544346900318823e-05	3.6202183056904658	4.736842105263158	0))
(74.49251589772713	(2.1544346900318823e-05	3.6202183056904658	8.653846153846153	0))
(45.0470484342167	(2.1544346900318823e-05	3.6202183056904658	50.0	0))
(86.61781079121124	(4.641588833612772e-05	3.6202183056904658	1.1363636363636365	0))
(86.55848733264808	(4.641588833612772e-05	3.6202183056904658	1.274787535410765	0))
(86.48239913547827	(4.641588833612772e-05	3.6202183056904658	1.4516129032258065	0))
(86.38127860840864	(4.641588833612772e-05	3.6202183056904658	1.6853932584269664	0))
(86.2403603154891	(4.641588833612772e-05	3.6202183056904658	2.008928571428571	0))
(86.03045473847689	(4.641588833612772e-05	3.6202183056904658	2.4861878453038675	0))
(85.68472016093614	(4.641588833612772e-05	3.6202183056904658	3.2608695652173916	0))
(85.00970055951436	(4.641588833612772e-05	3.6202183056904658	4.736842105263158	0))
(83.12880013657085	(4.641588833612772e-05	3.6202183056904658	8.653846153846153	0))
(63.06387186744145	(4.641588833612772e-05	3.6202183056904658	50.0	0))
(90.59148141065091	(0.0001	3.6202183056904658	1.1363636363636365	0))
(90.56176024106013	(0.0001	3.6202183056904658	1.274787535410765	0))
(90.52367461648858	(0.0001	3.6202183056904658	1.4516129032258065	0))
(90.47311716181233	(0.0001	3.6202183056904658	1.6853932584269664	0))
(90.40276693411255	(0.0001	3.6202183056904658	2.008928571428571	0))
(90.29818591769266	(0.0001	3.6202183056904658	2.4861878453038675	0))
(90.12641325586705	(0.0001	3.6202183056904658	3.2608695652173916	0))
(89.79238250865397	(0.0001	3.6202183056904658	4.736842105263158	0))
(88.86547573956376	(0.0001	3.6202183056904658	8.653846153846153	0))
(77.54212708888824	(0.0001	3.6202183056904658	50.0	0))
(93.44803853476974	(0.00021544346900318823	3.6202183056904658	1.1363636363636365	0))
(93.43349490001445	(0.00021544346900318823	3.6202183056904658	1.274787535410765	0))
(93.41487343389869	(0.00021544346900318823	3.6202183056904658	1.4516129032258065	0))
(93.39017987816347	(0.00021544346900318823	3.6202183056904658	1.6853932584269664	0))
(93.35586682980932	(0.00021544346900318823	3.6202183056904658	2.008928571428571	0))
(93.30495645854555	(0.00021544346900318823	3.6202183056904658	2.4861878453038675	0))
(93.22157786790208	(0.00021544346900318823	3.6202183056904658	3.2608695652173916	0))
(93.06020491806349	(0.00021544346900318823	3.6202183056904658	4.736842105263158	0))
(92.61637550364313	(0.00021544346900318823	3.6202183056904658	8.653846153846153	0))
(86.98057749965342	(0.00021544346900318823	3.6202183056904658	50.0	0))
(95.4680008705238	(0.00046415888336127773	3.6202183056904658	1.1363636363636365	0))
(95.46100027985617	(0.00046415888336127773	3.6202183056904658	1.274787535410765	0))
(95.45204277097376	(0.00046415888336127773	3.6202183056904658	1.4516129032258065	0))
(95.4401741845393	(0.00046415888336127773	3.6202183056904658	1.6853932584269664	0))
(95.42370082296017	(0.00046415888336127773	3.6202183056904658	2.008928571428571	0))
(95.39929829402092	(0.00046415888336127773	3.6202183056904658	2.4861878453038675	0))
(95.35943017169618	(0.00046415888336127773	3.6202183056904658	3.2608695652173916	0))
(95.28258985336215	(0.00046415888336127773	3.6202183056904658	4.736842105263158	0))
(95.07313268253137	(0.00046415888336127773	3.6202183056904658	8.653846153846153	0))
(92.4491753858294	(0.00046415888336127773	3.6202183056904658	50.0	0))
(96.87997535717928	(0.001	3.6202183056904658	1.1363636363636365	0))
(96.87664385971944	(0.001	3.6202183056904658	1.274787535410765	0))
(96.87238313133669	(0.001	3.6202183056904658	1.4516129032258065	0))
(96.86674142632693	(0.001	3.6202183056904658	1.6853932584269664	0))
(96.85891742217362	(0.001	3.6202183056904658	2.008928571428571	0))
(96.84734166680342	(0.001	3.6202183056904658	2.4861878453038675	0))
(96.82846489280202	(0.001	3.6202183056904658	3.2608695652173916	0))
(96.79220215236495	(0.001	3.6202183056904658	4.736842105263158	0))
(96.69408426670472	(0.001	3.6202183056904658	8.653846153846153	0))
(95.50439134253386	(0.001	3.6202183056904658	50.0	0))
(54.514868633231806	(1e-06	7.806807486838919	1.1363636363636365	0))
(53.93822694683242	(1e-06	7.806807486838919	1.274787535410765	0))
(53.20406831104136	(1e-06	7.806807486838919	1.4516129032258065	0))
(52.239122881438846	(1e-06	7.806807486838919	1.6853932584269664	0))
(50.91780654291994	(1e-06	7.806807486838919	2.008928571428571	0))
(49.00769758372681	(1e-06	7.806807486838919	2.4861878453038675	0))
(46.03449297535331	(1e-06	7.806807486838919	3.2608695652173916	0))
(40.90492455051146	(1e-06	7.806807486838919	4.736842105263158	0))
(30.750037294665567	(1e-06	7.806807486838919	8.653846153846153	0))
(7.787823938128653	(1e-06	7.806807486838919	50.0	0))
(65.16334067967158	(2.1544346900318822e-06	7.806807486838919	1.1363636363636365	0))
(64.7991494607526	(2.1544346900318822e-06	7.806807486838919	1.274787535410765	0))
(64.33258313048049	(2.1544346900318822e-06	7.806807486838919	1.4516129032258065	0))
(63.713883699587804	(2.1544346900318822e-06	7.806807486838919	1.6853932584269664	0))
(62.85530535963581	(2.1544346900318822e-06	7.806807486838919	2.008928571428571	0))
(61.58715825727646	(2.1544346900318822e-06	7.806807486838919	2.4861878453038675	0))
(59.53686327450715	(2.1544346900318822e-06	7.806807486838919	3.2608695652173916	0))
(55.72161896679207	(2.1544346900318822e-06	7.806807486838919	4.736842105263158	0))
(46.72523087243828	(2.1544346900318822e-06	7.806807486838919	8.653846153846153	0))
(15.344229120371297	(2.1544346900318822e-06	7.806807486838919	50.0	0))
(74.11789865453126	(4.641588833612782e-06	7.806807486838919	1.1363636363636365	0))
(73.90707444160039	(4.641588833612782e-06	7.806807486838919	1.274787535410765	0))
(73.63645829635568	(4.641588833612782e-06	7.806807486838919	1.4516129032258065	0))
(73.27654054033593	(4.641588833612782e-06	7.806807486838919	1.6853932584269664	0))
(72.7747088616296	(4.641588833612782e-06	7.806807486838919	2.008928571428571	0))
(72.02739136390129	(4.641588833612782e-06	7.806807486838919	2.4861878453038675	0))
(70.79985246347628	(4.641588833612782e-06	7.806807486838919	3.2608695652173916	0))
(68.43136467778828	(4.641588833612782e-06	7.806807486838919	4.736842105263158	0))
(62.21059192763909	(4.641588833612782e-06	7.806807486838919	8.653846153846153	0))
(27.919143583797247	(4.641588833612782e-06	7.806807486838919	50.0	0))
(81.22441396462486	(1e-05	7.806807486838919	1.1363636363636365	0))
(81.10998292189213	(1e-05	7.806807486838919	1.274787535410765	0))
(80.96310199098646	(1e-05	7.806807486838919	1.4516129032258065	0))
(80.76772044697637	(1e-05	7.806807486838919	1.6853932584269664	0))
(80.49514955538531	(1e-05	7.806807486838919	2.008928571428571	0))
(80.08863591434837	(1e-05	7.806807486838919	2.4861878453038675	0))
(79.41827181172066	(1e-05	7.806807486838919	3.2608695652173916	0))
(78.10960602331524	(1e-05	7.806807486838919	4.736842105263158	0))
(74.50515471279634	(1e-05	7.806807486838919	8.653846153846153	0))
(45.069444353224945	(1e-05	7.806807486838919	50.0	0))
(86.62344687936616	(2.1544346900318823e-05	7.806807486838919	1.1363636363636365	0))
(86.56417216102578	(2.1544346900318823e-05	7.806807486838919	1.274787535410765	0))
(86.4881467044193	(2.1544346900318823e-05	7.806807486838919	1.4516129032258065	0))
(86.38710984705304	(2.1544346900318823e-05	7.806807486838919	1.6853932584269664	0))
(86.24630766570195	(2.1544346900318823e-05	7.806807486838919	2.008928571428571	0))
(86.036575839369	(2.1544346900318823e-05	7.806807486838919	2.4861878453038675	0))
(85.69112905480844	(2.1544346900318823e-05	7.806807486838919	3.2608695652173916	0))
(85.01667286883473	(2.1544346900318823e-05	7.806807486838919	4.736842105263158	0))
(83.13734009645653	(2.1544346900318823e-05	7.806807486838919	8.653846153846153	0))
(63.08430487704919	(2.1544346900318823e-05	7.806807486838919	50.0	0))
(90.59557259596019	(4.641588833612772e-05	7.806807486838919	1.1363636363636365	0))
(90.56587669960587	(4.641588833612772e-05	7.806807486838919	1.274787535410765	0))
(90.52782373779303	(4.641588833612772e-05	7.806807486838919	1.4516129032258065	0))
(90.47730975723583	(4.641588833612772e-05	7.806807486838919	1.6853932584269664	0))
(90.4070199367728	(4.641588833612772e-05	7.806807486838919	2.008928571428571	0))
(90.30252920584314	(4.641588833612772e-05	7.806807486838919	2.4861878453038675	0))
(90.13090531524416	(4.641588833612772e-05	7.806807486838919	3.2608695652173916	0))
(89.79716605586849	(4.641588833612772e-05	7.806807486838919	4.736842105263158	0))
(88.87107648493242	(4.641588833612772e-05	7.806807486838919	8.653846153846153	0))
(77.55661897499712	(4.641588833612772e-05	7.806807486838919	50.0	0))
(93.45095125784572	(0.0001	7.806807486838919	1.1363636363636365	0))
(93.43642037450807	(0.0001	7.806807486838919	1.274787535410765	0))
(93.4178153680127	(0.0001	7.806807486838919	1.4516129032258065	0))
(93.39314353433026	(0.0001	7.806807486838919	1.6853932584269664	0))
(93.3588608469454	(0.0001	7.806807486838919	2.008928571428571	0))
(93.30799545161268	(0.0001	7.806807486838919	2.4861878453038675	0))
(93.22469100090262	(0.0001	7.806807486838919	3.2608695652173916	0))
(93.06346249235739	(0.0001	7.806807486838919	4.736842105263158	0))
(92.62003514232678	(0.0001	7.806807486838919	8.653846153846153	0))
(86.9893039886239	(0.0001	7.806807486838919	50.0	0))
(95.47004652856714	(0.00021544346900318823	7.806807486838919	1.1363636363636365	0))
(95.46305224299313	(0.00021544346900318823	7.806807486838919	1.274787535410765	0))
(95.4541026728915	(0.00021544346900318823	7.806807486838919	1.4516129032258065	0))
(95.4422448334901	(0.00021544346900318823	7.806807486838919	1.6853932584269664	0))
(95.4257862408569	(0.00021544346900318823	7.806807486838919	2.008928571428571	0))
(95.40140578841047	(0.00021544346900318823	7.806807486838919	2.4861878453038675	0))
(95.36157355369974	(0.00021544346900318823	7.806807486838919	3.2608695652173916	0))
(95.28480306340366	(0.00021544346900318823	7.806807486838919	4.736842105263158	0))
(95.07553823361211	(0.00021544346900318823	7.806807486838919	8.653846153846153	0))
(92.45407741023716	(0.00021544346900318823	7.806807486838919	50.0	0))
(96.88139852378794	(0.00046415888336127773	7.806807486838919	1.1363636363636365	0))
(96.87807005706433	(0.00046415888336127773	7.806807486838919	1.274787535410765	0))
(96.87381322258919	(0.00046415888336127773	7.806807486838919	1.4516129032258065	0))
(96.86817664229082	(0.00046415888336127773	7.806807486838919	1.6853932584269664	0))
(96.86035975102105	(0.00046415888336127773	7.806807486838919	2.008928571428571	0))
(96.84879452671872	(0.00046415888336127773	7.806807486838919	2.4861878453038675	0))
(96.82993504609988	(0.00046415888336127773	7.806807486838919	3.2608695652173916	0))
(96.79370551562776	(0.00046415888336127773	7.806807486838919	4.736842105263158	0))
(96.69567839305896	(0.00046415888336127773	7.806807486838919	8.653846153846153	0))
(95.50713638793773	(0.00046415888336127773	7.806807486838919	50.0	0))
(97.8600467257098	(0.001	7.806807486838919	1.1363636363636365	0))
(97.85847513384243	(0.001	7.806807486838919	1.274787535410765	0))
(97.85646597249831	(0.001	7.806807486838919	1.4516129032258065	0))
(97.85380679194023	(0.001	7.806807486838919	1.6853932584269664	0))
(97.85012134371611	(0.001	7.806807486838919	2.008928571428571	0))
(97.84467348390294	(0.001	7.806807486838919	2.4861878453038675	0))
(97.83580188053834	(0.001	7.806807486838919	3.2608695652173916	0))
(97.81880103762354	(0.001	7.806807486838919	4.736842105263158	0))
(97.77306074084348	(0.001	7.806807486838919	8.653846153846153	0))
(97.23707552928535	(0.001	7.806807486838919	50.0	0))
(65.1753307515694	(1e-06	16.83496352713465	1.1363636363636365	0))
(64.81136380629924	(1e-06	16.83496352713465	1.274787535410765	0))
(64.34508355542246	(1e-06	16.83496352713465	1.4516129032258065	0))
(63.72675892662063	(1e-06	16.83496352713465	1.6853932584269664	0))
(62.86869283839519	(1e-06	16.83496352713465	2.008928571428571	0))
(61.60128033709411	(1e-06	16.83496352713465	2.4861878453038675	0))
(59.552111957983975	(1e-06	16.83496352713465	3.2608695652173916	0))
(55.738714263250934	(1e-06	16.83496352713465	4.736842105263158	0))
(46.7451145886225	(1e-06	16.83496352713465	8.653846153846153	0))
(15.356271138410946	(1e-06	16.83496352713465	50.0	0))
(74.12765804219586	(2.1544346900318822e-06	16.83496352713465	1.1363636363636365	0))
(73.91698337845486	(2.1544346900318822e-06	16.83496352713465	1.274787535410765	0))
(73.64655831509988	(2.1544346900318822e-06	16.83496352713465	1.4516129032258065	0))
(73.28689460298102	(2.1544346900318822e-06	16.83496352713465	1.6853932584269664	0))
(72.78541571344988	(2.1544346900318822e-06	16.83496352713465	2.008928571428571	0))
(72.03861955060617	(2.1544346900318822e-06	16.83496352713465	2.4861878453038675	0))
(70.81192534556448	(2.1544346900318822e-06	16.83496352713465	3.2608695652173916	0))
(68.44500544487076	(2.1544346900318822e-06	16.83496352713465	4.736842105263158	0))
(62.22779180020711	(2.1544346900318822e-06	16.83496352713465	8.653846153846153	0))
(27.93764935775936	(2.1544346900318822e-06	16.83496352713465	50.0	0))
(81.23196866710727	(4.641588833612782e-06	16.83496352713465	1.1363636363636365	0))
(81.1176261498903	(4.641588833612782e-06	16.83496352713465	1.274787535410765	0))
(80.97085898837805	(4.641588833612782e-06	16.83496352713465	1.4516129032258065	0))
(80.77562907803146	(4.641588833612782e-06	16.83496352713465	1.6853932584269664	0))
(80.50326968151637	(4.641588833612782e-06	16.83496352713465	2.008928571428571	0))
(80.09707248865945	(4.641588833612782e-06	16.83496352713465	2.4861878453038675	0))
(79.42722817240748	(4.641588833612782e-06	16.83496352713465	3.2608695652173916	0))
(78.11957143945929	(4.641588833612782e-06	16.83496352713465	4.736842105263158	0))
(74.5177878425791	(4.641588833612782e-06	16.83496352713465	8.653846153846153	0))
(45.091841921898194	(4.641588833612782e-06	16.83496352713465	50.0	0))
(86.62908099396958	(1e-05	16.83496352713465	1.1363636363636365	0))
(86.56985488761238	(1e-05	16.83496352713465	1.274787535410765	0))
(86.49389215094527	(1e-05	16.83496352713465	1.4516129032258065	0))
(86.39293841240476	(1e-05	16.83496352713465	1.6853932584269664	0))
(86.25225268231286	(1e-05	16.83496352713465	2.008928571428571	0))
(86.04269463827913	(1e-05	16.83496352713465	2.4861878453038675	0))
(85.69753503961351	(1e-05	16.83496352713465	3.2608695652173916	0))
(85.0236420435148	(1e-05	16.83496352713465	4.736842105263158	0))
(83.14587559487488	(1e-05	16.83496352713465	8.653846153846153	0))
(63.10473215456537	(1e-05	16.83496352713465	50.0	0))
(90.59966182418407	(2.1544346900318823e-05	16.83496352713465	1.1363636363636365	0))
(90.56999145615448	(2.1544346900318823e-05	16.83496352713465	1.274787535410765	0))
(90.5319712274663	(2.1544346900318823e-05	16.83496352713465	1.4516129032258065	0))
(90.48150050721044	(2.1544346900318823e-05	16.83496352713465	1.6853932584269664	0))
(90.41127125335817	(2.1544346900318823e-05	16.83496352713465	2.008928571428571	0))
(90.30687062913634	(2.1544346900318823e-05	16.83496352713465	2.4861878453038675	0))
(90.13539557666566	(2.1544346900318823e-05	16.83496352713465	3.2608695652173916	0))
(89.8019473793057	(2.1544346900318823e-05	16.83496352713465	4.736842105263158	0))
(88.87667433183323	(2.1544346900318823e-05	16.83496352713465	8.653846153846153	0))
(77.57110298765613	(2.1544346900318823e-05	16.83496352713465	50.0	0))
(93.45386262932755	(4.641588833612772e-05	16.83496352713465	1.1363636363636365	0))
(93.43934470792547	(4.641588833612772e-05	16.83496352713465	1.274787535410765	0))
(93.42075593199039	(4.641588833612772e-05	16.83496352713465	1.4516129032258065	0))
(93.39610606275805	(4.641588833612772e-05	16.83496352713465	1.6853932584269664	0))
(93.36185337531737	(4.641588833612772e-05	16.83496352713465	2.008928571428571	0))
(93.31103310591594	(4.641588833612772e-05	16.83496352713465	2.4861878453038675	0))
(93.22780284129884	(4.641588833612772e-05	16.83496352713465	3.2608695652173916	0))
(93.0667185506921	(4.641588833612772e-05	16.83496352713465	4.736842105263158	0))
(92.62369285419996	(4.641588833612772e-05	16.83496352713465	8.653846153846153	0))
(86.99802461509547	(4.641588833612772e-05	16.83496352713465	50.0	0))
(95.47209135665405	(0.0001	16.83496352713465	1.1363636363636365	0))
(95.4651032940838	(0.0001	16.83496352713465	1.274787535410765	0))
(95.45616179570455	(0.0001	16.83496352713465	1.4516129032258065	0))
(95.44431458543595	(0.0001	16.83496352713465	1.6853932584269664	0))
(95.42787086890961	(0.0001	16.83496352713465	2.008928571428571	0))
(95.40351225802608	(0.0001	16.83496352713465	2.4861878453038675	0))
(95.36371605724632	(0.0001	16.83496352713465	3.2608695652173916	0))
(95.28701537886275	(0.0001	16.83496352713465	4.736842105263158	0))
(95.07794264332652	(0.0001	16.83496352713465	8.653846153846153	0))
(92.45897591298167	(0.0001	16.83496352713465	50.0	0))
(96.88282106251333	(0.00021544346900318823	16.83496352713465	1.1363636363636365	0))
(96.87949565749642	(0.00021544346900318823	16.83496352713465	1.274787535410765	0))
(96.87524266020546	(0.00021544346900318823	16.83496352713465	1.4516129032258065	0))
(96.86961114589282	(0.00021544346900318823	16.83496352713465	1.6853932584269664	0))
(96.86180140848322	(0.00021544346900318823	16.83496352713465	2.008928571428571	0))
(96.85024671432967	(0.00021544346900318823	16.83496352713465	2.4861878453038675	0))
(96.83140443538754	(0.00021544346900318823	16.83496352713465	3.2608695652173916	0))
(96.79520816337707	(0.00021544346900318823	16.83496352713465	4.736842105263158	0))
(96.69727167621464	(0.00021544346900318823	16.83496352713465	8.653846153846153	0))
(95.50987957448174	(0.00021544346900318823	16.83496352713465	50.0	0))
(97.86102985981418	(0.00046415888336127773	16.83496352713465	1.1363636363636365	0))
(97.85945974746409	(0.00046415888336127773	16.83496352713465	1.274787535410765	0))
(97.85745240318022	(0.00046415888336127773	16.83496352713465	1.4516129032258065	0))
(97.85479566550967	(0.00046415888336127773	16.83496352713465	1.6853932584269664	0))
(97.85111361031579	(0.00046415888336127773	16.83496352713465	2.008928571428571	0))
(97.84567073425707	(0.00046415888336127773	16.83496352713465	2.4861878453038675	0))
(97.83680731196691	(0.00046415888336127773	16.83496352713465	3.2608695652173916	0))
(97.81982213342171	(0.00046415888336127773	16.83496352713465	4.736842105263158	0))
(97.77412429556045	(0.00046415888336127773	16.83496352713465	8.653846153846153	0))
(97.2386573620316	(0.00046415888336127773	16.83496352713465	50.0	0))
(98.53557406217112	(0.001	16.83496352713465	1.1363636363636365	0))
(98.53483673773121	(0.001	16.83496352713465	1.274787535410765	0))
(98.53389430811774	(0.001	16.83496352713465	1.4516129032258065	0))
(98.53264739149577	(0.001	16.83496352713465	1.6853932584269664	0))
(98.53092004412287	(0.001	16.83496352713465	2.008928571428571	0))
(98.5283682964072	(0.001	16.83496352713465	2.4861878453038675	0))
(98.52421695373427	(0.001	16.83496352713465	3.2608695652173916	0))
(98.5162756977349	(0.001	16.83496352713465	4.736842105263158	0))
(98.49499815697871	(0.001	16.83496352713465	8.653846153846153	0))
(98.25274969821342	(0.001	16.83496352713465	50.0	0))
(74.13741481706847	(1e-06	36.303700000000006	1.1363636363636365	0))
(73.92688906108546	(1e-06	36.303700000000006	1.274787535410765	0))
(73.65665545937372	(1e-06	36.303700000000006	1.4516129032258065	0))
(73.29724530186445	(1e-06	36.303700000000006	1.6853932584269664	0))
(72.79611905369254	(1e-06	36.303700000000006	2.008928571428571	0))
(72.04984451920427	(1e-06	36.303700000000006	2.4861878453038675	0))
(70.82399448688244	(1e-06	36.303700000000006	3.2608695652173916	0))
(68.45864207788959	(1e-06	36.303700000000006	4.736842105263158	0))
(62.24498677748716	(1e-06	36.303700000000006	8.653846153846153	0))
(27.956162322445955	(1e-06	36.303700000000006	50.0	0))
(81.2395206775114	(2.1544346900318822e-06	36.303700000000006	1.1363636363636365	0))
(81.12526703113467	(2.1544346900318822e-06	36.303700000000006	1.274787535410765	0))
(80.97861340157456	(2.1544346900318822e-06	36.303700000000006	1.4516129032258065	0))
(80.78353498334565	(2.1544346900318822e-06	36.303700000000006	1.6853932584269664	0))
(80.51138694925952	(2.1544346900318822e-06	36.303700000000006	2.008928571428571	0))
(80.10550513089147	(2.1544346900318822e-06	36.303700000000006	2.4861878453038675	0))
(79.43618115475938	(2.1544346900318822e-06	36.303700000000006	3.2608695652173916	0))
(78.12953301891115	(2.1544346900318822e-06	36.303700000000006	4.736842105263158	0))
(74.53041546919901	(2.1544346900318822e-06	36.303700000000006	8.653846153846153	0))
(45.114240738329094	(2.1544346900318822e-06	36.303700000000006	50.0	0))
(86.63471264770375	(4.641588833612782e-06	36.303700000000006	1.1363636363636365	0))
(86.57553548878786	(4.641588833612782e-06	36.303700000000006	1.274787535410765	0))
(86.49963526976367	(4.641588833612782e-06	36.303700000000006	1.4516129032258065	0))
(86.39876463044256	(4.641588833612782e-06	36.303700000000006	1.6853932584269664	0))
(86.25819532600583	(4.641588833612782e-06	36.303700000000006	2.008928571428571	0))
(86.04881099084685	(4.641588833612782e-06	36.303700000000006	2.4861878453038675	0))
(85.70393842597439	(4.641588833612782e-06	36.303700000000006	3.2608695652173916	0))
(85.03060806745904	(4.641588833612782e-06	36.303700000000006	4.736842105263158	0))
(83.15440705519632	(4.641588833612782e-06	36.303700000000006	8.653846153846153	0))
(63.12515387229068	(4.641588833612782e-06	36.303700000000006	50.0	0))
(90.60374964056614	(1e-05	36.303700000000006	1.1363636363636365	0))
(90.57410472564294	(1e-05	36.303700000000006	1.274787535410765	0))
(90.53611705119454	(1e-05	36.303700000000006	1.4516129032258065	0))
(90.48568959149755	(1e-05	36.303700000000006	1.6853932584269664	0))
(90.41552075551893	(1e-05	36.303700000000006	2.008928571428571	0))
(90.31121020117837	(1e-05	36.303700000000006	2.4861878453038675	0))
(90.13988382045527	(1e-05	36.303700000000006	3.2608695652173916	0))
(89.80672647510862	(1e-05	36.303700000000006	4.736842105263158	0))
(88.88226949446043	(1e-05	36.303700000000006	8.653846153846153	0))
(77.58557923519747	(1e-05	36.303700000000006	50.0	0))
(93.45677290808214	(2.1544346900318823e-05	36.303700000000006	1.1363636363636365	0))
(93.44226758777565	(2.1544346900318823e-05	36.303700000000006	1.274787535410765	0))
(93.42369529814405	(2.1544346900318823e-05	36.303700000000006	1.4516129032258065	0))
(93.39906701392722	(2.1544346900318823e-05	36.303700000000006	1.6853932584269664	0))
(93.3648447432006	(2.1544346900318823e-05	36.303700000000006	2.008928571428571	0))
(93.31406953432987	(2.1544346900318823e-05	36.303700000000006	2.4861878453038675	0))
(93.23091309021926	(2.1544346900318823e-05	36.303700000000006	3.2608695652173916	0))
(93.06997312375233	(2.1544346900318823e-05	36.303700000000006	4.736842105263158	0))
(92.6273487402066	(2.1544346900318823e-05	36.303700000000006	8.653846153846153	0))
(87.00673929636807	(2.1544346900318823e-05	36.303700000000006	50.0	0))
(95.47413525138685	(4.641588833612772e-05	36.303700000000006	1.1363636363636365	0))
(95.46715347227338	(4.641588833612772e-05	36.303700000000006	1.274787535410765	0))
(95.45822001711188	(4.641588833612772e-05	36.303700000000006	1.4516129032258065	0))
(95.44638339414998	(4.641588833612772e-05	36.303700000000006	1.6853932584269664	0))
(95.42995448635384	(4.641588833612772e-05	36.303700000000006	2.008928571428571	0))
(95.40561781439054	(4.641588833612772e-05	36.303700000000006	2.4861878453038675	0))
(95.36585761369378	(4.641588833612772e-05	36.303700000000006	3.2608695652173916	0))
(95.28922649228879	(4.641588833612772e-05	36.303700000000006	4.736842105263158	0))
(95.08034582370837	(4.641588833612772e-05	36.303700000000006	8.653846153846153	0))
(92.46387098994894	(4.641588833612772e-05	36.303700000000006	50.0	0))
(96.88424297407097	(0.0001	36.303700000000006	1.1363636363636365	0))
(96.88092060914882	(0.0001	36.303700000000006	1.274787535410765	0))
(96.87667146848756	(0.0001	36.303700000000006	1.4516129032258065	0))
(96.87104508188466	(0.0001	36.303700000000006	1.6853932584269664	0))
(96.86324242600006	(0.0001	36.303700000000006	2.008928571428571	0))
(96.85169828992099	(0.0001	36.303700000000006	2.4861878453038675	0))
(96.83287320705723	(0.0001	36.303700000000006	3.2608695652173916	0))
(96.79671009625396	(0.0001	36.303700000000006	4.736842105263158	0))
(96.6988641475245	(0.0001	36.303700000000006	8.653846153846153	0))
(95.51262086128321	(0.0001	36.303700000000006	50.0	0))
(97.8620126345839	(0.00021544346900318823	36.303700000000006	1.1363636363636365	0))
(97.86044393409291	(0.00021544346900318823	36.303700000000006	1.274787535410765	0))
(97.8584384087847	(0.00021544346900318823	36.303700000000006	1.4516129032258065	0))
(97.85578411569084	(0.00021544346900318823	36.303700000000006	1.6853932584269664	0))
(97.85210540865513	(0.00021544346900318823	36.303700000000006	2.008928571428571	0))
(97.84666754978896	(0.00021544346900318823	36.303700000000006	2.4861878453038675	0))
(97.83781227310335	(0.00021544346900318823	36.303700000000006	3.2608695652173916	0))
(97.82084277201659	(0.00021544346900318823	36.303700000000006	4.736842105263158	0))
(97.77518736430925	(0.00021544346900318823	36.303700000000006	8.653846153846153	0))
(97.24023821861934	(0.00021544346900318823	36.303700000000006	50.0	0))
(98.53625018447893	(0.00046415888336127773	36.303700000000006	1.1363636363636365	0))
(98.53551354521758	(0.00046415888336127773	36.303700000000006	1.274787535410765	0))
(98.53457197612639	(0.00046415888336127773	36.303700000000006	1.4516129032258065	0))
(98.53332621447221	(0.00046415888336127773	36.303700000000006	1.6853932584269664	0))
(98.53160047418031	(0.00046415888336127773	36.303700000000006	2.008928571428571	0))
(98.52905104204217	(0.00046415888336127773	36.303700000000006	2.4861878453038675	0))
(98.52490358188223	(0.00046415888336127773	36.303700000000006	3.2608695652173916	0))
(98.51696966264225	(0.00046415888336127773	36.303700000000006	4.736842105263158	0))
(98.49571192240376	(0.00046415888336127773	36.303700000000006	8.653846153846153	0))
(98.25369621447551	(0.00046415888336127773	36.303700000000006	50.0	0))
(98.99941205168996	(0.001	36.303700000000006	1.1363636363636365	0))
(98.99906737365747	(0.001	36.303700000000006	1.274787535410765	0))
(98.998626932082	(0.001	36.303700000000006	1.4516129032258065	0))
(98.99804430957776	(0.001	36.303700000000006	1.6853932584269664	0))
(98.99723746597286	(0.001	36.303700000000006	2.008928571428571	0))
(98.99604604587336	(0.001	36.303700000000006	2.4861878453038675	0))
(98.99410916289119	(0.001	36.303700000000006	3.2608695652173916	0))
(98.99040862859516	(0.001	36.303700000000006	4.736842105263158	0))
(98.98052268215338	(0.001	36.303700000000006	8.653846153846153	0))
(98.87043191391047	(0.001	36.303700000000006	50.0	0))
