# Supplementary material for: Cooperative stability renders protein complex formation more robust and controllable
Source: Sci Rep. 2022 Jun 21;12:10490. doi: 10.1038/s41598-022-14362-z (PMC9213465; doi:10.1038/s41598-022-14362-z)
Supplement: Supplementary file 10 — Supplementary Information 10. [file 41598_2022_14362_MOESM10_ESM.zip › mathematical_modeling_of_complex_formation/data/o_wo_recover_n.txt]

(364609.15192048	(1e-06	0.036	0	0))
(359827.6499281875	(2.1544346900318822e-06	0.036	0	0))
(352074.14669756114	(4.641588833612782e-06	0.036	0	0))
(341572.64232193434	(1e-05	0.036	0	0))
(329943.1374763073	(2.1544346900318823e-05	0.036	0	0))
(319160.1329833888	(4.641588833612772e-05	0.036	0	0))
(310357.1293154706	(0.0001	0.036	0	0))
(303714.12654755276	(0.00021544346900318823	0.036	0	0))
(298920.62455026025	(0.00046415888336127773	0.036	0	0))
(295545.12314380135	(0.001	0.036	0	0))
(359820.1499250625	(1e-06	0.07763207790105872	0	0))
(352063.1466929778	(2.1544346900318822e-06	0.07763207790105872	0	0))
(341558.642316101	(4.641588833612782e-06	0.07763207790105872	0	0))
(329929.137470474	(1e-05	0.07763207790105872	0	0))
(319148.13297838875	(2.1544346900318823e-05	0.07763207790105872	0	0))
(310348.12931172055	(4.641588833612772e-05	0.07763207790105872	0	0))
(303707.6265448444	(0.0001	0.07763207790105872	0	0))
(298915.62454817694	(0.00021544346900318823	0.07763207790105872	0	0))
(295542.12314255134	(0.00046415888336127773	0.07763207790105872	0	0))
(293198.62216609257	(0.001	0.07763207790105872	0	0))
(352051.64668818616	(1e-06	0.16740943108989023	0	0))
(341545.142310476	(2.1544346900318822e-06	0.16740943108989023	0	0))
(329915.13746464066	(4.641588833612782e-06	0.16740943108989023	0	0))
(319136.13297338877	(1e-05	0.16740943108989023	0	0))
(310338.62930776225	(2.1544346900318823e-05	0.16740943108989023	0	0))
(303700.62654192775	(4.641588833612772e-05	0.16740943108989023	0	0))
(298910.6245460936	(0.0001	0.16740943108989023	0	0))
(295538.623141093	(0.00021544346900318823	0.16740943108989023	0	0))
(293196.12216505094	(0.00046415888336127773	0.16740943108989023	0	0))
(291581.6214923423	(0.001	0.16740943108989023	0	0))
(341531.14230464265	(1e-06	0.3610094998817299	0	0))
(329901.1374588073	(2.1544346900318822e-06	0.3610094998817299	0	0))
(319124.1329683888	(4.641588833612782e-06	0.3610094998817299	0	0))
(310329.1293038039	(1e-05	0.3610094998817299	0	0))
(303693.6265390111	(2.1544346900318823e-05	0.3610094998817299	0	0))
(298905.62454401026	(4.641588833612772e-05	0.3610094998817299	0	0))
(295535.12313963467	(0.0001	0.3610094998817299	0	0))
(293193.62216400926	(0.00021544346900318823	0.3610094998817299	0	0))
(291580.1214917173	(0.00046415888336127773	0.3610094998817299	0	0))
(290472.6210302588	(0.001	0.3610094998817299	0	0))
(329887.137452974	(1e-06	0.7784977116066863	0	0))
(319112.13296338875	(2.1544346900318822e-06	0.7784977116066863	0	0))
(310320.12930005393	(4.641588833612782e-06	0.7784977116066863	0	0))
(303686.6265360944	(1e-05	0.7784977116066863	0	0))
(298901.1245421353	(2.1544346900318823e-05	0.7784977116066863	0	0))
(295531.62313817634	(4.641588833612772e-05	0.7784977116066863	0	0))
(293191.62216317595	(0.0001	0.7784977116066863	0	0))
(291578.6214910923	(0.00021544346900318823	0.7784977116066863	0	0))
(290471.6210298421	(0.00046415888336127773	0.7784977116066863	0	0))
(289714.120714217	(0.001	0.7784977116066863	0	0))
(319100.1329583888	(1e-06	1.678788749812395	0	0))
(310310.6292960956	(2.1544346900318822e-06	1.678788749812395	0	0))
(303680.12653338606	(4.641588833612782e-06	1.678788749812395	0	0))
(298896.1245400519	(1e-05	1.678788749812395	0	0))
(295528.123136718	(2.1544346900318823e-05	1.678788749812395	0	0))
(293189.12216213427	(4.641588833612772e-05	1.678788749812395	0	0))
(291576.62149025896	(0.0001	1.678788749812395	0	0))
(290470.62102942547	(0.00021544346900318823	1.678788749812395	0	0))
(289713.1207138003	(0.00046415888336127773	1.678788749812395	0	0))
(289195.6204981752	(0.001	1.678788749812395	0	0))
(310301.1292921372	(1e-06	3.6202183056904658	0	0))
(303673.1265304694	(2.1544346900318822e-06	3.6202183056904658	0	0))
(298891.1245379686	(4.641588833612782e-06	3.6202183056904658	0	0))
(295524.62313525967	(1e-05	3.6202183056904658	0	0))
(293186.6221610926	(2.1544346900318823e-05	3.6202183056904658	0	0))
(291575.121489634	(4.641588833612772e-05	3.6202183056904658	0	0))
(290469.62102900876	(0.0001	3.6202183056904658	0	0))
(289712.620713592	(0.00021544346900318823	3.6202183056904658	0	0))
(289195.1204979669	(0.00046415888336127773	3.6202183056904658	0	0))
(288842.1203508835	(0.001	3.6202183056904658	0	0))
(303666.1265275527	(1e-06	7.806807486838919	0	0))
(298886.12453588523	(2.1544346900318822e-06	7.806807486838919	0	0))
(295521.62313400966	(4.641588833612782e-06	7.806807486838919	0	0))
(293184.6221602593	(1e-05	7.806807486838919	0	0))
(291573.621489009	(2.1544346900318823e-05	7.806807486838919	0	0))
(290468.1210283838	(4.641588833612772e-05	7.806807486838919	0	0))
(289711.62071317533	(0.0001	7.806807486838919	0	0))
(289194.62049775856	(0.00021544346900318823	7.806807486838919	0	0))
(288841.6203506752	(0.00046415888336127773	7.806807486838919	0	0))
(288601.1202504668	(0.001	7.806807486838919	0	0))
(298881.62453401025	(1e-06	16.83496352713465	0	0))
(295518.1231325513	(2.1544346900318822e-06	16.83496352713465	0	0))
(293182.1221592176	(4.641588833612782e-06	16.83496352713465	0	0))
(291572.121488384	(1e-05	16.83496352713465	0	0))
(290467.12102796714	(2.1544346900318823e-05	16.83496352713465	0	0))
(289711.120712967	(4.641588833612772e-05	16.83496352713465	0	0))
(289194.12049755023	(0.0001	16.83496352713465	0	0))
(288841.6203506752	(0.00021544346900318823	16.83496352713465	0	0))
(288600.6202502585	(0.00046415888336127773	16.83496352713465	0	0))
(288436.62018192513	(0.001	16.83496352713465	0	0))
(295514.623131093	(1e-06	36.303700000000006	0	0))
(293179.6221581759	(2.1544346900318822e-06	36.303700000000006	0	0))
(291570.621487759	(4.641588833612782e-06	36.303700000000006	0	0))
(290466.1210275504	(1e-05	36.303700000000006	0	0))
(289710.1207125503	(2.1544346900318823e-05	36.303700000000006	0	0))
(289193.6204973419	(4.641588833612772e-05	36.303700000000006	0	0))
(288841.12035046687	(0.0001	36.303700000000006	0	0))
(288600.6202502585	(0.00021544346900318823	36.303700000000006	0	0))
(288436.62018192513	(0.00046415888336127773	36.303700000000006	0	0))
(288324.6201352584	(0.001	36.303700000000006	0	0))
