# Supplementary material for: Cooperative stability renders protein complex formation more robust and controllable
Source: Sci Rep. 2022 Jun 21;12:10490. doi: 10.1038/s41598-022-14362-z (PMC9213465; doi:10.1038/s41598-022-14362-z)
Supplement: Supplementary file 10 — Supplementary Information 10. [file 41598_2022_14362_MOESM10_ESM.zip › mathematical_modeling_of_complex_formation/data/o_with_ratio_2_n.txt]

(2.1386693414888707	(1e-06	0.036	1.1363636363636365	0))
(1.9287504614616342	(1e-06	0.036	1.274787535410765	0))
(1.7120664350917123	(1e-06	0.036	1.4516129032258065	0))
(1.4890852727259944	(1e-06	0.036	1.6853932584269664	0))
(1.26032457480612	(1e-06	0.036	2.008928571428571	0))
(1.0263548516617351	(1e-06	0.036	2.4861878453038675	0))
(0.7878100388631126	(1e-06	0.036	3.2608695652173916	0))
(0.5453937147454608	(1e-06	0.036	4.736842105263158	0))
(0.29987450159037926	(1e-06	0.036	8.653846153846153	0))
(0.052074209323275736	(1e-06	0.036	50.0	0))
(4.290456522436929	(2.1544346900318822e-06	0.036	1.1363636363636365	0))
(3.9106920913321055	(2.1544346900318822e-06	0.036	1.274787535410765	0))
(3.50718857978591	(2.1544346900318822e-06	0.036	1.4516129032258065	0))
(3.080345850201317	(2.1544346900318822e-06	0.036	1.6853932584269664	0))
(2.6309984175321444	(2.1544346900318822e-06	0.036	2.008928571428571	0))
(2.1604638287132345	(2.1544346900318822e-06	0.036	2.4861878453038675	0))
(1.670600821089423	(2.1544346900318822e-06	0.036	3.2608695652173916	0))
(1.1638450323446836	(2.1544346900318822e-06	0.036	4.736842105263158	0))
(0.6431914107288663	(2.1544346900318822e-06	0.036	8.653846153846153	0))
(0.11211973079381535	(2.1544346900318822e-06	0.036	50.0	0))
(8.107314732127007	(4.641588833612782e-06	0.036	1.1363636363636365	0))
(7.51563536932022	(4.641588833612782e-06	0.036	1.274787535410765	0))
(6.85636791132883	(4.641588833612782e-06	0.036	1.4516129032258065	0))
(6.125295597027468	(4.641588833612782e-06	0.036	1.6853932584269664	0))
(5.319458366658107	(4.641588833612782e-06	0.036	2.008928571428571	0))
(4.437812308509919	(4.641588833612782e-06	0.036	2.4861878453038675	0))
(3.482019300064456	(4.641588833612782e-06	0.036	3.2608695652173916	0))
(2.4572294667368375	(4.641588833612782e-06	0.036	4.736842105263158	0))
(1.3725902266654508	(4.641588833612782e-06	0.036	8.653846153846153	0))
(0.24122679713587775	(4.641588833612782e-06	0.036	50.0	0))
(14.04193188323607	(1e-05	0.036	1.1363636363636365	0))
(13.310447809716045	(1e-05	0.036	1.274787535410765	0))
(12.435907461195649	(1e-05	0.036	1.4516129032258065	0))
(11.394324862764407	(1e-05	0.036	1.6853932584269664	0))
(10.159940890276273	(1e-05	0.036	2.008928571428571	0))
(8.707400919574063	(1e-05	0.036	2.4861878453038675	0))
(7.015953300122988	(1e-05	0.036	3.2608695652173916	0))
(5.076142197306779	(1e-05	0.036	4.736842105263158	0))
(2.898087009083471	(1e-05	0.036	8.653846153846153	0))
(0.5181921788019476	(1e-05	0.036	50.0	0))
(21.871913154859513	(2.1544346900318823e-05	0.036	1.1363636363636365	0))
(21.238587381677856	(2.1544346900318823e-05	0.036	1.274787535410765	0))
(20.38837987318691	(2.1544346900318823e-05	0.036	1.4516129032258065	0))
(19.260799075029414	(2.1544346900318823e-05	0.036	1.6853932584269664	0))
(17.776274225212703	(2.1544346900318823e-05	0.036	2.008928571428571	0))
(15.832093317713536	(2.1544346900318823e-05	0.036	2.4861878453038675	0))
(13.302767768157594	(2.1544346900318823e-05	0.036	3.2608695652173916	0))
(10.054256559912691	(2.1544346900318823e-05	0.036	4.736842105263158	0))
(5.986683453915389	(2.1544346900318823e-05	0.036	8.653846153846153	0))
(1.1094426673538493	(2.1544346900318823e-05	0.036	50.0	0))
(30.514137347053616	(4.641588833612772e-05	0.036	1.1363636363636365	0))
(30.30158633502818	(4.641588833612772e-05	0.036	1.274787535410765	0))
(29.848664911105782	(4.641588833612772e-05	0.036	1.4516129032258065	0))
(29.064427935073812	(4.641588833612772e-05	0.036	1.6853932584269664	0))
(27.81316961712792	(4.641588833612772e-05	0.036	2.008928571428571	0))
(25.88560960290536	(4.641588833612772e-05	0.036	2.4861878453038675	0))
(22.952637880567003	(4.641588833612772e-05	0.036	3.2608695652173916	0))
(18.506301463818197	(4.641588833612772e-05	0.036	4.736842105263158	0))
(11.851509827857384	(4.641588833612772e-05	0.036	8.653846153846153	0))
(2.3585060647526355	(4.641588833612772e-05	0.036	50.0	0))
(38.47360993777556	(0.0001	0.036	1.1363636363636365	0))
(38.93934335977958	(0.0001	0.036	1.274787535410765	0))
(39.20885795888206	(0.0001	0.036	1.4516129032258065	0))
(39.183947810629924	(0.0001	0.036	1.6853932584269664	0))
(38.70928609942082	(0.0001	0.036	2.008928571428571	0))
(37.52117788307231	(0.0001	0.036	2.4861878453038675	0))
(35.13294492240897	(0.0001	0.036	3.2608695652173916	0))
(30.56609292393766	(0.0001	0.036	4.736842105263158	0))
(21.762665775285196	(0.0001	0.036	8.653846153846153	0))
(4.940036058025862	(0.0001	0.036	50.0	0))
(44.60587891725672	(0.00021544346900318823	0.036	1.1363636363636365	0))
(45.832229823846845	(0.00021544346900318823	0.036	1.274787535410765	0))
(46.96343490774513	(0.00021544346900318823	0.036	1.4516129032258065	0))
(47.91328680914357	(0.00021544346900318823	0.036	1.6853932584269664	0))
(48.54108292110779	(0.00021544346900318823	0.036	2.008928571428571	0))
(48.599539938396255	(0.00021544346900318823	0.036	2.4861878453038675	0))
(47.60090047758557	(0.00021544346900318823	0.036	3.2608695652173916	0))
(44.405875766721195	(0.00021544346900318823	0.036	4.736842105263158	0))
(35.69918979486903	(0.00021544346900318823	0.036	8.653846153846153	0))
(10.041837610836916	(0.00021544346900318823	0.036	50.0	0))
(48.6088261807273	(0.00046415888336127773	0.036	1.1363636363636365	0))
(50.48750449664892	(0.00046415888336127773	0.036	1.274787535410765	0))
(52.4004332049443	(0.00046415888336127773	0.036	1.4516129032258065	0))
(54.28854345788906	(0.00046415888336127773	0.036	1.6853932584269664	0))
(56.04602956915426	(0.00046415888336127773	0.036	2.008928571428571	0))
(57.476828887915	(0.00046415888336127773	0.036	2.4861878453038675	0))
(58.18432469001637	(0.00046415888336127773	0.036	3.2608695652173916	0))
(57.20276358454909	(0.00046415888336127773	0.036	4.736842105263158	0))
(51.18104398679392	(0.00046415888336127773	0.036	8.653846153846153	0))
(19.288075660528108	(0.00046415888336127773	0.036	50.0	0))
(50.891234152663735	(0.001	0.036	1.1363636363636365	0))
(53.21676565771667	(0.001	0.036	1.274787535410765	0))
(55.69367273853334	(0.001	0.036	1.4516129032258065	0))
(58.29938742590317	(0.001	0.036	1.6853932584269664	0))
(60.977376847952854	(0.001	0.036	2.008928571428571	0))
(63.60096333556275	(0.001	0.036	2.4861878453038675	0))
(65.88686114230558	(0.001	0.036	3.2608695652173916	0))
(67.12724648358447	(0.001	0.036	4.736842105263158	0))
(64.78774498665865	(0.001	0.036	8.653846153846153	0))
(33.68829771775104	(0.001	0.036	50.0	0))
(4.293958424791289	(1e-06	0.07763207790105872	1.1363636363636365	0))
(3.9139491033884193	(1e-06	0.07763207790105872	1.274787535410765	0))
(3.5101669132426703	(1e-06	0.07763207790105872	1.4516129032258065	0))
(3.083010463228169	(1e-06	0.07763207790105872	1.6853932584269664	0))
(2.6333138537263783	(1e-06	0.07763207790105872	2.008928571428571	0))
(2.162395241203283	(1e-06	0.07763207790105872	2.4861878453038675	0))
(1.6721151897827364	(1e-06	0.07763207790105872	3.2608695652173916	0))
(1.1649126096030649	(1e-06	0.07763207790105872	4.736842105263158	0))
(0.6437870735970667	(1e-06	0.07763207790105872	8.653846153846153	0))
(0.11222429000789214	(1e-06	0.07763207790105872	50.0	0))
(8.113202876043884	(2.1544346900318822e-06	0.07763207790105872	1.1363636363636365	0))
(7.521277015814231	(2.1544346900318822e-06	0.07763207790105872	1.274787535410765	0))
(6.861688049172987	(2.1544346900318822e-06	0.07763207790105872	1.4516129032258065	0))
(6.130207091629415	(2.1544346900318822e-06	0.07763207790105872	1.6853932584269664	0))
(5.323861909363637	(2.1544346900318822e-06	0.07763207790105872	2.008928571428571	0))
(4.441598891907745	(2.1544346900318822e-06	0.07763207790105872	2.4861878453038675	0))
(3.485074068186483	(2.1544346900318822e-06	0.07763207790105872	3.2608695652173916	0))
(2.45943847628338	(2.1544346900318822e-06	0.07763207790105872	4.736842105263158	0))
(1.373849343157766	(2.1544346900318822e-06	0.07763207790105872	8.653846153846153	0))
(0.24145149557690151	(2.1544346900318822e-06	0.07763207790105872	50.0	0))
(14.050440839966083	(4.641588833612782e-06	0.07763207790105872	1.1363636363636365	0))
(13.318900973554685	(4.641588833612782e-06	0.07763207790105872	1.274787535410765	0))
(12.444203034885748	(4.641588833612782e-06	0.07763207790105872	1.4516129032258065	0))
(11.402324710206372	(4.641588833612782e-06	0.07763207790105872	1.6853932584269664	0))
(10.167459578120292	(4.641588833612782e-06	0.07763207790105872	2.008928571428571	0))
(8.71419578911971	(4.641588833612782e-06	0.07763207790105872	2.4861878453038675	0))
(7.021719133258976	(4.641588833612782e-06	0.07763207790105872	3.2608695652173916	0))
(5.080519533843765	(4.641588833612782e-06	0.07763207790105872	4.736842105263158	0))
(2.9006924671768903	(4.641588833612782e-06	0.07763207790105872	8.653846153846153	0))
(0.5186734575456893	(4.641588833612782e-06	0.07763207790105872	50.0	0))
(21.882221042578493	(1e-05	0.07763207790105872	1.1363636363636365	0))
(21.249208887519224	(1e-05	0.07763207790105872	1.274787535410765	0))
(20.399248421436365	(1e-05	0.07763207790105872	1.4516129032258065	0))
(19.27180129682592	(1e-05	0.07763207790105872	1.6853932584269664	0))
(17.787219524625726	(1e-05	0.07763207790105872	2.008928571428571	0))
(15.842664625045616	(1e-05	0.07763207790105872	2.4861878453038675	0))
(13.312447808159167	(1e-05	0.07763207790105872	3.2608695652173916	0))
(10.062240850532481	(1e-05	0.07763207790105872	4.736842105263158	0))
(5.991844870731488	(1e-05	0.07763207790105872	8.653846153846153	0))
(1.11046664294721	(1e-05	0.07763207790105872	50.0	0))
(30.524529734680616	(2.1544346900318823e-05	0.07763207790105872	1.1363636363636365	0))
(30.312674513421474	(2.1544346900318823e-05	0.07763207790105872	1.274787535410765	0))
(29.86046189892871	(2.1544346900318823e-05	0.07763207790105872	1.4516129032258065	0))
(29.076922452226196	(2.1544346900318823e-05	0.07763207790105872	1.6853932584269664	0))
(27.82630162749422	(2.1544346900318823e-05	0.07763207790105872	2.008928571428571	0))
(25.89920591955274	(2.1544346900318823e-05	0.07763207790105872	2.4861878453038675	0))
(22.9662667195195	(2.1544346900318823e-05	0.07763207790105872	3.2608695652173916	0))
(18.518935969840573	(2.1544346900318823e-05	0.07763207790105872	4.736842105263158	0))
(11.860905323694816	(2.1544346900318823e-05	0.07763207790105872	8.653846153846153	0))
(2.3606539711256724	(2.1544346900318823e-05	0.07763207790105872	50.0	0))
(38.482332102662525	(4.641588833612772e-05	0.07763207790105872	1.1363636363636365	0))
(38.94898201897627	(4.641588833612772e-05	0.07763207790105872	1.274787535410765	0))
(39.219505786847556	(4.641588833612772e-05	0.07763207790105872	1.4516129032258065	0))
(39.19570108529918	(4.641588833612772e-05	0.07763207790105872	1.6853932584269664	0))
(38.7222426835134	(4.641588833612772e-05	0.07763207790105872	2.008928571428571	0))
(37.53541740050876	(4.641588833612772e-05	0.07763207790105872	2.4861878453038675	0))
(35.14845083172031	(4.641588833612772e-05	0.07763207790105872	3.2608695652173916	0))
(30.58240154438192	(4.641588833612772e-05	0.07763207790105872	4.736842105263158	0))
(21.777414608348032	(4.641588833612772e-05	0.07763207790105872	8.653846153846153	0))
(4.944409831245051	(4.641588833612772e-05	0.07763207790105872	50.0	0))
(44.61201150639882	(0.0001	0.07763207790105872	1.1363636363636365	0))
(45.83925404946247	(0.0001	0.07763207790105872	1.274787535410765	0))
(46.971499225003846	(0.0001	0.07763207790105872	1.4516129032258065	0))
(47.922562949102016	(0.0001	0.07763207790105872	1.6853932584269664	0))
(48.551775498397554	(0.0001	0.07763207790105872	2.008928571428571	0))
(48.61189900647583	(0.0001	0.07763207790105872	2.4861878453038675	0))
(47.61525375249806	(0.0001	0.07763207790105872	3.2608695652173916	0))
(44.42260583017465	(0.0001	0.07763207790105872	4.736842105263158	0))
(35.71780337849535	(0.0001	0.07763207790105872	8.653846153846153	0))
(10.05022598529353	(0.0001	0.07763207790105872	50.0	0))
(48.612521537293254	(0.00021544346900318823	0.07763207790105872	1.1363636363636365	0))
(50.491873936511624	(0.00021544346900318823	0.07763207790105872	1.274787535410765	0))
(52.40563561829721	(0.00021544346900318823	0.07763207790105872	1.4516129032258065	0))
(54.29477617181085	(0.00021544346900318823	0.07763207790105872	1.6853932584269664	0))
(56.05354507721605	(0.00021544346900318823	0.07763207790105872	2.008928571428571	0))
(57.48595172231096	(0.00021544346900318823	0.07763207790105872	2.4861878453038675	0))
(58.1955129806229	(0.00021544346900318823	0.07763207790105872	3.2608695652173916	0))
(57.21677806566835	(0.00021544346900318823	0.07763207790105872	4.736842105263158	0))
(51.19932344238123	(0.00021544346900318823	0.07763207790105872	8.653846153846153	0))
(19.30244009660442	(0.00021544346900318823	0.07763207790105872	50.0	0))
(50.89322150972667	(0.00046415888336127773	0.07763207790105872	1.1363636363636365	0))
(53.21917009579907	(0.00046415888336127773	0.07763207790105872	1.274787535410765	0))
(55.69661743016666	(0.00046415888336127773	0.07763207790105872	1.4516129032258065	0))
(58.303038279161456	(0.00046415888336127773	0.07763207790105872	1.6853932584269664	0))
(60.981965296256966	(0.00046415888336127773	0.07763207790105872	2.008928571428571	0))
(63.60681186492045	(0.00046415888336127773	0.07763207790105872	2.4861878453038675	0))
(65.89443711863618	(0.00046415888336127773	0.07763207790105872	3.2608695652173916	0))
(67.13732084003969	(0.00046415888336127773	0.07763207790105872	4.736842105263158	0))
(64.8022052418201	(0.00046415888336127773	0.07763207790105872	8.653846153846153	0))
(33.70864118092568	(0.00046415888336127773	0.07763207790105872	50.0	0))
(52.077589532927234	(0.001	0.07763207790105872	1.1363636363636365	0))
(54.66217038378542	(0.001	0.07763207790105872	1.274787535410765	0))
(57.478964392847544	(0.001	0.07763207790105872	1.4516129032258065	0))
(60.538418191014976	(0.001	0.07763207790105872	1.6853932584269664	0))
(63.833580141648014	(0.001	0.07763207790105872	2.008928571428571	0))
(67.31370390592257	(0.001	0.07763207790105872	2.4861878453038675	0))
(70.81749053964819	(0.001	0.07763207790105872	3.2608695652173916	0))
(73.87463271228492	(0.001	0.07763207790105872	4.736842105263158	0))
(74.78274641090003	(0.001	0.07763207790105872	8.653846153846153	0))
(51.59473171838784	(0.001	0.07763207790105872	50.0	0))
(8.119094673184343	(1e-06	0.16740943108989023	1.1363636363636365	0))
(7.526922068090518	(1e-06	0.16740943108989023	1.274787535410765	0))
(6.867011648423558	(1e-06	0.16740943108989023	1.4516129032258065	0))
(6.135121907717989	(1e-06	0.16740943108989023	1.6853932584269664	0))
(5.328268709761301	(1e-06	0.16740943108989023	2.008928571428571	0))
(4.445388448502717	(1e-06	0.16740943108989023	2.4861878453038675	0))
(3.488131367571354	(1e-06	0.16740943108989023	3.2608695652173916	0))
(2.46164940709345	(1e-06	0.16740943108989023	4.736842105263158	0))
(1.375109600811078	(1e-06	0.16740943108989023	8.653846153846153	0))
(0.2416764034604598	(1e-06	0.16740943108989023	50.0	0))
(14.05895288068358	(2.1544346900318822e-06	0.16740943108989023	1.1363636363636365	0))
(13.327357392651642	(2.1544346900318822e-06	0.16740943108989023	1.274787535410765	0))
(12.452502273923006	(2.1544346900318822e-06	0.16740943108989023	1.4516129032258065	0))
(11.41032856701118	(2.1544346900318822e-06	0.16740943108989023	1.6853932584269664	0))
(10.174982597741863	(2.1544346900318822e-06	0.16740943108989023	2.008928571428571	0))
(8.720994899920735	(2.1544346900318822e-06	0.16740943108989023	2.4861878453038675	0))
(7.027489073987235	(2.1544346900318822e-06	0.16740943108989023	3.2608695652173916	0))
(5.084900329451363	(2.1544346900318822e-06	0.16740943108989023	4.736842105263158	0))
(2.903300195693566	(2.1544346900318822e-06	0.16740943108989023	8.653846153846153	0))
(0.5191551828011323	(2.1544346900318822e-06	0.16740943108989023	50.0	0))
(21.892529809416473	(4.641588833612782e-06	0.16740943108989023	1.1363636363636365	0))
(21.259832016120903	(4.641588833612782e-06	0.16740943108989023	1.274787535410765	0))
(20.410119299460643	(4.641588833612782e-06	0.16740943108989023	1.4516129032258065	0))
(19.282806329171574	(4.641588833612782e-06	0.16740943108989023	1.6853932584269664	0))
(17.79816875084165	(4.641588833612782e-06	0.16740943108989023	2.008928571428571	0))
(15.853240758633563	(4.641588833612782e-06	0.16740943108989023	2.4861878453038675	0))
(13.322132959770494	(4.641588833612782e-06	0.16740943108989023	3.2608695652173916	0))
(10.070230387484235	(4.641588833612782e-06	0.16740943108989023	4.736842105263158	0))
(5.997010344902148	(4.641588833612782e-06	0.16740943108989023	8.653846153846153	0))
(1.1114915492322341	(4.641588833612782e-06	0.16740943108989023	50.0	0))
(30.534920520606835	(1e-05	0.16740943108989023	1.1363636363636365	0))
(30.323762080262494	(1e-05	0.16740943108989023	1.274787535410765	0))
(29.872258207966105	(1e-05	0.16740943108989023	1.4516129032258065	0))
(29.0894181136178	(1e-05	0.16740943108989023	1.6853932584269664	0))
(27.83943482198253	(1e-05	0.16740943108989023	2.008928571428571	0))
(25.912804865363693	(1e-05	0.16740943108989023	2.4861878453038675	0))
(22.979899415918638	(1e-05	0.16740943108989023	3.2608695652173916	0))
(18.531576076397133	(1e-05	0.16740943108989023	4.736842105263158	0))
(11.870306967972864	(1e-05	0.16740943108989023	8.653846153846153	0))
(2.362803782701425	(1e-05	0.16740943108989023	50.0	0))
(38.491051021869445	(2.1544346900318823e-05	0.16740943108989023	1.1363636363636365	0))
(38.95861844755429	(2.1544346900318823e-05	0.16740943108989023	1.274787535410765	0))
(39.23015132967608	(2.1544346900318823e-05	0.16740943108989023	1.4516129032258065	0))
(39.20745280263447	(2.1544346900318823e-05	0.16740943108989023	1.6853932584269664	0))
(38.73519759332296	(2.1544346900318823e-05	0.16740943108989023	2.008928571428571	0))
(37.54965628609285	(2.1544346900318823e-05	0.16740943108989023	2.4861878453038675	0))
(35.16395730576005	(2.1544346900318823e-05	0.16740943108989023	3.2608695652173916	0))
(30.598713115366305	(2.1544346900318823e-05	0.16740943108989023	4.736842105263158	0))
(21.79216964722195	(2.1544346900318823e-05	0.16740943108989023	8.653846153846153	0))
(4.948787297987492	(2.1544346900318823e-05	0.16740943108989023	50.0	0))
(44.618141221916275	(4.641588833612772e-05	0.16740943108989023	1.1363636363636365	0))
(45.846274837337795	(4.641588833612772e-05	0.16740943108989023	1.274787535410765	0))
(46.97955958819139	(4.641588833612772e-05	0.16740943108989023	1.4516129032258065	0))
(47.93183553686716	(4.641588833612772e-05	0.16740943108989023	1.6853932584269664	0))
(48.56246284021122	(4.641588833612772e-05	0.16740943108989023	2.008928571428571	0))
(48.62425438524038	(4.641588833612772e-05	0.16740943108989023	2.4861878453038675	0))
(47.62960407183313	(4.641588833612772e-05	0.16740943108989023	3.2608695652173916	0))
(44.43933452831722	(4.641588833612772e-05	0.16740943108989023	4.736842105263158	0))
(35.73641930202297	(4.641588833612772e-05	0.16740943108989023	8.653846153846153	0))
(10.058620511502399	(4.641588833612772e-05	0.16740943108989023	50.0	0))
(48.61621455538658	(0.0001	0.16740943108989023	1.1363636363636365	0))
(50.49624126602357	(0.0001	0.16740943108989023	1.274787535410765	0))
(52.410834469979626	(0.0001	0.16740943108989023	1.4516129032258065	0))
(54.30100577641762	(0.0001	0.16740943108989023	1.6853932584269664	0))
(56.06105590039391	(0.0001	0.16740943108989023	2.008928571428571	0))
(57.49507069395925	(0.0001	0.16740943108989023	2.4861878453038675	0))
(58.20669562760508	(0.0001	0.16740943108989023	3.2608695652173916	0))
(57.23078732614347	(0.0001	0.16740943108989023	4.736842105263158	0))
(51.2175997878738	(0.0001	0.16740943108989023	8.653846153846153	0))
(19.316812582930552	(0.0001	0.16740943108989023	50.0	0))
(50.895207027261634	(0.00021544346900318823	0.16740943108989023	1.1363636363636365	0))
(53.22157277807709	(0.00021544346900318823	0.16740943108989023	1.274787535410765	0))
(55.69955913874831	(0.00021544346900318823	0.16740943108989023	1.4516129032258065	0))
(58.306685607759015	(0.00021544346900318823	0.16740943108989023	1.6853932584269664	0))
(60.986549491562194	(0.00021544346900318823	0.16740943108989023	2.008928571428571	0))
(63.61265580150649	(0.00021544346900318823	0.16740943108989023	2.4861878453038675	0))
(65.90200908309576	(0.00021544346900318823	0.16740943108989023	3.2608695652173916	0))
(67.1473908006017	(0.00021544346900318823	0.16740943108989023	4.736842105263158	0))
(64.8166599487476	(0.00021544346900318823	0.16740943108989023	8.653846153846153	0))
(33.72899039474436	(0.00021544346900318823	0.16740943108989023	50.0	0))
(52.078584328987446	(0.00046415888336127773	0.16740943108989023	1.1363636363636365	0))
(54.66339122554141	(0.00046415888336127773	0.16740943108989023	1.274787535410765	0))
(57.48048617502379	(0.00046415888336127773	0.16740943108989023	1.4516129032258065	0))
(60.54034961171065	(0.00046415888336127773	0.16740943108989023	1.6853932584269664	0))
(63.836083260609755	(0.00046415888336127773	0.16740943108989023	2.008928571428571	0))
(67.3170305858667	(0.00046415888336127773	0.16740943108989023	2.4861878453038675	0))
(70.82203555744884	(0.00046415888336127773	0.16740943108989023	3.2608695652173916	0))
(73.88107101233263	(0.00046415888336127773	0.16740943108989023	4.736842105263158	0))
(74.79262226652021	(0.00046415888336127773	0.16740943108989023	8.653846153846153	0))
(51.61688759402927	(0.00046415888336127773	0.16740943108989023	50.0	0))
(52.66005395583735	(0.001	0.16740943108989023	1.1363636363636365	0))
(55.37948056636159	(0.001	0.16740943108989023	1.274787535410765	0))
(58.377471867459676	(0.001	0.16740943108989023	1.4516129032258065	0))
(61.68660341088393	(0.001	0.16740943108989023	1.6853932584269664	0))
(65.33617168705678	(0.001	0.16740943108989023	2.008928571428571	0))
(69.33732007319746	(0.001	0.16740943108989023	2.4861878453038675	0))
(73.63958780934173	(0.001	0.16740943108989023	3.2608695652173916	0))
(77.98889948565126	(0.001	0.16740943108989023	4.736842105263158	0))
(81.29862322674467	(0.001	0.16740943108989023	8.653846153846153	0))
(68.53445477924203	(0.001	0.16740943108989023	50.0	0))
(14.067467898992453	(1e-06	0.3610094998817299	1.1363636363636365	0))
(13.33581686384265	(1e-06	0.3610094998817299	1.274787535410765	0))
(12.460805011011514	(1e-06	0.3610094998817299	1.4516129032258065	0))
(11.41833644484764	(1e-06	0.3610094998817299	1.6853932584269664	0))
(10.182509730460279	(1e-06	0.3610094998817299	2.008928571428571	0))
(8.727798493660648	(1e-06	0.3610094998817299	2.4861878453038675	0))
(7.033263150870702	(1e-06	0.3610094998817299	3.2608695652173916	0))
(5.0892846113704575	(1e-06	0.3610094998817299	4.736842105263158	0))
(2.9059101818839377	(1e-06	0.3610094998817299	8.653846153846153	0))
(0.5196373520394335	(1e-06	0.3610094998817299	50.0	0))
(21.90283998206673	(2.1544346900318822e-06	0.3610094998817299	1.1363636363636365	0))
(21.270456899775496	(2.1544346900318822e-06	0.3610094998817299	1.274787535410765	0))
(20.4209922567924	(2.1544346900318822e-06	0.3610094998817299	1.4516129032258065	0))
(19.293814346204936	(2.1544346900318822e-06	0.3610094998817299	1.6853932584269664	0))
(17.80912146895236	(2.1544346900318822e-06	0.3610094998817299	2.008928571428571	0))
(15.863821174286738	(2.1544346900318822e-06	0.3610094998817299	2.4861878453038675	0))
(13.331823164231213	(2.1544346900318822e-06	0.3610094998817299	3.2608695652173916	0))
(10.078225184462719	(2.1544346900318822e-06	0.3610094998817299	4.736842105263158	0))
(6.002179914859516	(2.1544346900318822e-06	0.3610094998817299	8.653846153846153	0))
(1.1125173895625098	(2.1544346900318822e-06	0.3610094998817299	50.0	0))
(30.545310921448948	(4.641588833612782e-06	0.3610094998817299	1.1363636363636365	0))
(30.334848702677615	(4.641588833612782e-06	0.3610094998817299	1.274787535410765	0))
(29.88405448270258	(4.641588833612782e-06	0.3610094998817299	1.4516129032258065	0))
(29.10191339686391	(4.641588833612782e-06	0.3610094998817299	1.6853932584269664	0))
(27.852569460622572	(4.641588833612782e-06	0.3610094998817299	2.008928571428571	0))
(25.92640620741185	(4.641588833612782e-06	0.3610094998817299	2.4861878453038675	0))
(22.993536136343316	(4.641588833612782e-06	0.3610094998817299	3.2608695652173916	0))
(18.544221836098455	(4.641588833612782e-06	0.3610094998817299	4.736842105263158	0))
(11.879714736030634	(4.641588833612782e-06	0.3610094998817299	8.653846153846153	0))
(2.3649554925627774	(4.641588833612782e-06	0.3610094998817299	50.0	0))
(38.499767571001385	(1e-05	0.3610094998817299	1.1363636363636365	0))
(38.96825189728005	(1e-05	0.3610094998817299	1.274787535410765	0))
(39.24079405372238	(1e-05	0.3610094998817299	1.4516129032258065	0))
(39.21920188095501	(1e-05	0.3610094998817299	1.6853932584269664	0))
(38.748150782673655	(1e-05	0.3610094998817299	2.008928571428571	0))
(37.563894712096534	(1e-05	0.3610094998817299	2.4861878453038675	0))
(35.1794640281265	(1e-05	0.3610094998817299	3.2608695652173916	0))
(30.615027564966336	(1e-05	0.3610094998817299	4.736842105263158	0))
(21.806931119266064	(1e-05	0.3610094998817299	8.653846153846153	0))
(4.953168404582416	(1e-05	0.3610094998817299	50.0	0))
(44.62426690654097	(2.1544346900318823e-05	0.3610094998817299	1.1363636363636365	0))
(45.85329272493471	(2.1544346900318823e-05	0.3610094998817299	1.274787535410765	0))
(46.98761637758876	(2.1544346900318823e-05	0.3610094998817299	1.4516129032258065	0))
(47.941104528770055	(2.1544346900318823e-05	0.3610094998817299	1.6853932584269664	0))
(48.57314768768264	(2.1544346900318823e-05	0.3610094998817299	2.008928571428571	0))
(48.636606096474836	(2.1544346900318823e-05	0.3610094998817299	2.4861878453038675	0))
(47.6439517054514	(2.1544346900318823e-05	0.3610094998817299	3.2608695652173916	0))
(44.45606089095786	(2.1544346900318823e-05	0.3610094998817299	4.736842105263158	0))
(35.75503772239422	(2.1544346900318823e-05	0.3610094998817299	8.653846153846153	0))
(10.067021118793372	(2.1544346900318823e-05	0.3610094998817299	50.0	0))
(48.619905475081325	(4.641588833612772e-05	0.3610094998817299	1.1363636363636365	0))
(50.50060534086964	(4.641588833612772e-05	0.3610094998817299	1.274787535410765	0))
(52.416030044780825	(4.641588833612772e-05	0.3610094998817299	1.4516129032258065	0))
(54.30723133310197	(4.641588833612772e-05	0.3610094998817299	1.6853932584269664	0))
(56.068563282308794	(4.641588833612772e-05	0.3610094998817299	2.008928571428571	0))
(57.50418653557882	(4.641588833612772e-05	0.3610094998817299	2.4861878453038675	0))
(58.21787490271607	(4.641588833612772e-05	0.3610094998817299	3.2608695652173916	0))
(57.24479245857008	(4.641588833612772e-05	0.3610094998817299	4.736842105263158	0))
(51.235873344669244	(4.641588833612772e-05	0.3610094998817299	8.653846153846153	0))
(19.33119301818008	(4.641588833612772e-05	0.3610094998817299	50.0	0))
(50.897191265489624	(0.0001	0.3610094998817299	1.1363636363636365	0))
(53.22397396811527	(0.0001	0.3610094998817299	1.274787535410765	0))
(55.70249920224951	(0.0001	0.3610094998817299	1.4516129032258065	0))
(58.31033136658893	(0.0001	0.3610094998817299	1.6853932584269664	0))
(60.99113152035452	(0.0001	0.3610094998817299	2.008928571428571	0))
(63.61849665388187	(0.0001	0.3610094998817299	2.4861878453038675	0))
(65.90957652879396	(0.0001	0.3610094998817299	3.2608695652173916	0))
(67.1574554961079	(0.0001	0.3610094998817299	4.736842105263158	0))
(64.83110901820508	(0.0001	0.3610094998817299	8.653846153846153	0))
(33.74934494512007	(0.0001	0.3610094998817299	50.0	0))
(52.07957783112784	(0.00021544346900318823	0.3610094998817299	1.1363636363636365	0))
(54.664610294632375	(0.00021544346900318823	0.3610094998817299	1.274787535410765	0))
(57.482005822030544	(0.00021544346900318823	0.3610094998817299	1.4516129032258065	0))
(60.54227901669363	(0.00021544346900318823	0.3610094998817299	1.6853932584269664	0))
(63.83858547732213	(0.00021544346900318823	0.3610094998817299	2.008928571428571	0))
(67.32035320305313	(0.00021544346900318823	0.3610094998817299	2.4861878453038675	0))
(70.82657745387453	(0.00021544346900318823	0.3610094998817299	3.2608695652173916	0))
(73.88750522497794	(0.00021544346900318823	0.3610094998817299	4.736842105263158	0))
(74.80249290928892	(0.00021544346900318823	0.3610094998817299	8.653846153846153	0))
(51.639041896667884	(0.00021544346900318823	0.3610094998817299	50.0	0))
(52.66053282768793	(0.00046415888336127773	0.3610094998817299	1.1363636363636365	0))
(55.38007231234347	(0.00046415888336127773	0.3610094998817299	1.274787535410765	0))
(58.37821724514101	(0.00046415888336127773	0.3610094998817299	1.4516129032258065	0))
(61.68756204122096	(0.00046415888336127773	0.3610094998817299	1.6853932584269664	0))
(65.33743944184698	(0.00046415888336127773	0.3610094998817299	2.008928571428571	0))
(69.33905154484556	(0.00046415888336127773	0.3610094998817299	2.4861878453038675	0))
(73.64205696486657	(0.00046415888336127773	0.3610094998817299	3.2608695652173916	0))
(77.99262230071116	(0.00046415888336127773	0.3610094998817299	4.736842105263158	0))
(81.30476315910174	(0.00046415888336127773	0.3610094998817299	8.653846153846153	0))
(68.55267775861022	(0.00046415888336127773	0.3610094998817299	50.0	0))
(52.93775039418793	(0.001	0.3610094998817299	1.1363636363636365	0))
(55.723373898163395	(0.001	0.3610094998817299	1.274787535410765	0))
(58.81146736209186	(0.001	0.3610094998817299	1.4516129032258065	0))
(62.2469821748744	(0.001	0.3610094998817299	1.6853932584269664	0))
(66.08058304694057	(0.001	0.3610094998817299	2.008928571428571	0))
(70.36276123309486	(0.001	0.3610094998817299	2.4861878453038675	0))
(75.12153289555734	(0.001	0.3610094998817299	3.2608695652173916	0))
(80.27621205672759	(0.001	0.3610094998817299	4.736842105263158	0))
(85.2121204917659	(0.001	0.3610094998817299	8.653846153846153	0))
(80.98197365820828	(0.001	0.3610094998817299	50.0	0))
(21.913151532721784	(1e-06	0.7784977116066863	1.1363636363636365	0))
(21.28108359088043	(1e-06	0.7784977116066863	1.274787535410765	0))
(20.4318675954847	(1e-06	0.7784977116066863	1.4516129032258065	0))
(19.304825425553524	(1e-06	0.7784977116066863	1.6853932584269664	0))
(17.820078086612202	(1e-06	0.7784977116066863	2.008928571428571	0))
(15.874406384497872	(1e-06	0.7784977116066863	2.4861878453038675	0))
(13.341518690011286	(1e-06	0.7784977116066863	3.2608695652173916	0))
(10.086225224574056	(1e-06	0.7784977116066863	4.736842105263158	0))
(6.00735356148697	(1e-06	0.7784977116066863	8.653846153846153	0))
(1.1135441654941887	(1e-06	0.7784977116066863	50.0	0))
(30.55570010013892	(2.1544346900318822e-06	0.7784977116066863	1.1363636363636365	0))
(30.345934446350498	(2.1544346900318822e-06	0.7784977116066863	1.274787535410765	0))
(29.89585094342917	(2.1544346900318822e-06	0.7784977116066863	1.4516129032258065	0))
(29.114409815833227	(2.1544346900318822e-06	0.7784977116066863	1.6853932584269664	0))
(27.865705364371628	(2.1544346900318822e-06	0.7784977116066863	2.008928571428571	0))
(25.9400102064469	(2.1544346900318822e-06	0.7784977116066863	2.4861878453038675	0))
(23.007176748631263	(2.1544346900318822e-06	0.7784977116066863	3.2608695652173916	0))
(18.55687319689747	(2.1544346900318822e-06	0.7784977116066863	4.736842105263158	0))
(11.88912866332158	(2.1544346900318822e-06	0.7784977116066863	8.653846153846153	0))
(2.3671091227501813	(2.1544346900318822e-06	0.7784977116066863	50.0	0))
(38.508480913272635	(4.641588833612782e-06	0.7784977116066863	1.1363636363636365	0))
(38.977882677394874	(4.641588833612782e-06	0.7784977116066863	1.274787535410765	0))
(39.251434725107345	(4.641588833612782e-06	0.7784977116066863	1.4516129032258065	0))
(39.2309488563532	(4.641588833612782e-06	0.7784977116066863	1.6853932584269664	0))
(38.76110225207782	(4.641588833612782e-06	0.7784977116066863	2.008928571428571	0))
(37.57813169385823	(4.641588833612782e-06	0.7784977116066863	2.4861878453038675	0))
(35.19497132990947	(4.641588833612782e-06	0.7784977116066863	3.2608695652173916	0))
(30.631344644290103	(4.641588833612782e-06	0.7784977116066863	4.736842105263158	0))
(21.821698890050484	(4.641588833612782e-06	0.7784977116066863	8.653846153846153	0))
(4.957553179804121	(4.641588833612782e-06	0.7784977116066863	50.0	0))
(44.63038979513844	(1e-05	0.7784977116066863	1.1363636363636365	0))
(45.86030686733368	(1e-05	0.7784977116066863	1.274787535410765	0))
(46.995670526235436	(1e-05	0.7784977116066863	1.4516129032258065	0))
(47.95037015910002	(1e-05	0.7784977116066863	1.6853932584269664	0))
(48.58382885659927	(1e-05	0.7784977116066863	2.008928571428571	0))
(48.64895484794808	(1e-05	0.7784977116066863	2.4861878453038675	0))
(47.658295711823136	(1e-05	0.7784977116066863	3.2608695652173916	0))
(44.472786144858574	(1e-05	0.7784977116066863	4.736842105263158	0))
(35.77365853473232	(1e-05	0.7784977116066863	8.653846153846153	0))
(10.075428094910492	(1e-05	0.7784977116066863	50.0	0))
(48.62359300469731	(2.1544346900318823e-05	0.7784977116066863	1.1363636363636365	0))
(50.50496666150281	(2.1544346900318823e-05	0.7784977116066863	1.274787535410765	0))
(52.421222492149475	(2.1544346900318823e-05	0.7784977116066863	1.4516129032258065	0))
(54.313453763885335	(2.1544346900318823e-05	0.7784977116066863	1.6853932584269664	0))
(56.076066926799214	(2.1544346900318823e-05	0.7784977116066863	2.008928571428571	0))
(57.51329638172697	(2.1544346900318823e-05	0.7784977116066863	2.4861878453038675	0))
(58.2290493207089	(2.1544346900318823e-05	0.7784977116066863	3.2608695652173916	0))
(57.258793234969204	(2.1544346900318823e-05	0.7784977116066863	4.736842105263158	0))
(51.25414347333227	(2.1544346900318823e-05	0.7784977116066863	8.653846153846153	0))
(19.345581414372404	(2.1544346900318823e-05	0.7784977116066863	50.0	0))
(50.89917365126587	(4.641588833612772e-05	0.7784977116066863	1.1363636363636365	0))
(53.22637276665798	(4.641588833612772e-05	0.7784977116066863	1.274787535410765	0))
(55.70543663303526	(4.641588833612772e-05	0.7784977116066863	1.4516129032258065	0))
(58.3139746959201	(4.641588833612772e-05	0.7784977116066863	1.6853932584269664	0))
(60.995710787846825	(4.641588833612772e-05	0.7784977116066863	2.008928571428571	0))
(63.624334414335415	(4.641588833612772e-05	0.7784977116066863	2.4861878453038675	0))
(65.91713975028065	(4.641588833612772e-05	0.7784977116066863	3.2608695652173916	0))
(67.1675161481257	(4.641588833612772e-05	0.7784977116066863	4.736842105263158	0))
(64.84555244545771	(4.641588833612772e-05	0.7784977116066863	8.653846153846153	0))
(33.769705219232684	(4.641588833612772e-05	0.7784977116066863	50.0	0))
(52.08057073391792	(0.0001	0.7784977116066863	1.1363636363636365	0))
(54.66582853971297	(0.0001	0.7784977116066863	1.274787535410765	0))
(57.48352452687781	(0.0001	0.7784977116066863	1.4516129032258065	0))
(60.544207111330095	(0.0001	0.7784977116066863	1.6853932584269664	0))
(63.84108430670841	(0.0001	0.7784977116066863	2.008928571428571	0))
(67.32367361691584	(0.0001	0.7784977116066863	2.4861878453038675	0))
(70.83111707748489	(0.0001	0.7784977116066863	3.2608695652173916	0))
(73.89393536135177	(0.0001	0.7784977116066863	4.736842105263158	0))
(74.81235832635586	(0.0001	0.7784977116066863	8.653846153846153	0))
(51.66119449841825	(0.0001	0.7784977116066863	50.0	0))
(52.66101114756715	(0.00021544346900318823	0.7784977116066863	1.1363636363636365	0))
(55.38066371430182	(0.00021544346900318823	0.7784977116066863	1.274787535410765	0))
(58.378961424031154	(0.00021544346900318823	0.7784977116066863	1.4516129032258065	0))
(61.68852025783988	(0.00021544346900318823	0.7784977116066863	1.6853932584269664	0))
(65.33870474918848	(0.00021544346900318823	0.7784977116066863	2.008928571428571	0))
(69.34078260217485	(0.00021544346900318823	0.7784977116066863	2.4861878453038675	0))
(73.64452427277969	(0.00021544346900318823	0.7784977116066863	3.2608695652173916	0))
(77.99634268901222	(0.00021544346900318823	0.7784977116066863	4.736842105263158	0))
(81.31089915648533	(0.00021544346900318823	0.7784977116066863	8.653846153846153	0))
(68.57089362265076	(0.00021544346900318823	0.7784977116066863	50.0	0))
(52.93797651762519	(0.00046415888336127773	0.7784977116066863	1.1363636363636365	0))
(55.7236541081038	(0.00046415888336127773	0.7784977116066863	1.274787535410765	0))
(58.81182212358635	(0.00046415888336127773	0.7784977116066863	1.4516129032258065	0))
(62.247441431915085	(0.00046415888336127773	0.7784977116066863	1.6853932584269664	0))
(66.08119703858262	(0.00046415888336127773	0.7784977116066863	2.008928571428571	0))
(70.36361353343011	(0.00046415888336127773	0.7784977116066863	2.4861878453038675	0))
(75.12278290868825	(0.00046415888336127773	0.7784977116066863	3.2608695652173916	0))
(80.27819197565786	(0.00046415888336127773	0.7784977116066863	4.736842105263158	0))
(85.21566484649182	(0.00046415888336127773	0.7784977116066863	8.653846153846153	0))
(80.99397188947474	(0.00046415888336127773	0.7784977116066863	50.0	0))
(53.068229528158575	(0.001	0.7784977116066863	1.1363636363636365	0))
(55.88539721424895	(0.001	0.7784977116066863	1.274787535410765	0))
(59.01670313014424	(0.001	0.7784977116066863	1.4516129032258065	0))
(62.513384080764254	(0.001	0.7784977116066863	1.6853932584269664	0))
(66.43726308540032	(0.001	0.7784977116066863	2.008928571428571	0))
(70.8602686504716	(0.001	0.7784977116066863	2.4861878453038675	0))
(75.85621133581996	(0.001	0.7784977116066863	3.2608695652173916	0))
(81.45775171592703	(0.001	0.7784977116066863	4.736842105263158	0))
(87.40078372989586	(0.001	0.7784977116066863	8.653846153846153	0))
(88.64919938614088	(0.001	0.7784977116066863	50.0	0))
(30.566087857943476	(1e-06	1.678788749812395	1.1363636363636365	0))
(30.35701998445383	(1e-06	1.678788749812395	1.274787535410765	0))
(29.907646777443702	(1e-06	1.678788749812395	1.4516129032258065	0))
(29.126906398863024	(1e-06	1.678788749812395	1.6853932584269664	0))
(27.87884257809009	(1e-06	1.678788749812395	2.008928571428571	0))
(25.953616185248517	(1e-06	1.678788749812395	2.4861878453038675	0))
(23.0208215352489	(1e-06	1.678788749812395	3.2608695652173916	0))
(18.569530245171887	(1e-06	1.678788749812395	4.736842105263158	0))
(11.8985487104437	(1e-06	1.678788749812395	8.653846153846153	0))
(2.3692646589092576	(1e-06	1.678788749812395	50.0	0))
(38.51719158298285	(2.1544346900318822e-06	1.678788749812395	1.1363636363636365	0))
(38.987510743980394	(2.1544346900318822e-06	1.678788749812395	1.274787535410765	0))
(39.26207243625275	(2.1544346900318822e-06	1.678788749812395	1.4516129032258065	0))
(39.242693632129956	(2.1544346900318822e-06	1.678788749812395	1.6853932584269664	0))
(38.77405266484095	(2.1544346900318822e-06	1.678788749812395	2.008928571428571	0))
(37.59236790241845	(2.1544346900318822e-06	1.678788749812395	2.4861878453038675	0))
(35.21047887921001	(2.1544346900318822e-06	1.678788749812395	3.2608695652173916	0))
(30.647664444078643	(2.1544346900318822e-06	1.678788749812395	4.736842105263158	0))
(21.83647294132282	(2.1544346900318822e-06	1.678788749812395	8.653846153846153	0))
(4.961941642502658	(2.1544346900318822e-06	1.678788749812395	50.0	0))
(44.63650985621793	(4.641588833612782e-06	1.678788749812395	1.1363636363636365	0))
(45.867317879522496	(4.641588833612782e-06	1.678788749812395	1.274787535410765	0))
(47.003720231483086	(4.641588833612782e-06	1.678788749812395	1.4516129032258065	0))
(47.95963204474576	(4.641588833612782e-06	1.678788749812395	1.6853932584269664	0))
(48.59450616621092	(4.641588833612782e-06	1.678788749812395	2.008928571428571	0))
(48.66129975260141	(4.641588833612782e-06	1.678788749812395	2.4861878453038675	0))
(47.672637137945074	(4.641588833612782e-06	1.678788749812395	3.2608695652173916	0))
(44.48950902162822	(4.641588833612782e-06	1.678788749812395	4.736842105263158	0))
(35.79228176705841	(4.641588833612782e-06	1.678788749812395	8.653846153846153	0))
(10.083841122771174	(4.641588833612782e-06	1.678788749812395	50.0	0))
(48.627278304592714	(1e-05	1.678788749812395	1.1363636363636365	0))
(50.50932537369863	(1e-05	1.678788749812395	1.274787535410765	0))
(52.42641189958358	(1e-05	1.678788749812395	1.4516129032258065	0))
(54.31967202856593	(1e-05	1.678788749812395	1.6853932584269664	0))
(56.08356627347848	(1e-05	1.678788749812395	2.008928571428571	0))
(57.522402808420324	(1e-05	1.678788749812395	2.4861878453038675	0))
(58.24021952202598	(1e-05	1.678788749812395	3.2608695652173916	0))
(57.27278940337659	(1e-05	1.678788749812395	4.736842105263158	0))
(51.27241086880648	(1e-05	1.678788749812395	8.653846153846153	0))
(19.35997781405895	(1e-05	1.678788749812395	50.0	0))
(50.90115441668532	(2.1544346900318823e-05	1.678788749812395	1.1363636363636365	0))
(53.22877004913622	(2.1544346900318823e-05	1.678788749812395	1.274787535410765	0))
(55.70837219100161	(2.1544346900318823e-05	1.678788749812395	1.4516129032258065	0))
(58.31761483679332	(2.1544346900318823e-05	1.678788749812395	1.6853932584269664	0))
(61.0002863244948	(2.1544346900318823e-05	1.678788749812395	2.008928571428571	0))
(63.630167465244845	(2.1544346900318823e-05	1.678788749812395	2.4861878453038675	0))
(65.92469920337889	(2.1544346900318823e-05	1.678788749812395	3.2608695652173916	0))
(67.17757126349424	(2.1544346900318823e-05	1.678788749812395	4.736842105263158	0))
(64.85999019500491	(2.1544346900318823e-05	1.678788749812395	8.653846153846153	0))
(33.79007100881953	(2.1544346900318823e-05	1.678788749812395	50.0	0))
(52.08156274868686	(4.641588833612772e-05	1.678788749812395	1.1363636363636365	0))
(54.66704575047589	(4.641588833612772e-05	1.678788749812395	1.274787535410765	0))
(57.48504172476879	(4.641588833612772e-05	1.678788749812395	1.4516129032258065	0))
(60.546133677850854	(4.641588833612772e-05	1.678788749812395	1.6853932584269664	0))
(63.843582264215726	(4.641588833612772e-05	1.678788749812395	2.008928571428571	0))
(67.32699195028624	(4.641588833612772e-05	1.678788749812395	2.4861878453038675	0))
(70.83565201316317	(4.641588833612772e-05	1.678788749812395	3.2608695652173916	0))
(73.9003614633425	(4.641588833612772e-05	1.678788749812395	4.736842105263158	0))
(74.8222187338311	(4.641588833612772e-05	1.678788749812395	8.653846153846153	0))
(51.683345605231345	(4.641588833612772e-05	1.678788749812395	50.0	0))
(52.661489125951746	(0.0001	1.678788749812395	1.1363636363636365	0))
(55.38125453189714	(0.0001	1.678788749812395	1.274787535410765	0))
(58.379705556441074	(0.0001	1.678788749812395	1.4516129032258065	0))
(61.6894774245241	(0.0001	1.678788749812395	1.6853932584269664	0))
(65.33996989966089	(0.0001	1.678788749812395	2.008928571428571	0))
(69.34251132977055	(0.0001	1.678788749812395	2.4861878453038675	0))
(73.64699001190853	(0.0001	1.678788749812395	3.2608695652173916	0))
(78.00006043897926	(0.0001	1.678788749812395	4.736842105263158	0))
(81.31703149546985	(0.0001	1.678788749812395	8.653846153846153	0))
(68.58910229455735	(0.0001	1.678788749812395	50.0	0))
(52.93820216756981	(0.00021544346900318823	1.678788749812395	1.1363636363636365	0))
(55.72393433679315	(0.00021544346900318823	1.678788749812395	1.274787535410765	0))
(58.8121768075478	(0.00021544346900318823	1.678788749812395	1.4516129032258065	0))
(62.24790136728367	(0.00021544346900318823	1.678788749812395	1.6853932584269664	0))
(66.08181035611692	(0.00021544346900318823	1.678788749812395	2.008928571428571	0))
(70.36446568370569	(0.00021544346900318823	1.678788749812395	2.4861878453038675	0))
(75.12403226697768	(0.00021544346900318823	1.678788749812395	3.2608695652173916	0))
(80.2801702961812	(0.00021544346900318823	1.678788749812395	4.736842105263158	0))
(85.21920690926498	(0.00021544346900318823	1.678788749812395	8.653846153846153	0))
(81.00596287217743	(0.00021544346900318823	1.678788749812395	50.0	0))
(53.06833546681064	(0.00046415888336127773	1.678788749812395	1.1363636363636365	0))
(55.88552859095749	(0.00046415888336127773	1.678788749812395	1.274787535410765	0))
(59.01686981992401	(0.00046415888336127773	1.678788749812395	1.4516129032258065	0))
(62.51360135322888	(0.00046415888336127773	1.678788749812395	1.6853932584269664	0))
(66.43755385593833	(0.00046415888336127773	1.678788749812395	2.008928571428571	0))
(70.8606758720378	(0.00046415888336127773	1.678788749812395	2.4861878453038675	0))
(75.85681765210708	(0.00046415888336127773	1.678788749812395	3.2608695652173916	0))
(81.45874271194369	(0.00046415888336127773	1.678788749812395	4.736842105263158	0))
(87.40269271592327	(0.00046415888336127773	1.678788749812395	8.653846153846153	0))
(88.6561505952538	(0.00046415888336127773	1.678788749812395	50.0	0))
(53.12911011669491	(0.001	1.678788749812395	1.1363636363636365	0))
(55.96109451691341	(0.001	1.678788749812395	1.274787535410765	0))
(59.112759666521534	(0.001	1.678788749812395	1.4516129032258065	0))
(62.63838708513817	(0.001	1.678788749812395	1.6853932584269664	0))
(66.60527661160113	(0.001	1.678788749812395	2.008928571428571	0))
(71.09610691260015	(0.001	1.678788749812395	2.4861878453038675	0))
(76.20852250876422	(0.001	1.678788749812395	3.2608695652173916	0))
(82.0384817801245	(0.001	1.678788749812395	4.736842105263158	0))
(88.54740736593091	(0.001	1.678788749812395	8.653846153846153	0))
(92.97270497507839	(0.001	1.678788749812395	50.0	0))
(38.52589956094029	(1e-06	3.6202183056904658	1.1363636363636365	0))
(38.99713610722949	(1e-06	3.6202183056904658	1.274787535410765	0))
(39.27270788258969	(1e-06	3.6202183056904658	1.4516129032258065	0))
(39.25443671419348	(1e-06	3.6202183056904658	1.6853932584269664	0))
(38.78700084209562	(1e-06	3.6202183056904658	2.008928571428571	0))
(37.606603096425005	(1e-06	3.6202183056904658	2.4861878453038675	0))
(35.225986808908125	(1e-06	3.6202183056904658	3.2608695652173916	0))
(30.6639870631032	(1e-06	3.6202183056904658	4.736842105263158	0))
(21.851253240062476	(1e-06	3.6202183056904658	8.653846153846153	0))
(4.96633376156763	(1e-06	3.6202183056904658	50.0	0))
(44.64262610028405	(2.1544346900318822e-06	3.6202183056904658	1.1363636363636365	0))
(45.874325193773615	(2.1544346900318822e-06	3.6202183056904658	1.274787535410765	0))
(47.01176674595806	(2.1544346900318822e-06	3.6202183056904658	1.4516129032258065	0))
(47.96888987035127	(2.1544346900318822e-06	3.6202183056904658	1.6853932584269664	0))
(48.60518037047495	(2.1544346900318822e-06	3.6202183056904658	2.008928571428571	0))
(48.673641858932484	(2.1544346900318822e-06	3.6202183056904658	2.4861878453038675	0))
(47.68697557029729	(2.1544346900318822e-06	3.6202183056904658	3.2608695652173916	0))
(44.50623066989208	(2.1544346900318822e-06	3.6202183056904658	4.736842105263158	0))
(35.810907440394324	(2.1544346900318822e-06	3.6202183056904658	8.653846153846153	0))
(10.092260471453882	(2.1544346900318822e-06	3.6202183056904658	50.0	0))
(48.63096111338455	(4.641588833612782e-06	3.6202183056904658	1.1363636363636365	0))
(50.513680889108414	(4.641588833612782e-06	3.6202183056904658	1.274787535410765	0))
(52.43159783691098	(4.641588833612782e-06	3.6202183056904658	1.4516129032258065	0))
(54.32588748874231	(4.641588833612782e-06	3.6202183056904658	1.6853932584269664	0))
(56.091061976757615	(4.641588833612782e-06	3.6202183056904658	2.008928571428571	0))
(57.53150519642003	(4.641588833612782e-06	3.6202183056904658	2.4861878453038675	0))
(58.25138488316702	(4.641588833612782e-06	3.6202183056904658	3.2608695652173916	0))
(57.28678145543131	(4.641588833612782e-06	3.6202183056904658	4.736842105263158	0))
(51.29067485450336	(4.641588833612782e-06	3.6202183056904658	8.653846153846153	0))
(19.374382204503966	(4.641588833612782e-06	3.6202183056904658	50.0	0))
(50.903133835405335	(1e-05	3.6202183056904658	1.1363636363636365	0))
(53.23116532874317	(1e-05	3.6202183056904658	1.274787535410765	0))
(55.71130561132286	(1e-05	3.6202183056904658	1.4516129032258065	0))
(58.321252528370294	(1e-05	3.6202183056904658	1.6853932584269664	0))
(61.004858484501625	(1e-05	3.6202183056904658	2.008928571428571	0))
(63.63599805548973	(1e-05	3.6202183056904658	2.4861878453038675	0))
(65.93225396829942	(1e-05	3.6202183056904658	3.2608695652173916	0))
(67.18762233009362	(1e-05	3.6202183056904658	4.736842105263158	0))
(64.87442244192682	(1e-05	3.6202183056904658	8.653846153846153	0))
(33.8104423852728	(1e-05	3.6202183056904658	50.0	0))
(52.08255392757465	(2.1544346900318823e-05	3.6202183056904658	1.1363636363636365	0))
(54.66826219394927	(2.1544346900318823e-05	3.6202183056904658	1.274787535410765	0))
(57.486558183849624	(2.1544346900318823e-05	3.6202183056904658	1.4516129032258065	0))
(60.54805842508188	(2.1544346900318823e-05	3.6202183056904658	1.6853932584269664	0))
(63.84607810142152	(2.1544346900318823e-05	3.6202183056904658	2.008928571428571	0))
(67.33030783718866	(2.1544346900318823e-05	3.6202183056904658	2.4861878453038675	0))
(70.84018467026964	(2.1544346900318823e-05	3.6202183056904658	3.2608695652173916	0))
(73.90678386195047	(2.1544346900318823e-05	3.6202183056904658	4.736842105263158	0))
(74.83207358942092	(2.1544346900318823e-05	3.6202183056904658	8.653846153846153	0))
(51.70549502451336	(2.1544346900318823e-05	3.6202183056904658	50.0	0))
(52.66196670971268	(4.641588833612772e-05	3.6202183056904658	1.1363636363636365	0))
(55.3818451448715	(4.641588833612772e-05	3.6202183056904658	1.274787535410765	0))
(58.380448479053136	(4.641588833612772e-05	3.6202183056904658	1.4516129032258065	0))
(61.690433483715466	(4.641588833612772e-05	3.6202183056904658	1.6853932584269664	0))
(65.34123354554934	(4.641588833612772e-05	3.6202183056904658	2.008928571428571	0))
(69.34423783771035	(4.641588833612772e-05	3.6202183056904658	2.4861878453038675	0))
(73.64945291025134	(4.641588833612772e-05	3.6202183056904658	3.2608695652173916	0))
(78.00377535004536	(4.641588833612772e-05	3.6202183056904658	4.736842105263158	0))
(81.32315984931179	(4.641588833612772e-05	3.6202183056904658	8.653846153846153	0))
(68.60730394623668	(4.641588833612772e-05	3.6202183056904658	50.0	0))
(52.9384279319844	(0.0001	3.6202183056904658	1.1363636363636365	0))
(55.72421442804605	(0.0001	3.6202183056904658	1.274787535410765	0))
(58.81253088072887	(0.0001	3.6202183056904658	1.4516129032258065	0))
(62.248359705783784	(0.0001	3.6202183056904658	1.6853932584269664	0))
(66.08242354517702	(0.0001	3.6202183056904658	2.008928571428571	0))
(70.36531746685607	(0.0001	3.6202183056904658	2.4861878453038675	0))
(75.12527981905968	(0.0001	3.6202183056904658	3.2608695652173916	0))
(80.28214752947731	(0.0001	3.6202183056904658	4.736842105263158	0))
(85.22274612099976	(0.0001	3.6202183056904658	8.653846153846153	0))
(81.01794658944075	(0.0001	3.6202183056904658	50.0	0))
(53.068440861757274	(0.00021544346900318823	3.6202183056904658	1.1363636363636365	0))
(55.88565985236033	(0.00021544346900318823	3.6202183056904658	1.274787535410765	0))
(59.01703640769915	(0.00021544346900318823	3.6202183056904658	1.4516129032258065	0))
(62.51381682347198	(0.00021544346900318823	3.6202183056904658	1.6853932584269664	0))
(66.4378449003324	(0.00021544346900318823	3.6202183056904658	2.008928571428571	0))
(70.86108338930015	(0.00021544346900318823	3.6202183056904658	2.4861878453038675	0))
(75.85742341907702	(0.00021544346900318823	3.6202183056904658	3.2608695652173916	0))
(81.45973269440127	(0.00021544346900318823	3.6202183056904658	4.736842105263158	0))
(87.40460041087972	(0.00021544346900318823	3.6202183056904658	8.653846153846153	0))
(88.66309689162208	(0.00021544346900318823	3.6202183056904658	50.0	0))
(53.12915932433786	(0.00046415888336127773	3.6202183056904658	1.1363636363636365	0))
(55.961155670863015	(0.00046415888336127773	3.6202183056904658	1.274787535410765	0))
(59.1128373330167	(0.00046415888336127773	3.6202183056904658	1.4516129032258065	0))
(62.63848825200545	(0.00046415888336127773	3.6202183056904658	1.6853932584269664	0))
(66.60541257809209	(0.00046415888336127773	3.6202183056904658	2.008928571428571	0))
(71.09629888805745	(0.00046415888336127773	3.6202183056904658	2.4861878453038675	0))
(76.20880922586511	(0.00046415888336127773	3.6202183056904658	3.2608695652173916	0))
(82.03895962834125	(0.00046415888336127773	3.6202183056904658	4.736842105263158	0))
(88.54837636414779	(0.00046415888336127773	3.6202183056904658	8.653846153846153	0))
(92.97654127036675	(0.00046415888336127773	3.6202183056904658	50.0	0))
(53.157423240995826	(0.001	3.6202183056904658	1.1363636363636365	0))
(55.99631947089855	(0.001	3.6202183056904658	1.274787535410765	0))
(59.15749655087077	(0.001	3.6202183056904658	1.4516129032258065	0))
(62.69667633765461	(0.001	3.6202183056904658	1.6853932584269664	0))
(66.6837657129952	(0.001	3.6202183056904658	2.008928571428571	0))
(71.20661973312184	(0.001	3.6202183056904658	2.4861878453038675	0))
(76.37456448656383	(0.001	3.6202183056904658	3.2608695652173916	0))
(82.31577969675399	(0.001	3.6202183056904658	4.736842105263158	0))
(89.11799339495103	(0.001	3.6202183056904658	8.653846153846153	0))
(95.34510430506205	(0.001	3.6202183056904658	50.0	0))
(44.64873929871365	(1e-06	7.806807486838919	1.1363636363636365	0))
(45.88132894330009	(1e-06	7.806807486838919	1.274787535410765	0))
(47.019809536567756	(1e-06	7.806807486838919	1.4516129032258065	0))
(47.978144470229424	(1e-06	7.806807486838919	1.6853932584269664	0))
(48.61585042843311	(1e-06	7.806807486838919	2.008928571428571	0))
(48.68597982366045	(1e-06	7.806807486838919	2.4861878453038675	0))
(47.70131091961898	(1e-06	7.806807486838919	3.2608695652173916	0))
(44.52295029013428	(1e-06	7.806807486838919	4.736842105263158	0))
(35.82953543500205	(1e-06	7.806807486838919	8.653846153846153	0))
(10.100685996416804	(1e-06	7.806807486838919	50.0	0))
(48.63464147556864	(2.1544346900318822e-06	7.806807486838919	1.1363636363636365	0))
(50.51803363264734	(2.1544346900318822e-06	7.806807486838919	1.274787535410765	0))
(52.43678079012476	(2.1544346900318822e-06	7.806807486838919	1.4516129032258065	0))
(54.33209890578576	(2.1544346900318822e-06	7.806807486838919	1.6853932584269664	0))
(56.09855357720976	(2.1544346900318822e-06	7.806807486838919	2.008928571428571	0))
(57.54060329399806	(2.1544346900318822e-06	7.806807486838919	2.4861878453038675	0))
(58.2625457633815	(2.1544346900318822e-06	7.806807486838919	3.2608695652173916	0))
(57.30076842257075	(2.1544346900318822e-06	7.806807486838919	4.736842105263158	0))
(51.308936128446234	(2.1544346900318822e-06	7.806807486838919	8.653846153846153	0))
(19.38879460212906	(2.1544346900318822e-06	7.806807486838919	50.0	0))
(50.905111181454664	(4.641588833612782e-06	7.806807486838919	1.1363636363636365	0))
(53.23355900476005	(4.641588833612782e-06	7.806807486838919	1.274787535410765	0))
(55.71423620399488	(4.641588833612782e-06	7.806807486838919	1.4516129032258065	0))
(58.32488712060487	(4.641588833612782e-06	7.806807486838919	1.6853932584269664	0))
(61.00942764042965	(4.641588833612782e-06	7.806807486838919	2.008928571428571	0))
(63.64182379517096	(4.641588833612782e-06	7.806807486838919	2.4861878453038675	0))
(65.9398046717105	(4.641588833612782e-06	7.806807486838919	3.2608695652173916	0))
(67.19766806900384	(4.641588833612782e-06	7.806807486838919	4.736842105263158	0))
(64.88884913107583	(4.641588833612782e-06	7.806807486838919	8.653846153846153	0))
(33.83081931261504	(4.641588833612782e-06	7.806807486838919	50.0	0))
(52.08354433237513	(1e-05	7.806807486838919	1.1363636363636365	0))
(54.66947710575044	(1e-05	7.806807486838919	1.274787535410765	0))
(57.48807281683012	(1e-05	7.806807486838919	1.4516129032258065	0))
(60.54998160541177	(1e-05	7.806807486838919	1.6853932584269664	0))
(63.84857097991999	(1e-05	7.806807486838919	2.008928571428571	0))
(67.33362101117511	(1e-05	7.806807486838919	2.4861878453038675	0))
(70.844714334408	(1e-05	7.806807486838919	3.2608695652173916	0))
(73.9132025352438	(1e-05	7.806807486838919	4.736842105263158	0))
(74.84192343675832	(1e-05	7.806807486838919	8.653846153846153	0))
(51.72764276766883	(1e-05	7.806807486838919	50.0	0))
(52.66244377526209	(2.1544346900318823e-05	7.806807486838919	1.1363636363636365	0))
(55.38243478909752	(2.1544346900318823e-05	7.806807486838919	1.274787535410765	0))
(58.38119090372702	(2.1544346900318823e-05	7.806807486838919	1.4516129032258065	0))
(61.69138877967389	(2.1544346900318823e-05	7.806807486838919	1.6853932584269664	0))
(65.3424962766274	(2.1544346900318823e-05	7.806807486838919	2.008928571428571	0))
(69.34596364639025	(2.1544346900318823e-05	7.806807486838919	2.4861878453038675	0))
(73.6519151129925	(2.1544346900318823e-05	7.806807486838919	3.2608695652173916	0))
(78.0074876986562	(2.1544346900318823e-05	7.806807486838919	4.736842105263158	0))
(81.3292842844311	(2.1544346900318823e-05	7.806807486838919	8.653846153846153	0))
(68.62549843697585	(2.1544346900318823e-05	7.806807486838919	50.0	0))
(52.9386532127036	(4.641588833612772e-05	7.806807486838919	1.1363636363636365	0))
(55.72449437031237	(4.641588833612772e-05	7.806807486838919	1.274787535410765	0))
(58.81288475729301	(4.641588833612772e-05	7.806807486838919	1.4516129032258065	0))
(62.24881862791782	(4.641588833612772e-05	7.806807486838919	1.6853932584269664	0))
(66.08303583878686	(4.641588833612772e-05	7.806807486838919	2.008928571428571	0))
(70.36616841247064	(4.641588833612772e-05	7.806807486838919	2.4861878453038675	0))
(75.12652696683938	(4.641588833612772e-05	7.806807486838919	3.2608695652173916	0))
(80.28412242865834	(4.641588833612772e-05	7.806807486838919	4.736842105263158	0))
(85.22628296421615	(4.641588833612772e-05	7.806807486838919	8.653846153846153	0))
(81.02992307104874	(4.641588833612772e-05	7.806807486838919	50.0	0))
(53.0685463279177	(0.0001	7.806807486838919	1.1363636363636365	0))
(55.88579098274856	(0.0001	7.806807486838919	1.274787535410765	0))
(59.01720239979517	(0.0001	7.806807486838919	1.4516129032258065	0))
(62.51403351858277	(0.0001	7.806807486838919	1.6853932584269664	0))
(66.43813496259722	(0.0001	7.806807486838919	2.008928571428571	0))
(70.86148953170402	(0.0001	7.806807486838919	2.4861878453038675	0))
(75.85802904867374	(0.0001	7.806807486838919	3.2608695652173916	0))
(81.46072189477526	(0.0001	7.806807486838919	4.736842105263158	0))
(87.40650650065209	(0.0001	7.806807486838919	8.653846153846153	0))
(88.67003839495258	(0.0001	7.806807486838919	50.0	0))
(53.12920853726999	(0.00021544346900318823	7.806807486838919	1.1363636363636365	0))
(55.9612169140322	(0.00021544346900318823	7.806807486838919	1.274787535410765	0))
(59.11291535545605	(0.00021544346900318823	7.806807486838919	1.4516129032258065	0))
(62.6385902330257	(0.00021544346900318823	7.806807486838919	1.6853932584269664	0))
(66.60554977623954	(0.00021544346900318823	7.806807486838919	2.008928571428571	0))
(71.09648990227731	(0.00021544346900318823	7.806807486838919	2.4861878453038675	0))
(76.20909679081304	(0.00021544346900318823	7.806807486838919	3.2608695652173916	0))
(82.03943673820045	(0.00021544346900318823	7.806807486838919	4.736842105263158	0))
(88.54934455911041	(0.00021544346900318823	7.806807486838919	8.653846153846153	0))
(92.9803748033638	(0.00021544346900318823	7.806807486838919	50.0	0))
(53.15744624557156	(0.00046415888336127773	7.806807486838919	1.1363636363636365	0))
(55.99634795291949	(0.00046415888336127773	7.806807486838919	1.274787535410765	0))
(59.157533308993195	(0.00046415888336127773	7.806807486838919	1.4516129032258065	0))
(62.69672291524439	(0.00046415888336127773	7.806807486838919	1.6853932584269664	0))
(66.68382928523093	(0.00046415888336127773	7.806807486838919	2.008928571428571	0))
(71.20670950556244	(0.00046415888336127773	7.806807486838919	2.4861878453038675	0))
(76.37469938496676	(0.00046415888336127773	7.806807486838919	3.2608695652173916	0))
(82.31600542730033	(0.00046415888336127773	7.806807486838919	4.736842105263158	0))
(89.11846538231576	(0.00046415888336127773	7.806807486838919	8.653846153846153	0))
(95.34720156997876	(0.00046415888336127773	7.806807486838919	50.0	0))
(53.17057030885469	(0.001	7.806807486838919	1.1363636363636365	0))
(56.01268094994448	(0.001	7.806807486838919	1.274787535410765	0))
(59.17828440855295	(0.001	7.806807486838919	1.4516129032258065	0))
(62.72377635349952	(0.001	7.806807486838919	1.6853932584269664	0))
(66.72028889477811	(0.001	7.806807486838919	2.008928571428571	0))
(71.25811890235593	(0.001	7.806807486838919	2.4861878453038675	0))
(76.4521551008279	(0.001	7.806807486838919	3.2608695652173916	0))
(82.44620127440022	(0.001	7.806807486838919	4.736842105263158	0))
(89.39259282687055	(0.001	7.806807486838919	8.653846153846153	0))
(96.63854655323479	(0.001	7.806807486838919	50.0	0))
(48.638319070394836	(1e-06	16.83496352713465	1.1363636363636365	0))
(50.52238389425746	(1e-06	16.83496352713465	1.274787535410765	0))
(52.441960296277266	(1e-06	16.83496352713465	1.4516129032258065	0))
(54.338306452230746	(1e-06	16.83496352713465	1.6853932584269664	0))
(56.10604128539565	(1e-06	16.83496352713465	2.008928571428571	0))
(57.549697469844055	(1e-06	16.83496352713465	2.4861878453038675	0))
(58.273702919971804	(1e-06	16.83496352713465	3.2608695652173916	0))
(57.31475123409204	(1e-06	16.83496352713465	4.736842105263158	0))
(51.32719396456845	(1e-06	16.83496352713465	8.653846153846153	0))
(19.403214933527025	(1e-06	16.83496352713465	50.0	0))
(50.907087357099755	(2.1544346900318822e-06	16.83496352713465	1.1363636363636365	0))
(53.235950522787945	(2.1544346900318822e-06	16.83496352713465	1.274787535410765	0))
(55.71716495686114	(2.1544346900318822e-06	16.83496352713465	1.4516129032258065	0))
(58.328519538690216	(2.1544346900318822e-06	16.83496352713465	1.6853932584269664	0))
(61.01399410642131	(2.1544346900318822e-06	16.83496352713465	2.008928571428571	0))
(63.647646656946264	(2.1544346900318822e-06	16.83496352713465	2.4861878453038675	0))
(65.94735188434007	(2.1544346900318822e-06	16.83496352713465	3.2608695652173916	0))
(67.20770895277145	(2.1544346900318822e-06	16.83496352713465	4.736842105263158	0))
(64.90327001304024	(2.1544346900318822e-06	16.83496352713465	8.653846153846153	0))
(33.85120181765927	(2.1544346900318822e-06	16.83496352713465	50.0	0))
(52.08453369070747	(4.641588833612782e-06	16.83496352713465	1.1363636363636365	0))
(54.670691310849875	(4.641588833612782e-06	16.83496352713465	1.274787535410765	0))
(57.489586559738036	(4.641588833612782e-06	16.83496352713465	1.4516129032258065	0))
(60.551902622479425	(4.641588833612782e-06	16.83496352713465	1.6853932584269664	0))
(63.85106276223708	(4.641588833612782e-06	16.83496352713465	2.008928571428571	0))
(67.33693221941003	(4.641588833612782e-06	16.83496352713465	2.4861878453038675	0))
(70.84924059084777	(4.641588833612782e-06	16.83496352713465	3.2608695652173916	0))
(73.91961724471034	(4.641588833612782e-06	16.83496352713465	4.736842105263158	0))
(74.85176813142373	(4.641588833612782e-06	16.83496352713465	8.653846153846153	0))
(51.74978895522325	(4.641588833612782e-06	16.83496352713465	50.0	0))
(52.66292047094373	(1e-05	16.83496352713465	1.1363636363636365	0))
(55.38302405877611	(1e-05	16.83496352713465	1.274787535410765	0))
(58.38193298681453	(1e-05	16.83496352713465	1.4516129032258065	0))
(61.69234404047612	(1e-05	16.83496352713465	1.6853932584269664	0))
(65.34375842270238	(1e-05	16.83496352713465	2.008928571428571	0))
(69.34768834254179	(1e-05	16.83496352713465	2.4861878453038675	0))
(73.65437429225001	(1e-05	16.83496352713465	3.2608695652173916	0))
(78.01119749257418	(1e-05	16.83496352713465	4.736842105263158	0))
(81.33540507309831	(1e-05	16.83496352713465	8.653846153846153	0))
(68.6436857409531	(1e-05	16.83496352713465	50.0	0))
(52.938878582246694	(2.1544346900318823e-05	16.83496352713465	1.1363636363636365	0))
(55.72477332977081	(2.1544346900318823e-05	16.83496352713465	1.274787535410765	0))
(58.81323823596912	(2.1544346900318823e-05	16.83496352713465	1.4516129032258065	0))
(62.249276343586956	(2.1544346900318823e-05	16.83496352713465	1.6853932584269664	0))
(66.08364789400521	(2.1544346900318823e-05	16.83496352713465	2.008928571428571	0))
(70.36701794315421	(2.1544346900318823e-05	16.83496352713465	2.4861878453038675	0))
(75.1277723439611	(2.1544346900318823e-05	16.83496352713465	3.2608695652173916	0))
(80.28609574792314	(2.1544346900318823e-05	16.83496352713465	4.736842105263158	0))
(85.22981750553673	(2.1544346900318823e-05	16.83496352713465	8.653846153846153	0))
(81.04189224695743	(2.1544346900318823e-05	16.83496352713465	50.0	0))
(53.06865179264392	(4.641588833612772e-05	16.83496352713465	1.1363636363636365	0))
(55.88592198962061	(4.641588833612772e-05	16.83496352713465	1.274787535410765	0))
(59.017368492690046	(4.641588833612772e-05	16.83496352713465	1.4516129032258065	0))
(62.51424951000878	(4.641588833612772e-05	16.83496352713465	1.6853932584269664	0))
(66.43842517207749	(4.641588833612772e-05	16.83496352713465	2.008928571428571	0))
(70.86189590037526	(4.641588833612772e-05	16.83496352713465	2.4861878453038675	0))
(75.8586340172474	(4.641588833612772e-05	16.83496352713465	3.2608695652173916	0))
(81.46171046222528	(4.641588833612772e-05	16.83496352713465	4.736842105263158	0))
(87.40841067814327	(4.641588833612772e-05	16.83496352713465	8.653846153846153	0))
(88.67697491459772	(4.641588833612772e-05	16.83496352713465	50.0	0))
(53.12925765956875	(0.0001	16.83496352713465	1.1363636363636365	0))
(55.96127799123892	(0.0001	16.83496352713465	1.274787535410765	0))
(59.11299270920436	(0.0001	16.83496352713465	1.4516129032258065	0))
(62.638691130858135	(0.0001	16.83496352713465	1.6853932584269664	0))
(66.6056845572805	(0.0001	16.83496352713465	2.008928571428571	0))
(71.09668140191377	(0.0001	16.83496352713465	2.4861878453038675	0))
(76.20938315636988	(0.0001	16.83496352713465	3.2608695652173916	0))
(82.03991374370075	(0.0001	16.83496352713465	4.736842105263158	0))
(88.55031227282417	(0.0001	16.83496352713465	8.653846153846153	0))
(92.98420553494361	(0.0001	16.83496352713465	50.0	0))
(53.15746910319669	(0.00021544346900318823	16.83496352713465	1.1363636363636365	0))
(55.99637631429967	(0.00021544346900318823	16.83496352713465	1.274787535410765	0))
(59.15756912576197	(0.00021544346900318823	16.83496352713465	1.4516129032258065	0))
(62.69677072039632	(0.00021544346900318823	16.83496352713465	1.6853932584269664	0))
(66.68389232090097	(0.00021544346900318823	16.83496352713465	2.008928571428571	0))
(71.20679846073695	(0.00021544346900318823	16.83496352713465	2.4861878453038675	0))
(76.37483372136313	(0.00021544346900318823	16.83496352713465	3.2608695652173916	0))
(82.31623108650678	(0.00021544346900318823	16.83496352713465	4.736842105263158	0))
(89.11893689044514	(0.00021544346900318823	16.83496352713465	8.653846153846153	0))
(95.34929729313384	(0.00021544346900318823	16.83496352713465	50.0	0))
(53.1705809447235	(0.00046415888336127773	16.83496352713465	1.1363636363636365	0))
(56.01269402927797	(0.00046415888336127773	16.83496352713465	1.274787535410765	0))
(59.178301014402734	(0.00046415888336127773	16.83496352713465	1.4516129032258065	0))
(62.72379732753428	(0.00046415888336127773	16.83496352713465	1.6853932584269664	0))
(66.72031856881455	(0.00046415888336127773	16.83496352713465	2.008928571428571	0))
(71.25816054196082	(0.00046415888336127773	16.83496352713465	2.4861878453038675	0))
(76.45221731887506	(0.00046415888336127773	16.83496352713465	3.2608695652173916	0))
(82.4463069682459	(0.00046415888336127773	16.83496352713465	4.736842105263158	0))
(89.39281711498532	(0.00046415888336127773	16.83496352713465	8.653846153846153	0))
(96.63968356165103	(0.00046415888336127773	16.83496352713465	50.0	0))
(53.17667083340434	(0.001	16.83496352713465	1.1363636363636365	0))
(56.020273702692926	(0.001	16.83496352713465	1.274787535410765	0))
(59.18793267218967	(0.001	16.83496352713465	1.4516129032258065	0))
(62.736357946139655	(0.001	16.83496352713465	1.6853932584269664	0))
(66.73725272902564	(0.001	16.83496352713465	2.008928571428571	0))
(71.28205521346499	(0.001	16.83496352713465	2.4861878453038675	0))
(76.48826428149647	(0.001	16.83496352713465	3.2608695652173916	0))
(82.50708714792603	(0.001	16.83496352713465	4.736842105263158	0))
(89.5222933845126	(0.001	16.83496352713465	8.653846153846153	0))
(97.33276543146239	(0.001	16.83496352713465	50.0	0))
(50.90906191871999	(1e-06	36.303700000000006	1.1363636363636365	0))
(53.23834067601519	(1e-06	36.303700000000006	1.274787535410765	0))
(55.72009171359089	(1e-06	36.303700000000006	1.4516129032258065	0))
(58.3321496652512	(1e-06	36.303700000000006	1.6853932584269664	0))
(61.018557080987335	(1e-06	36.303700000000006	2.008928571428571	0))
(63.653466088480705	(1e-06	36.303700000000006	2.4861878453038675	0))
(65.95489374710239	(1e-06	36.303700000000006	3.2608695652173916	0))
(67.2177450586393	(1e-06	36.303700000000006	4.736842105263158	0))
(64.91768538441875	(1e-06	36.303700000000006	8.653846153846153	0))
(33.87158977540642	(1e-06	36.303700000000006	50.0	0))
(52.08552228364647	(2.1544346900318822e-06	36.303700000000006	1.1363636363636365	0))
(54.67190436634502	(2.1544346900318822e-06	36.303700000000006	1.274787535410765	0))
(57.491098382697814	(2.1544346900318822e-06	36.303700000000006	1.4516129032258065	0))
(60.55382249790399	(2.1544346900318822e-06	36.303700000000006	1.6853932584269664	0))
(63.853552245919666	(2.1544346900318822e-06	36.303700000000006	2.008928571428571	0))
(67.3402403408279	(2.1544346900318822e-06	36.303700000000006	2.4861878453038675	0))
(70.8537636887237	(2.1544346900318822e-06	36.303700000000006	3.2608695652173916	0))
(73.92602840673864	(2.1544346900318822e-06	36.303700000000006	4.736842105263158	0))
(74.86160760264482	(2.1544346900318822e-06	36.303700000000006	8.653846153846153	0))
(51.771933507770676	(2.1544346900318822e-06	36.303700000000006	50.0	0))
(52.663396750225935	(4.641588833612782e-06	36.303700000000006	1.1363636363636365	0))
(55.383612564016346	(4.641588833612782e-06	36.303700000000006	1.274787535410765	0))
(58.38267446322214	(4.641588833612782e-06	36.303700000000006	1.4516129032258065	0))
(61.69329719090435	(4.641588833612782e-06	36.303700000000006	1.6853932584269664	0))
(65.34501855153822	(4.641588833612782e-06	36.303700000000006	2.008928571428571	0))
(69.34941132930355	(4.641588833612782e-06	36.303700000000006	2.4861878453038675	0))
(73.65683198517485	(4.641588833612782e-06	36.303700000000006	3.2608695652173916	0))
(78.01490438375781	(4.641588833612782e-06	36.303700000000006	4.736842105263158	0))
(81.34152196268094	(4.641588833612782e-06	36.303700000000006	8.653846153846153	0))
(68.66186598147385	(4.641588833612782e-06	36.303700000000006	50.0	0))
(52.93910346458488	(1e-05	36.303700000000006	1.1363636363636365	0))
(55.72505274660382	(1e-05	36.303700000000006	1.274787535410765	0))
(58.81359120393038	(1e-05	36.303700000000006	1.4516129032258065	0))
(62.2497340617727	(1e-05	36.303700000000006	1.6853932584269664	0))
(66.08425929861532	(1e-05	36.303700000000006	2.008928571428571	0))
(70.36786647354661	(1e-05	36.303700000000006	2.4861878453038675	0))
(75.12901697244347	(1e-05	36.303700000000006	3.2608695652173916	0))
(80.28806775172632	(1e-05	36.303700000000006	4.736842105263158	0))
(85.23334962788437	(1e-05	36.303700000000006	8.653846153846153	0))
(81.05385430969831	(1e-05	36.303700000000006	50.0	0))
(53.06875709885114	(2.1544346900318823e-05	36.303700000000006	1.1363636363636365	0))
(55.88605297832694	(2.1544346900318823e-05	36.303700000000006	1.274787535410765	0))
(59.017534687849164	(2.1544346900318823e-05	36.303700000000006	1.4516129032258065	0))
(62.514465796248906	(2.1544346900318823e-05	36.303700000000006	1.6853932584269664	0))
(66.43871480775158	(2.1544346900318823e-05	36.303700000000006	2.008928571428571	0))
(70.86230192709112	(2.1544346900318823e-05	36.303700000000006	2.4861878453038675	0))
(75.8592373171067	(2.1544346900318823e-05	36.303700000000006	3.2608695652173916	0))
(81.46269769700329	(2.1544346900318823e-05	36.303700000000006	4.736842105263158	0))
(87.41031380689851	(2.1544346900318823e-05	36.303700000000006	8.653846153846153	0))
(88.68390647407335	(2.1544346900318823e-05	36.303700000000006	50.0	0))
(53.12930669623035	(4.641588833612772e-05	36.303700000000006	1.1363636363636365	0))
(55.96133895350312	(4.641588833612772e-05	36.303700000000006	1.274787535410765	0))
(59.113070267024234	(4.641588833612772e-05	36.303700000000006	1.4516129032258065	0))
(62.63879219708306	(4.641588833612772e-05	36.303700000000006	1.6853932584269664	0))
(66.60582081083916	(4.641588833612772e-05	36.303700000000006	2.008928571428571	0))
(71.09687260441945	(4.641588833612772e-05	36.303700000000006	2.4861878453038675	0))
(76.20966981750273	(4.641588833612772e-05	36.303700000000006	3.2608695652173916	0))
(82.040390333477	(4.641588833612772e-05	36.303700000000006	4.736842105263158	0))
(88.55127845966585	(4.641588833612772e-05	36.303700000000006	8.653846153846153	0))
(92.98803344258346	(4.641588833612772e-05	36.303700000000006	50.0	0))
(53.15749175927581	(0.0001	36.303700000000006	1.1363636363636365	0))
(55.996404721607895	(0.0001	36.303700000000006	1.274787535410765	0))
(59.15760504646476	(0.0001	36.303700000000006	1.4516129032258065	0))
(62.69681741127096	(0.0001	36.303700000000006	1.6853932584269664	0))
(66.68395574943928	(0.0001	36.303700000000006	2.008928571428571	0))
(71.20688774509605	(0.0001	36.303700000000006	2.4861878453038675	0))
(76.37496830306416	(0.0001	36.303700000000006	3.2608695652173916	0))
(82.31645665301521	(0.0001	36.303700000000006	4.736842105263158	0))
(89.11940816821233	(0.0001	36.303700000000006	8.653846153846153	0))
(95.3513914633548	(0.0001	36.303700000000006	50.0	0))
(53.17059151667502	(0.00021544346900318823	36.303700000000006	1.1363636363636365	0))
(56.01270713340204	(0.00021544346900318823	36.303700000000006	1.274787535410765	0))
(59.178317693247315	(0.00021544346900318823	36.303700000000006	1.4516129032258065	0))
(62.72382005980997	(0.00021544346900318823	36.303700000000006	1.6853932584269664	0))
(66.72034770745343	(0.00021544346900318823	36.303700000000006	2.008928571428571	0))
(71.25820210476678	(0.00021544346900318823	36.303700000000006	2.4861878453038675	0))
(76.45228003985049	(0.00021544346900318823	36.303700000000006	3.2608695652173916	0))
(82.44641271183391	(0.00021544346900318823	36.303700000000006	4.736842105263158	0))
(89.39304121808178	(0.00021544346900318823	36.303700000000006	8.653846153846153	0))
(96.64081975940813	(0.00021544346900318823	36.303700000000006	50.0	0))
(53.17667564304238	(0.00046415888336127773	36.303700000000006	1.1363636363636365	0))
(56.02027979334768	(0.00046415888336127773	36.303700000000006	1.274787535410765	0))
(59.18794040265358	(0.00046415888336127773	36.303700000000006	1.4516129032258065	0))
(62.73636775784648	(0.00046415888336127773	36.303700000000006	1.6853932584269664	0))
(66.73726628685145	(0.00046415888336127773	36.303700000000006	2.008928571428571	0))
(71.28207517710574	(0.00046415888336127773	36.303700000000006	2.4861878453038675	0))
(76.48829345608034	(0.00046415888336127773	36.303700000000006	3.2608695652173916	0))
(82.50713640938886	(0.00046415888336127773	36.303700000000006	4.736842105263158	0))
(89.52239871034331	(0.00046415888336127773	36.303700000000006	8.653846153846153	0))
(97.33336611596364	(0.00046415888336127773	36.303700000000006	50.0	0))
(53.17950046562575	(0.001	36.303700000000006	1.1363636363636365	0))
(56.02379577431993	(0.001	36.303700000000006	1.274787535410765	0))
(59.19240907755161	(0.001	36.303700000000006	1.4516129032258065	0))
(62.74219581333097	(0.001	36.303700000000006	1.6853932584269664	0))
(66.74512535120675	(0.001	36.303700000000006	2.008928571428571	0))
(71.2931669387031	(0.001	36.303700000000006	2.4861878453038675	0))
(76.50503735184884	(0.001	36.303700000000006	3.2608695652173916	0))
(82.53541014491856	(0.001	36.303700000000006	4.736842105263158	0))
(89.582970849811	(0.001	36.303700000000006	8.653846153846153	0))
(97.6933300048062	(0.001	36.303700000000006	50.0	0))
