# Supplementary material for: Cooperative stability renders protein complex formation more robust and controllable
Source: Sci Rep. 2022 Jun 21;12:10490. doi: 10.1038/s41598-022-14362-z (PMC9213465; doi:10.1038/s41598-022-14362-z)
Supplement: Supplementary file 10 — Supplementary Information 10. [file 41598_2022_14362_MOESM10_ESM.zip › mathematical_modeling_of_complex_formation/data/c_wo_upward_n.txt]

(1.8784524343642248	(1e-06	0.036	0	1000.0))
(1.8329972998239232	(1e-06	0.036	0	464.15888336127773))
(1.767547715667368	(1e-06	0.036	0	215.44346900318823))
(1.6910213178636195	(1e-06	0.036	0	100.0))
(1.6179066110157612	(1e-06	0.036	0	46.41588833612777))
(1.5580476803943053	(1e-06	0.036	0	21.544346900318832))
(1.5135443961061839	(1e-06	0.036	0	10.0))
(1.4821126953267818	(1e-06	0.036	0	4.641588833612778))
(1.4604417084323835	(1e-06	0.036	0	2.154434690031884))
(1.4456498954327306	(1e-06	0.036	0	1.0))
(1.828426179978155	(2.1544346900318822e-06	0.036	0	1000.0))
(1.7902294990980152	(2.1544346900318822e-06	0.036	0	464.15888336127773))
(1.73427995674797	(2.1544346900318822e-06	0.036	0	215.44346900318823))
(1.6674130728218648	(2.1544346900318822e-06	0.036	0	100.0))
(1.602081815183475	(2.1544346900318822e-06	0.036	0	46.41588833612777))
(1.5476144702753285	(2.1544346900318822e-06	0.036	0	21.544346900318832))
(1.506628245090074	(2.1544346900318822e-06	0.036	0	10.0))
(1.4774819215541592	(2.1544346900318822e-06	0.036	0	4.641588833612778))
(1.4573172209918293	(2.1544346900318822e-06	0.036	0	2.154434690031884))
(1.4435320042500952	(2.1544346900318822e-06	0.036	0	1.0))
(1.751484852186647	(4.641588833612782e-06	0.036	0	1000.0))
(1.7230379066738424	(4.641588833612782e-06	0.036	0	464.15888336127773))
(1.6803440415347386	(4.641588833612782e-06	0.036	0	215.44346900318823))
(1.6276253825810745	(4.641588833612782e-06	0.036	0	100.0))
(1.5742830001778636	(4.641588833612782e-06	0.036	0	46.41588833612777))
(1.5285210675158867	(4.641588833612782e-06	0.036	0	21.544346900318832))
(1.4934844717604379	(4.641588833612782e-06	0.036	0	10.0))
(1.4683926589271832	(4.641588833612782e-06	0.036	0	4.641588833612778))
(1.451024492565418	(4.641588833612782e-06	0.036	0	2.154434690031884))
(1.4391824333075767	(4.641588833612782e-06	0.036	0	1.0))
(1.6532245143112547	(1e-05	0.036	0	1000.0))
(1.6350027066597335	(1e-05	0.036	0	464.15888336127773))
(1.6068956500260043	(1e-05	0.036	0	215.44346900318823))
(1.5707342500649268	(1e-05	0.036	0	100.0))
(1.532302885557396	(1e-05	0.036	0	46.41588833612777))
(1.4979497452411532	(1e-05	0.036	0	21.544346900318832))
(1.4711513780622938	(1e-05	0.036	0	10.0))
(1.4520737029551636	(1e-05	0.036	0	4.641588833612778))
(1.4391841938108787	(1e-05	0.036	0	2.154434690031884))
(1.430687311385902	(1e-05	0.036	0	1.0))
(1.5480737677979828	(2.1544346900318823e-05	0.036	0	1000.0))
(1.5384858815742013	(2.1544346900318823e-05	0.036	0	464.15888336127773))
(1.5233744618369003	(2.1544346900318823e-05	0.036	0	215.44346900318823))
(1.503017803018272	(2.1544346900318823e-05	0.036	0	100.0))
(1.47969535709387	(2.1544346900318823e-05	0.036	0	46.41588833612777))
(1.4572192975925902	(2.1544346900318823e-05	0.036	0	21.544346900318832))
(1.4391362484287131	(2.1544346900318823e-05	0.036	0	10.0))
(1.4267760101968232	(2.1544346900318823e-05	0.036	0	4.641588833612778))
(1.4194202711429351	(2.1544346900318823e-05	0.036	0	2.154434690031884))
(1.415573528887673	(2.1544346900318823e-05	0.036	0	1.0))
(1.4477638653010356	(4.641588833612772e-05	0.036	0	1000.0))
(1.444615899000586	(4.641588833612772e-05	0.036	0	464.15888336127773))
(1.4398091264533748	(4.641588833612772e-05	0.036	0	215.44346900318823))
(1.4330996524611999	(4.641588833612772e-05	0.036	0	100.0))
(1.4238492424856384	(4.641588833612772e-05	0.036	0	46.41588833612777))
(1.4124640004568951	(4.641588833612772e-05	0.036	0	21.544346900318832))
(1.4018023993460142	(4.641588833612772e-05	0.036	0	10.0))
(1.394698608485106	(4.641588833612772e-05	0.036	0	4.641588833612778))
(1.3918877037774537	(4.641588833612772e-05	0.036	0	2.154434690031884))
(1.3924996085924783	(4.641588833612772e-05	0.036	0	1.0))
(1.3564134001356187	(0.0001	0.036	0	1000.0))
(1.357702260585073	(0.0001	0.036	0	464.15888336127773))
(1.3605388328533723	(0.0001	0.036	0	215.44346900318823))
(1.3652228480950617	(0.0001	0.036	0	100.0))
(1.3694541378904854	(0.0001	0.036	0	46.41588833612777))
(1.369503263293437	(0.0001	0.036	0	21.544346900318832))
(1.3656914937960052	(0.0001	0.036	0	10.0))
(1.3619419254549328	(0.0001	0.036	0	4.641588833612778))
(1.3611554096808778	(0.0001	0.036	0	2.154434690031884))
(1.363918860063459	(0.0001	0.036	0	1.0))
(1.2749934261311886	(0.00021544346900318823	0.036	0	1000.0))
(1.2788425165432353	(0.00021544346900318823	0.036	0	464.15888336127773))
(1.2865048831069483	(0.00021544346900318823	0.036	0	215.44346900318823))
(1.2996472265594254	(0.00021544346900318823	0.036	0	100.0))
(1.3163801156336716	(0.00021544346900318823	0.036	0	46.41588833612777))
(1.3294886302949467	(0.00021544346900318823	0.036	0	21.544346900318832))
(1.33426094849591	(0.00021544346900318823	0.036	0	10.0))
(1.3338681156239347	(0.00021544346900318823	0.036	0	4.641588833612778))
(1.3334680307935591	(0.00021544346900318823	0.036	0	2.154434690031884))
(1.3357673974617807	(0.00021544346900318823	0.036	0	1.0))
(1.2051731603102196	(0.00046415888336127773	0.036	0	1000.0))
(1.2098974065315733	(0.00046415888336127773	0.036	0	464.15888336127773))
(1.2194611672538038	(0.00046415888336127773	0.036	0	215.44346900318823))
(1.2369829674303379	(0.00046415888336127773	0.036	0	100.0))
(1.2630104912843896	(0.00046415888336127773	0.036	0	46.41588833612777))
(1.2898756450134807	(0.00046415888336127773	0.036	0	21.544346900318832))
(1.3064893475333217	(0.00046415888336127773	0.036	0	10.0))
(1.3117820387506343	(0.00046415888336127773	0.036	0	4.641588833612778))
(1.3122530131132732	(0.00046415888336127773	0.036	0	2.154434690031884))
(1.3131260039182924	(0.00046415888336127773	0.036	0	1.0))
(1.14864379995641	(0.001	0.036	0	1000.0))
(1.1530888667620482	(0.001	0.036	0	464.15888336127773))
(1.1622766300919747	(0.001	0.036	0	215.44346900318823))
(1.1800736192065022	(0.001	0.036	0	100.0))
(1.2099216154276844	(0.001	0.036	0	46.41588833612777))
(1.2478079614877835	(0.001	0.036	0	21.544346900318832))
(1.2788347649172758	(0.001	0.036	0	10.0))
(1.2936228436147217	(0.001	0.036	0	4.641588833612778))
(1.2972157553856702	(0.001	0.036	0	2.154434690031884))
(1.2974468243629194	(0.001	0.036	0	1.0))
(1.7901054185740275	(1e-06	0.07763207790105872	0	1000.0))
(1.734150637919054	(1e-06	0.07763207790105872	0	464.15888336127773))
(1.6672924666301532	(1e-06	0.07763207790105872	0	215.44346900318823))
(1.601982157112869	(1e-06	0.07763207790105872	0	100.0))
(1.5475392975905349	(1e-06	0.07763207790105872	0	46.41588833612777))
(1.506574612678919	(1e-06	0.07763207790105872	0	21.544346900318832))
(1.4774446836295234	(1e-06	0.07763207790105872	0	10.0))
(1.4572916833264964	(1e-06	0.07763207790105872	0	4.641588833612778))
(1.4435145772333426	(1e-06	0.07763207790105872	0	2.154434690031884))
(1.4341386114230519	(1e-06	0.07763207790105872	0	1.0))
(1.7228982037833591	(2.1544346900318822e-06	0.07763207790105872	0	1000.0))
(1.6802057539280313	(2.1544346900318822e-06	0.07763207790105872	0	464.15888336127773))
(1.627499523291906	(2.1544346900318822e-06	0.07763207790105872	0	215.44346900318823))
(1.5741791290677478	(2.1544346900318822e-06	0.07763207790105872	0	100.0))
(1.5284419082775433	(2.1544346900318822e-06	0.07763207790105872	0	46.41588833612777))
(1.4934272331606595	(2.1544346900318822e-06	0.07763207790105872	0	21.544346900318832))
(1.4683524696529138	(2.1544346900318822e-06	0.07763207790105872	0	10.0))
(1.4509966637810974	(2.1544346900318822e-06	0.07763207790105872	0	4.641588833612778))
(1.4391632807876484	(2.1544346900318822e-06	0.07763207790105872	0	2.154434690031884))
(1.4311391957534252	(2.1544346900318822e-06	0.07763207790105872	0	1.0))
(1.6348595479736443	(4.641588833612782e-06	0.07763207790105872	0	1000.0))
(1.6067578334691872	(4.641588833612782e-06	0.07763207790105872	0	464.15888336127773))
(1.5706098366168153	(4.641588833612782e-06	0.07763207790105872	0	215.44346900318823))
(1.5321986892062252	(4.641588833612782e-06	0.07763207790105872	0	100.0))
(1.497868067104023	(4.641588833612782e-06	0.07763207790105872	0	46.41588833612777))
(1.4710902709991902	(4.641588833612782e-06	0.07763207790105872	0	21.544346900318832))
(1.4520294081135987	(4.641588833612782e-06	0.07763207790105872	0	10.0))
(1.439152681236215	(4.641588833612782e-06	0.07763207790105872	0	4.641588833612778))
(1.4306651782391797	(4.641588833612782e-06	0.07763207790105872	0	2.154434690031884))
(1.4251129867448529	(4.641588833612782e-06	0.07763207790105872	0	1.0))
(1.5383537202767918	(1e-05	0.07763207790105872	0	1000.0))
(1.5232496016092152	(1e-05	0.07763207790105872	0	464.15888336127773))
(1.5029053632888683	(1e-05	0.07763207790105872	0	215.44346900318823))
(1.479599263478576	(1e-05	0.07763207790105872	0	100.0))
(1.457140674348815	(1e-05	0.07763207790105872	0	46.41588833612777))
(1.4390742266951915	(1e-05	0.07763207790105872	0	21.544346900318832))
(1.4267284753434177	(1e-05	0.07763207790105872	0	10.0))
(1.4193845308005275	(1e-05	0.07763207790105872	0	4.641588833612778))
(1.4155471622756215	(1e-05	0.07763207790105872	0	2.154434690031884))
(1.4138258482764516	(1e-05	0.07763207790105872	0	1.0))
(1.4445008980352438	(2.1544346900318823e-05	0.07763207790105872	0	1000.0))
(1.439702913776991	(2.1544346900318823e-05	0.07763207790105872	0	464.15888336127773))
(1.4330061096642552	(2.1544346900318823e-05	0.07763207790105872	0	215.44346900318823))
(1.4237689678166117	(2.1544346900318823e-05	0.07763207790105872	0	100.0))
(1.4123956959072144	(2.1544346900318823e-05	0.07763207790105872	0	46.41588833612777))
(1.4017453932724622	(2.1544346900318823e-05	0.07763207790105872	0	21.544346900318832))
(1.394651877592426	(2.1544346900318823e-05	0.07763207790105872	0	10.0))
(1.3918499231558399	(2.1544346900318823e-05	0.07763207790105872	0	4.641588833612778))
(1.3924695211732188	(2.1544346900318823e-05	0.07763207790105872	0	2.154434690031884))
(1.3951353556963035	(2.1544346900318823e-05	0.07763207790105872	0	1.0))
(1.3576035169339458	(4.641588833612772e-05	0.07763207790105872	0	1000.0))
(1.3604501209154913	(4.641588833612772e-05	0.07763207790105872	0	464.15888336127773))
(1.3651480446500652	(4.641588833612772e-05	0.07763207790105872	0	215.44346900318823))
(1.3693922887898387	(4.641588833612772e-05	0.07763207790105872	0	100.0))
(1.3694501432704467	(4.641588833612772e-05	0.07763207790105872	0	46.41588833612777))
(1.3656448149582314	(4.641588833612772e-05	0.07763207790105872	0	21.544346900318832))
(1.3619011435040764	(4.641588833612772e-05	0.07763207790105872	0	10.0))
(1.3611200557513823	(4.641588833612772e-05	0.07763207790105872	0	4.641588833612778))
(1.3638883186426298	(4.641588833612772e-05	0.07763207790105872	0	2.154434690031884))
(1.3694203336927182	(4.641588833612772e-05	0.07763207790105872	0	1.0))
(1.2787587880843423	(0.0001	0.07763207790105872	0	1000.0))
(1.2864310283475828	(0.0001	0.07763207790105872	0	464.15888336127773))
(1.2995881091025354	(0.0001	0.07763207790105872	0	215.44346900318823))
(1.3163354756405612	(0.0001	0.07763207790105872	0	100.0))
(1.329451899532273	(0.0001	0.07763207790105872	0	46.41588833612777))
(1.3342270374980143	(0.0001	0.07763207790105872	0	21.544346900318832))
(1.3338364371735651	(0.0001	0.07763207790105872	0	10.0))
(1.3334388854532548	(0.0001	0.07763207790105872	0	4.641588833612778))
(1.3357406466847754	(0.0001	0.07763207790105872	0	2.154434690031884))
(1.341230011478382	(0.0001	0.07763207790105872	0	1.0))
(1.2098286997340169	(0.00021544346900318823	0.07763207790105872	0	1000.0))
(1.2194009909574541	(0.00021544346900318823	0.07763207790105872	0	464.15888336127773))
(1.236936568549369	(0.00021544346900318823	0.07763207790105872	0	215.44346900318823))
(1.262980046381716	(0.00021544346900318823	0.07763207790105872	0	100.0))
(1.2898544107646401	(0.00021544346900318823	0.07763207790105872	0	46.41588833612777))
(1.3064687849400318	(0.00021544346900318823	0.07763207790105872	0	21.544346900318832))
(1.3117603205043018	(0.00021544346900318823	0.07763207790105872	0	10.0))
(1.312231427021747	(0.00021544346900318823	0.07763207790105872	0	4.641588833612778))
(1.3131051811889545	(0.00021544346900318823	0.07763207790105872	0	2.154434690031884))
(1.3165293491118628	(0.00021544346900318823	0.07763207790105872	0	1.0))
(1.153035289289809	(0.00046415888336127773	0.07763207790105872	0	1000.0))
(1.1622295111797984	(0.00046415888336127773	0.07763207790105872	0	464.15888336127773))
(1.1800380461650308	(0.00046415888336127773	0.07763207790105872	0	215.44346900318823))
(1.2099016831469882	(0.00046415888336127773	0.07763207790105872	0	100.0))
(1.2478001660226823	(0.00046415888336127773	0.07763207790105872	0	46.41588833612777))
(1.2788275216395006	(0.00046415888336127773	0.07763207790105872	0	21.544346900318832))
(1.2936111379545594	(0.00046415888336127773	0.07763207790105872	0	10.0))
(1.297201425191865	(0.00046415888336127773	0.07763207790105872	0	4.641588833612778))
(1.2974319752503718	(0.00046415888336127773	0.07763207790105872	0	2.154434690031884))
(1.2985496071829665	(0.00046415888336127773	0.07763207790105872	0	1.0))
(1.1089879085325969	(0.001	0.07763207790105872	0	1000.0))
(1.1166558805603455	(0.001	0.07763207790105872	0	464.15888336127773))
(1.1321038712465432	(0.001	0.07763207790105872	0	215.44346900318823))
(1.1604343881636134	(0.001	0.07763207790105872	0	100.0))
(1.2030365063829358	(0.001	0.07763207790105872	0	46.41588833612777))
(1.247625504851615	(0.001	0.07763207790105872	0	21.544346900318832))
(1.2758118251109807	(0.001	0.07763207790105872	0	10.0))
(1.285963616947715	(0.001	0.07763207790105872	0	4.641588833612778))
(1.2874270649236963	(0.001	0.07763207790105872	0	2.154434690031884))
(1.2871618153995248	(0.001	0.07763207790105872	0	1.0))
(1.6800674230973522	(1e-06	0.16740943108989023	0	1000.0))
(1.6273736275247026	(1e-06	0.16740943108989023	0	464.15888336127773))
(1.5740752231852186	(1e-06	0.16740943108989023	0	215.44346900318823))
(1.5283627953648022	(1e-06	0.16740943108989023	0	100.0))
(1.4933700131576082	(1e-06	0.16740943108989023	0	46.41588833612777))
(1.4683122875102679	(1e-06	0.16740943108989023	0	21.544346900318832))
(1.450968826007265	(1e-06	0.16740943108989023	0	10.0))
(1.4391441707230406	(1e-06	0.16740943108989023	0	4.641588833612778))
(1.431126098946285	(1e-06	0.16740943108989023	0	2.154434690031884))
(1.4256954023753723	(1e-06	0.16740943108989023	0	1.0))
(1.6066201433921552	(2.1544346900318822e-06	0.16740943108989023	0	1000.0))
(1.5704855381123728	(2.1544346900318822e-06	0.16740943108989023	0	464.15888336127773))
(1.5320945635201908	(2.1544346900318822e-06	0.16740943108989023	0	215.44346900318823))
(1.4977863976570744	(2.1544346900318822e-06	0.16740943108989023	0	100.0))
(1.4710292167124555	(2.1544346900318822e-06	0.16740943108989023	0	46.41588833612777))
(1.451985134326969	(2.1544346900318822e-06	0.16740943108989023	0	21.544346900318832))
(1.4391211573553786	(2.1544346900318822e-06	0.16740943108989023	0	10.0))
(1.4306429976480213	(2.1544346900318822e-06	0.16740943108989023	0	4.641588833612778))
(1.4250975373106842	(2.1544346900318822e-06	0.16740943108989023	0	2.154434690031884))
(1.4214641449485899	(2.1544346900318822e-06	0.16740943108989023	0	1.0))
(1.5231246092134363	(4.641588833612782e-06	0.16740943108989023	0	1000.0))
(1.5027931043434375	(4.641588833612782e-06	0.16740943108989023	0	464.15888336127773))
(1.479503168343858	(4.641588833612782e-06	0.16740943108989023	0	215.44346900318823))
(1.4570620280791708	(4.641588833612782e-06	0.16740943108989023	0	100.0))
(1.4390122526450024	(4.641588833612782e-06	0.16740943108989023	0	46.41588833612777))
(1.426680922800087	(4.641588833612782e-06	0.16740943108989023	0	21.544346900318832))
(1.41934881186876	(4.641588833612782e-06	0.16740943108989023	0	10.0))
(1.4155207620674946	(4.641588833612782e-06	0.16740943108989023	0	4.641588833612778))
(1.4138066431871468	(4.641588833612782e-06	0.16740943108989023	0	2.154434690031884))
(1.4132189959851997	(4.641588833612782e-06	0.16740943108989023	0	1.0))
(1.439596687803805	(1e-05	0.16740943108989023	0	1000.0))
(1.4329125050198903	(1e-05	0.16740943108989023	0	464.15888336127773))
(1.423688698814594	(1e-05	0.16740943108989023	0	215.44346900318823))
(1.4123275765461007	(1e-05	0.16740943108989023	0	100.0))
(1.401688400255688	(1e-05	0.16740943108989023	0	46.41588833612777))
(1.3946051222983205	(1e-05	0.16740943108989023	0	21.544346900318832))
(1.3918121211692367	(1e-05	0.16740943108989023	0	10.0))
(1.3924393664442034	(1e-05	0.16740943108989023	0	4.641588833612778))
(1.3951118165041192	(1e-05	0.16740943108989023	0	2.154434690031884))
(1.398610888651026	(1e-05	0.16740943108989023	0	1.0))
(1.3603615279874421	(2.1544346900318823e-05	0.16740943108989023	0	1000.0))
(1.3650731348192449	(2.1544346900318823e-05	0.16740943108989023	0	464.15888336127773))
(1.3693304963560349	(2.1544346900318823e-05	0.16740943108989023	0	215.44346900318823))
(1.3693970894053213	(2.1544346900318823e-05	0.16740943108989023	0	100.0))
(1.3655981240989412	(2.1544346900318823e-05	0.16740943108989023	0	46.41588833612777))
(1.3618603224686012	(2.1544346900318823e-05	0.16740943108989023	0	21.544346900318832))
(1.361084682891131	(2.1544346900318823e-05	0.16740943108989023	0	10.0))
(1.3638577902483486	(2.1544346900318823e-05	0.16740943108989023	0	4.641588833612778))
(1.3693942203299225	(2.1544346900318823e-05	0.16740943108989023	0	2.154434690031884))
(1.3764589147135071	(2.1544346900318823e-05	0.16740943108989023	0	1.0))
(1.2863572925654352	(4.641588833612772e-05	0.16740943108989023	0	1000.0))
(1.2995290090181395	(4.641588833612772e-05	0.16740943108989023	0	464.15888336127773))
(1.316290847016871	(4.641588833612772e-05	0.16740943108989023	0	215.44346900318823))
(1.3294151261511646	(4.641588833612772e-05	0.16740943108989023	0	100.0))
(1.3341930991426887	(4.641588833612772e-05	0.16740943108989023	0	46.41588833612777))
(1.3338047996218598	(4.641588833612772e-05	0.16740943108989023	0	21.544346900318832))
(1.3334098044165703	(4.641588833612772e-05	0.16740943108989023	0	10.0))
(1.3357138788686238	(4.641588833612772e-05	0.16740943108989023	0	4.641588833612778))
(1.3412052214935273	(4.641588833612772e-05	0.16740943108989023	0	2.154434690031884))
(1.3492831460113475	(4.641588833612772e-05	0.16740943108989023	0	1.0))
(1.2193407540140246	(0.0001	0.16740943108989023	0	1000.0))
(1.2368901635871123	(0.0001	0.16740943108989023	0	464.15888336127773))
(1.2629495017884922	(0.0001	0.16740943108989023	0	215.44346900318823))
(1.2898331892138808	(0.0001	0.16740943108989023	0	100.0))
(1.3064482329538998	(0.0001	0.16740943108989023	0	46.41588833612777))
(1.3117386399820112	(0.0001	0.16740943108989023	0	21.544346900318832))
(1.312209864189943	(0.0001	0.16740943108989023	0	10.0))
(1.313084373199194	(0.0001	0.16740943108989023	0	4.641588833612778))
(1.3165090764699607	(0.0001	0.16740943108989023	0	2.154434690031884))
(1.322862779634041	(0.0001	0.16740943108989023	0	1.0))
(1.1621824781484849	(0.00021544346900318823	0.16740943108989023	0	1000.0))
(1.1800024838063785	(0.00021544346900318823	0.16740943108989023	0	464.15888336127773))
(1.2098819275240462	(0.00021544346900318823	0.16740943108989023	0	215.44346900318823))
(1.2477923628969885	(0.00021544346900318823	0.16740943108989023	0	100.0))
(1.2788203853737194	(0.00021544346900318823	0.16740943108989023	0	46.41588833612777))
(1.2935994298239772	(0.00021544346900318823	0.16740943108989023	0	21.544346900318832))
(1.2971870967456898	(0.00021544346900318823	0.16740943108989023	0	10.0))
(1.2974171055718777	(0.00021544346900318823	0.16740943108989023	0	4.641588833612778))
(1.2985346569079248	(0.00021544346900318823	0.16740943108989023	0	2.154434690031884))
(1.3020220994655172	(0.00021544346900318823	0.16740943108989023	0	1.0))
(1.1166206361262894	(0.00046415888336127773	0.16740943108989023	0	1000.0))
(1.1320774456179004	(0.00046415888336127773	0.16740943108989023	0	464.15888336127773))
(1.1604218959326547	(0.00046415888336127773	0.16740943108989023	0	215.44346900318823))
(1.2030386233760981	(0.00046415888336127773	0.16740943108989023	0	100.0))
(1.2476311963721396	(0.00046415888336127773	0.16740943108989023	0	46.41588833612777))
(1.275810563481933	(0.00046415888336127773	0.16740943108989023	0	21.544346900318832))
(1.2859561768708851	(0.00046415888336127773	0.16740943108989023	0	10.0))
(1.2874172383821003	(0.00046415888336127773	0.16740943108989023	0	4.641588833612778))
(1.2871514073188488	(0.00046415888336127773	0.16740943108989023	0	2.154434690031884))
(1.2880945953198357	(0.00046415888336127773	0.16740943108989023	0	1.0))
(1.0822548142931385	(0.001	0.16740943108989023	0	1000.0))
(1.0944417830479332	(0.001	0.16740943108989023	0	464.15888336127773))
(1.1181654738237705	(0.001	0.16740943108989023	0	215.44346900318823))
(1.1586422955249385	(0.001	0.16740943108989023	0	100.0))
(1.2112087295122433	(0.001	0.16740943108989023	0	46.41588833612777))
(1.2546042421631547	(0.001	0.16740943108989023	0	21.544346900318832))
(1.275432902364017	(0.001	0.16740943108989023	0	10.0))
(1.2807829479673893	(0.001	0.16740943108989023	0	4.641588833612778))
(1.2805878111187818	(0.001	0.16740943108989023	0	2.154434690031884))
(1.2799233490426156	(0.001	0.16740943108989023	0	1.0))
(1.570361173949682	(1e-06	0.3610094998817299	0	1000.0))
(1.5319904069179717	(1e-06	0.3610094998817299	0	464.15888336127773))
(1.4977047045133198	(1e-06	0.3610094998817299	0	215.44346900318823))
(1.4709681880850856	(1e-06	0.3610094998817299	0	100.0))
(1.4519408546982708	(1e-06	0.3610094998817299	0	46.41588833612777))
(1.4390896630996841	(1e-06	0.3610094998817299	0	21.544346900318832))
(1.4306208217081002	(1e-06	0.3610094998817299	0	10.0))
(1.4250820972583451	(1e-06	0.3610094998817299	0	4.641588833612778))
(1.4214534962568623	(1e-06	0.3610094998817299	0	2.154434690031884))
(1.4190623209067483	(1e-06	0.3610094998817299	0	1.0))
(1.502680881220471	(2.1544346900318822e-06	0.3610094998817299	0	1000.0))
(1.4794071877890531	(2.1544346900318822e-06	0.3610094998817299	0	464.15888336127773))
(1.4569834222319626	(2.1544346900318822e-06	0.3610094998817299	0	215.44346900318823))
(1.4389502508550418	(2.1544346900318822e-06	0.3610094998817299	0	100.0))
(1.4266334219699814	(2.1544346900318822e-06	0.3610094998817299	0	46.41588833612777))
(1.4193130980500277	(2.1544346900318822e-06	0.3610094998817299	0	21.544346900318832))
(1.4154943873679735	(2.1544346900318822e-06	0.3610094998817299	0	10.0))
(1.413787491244032	(2.1544346900318822e-06	0.3610094998817299	0	4.641588833612778))
(1.4132052279572855	(2.1544346900318822e-06	0.3610094998817299	0	2.154434690031884))
(1.4131489589510364	(2.1544346900318822e-06	0.3610094998817299	0	1.0))
(1.4328189682230372	(4.641588833612782e-06	0.3610094998817299	0	1000.0))
(1.423608444286295	(4.641588833612782e-06	0.3610094998817299	0	464.15888336127773))
(1.4122594072750596	(4.641588833612782e-06	0.3610094998817299	0	215.44346900318823))
(1.4016314460641444	(4.641588833612782e-06	0.3610094998817299	0	100.0))
(1.3945584063327547	(4.641588833612782e-06	0.3610094998817299	0	46.41588833612777))
(1.391774356078075	(4.641588833612782e-06	0.3610094998817299	0	21.544346900318832))
(1.3924092475615573	(4.641588833612782e-06	0.3610094998817299	0	10.0))
(1.3950882496550514	(4.641588833612782e-06	0.3610094998817299	0	4.641588833612778))
(1.3985928685784523	(4.641588833612782e-06	0.3610094998817299	0	2.154434690031884))
(1.4020968552834945	(4.641588833612782e-06	0.3610094998817299	0	1.0))
(1.3649984411775717	(1e-05	0.3610094998817299	0	1000.0))
(1.3692687393767	(1e-05	0.3610094998817299	0	464.15888336127773))
(1.3693440010103948	(1e-05	0.3610094998817299	0	215.44346900318823))
(1.3655514680350709	(1e-05	0.3610094998817299	0	100.0))
(1.3618196204943906	(1e-05	0.3610094998817299	0	46.41588833612777))
(1.3610493312337189	(1e-05	0.3610094998817299	0	21.544346900318832))
(1.3638273228862676	(1e-05	0.3610094998817299	0	10.0))
(1.369368100417553	(1e-05	0.3610094998817299	0	4.641588833612778))
(1.3764369611530556	(1e-05	0.3610094998817299	0	2.154434690031884))
(1.3838617015675643	(1e-05	0.3610094998817299	0	1.0))
(1.2994699141826587	(2.1544346900318823e-05	0.3610094998817299	0	1000.0))
(1.3162462747698327	(2.1544346900318823e-05	0.3610094998817299	0	464.15888336127773))
(1.3293784399869866	(2.1544346900318823e-05	0.3610094998817299	0	215.44346900318823))
(1.3341592207158788	(2.1544346900318823e-05	0.3610094998817299	0	100.0))
(1.333773166476822	(2.1544346900318823e-05	0.3610094998817299	0	46.41588833612777))
(1.3333806962707784	(2.1544346900318823e-05	0.3610094998817299	0	21.544346900318832))
(1.335687112103721	(2.1544346900318823e-05	0.3610094998817299	0	10.0))
(1.3411804630120228	(2.1544346900318823e-05	0.3610094998817299	0	4.641588833612778))
(1.3492602964728275	(2.1544346900318823e-05	0.3610094998817299	0	2.154434690031884))
(1.3589072858184361	(2.1544346900318823e-05	0.3610094998817299	0	1.0))
(1.236843852508989	(4.641588833612772e-05	0.3610094998817299	0	1000.0))
(1.2629191346135362	(4.641588833612772e-05	0.3610094998817299	0	464.15888336127773))
(1.2898120061062204	(4.641588833612772e-05	0.3610094998817299	0	215.44346900318823))
(1.3064277209854105	(4.641588833612772e-05	0.3610094998817299	0	100.0))
(1.3117168997471882	(4.641588833612772e-05	0.3610094998817299	0	46.41588833612777))
(1.3121883063590638	(4.641588833612772e-05	0.3610094998817299	0	21.544346900318832))
(1.313063586292493	(4.641588833612772e-05	0.3610094998817299	0	10.0))
(1.3164888330712805	(4.641588833612772e-05	0.3610094998817299	0	4.641588833612778))
(1.3228428317310874	(4.641588833612772e-05	0.3610094998817299	0	2.154434690031884))
(1.3317399836815085	(4.641588833612772e-05	0.3610094998817299	0	1.0))
(1.1799668688593243	(0.0001	0.3610094998817299	0	1000.0))
(1.2098621208291007	(0.0001	0.3610094998817299	0	464.15888336127773))
(1.2477846345181927	(0.0001	0.3610094998817299	0	215.44346900318823))
(1.2788132792695734	(0.0001	0.3610094998817299	0	100.0))
(1.293587716925022	(0.0001	0.3610094998817299	0	46.41588833612777))
(1.297172791454604	(0.0001	0.3610094998817299	0	21.544346900318832))
(1.2974022606678368	(0.0001	0.3610094998817299	0	10.0))
(1.298519741931641	(0.0001	0.3610094998817299	0	4.641588833612778))
(1.302006870324462	(0.0001	0.3610094998817299	0	2.154434690031884))
(1.3081378608135958	(0.0001	0.3610094998817299	0	1.0))
(1.1320509968458583	(0.00021544346900318823	0.3610094998817299	0	1000.0))
(1.160409482600719	(0.00021544346900318823	0.3610094998817299	0	464.15888336127773))
(1.2030407382505475	(0.00021544346900318823	0.3610094998817299	0	215.44346900318823))
(1.2476368685465233	(0.00021544346900318823	0.3610094998817299	0	100.0))
(1.2758092672335273	(0.00021544346900318823	0.3610094998817299	0	46.41588833612777))
(1.2859487814624035	(0.00021544346900318823	0.3610094998817299	0	21.544346900318832))
(1.2874073879070747	(0.00021544346900318823	0.3610094998817299	0	10.0))
(1.2871410462785777	(0.00021544346900318823	0.3610094998817299	0	4.641588833612778))
(1.2880838614767867	(0.00021544346900318823	0.3610094998817299	0	2.154434690031884))
(1.2911466205005555	(0.00021544346900318823	0.3610094998817299	0	1.0))
(1.0944227425505362	(0.00046415888336127773	0.3610094998817299	0	1000.0))
(1.1181577560145775	(0.00046415888336127773	0.3610094998817299	0	464.15888336127773))
(1.158649772459752	(0.00046415888336127773	0.3610094998817299	0	215.44346900318823))
(1.2112249767768533	(0.00046415888336127773	0.3610094998817299	0	100.0))
(1.254614178224789	(0.00046415888336127773	0.3610094998817299	0	46.41588833612777))
(1.2754327488793922	(0.00046415888336127773	0.3610094998817299	0	21.544346900318832))
(1.2807775765465883	(0.00046415888336127773	0.3610094998817299	0	10.0))
(1.2805808100947003	(0.00046415888336127773	0.3610094998817299	0	4.641588833612778))
(1.2799159826096222	(0.00046415888336127773	0.3610094998817299	0	2.154434690031884))
(1.2805748751403625	(0.00046415888336127773	0.3610094998817299	0	1.0))
(1.0663607187950954	(0.001	0.3610094998817299	0	1000.0))
(1.0847171185459383	(0.001	0.3610094998817299	0	464.15888336127773))
(1.1188192845068072	(0.001	0.3610094998817299	0	215.44346900318823))
(1.1713225912431795	(0.001	0.3610094998817299	0	100.0))
(1.2272150665507515	(0.001	0.3610094998817299	0	46.41588833612777))
(1.2624118295739764	(0.001	0.3610094998817299	0	21.544346900318832))
(1.2750940442032677	(0.001	0.3610094998817299	0	10.0))
(1.2768297869670806	(0.001	0.3610094998817299	0	4.641588833612778))
(1.2756392599869044	(0.001	0.3610094998817299	0	2.154434690031884))
(1.2747550859003103	(0.001	0.3610094998817299	0	1.0))
(1.4793112012158072	(1e-06	0.7784977116066863	0	1000.0))
(1.4569048686129444	(1e-06	0.7784977116066863	0	464.15888336127773))
(1.4388883242188668	(1e-06	0.7784977116066863	0	215.44346900318823))
(1.4265858635171942	(1e-06	0.7784977116066863	0	100.0))
(1.4192773732830266	(1e-06	0.7784977116066863	0	46.41588833612777))
(1.4154680210843802	(1e-06	0.7784977116066863	0	21.544346900318832))
(1.4137682725367875	(1e-06	0.7784977116066863	0	10.0))
(1.4131915196632545	(1e-06	0.7784977116066863	0	4.641588833612778))
(1.41313922475356	(1e-06	0.7784977116066863	0	2.154434690031884))
(1.4132899773727015	(1e-06	0.7784977116066863	0	1.0))
(1.4235282473015825	(2.1544346900318822e-06	0.7784977116066863	0	1000.0))
(1.4121912831942092	(2.1544346900318822e-06	0.7784977116066863	0	464.15888336127773))
(1.4015745040080532	(2.1544346900318822e-06	0.7784977116066863	0	215.44346900318823))
(1.3945116995532154	(2.1544346900318822e-06	0.7784977116066863	0	100.0))
(1.3917365653682399	(2.1544346900318822e-06	0.7784977116066863	0	46.41588833612777))
(1.3923791596131931	(2.1544346900318822e-06	0.7784977116066863	0	21.544346900318832))
(1.395064686221815	(2.1544346900318822e-06	0.7784977116066863	0	10.0))
(1.3985748227405708	(2.1544346900318822e-06	0.7784977116066863	0	4.641588833612778))
(1.4020834004596807	(2.1544346900318822e-06	0.7784977116066863	0	2.154434690031884))
(1.405152175517002	(2.1544346900318822e-06	0.7784977116066863	0	1.0))
(1.3692069778543476	(4.641588833612782e-06	0.7784977116066863	0	1000.0))
(1.3692910193929237	(4.641588833612782e-06	0.7784977116066863	0	464.15888336127773))
(1.3655048863108736	(4.641588833612782e-06	0.7784977116066863	0	215.44346900318823))
(1.3617788818311451	(4.641588833612782e-06	0.7784977116066863	0	100.0))
(1.3610140302318416	(4.641588833612782e-06	0.7784977116066863	0	46.41588833612777))
(1.3637967846360077	(4.641588833612782e-06	0.7784977116066863	0	21.544346900318832))
(1.3693419918540355	(4.641588833612782e-06	0.7784977116066863	0	10.0))
(1.376415027177774	(4.641588833612782e-06	0.7784977116066863	0	4.641588833612778))
(1.3838437920002926	(4.641588833612782e-06	0.7784977116066863	0	2.154434690031884))
(1.390762155615931	(4.641588833612782e-06	0.7784977116066863	0	1.0))
(1.316201683450618	(1e-05	0.7784977116066863	0	1000.0))
(1.329341708077513	(1e-05	0.7784977116066863	0	464.15888336127773))
(1.3341253525081402	(1e-05	0.7784977116066863	0	215.44346900318823))
(1.3337415454883315	(1e-05	0.7784977116066863	0	100.0))
(1.3333516375235037	(1e-05	0.7784977116066863	0	46.41588833612777))
(1.3356603617909182	(1e-05	0.7784977116066863	0	21.544346900318832))
(1.341155702782728	(1e-05	0.7784977116066863	0	10.0))
(1.3492374455324296	(1e-05	0.7784977116066863	0	4.641588833612778))
(1.358886581221395	(1e-05	0.7784977116066863	0	2.154434690031884))
(1.3690069579504736	(1e-05	0.7784977116066863	0	1.0))
(1.2628887008561005	(2.1544346900318823e-05	0.7784977116066863	0	1000.0))
(1.2897908173440804	(2.1544346900318823e-05	0.7784977116066863	0	464.15888336127773))
(1.3064071803459518	(2.1544346900318823e-05	0.7784977116066863	0	215.44346900318823))
(1.3116952487949831	(2.1544346900318823e-05	0.7784977116066863	0	100.0))
(1.312166735746679	(2.1544346900318823e-05	0.7784977116066863	0	46.41588833612777))
(1.3130427714774588	(2.1544346900318823e-05	0.7784977116066863	0	21.544346900318832))
(1.3164686318583232	(2.1544346900318823e-05	0.7784977116066863	0	10.0))
(1.3228228538159155	(2.1544346900318823e-05	0.7784977116066863	0	4.641588833612778))
(1.3317202021500971	(2.1544346900318823e-05	0.7784977116066863	0	2.154434690031884))
(1.3424258868807724	(2.1544346900318823e-05	0.7784977116066863	0	1.0))
(1.209842324829517	(4.641588833612772e-05	0.7784977116066863	0	1000.0))
(1.2477769162640628	(4.641588833612772e-05	0.7784977116066863	0	464.15888336127773))
(1.2788061057877116	(4.641588833612772e-05	0.7784977116066863	0	215.44346900318823))
(1.2935760274929522	(4.641588833612772e-05	0.7784977116066863	0	100.0))
(1.2971585170607252	(4.641588833612772e-05	0.7784977116066863	0	46.41588833612777))
(1.2973873597997678	(4.641588833612772e-05	0.7784977116066863	0	21.544346900318832))
(1.2985048538655992	(4.641588833612772e-05	0.7784977116066863	0	10.0))
(1.3019916475739197	(4.641588833612772e-05	0.7784977116066863	0	4.641588833612778))
(1.30812195935194	(4.641588833612772e-05	0.7784977116066863	0	2.154434690031884))
(1.3167031366628725	(4.641588833612772e-05	0.7784977116066863	0	1.0))
(1.1603970634685523	(0.0001	0.7784977116066863	0	1000.0))
(1.2030428864140321	(0.0001	0.7784977116066863	0	464.15888336127773))
(1.247642594086475	(0.0001	0.7784977116066863	0	215.44346900318823))
(1.2758080366538491	(0.0001	0.7784977116066863	0	100.0))
(1.285941317930177	(0.0001	0.7784977116066863	0	46.41588833612777))
(1.2873975918440246	(0.0001	0.7784977116066863	0	21.544346900318832))
(1.2871306195051464	(0.0001	0.7784977116066863	0	10.0))
(1.2880731630310385	(0.0001	0.7784977116066863	0	4.641588833612778))
(1.2911352248459402	(0.0001	0.7784977116066863	0	2.154434690031884))
(1.2965049123224093	(0.0001	0.7784977116066863	0	1.0))
(1.1181500927564678	(0.00021544346900318823	0.7784977116066863	0	1000.0))
(1.1586572525424481	(0.00021544346900318823	0.7784977116066863	0	464.15888336127773))
(1.211241218871458	(0.00021544346900318823	0.7784977116066863	0	215.44346900318823))
(1.2546240780437825	(0.00021544346900318823	0.7784977116066863	0	100.0))
(1.2754326308305837	(0.00021544346900318823	0.7784977116066863	0	46.41588833612777))
(1.2807721659839424	(0.00021544346900318823	0.7784977116066863	0	21.544346900318832))
(1.2805738120305659	(0.00021544346900318823	0.7784977116066863	0	10.0))
(1.2799086132600082	(0.00021544346900318823	0.7784977116066863	0	4.641588833612778))
(1.280567156685308	(0.00021544346900318823	0.7784977116066863	0	2.154434690031884))
(1.2830476245012148	(0.00021544346900318823	0.7784977116066863	0	1.0))
(1.084712355814327	(0.00046415888336127773	0.7784977116066863	0	1000.0))
(1.1188282199698363	(0.00046415888336127773	0.7784977116066863	0	464.15888336127773))
(1.1713449015690196	(0.00046415888336127773	0.7784977116066863	0	215.44346900318823))
(1.2272361648008097	(0.00046415888336127773	0.7784977116066863	0	100.0))
(1.262420234558315	(0.00046415888336127773	0.7784977116066863	0	46.41588833612777))
(1.2750932635179797	(0.00046415888336127773	0.7784977116066863	0	21.544346900318832))
(1.276825502376009	(0.00046415888336127773	0.7784977116066863	0	10.0))
(1.2756341270409204	(0.00046415888336127773	0.7784977116066863	0	4.641588833612778))
(1.274749786408488	(0.00046415888336127773	0.7784977116066863	0	2.154434690031884))
(1.2751473448436184	(0.00046415888336127773	0.7784977116066863	0	1.0))
(1.059652852294854	(0.001	0.7784977116066863	0	1000.0))
(1.0861979911941955	(0.001	0.7784977116066863	0	464.15888336127773))
(1.1322693494831804	(0.001	0.7784977116066863	0	215.44346900318823))
(1.1933117659005814	(0.001	0.7784977116066863	0	100.0))
(1.2439059633677714	(0.001	0.7784977116066863	0	46.41588833612777))
(1.2679504162969921	(0.001	0.7784977116066863	0	21.544346900318832))
(1.2740998511333839	(0.001	0.7784977116066863	0	10.0))
(1.273610619648362	(0.001	0.7784977116066863	0	4.641588833612778))
(1.271965651253257	(0.001	0.7784977116066863	0	2.154434690031884))
(1.2710151228011888	(0.001	0.7784977116066863	0	1.0))
(1.4121231714682665	(1e-06	1.678788749812395	0	1000.0))
(1.4015175783147245	(1e-06	1.678788749812395	0	464.15888336127773))
(1.3944649986004598	(1e-06	1.678788749812395	0	215.44346900318823))
(1.3916987961122098	(1e-06	1.678788749812395	0	100.0))
(1.3923490660739586	(1e-06	1.678788749812395	0	46.41588833612777))
(1.3950411757309762	(1e-06	1.678788749812395	0	21.544346900318832))
(1.398556827782182	(1e-06	1.678788749812395	0	10.0))
(1.4020698908321443	(1e-06	1.678788749812395	0	4.641588833612778))
(1.4051423237544902	(1e-06	1.678788749812395	0	2.154434690031884))
(1.407619744283371	(1e-06	1.678788749812395	0	1.0))
(1.3692380050344022	(2.1544346900318822e-06	1.678788749812395	0	1000.0))
(1.3654582431029554	(2.1544346900318822e-06	1.678788749812395	0	464.15888336127773))
(1.3617381770212984	(2.1544346900318822e-06	1.678788749812395	0	215.44346900318823))
(1.3609787104864737	(2.1544346900318822e-06	1.678788749812395	0	100.0))
(1.3637662835136102	(2.1544346900318822e-06	1.678788749812395	0	46.41588833612777))
(1.3693158507037906	(2.1544346900318822e-06	1.678788749812395	0	21.544346900318832))
(1.3763930906850568	(2.1544346900318822e-06	1.678788749812395	0	10.0))
(1.3838258808916897	(2.1544346900318822e-06	1.678788749812395	0	4.641588833612778))
(1.3907480110838952	(2.1544346900318822e-06	1.678788749812395	0	2.154434690031884))
(1.3966687390805252	(2.1544346900318822e-06	1.678788749812395	0	1.0))
(1.329305012882723	(4.641588833612782e-06	1.678788749812395	0	1000.0))
(1.3340915392130677	(4.641588833612782e-06	1.678788749812395	0	464.15888336127773))
(1.3337099479415133	(4.641588833612782e-06	1.678788749812395	0	215.44346900318823))
(1.3333225574488214	(4.641588833612782e-06	1.678788749812395	0	100.0))
(1.3356335977489202	(4.641588833612782e-06	1.678788749812395	0	46.41588833612777))
(1.3411309420017885	(4.641588833612782e-06	1.678788749812395	0	21.544346900318832))
(1.349214612583095	(4.641588833612782e-06	1.678788749812395	0	10.0))
(1.3588658860417087	(4.641588833612782e-06	1.678788749812395	0	4.641588833612778))
(1.3689887983630271	(4.641588833612782e-06	1.678788749812395	0	2.154434690031884))
(1.378631428755885	(4.641588833612782e-06	1.678788749812395	0	1.0))
(1.2897696581308393	(1e-05	1.678788749812395	0	1000.0))
(1.3063866904513017	(1e-05	1.678788749812395	0	464.15888336127773))
(1.3116735446522028	(1e-05	1.678788749812395	0	215.44346900318823))
(1.3121452164849332	(1e-05	1.678788749812395	0	100.0))
(1.3130219923774717	(1e-05	1.678788749812395	0	46.41588833612777))
(1.3164484379381534	(1e-05	1.678788749812395	0	21.544346900318832))
(1.322802911005566	(1e-05	1.678788749812395	0	10.0))
(1.331700465003973	(1e-05	1.678788749812395	0	4.641588833612778))
(1.3424065872237807	(1e-05	1.678788749812395	0	2.154434690031884))
(1.3540079643815153	(1e-05	1.678788749812395	0	1.0))
(1.2477692463928436	(2.1544346900318823e-05	1.678788749812395	0	1000.0))
(1.278798996134707	(2.1544346900318823e-05	1.678788749812395	0	464.15888336127773))
(1.2935643781709993	(2.1544346900318823e-05	1.678788749812395	0	215.44346900318823))
(1.297144225007635	(2.1544346900318823e-05	1.678788749812395	0	100.0))
(1.2973725575875406	(2.1544346900318823e-05	1.678788749812395	0	46.41588833612777))
(1.298489946087792	(2.1544346900318823e-05	1.678788749812395	0	21.544346900318832))
(1.3019764294059455	(2.1544346900318823e-05	1.678788749812395	0	10.0))
(1.3081060572169605	(2.1544346900318823e-05	1.678788749812395	0	4.641588833612778))
(1.3166863895949634	(2.1544346900318823e-05	1.678788749812395	0	2.154434690031884))
(1.327278158917736	(2.1544346900318823e-05	1.678788749812395	0	1.0))
(1.2030450282558387	(4.641588833612772e-05	1.678788749812395	0	1000.0))
(1.2476483519065855	(4.641588833612772e-05	1.678788749812395	0	464.15888336127773))
(1.2758067653504819	(4.641588833612772e-05	1.678788749812395	0	215.44346900318823))
(1.2859339185987	(4.641588833612772e-05	1.678788749812395	0	100.0))
(1.2873877744836126	(4.641588833612772e-05	1.678788749812395	0	46.41588833612777))
(1.2871202250375657	(4.641588833612772e-05	1.678788749812395	0	21.544346900318832))
(1.2880624595711596	(4.641588833612772e-05	1.678788749812395	0	10.0))
(1.2911238822059128	(4.641588833612772e-05	1.678788749812395	0	4.641588833612778))
(1.2964924430217617	(4.641588833612772e-05	1.678788749812395	0	2.154434690031884))
(1.3041183115496335	(4.641588833612772e-05	1.678788749812395	0	1.0))
(1.1586647678748478	(0.0001	1.678788749812395	0	1000.0))
(1.211257507363586	(0.0001	1.678788749812395	0	464.15888336127773))
(1.2546340735227317	(0.0001	1.678788749812395	0	215.44346900318823))
(1.2754324496900615	(0.0001	1.678788749812395	0	100.0))
(1.2807667830795717	(0.0001	1.678788749812395	0	46.41588833612777))
(1.2805668264174257	(0.0001	1.678788749812395	0	21.544346900318832))
(1.2799012395480294	(0.0001	1.678788749812395	0	10.0))
(1.2805594401868523	(0.0001	1.678788749812395	0	4.641588833612778))
(1.2830391465765887	(0.0001	1.678788749812395	0	2.154434690031884))
(1.2874623812569275	(0.0001	1.678788749812395	0	1.0))
(1.118837284894	(0.00021544346900318823	1.678788749812395	0	1000.0))
(1.171367202880502	(0.00021544346900318823	1.678788749812395	0	464.15888336127773))
(1.2272573185039388	(0.00021544346900318823	1.678788749812395	0	215.44346900318823))
(1.2624286148293757	(0.00021544346900318823	1.678788749812395	0	100.0))
(1.2750924734138944	(0.00021544346900318823	1.678788749812395	0	46.41588833612777))
(1.2768211950593291	(0.00021544346900318823	1.678788749812395	0	21.544346900318832))
(1.2756289655950037	(0.00021544346900318823	1.678788749812395	0	10.0))
(1.2747444944107273	(0.00021544346900318823	1.678788749812395	0	4.641588833612778))
(1.275141711002127	(0.00021544346900318823	1.678788749812395	0	2.154434690031884))
(1.2770520139719224	(0.00021544346900318823	1.678788749812395	0	1.0))
(1.086206258696143	(0.00046415888336127773	1.678788749812395	0	1000.0))
(1.1322925500318375	(0.00046415888336127773	1.678788749812395	0	464.15888336127773))
(1.1933415002949654	(0.00046415888336127773	1.678788749812395	0	215.44346900318823))
(1.2439244771546218	(0.00046415888336127773	1.678788749812395	0	100.0))
(1.2679554103690205	(0.00046415888336127773	1.678788749812395	0	46.41588833612777))
(1.2740982726263574	(0.00046415888336127773	1.678788749812395	0	21.544346900318832))
(1.273607076761056	(0.00046415888336127773	1.678788749812395	0	10.0))
(1.2719618034651363	(0.00046415888336127773	1.678788749812395	0	4.641588833612778))
(1.271011252502429	(0.00046415888336127773	1.678788749812395	0	2.154434690031884))
(1.2712121859154861	(0.00046415888336127773	1.678788749812395	0	1.0))
(1.0611860038335035	(0.001	1.678788749812395	0	1000.0))
(1.0980940518610218	(0.001	1.678788749812395	0	464.15888336127773))
(1.1558385775528015	(0.001	1.678788749812395	0	215.44346900318823))
(1.217954123156455	(0.001	1.678788749812395	0	100.0))
(1.2568425533537506	(0.001	1.678788749812395	0	46.41588833612777))
(1.2707315039015403	(0.001	1.678788749812395	0	21.544346900318832))
(1.2725673517592273	(0.001	1.678788749812395	0	10.0))
(1.2709380358488742	(0.001	1.678788749812395	0	4.641588833612778))
(1.2691918101679873	(0.001	1.678788749812395	0	2.154434690031884))
(1.2682761310128083	(0.001	1.678788749812395	0	1.0))
(1.3654116883840048	(1e-06	3.6202183056904658	0	1000.0))
(1.3616974806985842	(1e-06	3.6202183056904658	0	464.15888336127773))
(1.3609434358859318	(1e-06	3.6202183056904658	0	215.44346900318823))
(1.363735785956707	(1e-06	3.6202183056904658	0	100.0))
(1.369289758989281	(1e-06	3.6202183056904658	0	46.41588833612777))
(1.3763711512478158	(1e-06	3.6202183056904658	0	21.544346900318832))
(1.3838079486135613	(1e-06	3.6202183056904658	0	10.0))
(1.39073375947781	(1e-06	3.6202183056904658	0	4.641588833612778))
(1.396657896472332	(1e-06	3.6202183056904658	0	2.154434690031884))
(1.4014159150474084	(1e-06	3.6202183056904658	0	1.0))
(1.334057726524568	(2.1544346900318822e-06	3.6202183056904658	0	1000.0))
(1.3336783658121225	(2.1544346900318822e-06	3.6202183056904658	0	464.15888336127773))
(1.3332934820033298	(2.1544346900318822e-06	3.6202183056904658	0	215.44346900318823))
(1.335606879731037	(2.1544346900318822e-06	3.6202183056904658	0	100.0))
(1.3411062226958	(2.1544346900318822e-06	3.6202183056904658	0	46.41588833612777))
(1.3491917855021578	(2.1544346900318822e-06	3.6202183056904658	0	21.544346900318832))
(1.3588452076011457	(2.1544346900318822e-06	3.6202183056904658	0	10.0))
(1.3689706497280891	(2.1544346900318822e-06	3.6202183056904658	0	4.641588833612778))
(1.3786160773006804	(2.1544346900318822e-06	3.6202183056904658	0	2.154434690031884))
(1.3871196350308517	(2.1544346900318822e-06	3.6202183056904658	0	1.0))
(1.3063661756353175	(4.641588833612782e-06	3.6202183056904658	0	1000.0))
(1.3116518617484354	(4.641588833612782e-06	3.6202183056904658	0	464.15888336127773))
(1.3121236932315865	(4.641588833612782e-06	3.6202183056904658	0	215.44346900318823))
(1.3130012075396769	(4.641588833612782e-06	3.6202183056904658	0	100.0))
(1.316428191988129	(4.641588833612782e-06	3.6202183056904658	0	46.41588833612777))
(1.3227829404104108	(4.641588833612782e-06	3.6202183056904658	0	21.544346900318832))
(1.3316806825074428	(4.641588833612782e-06	3.6202183056904658	0	10.0))
(1.342387333232675	(4.641588833612782e-06	3.6202183056904658	0	4.641588833612778))
(1.3539898078625199	(4.641588833612782e-06	3.6202183056904658	0	2.154434690031884))
(1.3655381644726452	(4.641588833612782e-06	3.6202183056904658	0	1.0))
(1.2787918490503862	(1e-05	3.6202183056904658	0	1000.0))
(1.2935526684252088	(1e-05	3.6202183056904658	0	464.15888336127773))
(1.29712994104794	(1e-05	3.6202183056904658	0	215.44346900318823))
(1.2973576654133736	(1e-05	3.6202183056904658	0	100.0))
(1.2984750778226397	(1e-05	3.6202183056904658	0	46.41588833612777))
(1.3019612208309639	(1e-05	3.6202183056904658	0	21.544346900318832))
(1.3080901632266013	(1e-05	3.6202183056904658	0	10.0))
(1.3166696182944373	(1e-05	3.6202183056904658	0	4.641588833612778))
(1.3272607175744997	(1e-05	3.6202183056904658	0	2.154434690031884))
(1.3392188421217224	(1e-05	3.6202183056904658	0	1.0))
(1.2476540650786117	(2.1544346900318823e-05	3.6202183056904658	0	1000.0))
(1.2758055270145068	(2.1544346900318823e-05	3.6202183056904658	0	464.15888336127773))
(1.2859265323205722	(2.1544346900318823e-05	3.6202183056904658	0	215.44346900318823))
(1.2873779882422143	(2.1544346900318823e-05	3.6202183056904658	0	100.0))
(1.2871098749707937	(2.1544346900318823e-05	3.6202183056904658	0	46.41588833612777))
(1.2880517478074454	(2.1544346900318823e-05	3.6202183056904658	0	21.544346900318832))
(1.2911124857042537	(2.1544346900318823e-05	3.6202183056904658	0	10.0))
(1.2964800021786098	(2.1544346900318823e-05	3.6202183056904658	0	4.641588833612778))
(1.3041044865436997	(2.1544346900318823e-05	3.6202183056904658	0	2.154434690031884))
(1.3137973001750352	(2.1544346900318823e-05	3.6202183056904658	0	1.0))
(1.211273841047075	(4.641588833612772e-05	3.6202183056904658	0	1000.0))
(1.2546440195403719	(4.641588833612772e-05	3.6202183056904658	0	464.15888336127773))
(1.2754323196838928	(4.641588833612772e-05	3.6202183056904658	0	215.44346900318823))
(1.2807613907504727	(4.641588833612772e-05	3.6202183056904658	0	100.0))
(1.2805598346123097	(4.641588833612772e-05	3.6202183056904658	0	46.41588833612777))
(1.2798938724654358	(4.641588833612772e-05	3.6202183056904658	0	21.544346900318832))
(1.280551726942274	(4.641588833612772e-05	3.6202183056904658	0	10.0))
(1.2830307139055206	(4.641588833612772e-05	3.6202183056904658	0	4.641588833612778))
(1.2874527827444708	(4.641588833612772e-05	3.6202183056904658	0	2.154434690031884))
(1.293855877823847	(4.641588833612772e-05	3.6202183056904658	0	1.0))
(1.1713895374123253	(0.0001	3.6202183056904658	0	1000.0))
(1.2272784319336558	(0.0001	3.6202183056904658	0	464.15888336127773))
(1.2624370466374906	(0.0001	3.6202183056904658	0	215.44346900318823))
(1.275091685001977	(0.0001	3.6202183056904658	0	100.0))
(1.2768169009421366	(0.0001	3.6202183056904658	0	46.41588833612777))
(1.2756238272692297	(0.0001	3.6202183056904658	0	21.544346900318832))
(1.2747391926025382	(0.0001	3.6202183056904658	0	10.0))
(1.2751361651950015	(0.0001	3.6202183056904658	0	4.641588833612778))
(1.2770457024831057	(0.0001	3.6202183056904658	0	2.154434690031884))
(1.28054041030467	(0.0001	3.6202183056904658	0	1.0))
(1.13231574649252	(0.00021544346900318823	3.6202183056904658	0	1000.0))
(1.193371214156829	(0.00021544346900318823	3.6202183056904658	0	464.15888336127773))
(1.243943042533812	(0.00021544346900318823	3.6202183056904658	0	215.44346900318823))
(1.2679603726263937	(0.00021544346900318823	3.6202183056904658	0	100.0))
(1.2740966882247982	(0.00021544346900318823	3.6202183056904658	0	46.41588833612777))
(1.2736035207995684	(0.00021544346900318823	3.6202183056904658	0	21.544346900318832))
(1.2719579460693673	(0.00021544346900318823	3.6202183056904658	0	10.0))
(1.2710073872774812	(0.00021544346900318823	3.6202183056904658	0	4.641588833612778))
(1.2712081559333792	(0.00021544346900318823	3.6202183056904658	0	2.154434690031884))
(1.2726321213996732	(0.00021544346900318823	3.6202183056904658	0	1.0))
(1.0981145861497519	(0.00046415888336127773	3.6202183056904658	0	1000.0))
(1.1558717300050354	(0.00046415888336127773	3.6202183056904658	0	464.15888336127773))
(1.2179830111937873	(0.00046415888336127773	3.6202183056904658	0	215.44346900318823))
(1.2568552706726495	(0.00046415888336127773	3.6202183056904658	0	100.0))
(1.2707334052305372	(0.00046415888336127773	3.6202183056904658	0	46.41588833612777))
(1.2725652724192595	(0.00046415888336127773	3.6202183056904658	0	21.544346900318832))
(1.2709350672485729	(0.00046415888336127773	3.6202183056904658	0	10.0))
(1.269188894605514	(0.00046415888336127773	3.6202183056904658	0	4.641588833612778))
(1.2682732905226872	(0.00046415888336127773	3.6202183056904658	0	2.154434690031884))
(1.2683434512296914	(0.00046415888336127773	3.6202183056904658	0	1.0))
(1.070686290739438	(0.001	3.6202183056904658	0	1000.0))
(1.1195527843619095	(0.001	3.6202183056904658	0	464.15888336127773))
(1.1850157824933507	(0.001	3.6202183056904658	0	215.44346900318823))
(1.2393207756365154	(0.001	3.6202183056904658	0	100.0))
(1.2649116955925892	(0.001	3.6202183056904658	0	46.41588833612777))
(1.2714127567497517	(0.001	3.6202183056904658	0	21.544346900318832))
(1.2707916422815329	(0.001	3.6202183056904658	0	10.0))
(1.268725266472964	(0.001	3.6202183056904658	0	4.641588833612778))
(1.2670752157673253	(0.001	3.6202183056904658	0	2.154434690031884))
(1.2662492991399066	(0.001	3.6202183056904658	0	1.0))
(1.333646784990294	(1e-06	7.806807486838919	0	1000.0))
(1.3332644501221182	(1e-06	7.806807486838919	0	464.15888336127773))
(1.335580150860889	(1e-06	7.806807486838919	0	215.44346900318823))
(1.3410814615180149	(1e-06	7.806807486838919	0	100.0))
(1.3491689495792545	(1e-06	7.806807486838919	0	46.41588833612777))
(1.3588245016039076	(1e-06	7.806807486838919	0	21.544346900318832))
(1.3689524705804597	(1e-06	7.806807486838919	0	10.0))
(1.3786007741768012	(1e-06	7.806807486838919	0	4.641588833612778))
(1.3871072460871023	(1e-06	7.806807486838919	0	2.154434690031884))
(1.39414758968441	(1e-06	7.806807486838919	0	1.0))
(1.3116302252641159	(2.1544346900318822e-06	7.806807486838919	0	1000.0))
(1.312102129780376	(2.1544346900318822e-06	7.806807486838919	0	464.15888336127773))
(1.3129804420019462	(2.1544346900318822e-06	7.806807486838919	0	215.44346900318823))
(1.3164080008986352	(2.1544346900318822e-06	7.806807486838919	0	100.0))
(1.3227629814736674	(2.1544346900318822e-06	7.806807486838919	0	46.41588833612777))
(1.3316609144448965	(2.1544346900318822e-06	7.806807486838919	0	21.544346900318832))
(1.3423680626219596	(2.1544346900318822e-06	7.806807486838919	0	10.0))
(1.3539716011576646	(2.1544346900318822e-06	7.806807486838919	0	4.641588833612778))
(1.3655217203869705	(2.1544346900318822e-06	7.806807486838919	0	2.154434690031884))
(1.3761952889134674	(2.1544346900318822e-06	7.806807486838919	0	1.0))
(1.293541001791644	(4.641588833612782e-06	7.806807486838919	0	1000.0))
(1.2971156510718589	(4.641588833612782e-06	7.806807486838919	0	464.15888336127773))
(1.2973428466977104	(4.641588833612782e-06	7.806807486838919	0	215.44346900318823))
(1.2984601596577428	(4.641588833612782e-06	7.806807486838919	0	100.0))
(1.3019460354082424	(4.641588833612782e-06	7.806807486838919	0	46.41588833612777))
(1.3080742825647376	(4.641588833612782e-06	7.806807486838919	0	21.544346900318832))
(1.3166528777087534	(4.641588833612782e-06	7.806807486838919	0	10.0))
(1.3272432786168191	(4.641588833612782e-06	7.806807486838919	0	4.641588833612778))
(1.3392011903791894	(4.641588833612782e-06	7.806807486838919	0	2.154434690031884))
(1.351718055929298	(4.641588833612782e-06	7.806807486838919	0	1.0))
(1.2758042637770488	(1e-05	7.806807486838919	0	1000.0))
(1.2859191066653912	(1e-05	7.806807486838919	0	464.15888336127773))
(1.2873682021924169	(1e-05	7.806807486838919	0	215.44346900318823))
(1.2870994950296473	(1e-05	7.806807486838919	0	100.0))
(1.288041078159712	(1e-05	7.806807486838919	0	46.41588833612777))
(1.2911011409621946	(1e-05	7.806807486838919	0	21.544346900318832))
(1.296467573564856	(1e-05	7.806807486838919	0	10.0))
(1.3040906500952243	(1e-05	7.806807486838919	0	4.641588833612778))
(1.3137820557553381	(1e-05	7.806807486838919	0	2.154434690031884))
(1.3251833671306126	(1e-05	7.806807486838919	0	1.0))
(1.2546540117399445	(2.1544346900318823e-05	7.806807486838919	0	1000.0))
(1.2754321509255404	(2.1544346900318823e-05	7.806807486838919	0	464.15888336127773))
(1.280756027560124	(2.1544346900318823e-05	7.806807486838919	0	215.44346900318823))
(1.2805528598510436	(2.1544346900318823e-05	7.806807486838919	0	100.0))
(1.2798865164905342	(2.1544346900318823e-05	7.806807486838919	0	46.41588833612777))
(1.280544048166375	(2.1544346900318823e-05	7.806807486838919	0	21.544346900318832))
(1.283022349329786	(2.1544346900318823e-05	7.806807486838919	0	10.0))
(1.287443166049116	(2.1544346900318823e-05	7.806807486838919	0	4.641588833612778))
(1.2938447170889695	(2.1544346900318823e-05	7.806807486838919	0	2.154434690031884))
(1.3022164198406403	(2.1544346900318823e-05	7.806807486838919	0	1.0))
(1.2272995414156371	(4.641588833612772e-05	7.806807486838919	0	1000.0))
(1.2624453922183199	(4.641588833612772e-05	7.806807486838919	0	464.15888336127773))
(1.2750908994848558	(4.641588833612772e-05	7.806807486838919	0	215.44346900318823))
(1.276812599215913	(4.641588833612772e-05	7.806807486838919	0	100.0))
(1.2756187094457143	(4.641588833612772e-05	7.806807486838919	0	46.41588833612777))
(1.2747338884669794	(4.641588833612772e-05	7.806807486838919	0	21.544346900318832))
(1.2751305688863444	(4.641588833612772e-05	7.806807486838919	0	10.0))
(1.2770395501745242	(4.641588833612772e-05	7.806807486838919	0	4.641588833612778))
(1.2805330938172328	(4.641588833612772e-05	7.806807486838919	0	2.154434690031884))
(1.2856916960286782	(4.641588833612772e-05	7.806807486838919	0	1.0))
(1.1934009526404428	(0.0001	7.806807486838919	0	1000.0))
(1.243961548710302	(0.0001	7.806807486838919	0	464.15888336127773))
(1.2679653362523853	(0.0001	7.806807486838919	0	215.44346900318823))
(1.2740950872821215	(0.0001	7.806807486838919	0	100.0))
(1.2735999641788274	(0.0001	7.806807486838919	0	46.41588833612777))
(1.2719540911584182	(0.0001	7.806807486838919	0	21.544346900318832))
(1.271003550984499	(0.0001	7.806807486838919	0	10.0))
(1.2712040759780883	(0.0001	7.806807486838919	0	4.641588833612778))
(1.2726275088587902	(0.0001	7.806807486838919	0	2.154434690031884))
(1.2753101216894542	(0.0001	7.806807486838919	0	1.0))
(1.155904910986948	(0.00021544346900318823	7.806807486838919	0	1000.0))
(1.2180118815907512	(0.00021544346900318823	7.806807486838919	0	464.15888336127773))
(1.2568679694254303	(0.00021544346900318823	7.806807486838919	0	215.44346900318823))
(1.2707353296462804	(0.00021544346900318823	7.806807486838919	0	100.0))
(1.272563200582764	(0.00021544346900318823	7.806807486838919	0	46.41588833612777))
(1.2709321125819246	(0.00021544346900318823	7.806807486838919	0	21.544346900318832))
(1.269185955455119	(0.00021544346900318823	7.806807486838919	0	10.0))
(1.268270429876224	(0.00021544346900318823	7.806807486838919	0	4.641588833612778))
(1.2683405160558923	(0.00021544346900318823	7.806807486838919	0	2.154434690031884))
(1.2693804294239501	(0.00021544346900318823	7.806807486838919	0	1.0))
(1.1195840656686136	(0.00046415888336127773	7.806807486838919	0	1000.0))
(1.1850522450794425	(0.00046415888336127773	7.806807486838919	0	464.15888336127773))
(1.2393432279663958	(0.00046415888336127773	7.806807486838919	0	215.44346900318823))
(1.26491880290761	(0.00046415888336127773	7.806807486838919	0	100.0))
(1.2714126589614982	(0.00046415888336127773	7.806807486838919	0	46.41588833612777))
(1.2707894479153174	(0.00046415888336127773	7.806807486838919	0	21.544346900318832))
(1.2687228611789443	(0.00046415888336127773	7.806807486838919	0	10.0))
(1.2670729574884327	(0.00046415888336127773	7.806807486838919	0	4.641588833612778))
(1.266247177442744	(0.00046415888336127773	7.806807486838919	0	2.154434690031884))
(1.266239145573489	(0.00046415888336127773	7.806807486838919	0	1.0))
(1.0882385566523372	(0.001	7.806807486838919	0	1000.0))
(1.1486091302274646	(0.001	7.806807486838919	0	464.15888336127773))
(1.2138518537579939	(0.001	7.806807486838919	0	215.44346900318823))
(1.25451919789333	(0.001	7.806807486838919	0	100.0))
(1.26894934732279	(0.001	7.806807486838919	0	46.41588833612777))
(1.2708256010337036	(0.001	7.806807486838919	0	21.544346900318832))
(1.2690132926586726	(0.001	7.806807486838919	0	10.0))
(1.266911658840393	(0.001	7.806807486838919	0	4.641588833612778))
(1.265449886855703	(0.001	7.806807486838919	0	2.154434690031884))
(1.2647362261104103	(0.001	7.806807486838919	0	1.0))
(1.312080651865049	(1e-06	16.83496352713465	0	1000.0))
(1.3129596784935786	(1e-06	16.83496352713465	0	464.15888336127773))
(1.3163878026906561	(1e-06	16.83496352713465	0	215.44346900318823))
(1.3227430310183783	(1e-06	16.83496352713465	0	100.0))
(1.3316411393528935	(1e-06	16.83496352713465	0	46.41588833612777))
(1.3423487910175995	(1e-06	16.83496352713465	0	21.544346900318832))
(1.3539533819937155	(1e-06	16.83496352713465	0	10.0))
(1.3655052814250053	(1e-06	16.83496352713465	0	4.641588833612778))
(1.3761811365338072	(1e-06	16.83496352713465	0	2.154434690031884))
(1.3854210190173963	(1e-06	16.83496352713465	0	1.0))
(1.2971013570875376	(2.1544346900318822e-06	16.83496352713465	0	1000.0))
(1.2973280131330245	(2.1544346900318822e-06	16.83496352713465	0	464.15888336127773))
(1.298445281344695	(2.1544346900318822e-06	16.83496352713465	0	215.44346900318823))
(1.301930854040183	(2.1544346900318822e-06	16.83496352713465	0	100.0))
(1.3080584015351944	(2.1544346900318822e-06	16.83496352713465	0	46.41588833612777))
(1.316636132534449	(2.1544346900318822e-06	16.83496352713465	0	21.544346900318832))
(1.3272258407019883	(2.1544346900318822e-06	16.83496352713465	0	10.0))
(1.3391835867628894	(2.1544346900318822e-06	16.83496352713465	0	4.641588833612778))
(1.3517010200703294	(2.1544346900318822e-06	16.83496352713465	0	2.154434690031884))
(1.3639144353861241	(2.1544346900318822e-06	16.83496352713465	0	1.0))
(1.2859117055772493	(4.641588833612782e-06	16.83496352713465	0	1000.0))
(1.2873583989292376	(4.641588833612782e-06	16.83496352713465	0	464.15888336127773))
(1.2870891236925015	(4.641588833612782e-06	16.83496352713465	0	215.44346900318823))
(1.28803036413632	(4.641588833612782e-06	16.83496352713465	0	100.0))
(1.2910897627519815	(4.641588833612782e-06	16.83496352713465	0	46.41588833612777))
(1.2964550984169976	(4.641588833612782e-06	16.83496352713465	0	21.544346900318832))
(1.304076827497789	(4.641588833612782e-06	16.83496352713465	0	10.0))
(1.3137668184288172	(4.641588833612782e-06	16.83496352713465	0	4.641588833612778))
(1.325167004837394	(4.641588833612782e-06	16.83496352713465	0	2.154434690031884))
(1.3377124023410254	(4.641588833612782e-06	16.83496352713465	0	1.0))
(1.2754319987307063	(1e-05	16.83496352713465	0	1000.0))
(1.2807506215025715	(1e-05	16.83496352713465	0	464.15888336127773))
(1.2805458997776977	(1e-05	16.83496352713465	0	215.44346900318823))
(1.2798791637212898	(1e-05	16.83496352713465	0	100.0))
(1.2805363191384576	(1e-05	16.83496352713465	0	46.41588833612777))
(1.2830138875364934	(1e-05	16.83496352713465	0	21.544346900318832))
(1.2874335702843702	(1e-05	16.83496352713465	0	10.0))
(1.2938335780247563	(1e-05	16.83496352713465	0	4.641588833612778))
(1.3022035473651052	(1e-05	16.83496352713465	0	2.154434690031884))
(1.3124275355282657	(1e-05	16.83496352713465	0	1.0))
(1.2624538408011705	(2.1544346900318823e-05	16.83496352713465	0	1000.0))
(1.2750901191467303	(2.1544346900318823e-05	16.83496352713465	0	464.15888336127773))
(1.2768083077045709	(2.1544346900318823e-05	16.83496352713465	0	215.44346900318823))
(1.2756135760902572	(2.1544346900318823e-05	16.83496352713465	0	100.0))
(1.2747285912803765	(2.1544346900318823e-05	16.83496352713465	0	46.41588833612777))
(1.2751249823074005	(2.1544346900318823e-05	16.83496352713465	0	21.544346900318832))
(1.2770332827593414	(2.1544346900318823e-05	16.83496352713465	0	10.0))
(1.280525793832926	(2.1544346900318823e-05	16.83496352713465	0	4.641588833612778))
(1.285682942184252	(2.1544346900318823e-05	16.83496352713465	0	2.154434690031884))
(1.292599364988119	(2.1544346900318823e-05	16.83496352713465	0	1.0))
(1.2439800612485212	(4.641588833612772e-05	16.83496352713465	0	1000.0))
(1.2679703029968314	(4.641588833612772e-05	16.83496352713465	0	464.15888336127773))
(1.2740934840930975	(4.641588833612772e-05	16.83496352713465	0	215.44346900318823))
(1.2735964144198542	(4.641588833612772e-05	16.83496352713465	0	100.0))
(1.271950243988316	(4.641588833612772e-05	16.83496352713465	0	46.41588833612777))
(1.270999669230882	(4.641588833612772e-05	16.83496352713465	0	21.544346900318832))
(1.2712000164076713	(4.641588833612772e-05	16.83496352713465	0	10.0))
(1.2726229424037008	(4.641588833612772e-05	16.83496352713465	0	4.641588833612778))
(1.275304650472038	(4.641588833612772e-05	16.83496352713465	0	2.154434690031884))
(1.2793359425475874	(4.641588833612772e-05	16.83496352713465	0	1.0))
(1.2180407536936588	(0.0001	16.83496352713465	0	1000.0))
(1.256880670398355	(0.0001	16.83496352713465	0	464.15888336127773))
(1.2707372574016114	(0.0001	16.83496352713465	0	215.44346900318823))
(1.2725611296590817	(0.0001	16.83496352713465	0	100.0))
(1.2709291764440003	(0.0001	16.83496352713465	0	46.41588833612777))
(1.2691830220447642	(0.0001	16.83496352713465	0	21.544346900318832))
(1.2682675823564535	(0.0001	16.83496352713465	0	10.0))
(1.268337552722965	(0.0001	16.83496352713465	0	4.641588833612778))
(1.2693770446466766	(0.0001	16.83496352713465	0	2.154434690031884))
(1.2713967632099175	(0.0001	16.83496352713465	0	1.0))
(1.1850886746667173	(0.00021544346900318823	16.83496352713465	0	1000.0))
(1.2393656257053796	(0.00021544346900318823	16.83496352713465	0	464.15888336127773))
(1.2649258773507717	(0.00021544346900318823	16.83496352713465	0	215.44346900318823))
(1.2714125561066925	(0.00021544346900318823	16.83496352713465	0	100.0))
(1.2707872704312646	(0.00021544346900318823	16.83496352713465	0	46.41588833612777))
(1.268720432905935	(0.00021544346900318823	16.83496352713465	0	21.544346900318832))
(1.2670707083282202	(0.00021544346900318823	16.83496352713465	0	10.0))
(1.266245069232542	(0.00021544346900318823	16.83496352713465	0	4.641588833612778))
(1.266236961704723	(0.00021544346900318823	16.83496352713465	0	2.154434690031884))
(1.2669875327636098	(0.00021544346900318823	16.83496352713465	0	1.0))
(1.1486476688294074	(0.00046415888336127773	16.83496352713465	0	1000.0))
(1.2138843563061108	(0.00046415888336127773	16.83496352713465	0	464.15888336127773))
(1.2545337278185216	(0.00046415888336127773	16.83496352713465	0	215.44346900318823))
(1.2689523455468545	(0.00046415888336127773	16.83496352713465	0	100.0))
(1.2708244020814548	(0.00046415888336127773	16.83496352713465	0	46.41588833612777))
(1.2690112053079503	(0.00046415888336127773	16.83496352713465	0	21.544346900318832))
(1.266909687448105	(0.00046415888336127773	16.83496352713465	0	10.0))
(1.2654481604995105	(0.00046415888336127773	16.83496352713465	0	4.641588833612778))
(1.264734626113565	(0.00046415888336127773	16.83496352713465	0	2.154434690031884))
(1.2646853116983454	(0.00046415888336127773	16.83496352713465	0	1.0))
(1.1136257363765227	(0.001	16.83496352713465	0	1000.0))
(1.18126158702391	(0.001	16.83496352713465	0	464.15888336127773))
(1.2373486780315532	(0.001	16.83496352713465	0	215.44346900318823))
(1.2636425747819857	(0.001	16.83496352713465	0	100.0))
(1.2702925648608097	(0.001	16.83496352713465	0	46.41588833612777))
(1.269615063824319	(0.001	16.83496352713465	0	21.544346900318832))
(1.2673759345218214	(0.001	16.83496352713465	0	10.0))
(1.2654414939611847	(0.001	16.83496352713465	0	4.641588833612778))
(1.2641972854040804	(0.001	16.83496352713465	0	2.154434690031884))
(1.2635984033718473	(0.001	16.83496352713465	0	1.0))
(1.2973131876379047	(1e-06	36.303700000000006	0	1000.0))
(1.2984304420945754	(1e-06	36.303700000000006	0	464.15888336127773))
(1.3019156731449408	(1e-06	36.303700000000006	0	215.44346900318823))
(1.308042533793061	(1e-06	36.303700000000006	0	100.0))
(1.316619373944069	(1e-06	36.303700000000006	0	46.41588833612777))
(1.3272083832864232	(1e-06	36.303700000000006	0	21.544346900318832))
(1.3391659583424695	(1e-06	36.303700000000006	0	10.0))
(1.3516840017981497	(1e-06	36.303700000000006	0	4.641588833612778))
(1.3638988375253633	(1e-06	36.303700000000006	0	2.154434690031884))
(1.3750523247764956	(1e-06	36.303700000000006	0	1.0))
(1.2873486067338915	(2.1544346900318822e-06	36.303700000000006	0	1000.0))
(1.2870787497994653	(2.1544346900318822e-06	36.303700000000006	0	464.15888336127773))
(1.2880196759267664	(2.1544346900318822e-06	36.303700000000006	0	215.44346900318823))
(1.2910784348353763	(2.1544346900318822e-06	36.303700000000006	0	100.0))
(1.296442625936988	(2.1544346900318822e-06	36.303700000000006	0	46.41588833612777))
(1.3040629880549912	(2.1544346900318822e-06	36.303700000000006	0	21.544346900318832))
(1.3137515734451757	(2.1544346900318822e-06	36.303700000000006	0	10.0))
(1.3251506516806562	(2.1544346900318822e-06	36.303700000000006	0	4.641588833612778))
(1.3376955387383795	(2.1544346900318822e-06	36.303700000000006	0	2.154434690031884))
(1.3506389088201938	(2.1544346900318822e-06	36.303700000000006	0	1.0))
(1.2807452395442847	(4.641588833612782e-06	36.303700000000006	0	1000.0))
(1.2805388824969959	(4.641588833612782e-06	36.303700000000006	0	464.15888336127773))
(1.2798717594200235	(4.641588833612782e-06	36.303700000000006	0	215.44346900318823))
(1.2805286291318025	(4.641588833612782e-06	36.303700000000006	0	100.0))
(1.2830054427554722	(4.641588833612782e-06	36.303700000000006	0	46.41588833612777))
(1.2874239584892433	(4.641588833612782e-06	36.303700000000006	0	21.544346900318832))
(1.2938224636291111	(4.641588833612782e-06	36.303700000000006	0	10.0))
(1.3021906791712736	(4.641588833612782e-06	36.303700000000006	0	4.641588833612778))
(1.3124129788114642	(4.641588833612782e-06	36.303700000000006	0	2.154434690031884))
(1.3241935313395596	(4.641588833612782e-06	36.303700000000006	0	1.0))
(1.27508930506143	(1e-05	36.303700000000006	0	1000.0))
(1.2768039978182848	(1e-05	36.303700000000006	0	464.15888336127773))
(1.2756084457288601	(1e-05	36.303700000000006	0	215.44346900318823))
(1.2747232983016084	(1e-05	36.303700000000006	0	100.0))
(1.2751194429536485	(1e-05	36.303700000000006	0	46.41588833612777))
(1.2770270972291873	(1e-05	36.303700000000006	0	21.544346900318832))
(1.2805185366074632	(1e-05	36.303700000000006	0	10.0))
(1.2856742058850261	(1e-05	36.303700000000006	0	4.641588833612778))
(1.29258883596821	(1e-05	36.303700000000006	0	2.154434690031884))
(1.3013162195960637	(1e-05	36.303700000000006	0	1.0))
(1.2679752734036898	(2.1544346900318823e-05	36.303700000000006	0	1000.0))
(1.2740919052422628	(2.1544346900318823e-05	36.303700000000006	0	464.15888336127773))
(1.2735928663267582	(2.1544346900318823e-05	36.303700000000006	0	215.44346900318823))
(1.271946395930048	(2.1544346900318823e-05	36.303700000000006	0	100.0))
(1.2709958031538888	(2.1544346900318823e-05	36.303700000000006	0	46.41588833612777))
(1.2711959604434468	(2.1544346900318823e-05	36.303700000000006	0	21.544346900318832))
(1.2726183858561768	(2.1544346900318823e-05	36.303700000000006	0	10.0))
(1.2752991745731066	(2.1544346900318823e-05	36.303700000000006	0	4.641588833612778))
(1.2793292329176034	(2.1544346900318823e-05	36.303700000000006	0	2.154434690031884))
(1.2848504046694045	(2.1544346900318823e-05	36.303700000000006	0	1.0))
(1.2568933428629907	(4.641588833612772e-05	36.303700000000006	0	1000.0))
(1.2707391823610334	(4.641588833612772e-05	36.303700000000006	0	464.15888336127773))
(1.2725590782955223	(4.641588833612772e-05	36.303700000000006	0	215.44346900318823))
(1.2709262307283178	(4.641588833612772e-05	36.303700000000006	0	100.0))
(1.2691801061111176	(4.641588833612772e-05	36.303700000000006	0	46.41588833612777))
(1.2682647475290127	(4.641588833612772e-05	36.303700000000006	0	21.544346900318832))
(1.268334565873419	(4.641588833612772e-05	36.303700000000006	0	10.0))
(1.2693736804505507	(4.641588833612772e-05	36.303700000000006	0	4.641588833612778))
(1.2713926620031748	(4.641588833612772e-05	36.303700000000006	0	2.154434690031884))
(1.274474774857712	(4.641588833612772e-05	36.303700000000006	0	1.0))
(1.2393880498269856	(0.0001	36.303700000000006	0	1000.0))
(1.264932965600916	(0.0001	36.303700000000006	0	464.15888336127773))
(1.2714124479470097	(0.0001	36.303700000000006	0	215.44346900318823))
(1.2707850660402746	(0.0001	36.303700000000006	0	100.0))
(1.2687179707615743	(0.0001	36.303700000000006	0	46.41588833612777))
(1.2670684533492307	(0.0001	36.303700000000006	0	21.544346900318832))
(1.2662429586377923	(0.0001	36.303700000000006	0	10.0))
(1.2662347782554662	(0.0001	36.303700000000006	0	4.641588833612778))
(1.2669850311973367	(0.0001	36.303700000000006	0	2.154434690031884))
(1.268487574197939	(0.0001	36.303700000000006	0	1.0))
(1.2139168837384966	(0.00021544346900318823	36.303700000000006	0	1000.0))
(1.2545482650762958	(0.00021544346900318823	36.303700000000006	0	464.15888336127773))
(1.2689553361285204	(0.00021544346900318823	36.303700000000006	0	215.44346900318823))
(1.2708231924195974	(0.00021544346900318823	36.303700000000006	0	100.0))
(1.2690091236561678	(0.00021544346900318823	36.303700000000006	0	46.41588833612777))
(1.2669076943636532	(0.00021544346900318823	36.303700000000006	0	21.544346900318832))
(1.265446437233911	(0.00021544346900318823	36.303700000000006	0	10.0))
(1.2647330487998292	(0.00021544346900318823	36.303700000000006	0	4.641588833612778))
(1.264683656225886	(0.00021544346900318823	36.303700000000006	0	2.154434690031884))
(1.2652226334699106	(0.00021544346900318823	36.303700000000006	0	1.0))
(1.1813012563179524	(0.00046415888336127773	36.303700000000006	0	1000.0))
(1.2373728467118894	(0.00046415888336127773	36.303700000000006	0	464.15888336127773))
(1.2636505143793364	(0.00046415888336127773	36.303700000000006	0	215.44346900318823))
(1.2702930471825487	(0.00046415888336127773	36.303700000000006	0	100.0))
(1.269613413328055	(0.00046415888336127773	36.303700000000006	0	46.41588833612777))
(1.2673740647764706	(0.00046415888336127773	36.303700000000006	0	21.544346900318832))
(1.2654399111358197	(0.00046415888336127773	36.303700000000006	0	10.0))
(1.264195994613277	(0.00046415888336127773	36.303700000000006	0	4.641588833612778))
(1.2635971844490614	(0.00046415888336127773	36.303700000000006	0	2.154434690031884))
(1.2635303307633596	(0.00046415888336127773	36.303700000000006	0	1.0))
(1.1453093656251336	(0.001	36.303700000000006	0	1000.0))
(1.2120455547251079	(0.001	36.303700000000006	0	464.15888336127773))
(1.2535288365025672	(0.001	36.303700000000006	0	215.44346900318823))
(1.2681919303210638	(0.001	36.303700000000006	0	100.0))
(1.2700822991011698	(0.001	36.303700000000006	0	46.41588833612777))
(1.2681929394282287	(0.001	36.303700000000006	0	21.544346900318832))
(1.2659453355595582	(0.001	36.303700000000006	0	10.0))
(1.264261377065405	(0.001	36.303700000000006	0	4.641588833612778))
(1.2632299531249767	(0.001	36.303700000000006	0	2.154434690031884))
(1.2627376588437276	(0.001	36.303700000000006	0	1.0))
