# Supplementary material for: Cooperative stability renders protein complex formation more robust and controllable
Source: Sci Rep. 2022 Jun 21;12:10490. doi: 10.1038/s41598-022-14362-z (PMC9213465; doi:10.1038/s41598-022-14362-z)
Supplement: Supplementary file 10 — Supplementary Information 10. [file 41598_2022_14362_MOESM10_ESM.zip › mathematical_modeling_of_complex_formation/data/o_wo_downward_n.txt]

(0.5089003604414126	(1e-06	0.036	0	0))
(0.5174206447310157	(2.1544346900318822e-06	0.036	0	0))
(0.5314279516147808	(4.641588833612782e-06	0.036	0	0))
(0.5503552521256184	(1e-05	0.036	0	0))
(0.5700254963112911	(2.1544346900318823e-05	0.036	0	0))
(0.5845422688387122	(4.641588833612772e-05	0.036	0	0))
(0.5898980932672901	(0.0001	0.036	0	0))
(0.5855604872858169	(0.00021544346900318823	0.036	0	0))
(0.57402684570329	(0.00046415888336127773	0.036	0	0))
(0.5593004908434823	(0.001	0.036	0	0))
(0.5174341359711743	(1e-06	0.07763207790105872	0	0))
(0.5314484288882337	(2.1544346900318822e-06	0.07763207790105872	0	0))
(0.5503798949105209	(4.641588833612782e-06	0.07763207790105872	0	0))
(0.570047416984536	(1e-05	0.07763207790105872	0	0))
(0.5845548301641599	(2.1544346900318823e-05	0.07763207790105872	0	0))
(0.589898463735018	(4.641588833612772e-05	0.07763207790105872	0	0))
(0.5855500637397283	(0.0001	0.07763207790105872	0	0))
(0.5740100652873396	(0.00021544346900318823	0.07763207790105872	0	0))
(0.5592822356358431	(0.00046415888336127773	0.07763207790105872	0	0))
(0.5448810225097444	(0.001	0.07763207790105872	0	0))
(0.5314689547029565	(1e-06	0.16740943108989023	0	0))
(0.550404531551899	(2.1544346900318822e-06	0.16740943108989023	0	0))
(0.5700693017359122	(4.641588833612782e-06	0.16740943108989023	0	0))
(0.5845673474417075	(1e-05	0.16740943108989023	0	0))
(0.5898988208324016	(2.1544346900318823e-05	0.16740943108989023	0	0))
(0.5855396732156388	(4.641588833612772e-05	0.16740943108989023	0	0))
(0.57399325055403	(0.0001	0.16740943108989023	0	0))
(0.5592639520517118	(0.00021544346900318823	0.16740943108989023	0	0))
(0.5448646858323626	(0.00046415888336127773	0.16740943108989023	0	0))
(0.532700795548112	(0.001	0.16740943108989023	0	0))
(0.5504291941771947	(1e-06	0.3610094998817299	0	0))
(0.5700911999200505	(2.1544346900318822e-06	0.3610094998817299	0	0))
(0.58457984896256	(4.641588833612782e-06	0.3610094998817299	0	0))
(0.5898991958098041	(1e-05	0.3610094998817299	0	0))
(0.5855292448976552	(2.1544346900318823e-05	0.3610094998817299	0	0))
(0.5739764146102806	(4.641588833612772e-05	0.3610094998817299	0	0))
(0.5592456833815698	(0.0001	0.3610094998817299	0	0))
(0.5448483042571769	(0.00021544346900318823	0.3610094998817299	0	0))
(0.5326876789531576	(0.00046415888336127773	0.3610094998817299	0	0))
(0.5232535990030647	(0.001	0.3610094998817299	0	0))
(0.5701130910298197	(1e-06	0.7784977116066863	0	0))
(0.5845923775254549	(2.1544346900318822e-06	0.7784977116066863	0	0))
(0.5898994860024978	(4.641588833612782e-06	0.7784977116066863	0	0))
(0.5855188277756036	(1e-05	0.7784977116066863	0	0))
(0.573959633856335	(2.1544346900318823e-05	0.7784977116066863	0	0))
(0.5592274174471932	(4.641588833612772e-05	0.7784977116066863	0	0))
(0.5448319508968743	(0.0001	0.7784977116066863	0	0))
(0.5326745402024252	(0.00021544346900318823	0.7784977116066863	0	0))
(0.5232437094169576	(0.00046415888336127773	0.7784977116066863	0	0))
(0.5162842375707285	(0.001	0.7784977116066863	0	0))
(0.5846048716205875	(1e-06	1.678788749812395	0	0))
(0.5898998013903481	(2.1544346900318822e-06	1.678788749812395	0	0))
(0.5855083866424178	(4.641588833612782e-06	1.678788749812395	0	0))
(0.5739427984465454	(1e-05	1.678788749812395	0	0))
(0.5592091337171009	(2.1544346900318823e-05	1.678788749812395	0	0))
(0.5448155834337918	(4.641588833612772e-05	1.678788749812395	0	0))
(0.5326614109341917	(0.0001	1.678788749812395	0	0))
(0.5232338522716264	(0.00021544346900318823	1.678788749812395	0	0))
(0.5162770961358181	(0.00046415888336127773	1.678788749812395	0	0))
(0.5112936657414404	(0.001	1.678788749812395	0	0))
(0.5899001213062898	(1e-06	3.6202183056904658	0	0))
(0.585497941784882	(2.1544346900318822e-06	3.6202183056904658	0	0))
(0.5739259709816192	(4.641588833612782e-06	3.6202183056904658	0	0))
(0.559190857697032	(1e-05	3.6202183056904658	0	0))
(0.5447992239980106	(2.1544346900318823e-05	3.6202183056904658	0	0))
(0.5326483145644354	(4.641588833612772e-05	3.6202183056904658	0	0))
(0.5232239589698887	(0.0001	3.6202183056904658	0	0))
(0.5162699302120916	(0.00021544346900318823	3.6202183056904658	0	0))
(0.5112886084397883	(0.00046415888336127773	3.6202183056904658	0	0))
(0.5077840576519865	(0.001	3.6202183056904658	0	0))
(0.5854874811038043	(1e-06	7.806807486838919	0	0))
(0.5739091360062554	(2.1544346900318822e-06	7.806807486838919	0	0))
(0.5591725870287124	(4.641588833612782e-06	7.806807486838919	0	0))
(0.5447828784363146	(1e-05	7.806807486838919	0	0))
(0.5326351943773459	(2.1544346900318823e-05	7.806807486838919	0	0))
(0.5232141001727455	(4.641588833612772e-05	7.806807486838919	0	0))
(0.5162627938147375	(0.0001	7.806807486838919	0	0))
(0.5112835432935531	(0.00021544346900318823	7.806807486838919	0	0))
(0.507780515237756	(0.00046415888336127773	7.806807486838919	0	0))
(0.5053435078780205	(0.001	7.806807486838919	0	0))
(0.5738922885433483	(1e-06	16.83496352713465	0	0))
(0.5591543343284282	(2.1544346900318822e-06	16.83496352713465	0	0))
(0.544766539444936	(4.641588833612782e-06	16.83496352713465	0	0))
(0.5326220607870809	(1e-05	16.83496352713465	0	0))
(0.523204246599056	(2.1544346900318823e-05	16.83496352713465	0	0))
(0.5162556321282438	(4.641588833612772e-05	16.83496352713465	0	0))
(0.5112784592240197	(0.0001	16.83496352713465	0	0))
(0.5077769783947291	(0.00021544346900318823	16.83496352713465	0	0))
(0.505341049748981	(0.00046415888336127773	16.83496352713465	0	0))
(0.5036584438196887	(0.001	16.83496352713465	0	0))
(0.5591360474964896	(1e-06	36.303700000000006	0	0))
(0.5447501986652565	(2.1544346900318822e-06	36.303700000000006	0	0))
(0.5326089615011491	(4.641588833612782e-06	36.303700000000006	0	0))
(0.523194411830284	(1e-05	36.303700000000006	0	0))
(0.5162484893378138	(2.1544346900318823e-05	36.303700000000006	0	0))
(0.511273404444987	(4.641588833612772e-05	36.303700000000006	0	0))
(0.5077734395475603	(0.0001	36.303700000000006	0	0))
(0.5053386368444672	(0.00021544346900318823	36.303700000000006	0	0))
(0.5036567596488404	(0.00046415888336127773	36.303700000000006	0	0))
(0.5025003811195031	(0.001	36.303700000000006	0	0))
