# Supplementary material for: Cooperative stability renders protein complex formation more robust and controllable
Source: Sci Rep. 2022 Jun 21;12:10490. doi: 10.1038/s41598-022-14362-z (PMC9213465; doi:10.1038/s41598-022-14362-z)
Supplement: Supplementary file 10 — Supplementary Information 10. [file 41598_2022_14362_MOESM10_ESM.zip › mathematical_modeling_of_complex_formation/data/o_with_downward_n.txt]

(0.5070374955269576	(1e-06	0.036	1.1363636363636365	0))
(0.5056738370115785	(1e-06	0.036	1.274787535410765	0))
(0.5044323424035045	(1e-06	0.036	1.4516129032258065	0))
(0.50332542879907	(1e-06	0.036	1.6853932584269664	0))
(0.5023635723368259	(1e-06	0.036	2.008928571428571	0))
(0.5015559397292133	(1e-06	0.036	2.4861878453038675	0))
(0.5009103898171129	(1e-06	0.036	3.2608695652173916	0))
(0.5004335054554622	(1e-06	0.036	4.736842105263158	0))
(0.5001302866305546	(1e-06	0.036	8.653846153846153	0))
(0.5000039050395882	(1e-06	0.036	50.0	0))
(0.5140394439404365	(2.1544346900318822e-06	0.036	1.1363636363636365	0))
(0.5114818858774205	(2.1544346900318822e-06	0.036	1.274787535410765	0))
(0.5090891349270381	(2.1544346900318822e-06	0.036	1.4516129032258065	0))
(0.5069016435882037	(2.1544346900318822e-06	0.036	1.6853932584269664	0))
(0.5049577186239083	(2.1544346900318822e-06	0.036	2.008928571428571	0))
(0.5032932490855438	(2.1544346900318822e-06	0.036	2.4861878453038675	0))
(0.501941013409081	(2.1544346900318822e-06	0.036	3.2608695652173916	0))
(0.5009293212848428	(2.1544346900318822e-06	0.036	4.736842105263158	0))
(0.5002802566575398	(2.1544346900318822e-06	0.036	8.653846153846153	0))
(0.500008420744397	(2.1544346900318822e-06	0.036	50.0	0))
(0.5261340226231813	(4.641588833612782e-06	0.036	1.1363636363636365	0))
(0.5219052705489854	(4.641588833612782e-06	0.036	1.274787535410765	0))
(0.5177569056218262	(4.641588833612782e-06	0.036	1.4516129032258065	0))
(0.5137882389733961	(4.641588833612782e-06	0.036	1.6853932584269664	0))
(0.5101093110951445	(4.641588833612782e-06	0.036	2.008928571428571	0))
(0.506837200209908	(4.641588833612782e-06	0.036	2.4861878453038675	0))
(0.5040905612148232	(4.641588833612782e-06	0.036	3.2608695652173916	0))
(0.5019809555459543	(4.641588833612782e-06	0.036	4.736842105263158	0))
(0.5006018536436482	(4.641588833612782e-06	0.036	8.653846153846153	0))
(0.5000181347195514	(4.641588833612782e-06	0.036	50.0	0))
(0.5437124460557067	(1e-05	0.036	1.1363636363636365	0))
(0.5379785415488337	(1e-05	0.036	1.274787535410765	0))
(0.5319384026642786	(1e-05	0.036	1.4516129032258065	0))
(0.5257286536124892	(1e-05	0.036	1.6853932584269664	0))
(0.5195491024333839	(1e-05	0.036	2.008928571428571	0))
(0.5136683701209614	(1e-05	0.036	2.4861878453038675	0))
(0.5084191428860574	(1e-05	0.036	3.2608695652173916	0))
(0.5041728764793668	(1e-05	0.036	4.736842105263158	0))
(0.5012877219272457	(1e-05	0.036	8.653846153846153	0))
(0.5000390625537011	(1e-05	0.036	50.0	0))
(0.5637831599455873	(2.1544346900318823e-05	0.036	1.1363636363636365	0))
(0.5578383836373445	(2.1544346900318823e-05	0.036	1.274787535410765	0))
(0.5509691670561702	(2.1544346900318823e-05	0.036	1.4516129032258065	0))
(0.5431829872132752	(2.1544346900318823e-05	0.036	1.6853932584269664	0))
(0.5346013718420562	(2.1544346900318823e-05	0.036	2.008928571428571	0))
(0.525533254271323	(2.1544346900318823e-05	0.036	2.4861878453038675	0))
(0.5165593520554982	(2.1544346900318823e-05	0.036	3.2608695652173916	0))
(0.5085809177375298	(2.1544346900318823e-05	0.036	4.736842105263158	0))
(0.5027337897019853	(2.1544346900318823e-05	0.036	8.653846153846153	0))
(0.500084118574009	(2.1544346900318823e-05	0.036	50.0	0))
(0.5806077204821385	(4.641588833612772e-05	0.036	1.1363636363636365	0))
(0.5762618784779235	(4.641588833612772e-05	0.036	1.274787535410765	0))
(0.5705714675808725	(4.641588833612772e-05	0.036	1.4516129032258065	0))
(0.5632612713700655	(4.641588833612772e-05	0.036	1.6853932584269664	0))
(0.5540796930007131	(4.641588833612772e-05	0.036	2.008928571428571	0))
(0.5429236036958252	(4.641588833612772e-05	0.036	2.4861878453038675	0))
(0.5301100317042091	(4.641588833612772e-05	0.036	3.2608695652173916	0))
(0.5168498126219516	(4.641588833612772e-05	0.036	4.736842105263158	0))
(0.5057107412030053	(4.641588833612772e-05	0.036	8.653846153846153	0))
(0.5001810537010658	(4.641588833612772e-05	0.036	50.0	0))
(0.5892397594160984	(0.0001	0.036	1.1363636363636365	0))
(0.5876886813092014	(0.0001	0.036	1.274787535410765	0))
(0.5848536170627262	(0.0001	0.036	1.4516129032258065	0))
(0.580252918674271	(0.0001	0.036	1.6853932584269664	0))
(0.5732388027147254	(0.0001	0.036	2.008928571428571	0))
(0.5630009610208376	(0.0001	0.036	2.4861878453038675	0))
(0.5487549555171408	(0.0001	0.036	3.2608695652173916	0))
(0.5305566666456419	(0.0001	0.036	4.736842105263158	0))
(0.5115519366823832	(0.0001	0.036	8.653846153846153	0))
(0.5003892656735288	(0.0001	0.036	50.0	0))
(0.5879718927092229	(0.00021544346900318823	0.036	1.1363636363636365	0))
(0.5893479077146998	(0.00021544346900318823	0.036	1.274787535410765	0))
(0.5899027613910334	(0.00021544346900318823	0.036	1.4516129032258065	0))
(0.5891406553004588	(0.00021544346900318823	0.036	1.6853932584269664	0))
(0.5862793694354574	(0.00021544346900318823	0.036	2.008928571428571	0))
(0.5800734706950993	(0.00021544346900318823	0.036	2.4861878453038675	0))
(0.5685866385312967	(0.00021544346900318823	0.036	3.2608695652173916	0))
(0.5493008086024836	(0.00021544346900318823	0.036	4.736842105263158	0))
(0.5220234278951452	(0.00021544346900318823	0.036	8.653846153846153	0))
(0.5008348630365504	(0.00021544346900318823	0.036	50.0	0))
(0.5784181502326271	(0.00046415888336127773	0.036	1.1363636363636365	0))
(0.5819429265553222	(0.00046415888336127773	0.036	1.274787535410765	0))
(0.5852934667849827	(0.00046415888336127773	0.036	1.4516129032258065	0))
(0.588121704311367	(0.00046415888336127773	0.036	1.6853932584269664	0))
(0.5897871952830148	(0.00046415888336127773	0.036	2.008928571428571	0))
(0.5890887386479784	(0.00046415888336127773	0.036	2.4861878453038675	0))
(0.5837026282683949	(0.00046415888336127773	0.036	3.2608695652173916	0))
(0.5690817309685867	(0.00046415888336127773	0.036	4.736842105263158	0))
(0.5381434907931262	(0.00046415888336127773	0.036	8.653846153846153	0))
(0.5017815311802983	(0.00046415888336127773	0.036	50.0	0))
(0.5643018295675803	(0.001	0.036	1.1363636363636365	0))
(0.5687511897306271	(0.001	0.036	1.274787535410765	0))
(0.5735985197167827	(0.001	0.036	1.4516129032258065	0))
(0.5787375948649338	(0.001	0.036	1.6853932584269664	0))
(0.5838600622928382	(0.001	0.036	2.008928571428571	0))
(0.588192898839528	(0.001	0.036	2.4861878453038675	0))
(0.5898433184258267	(0.001	0.036	3.2608695652173916	0))
(0.5839971241933788	(0.001	0.036	4.736842105263158	0))
(0.5580162594560903	(0.001	0.036	8.653846153846153	0))
(0.5037611707971188	(0.001	0.036	50.0	0))
(0.5140507489065617	(1e-06	0.07763207790105872	1.1363636363636365	0))
(0.5114914015657526	(1e-06	0.07763207790105872	1.274787535410765	0))
(0.509096858911864	(1e-06	0.07763207790105872	1.4516129032258065	0))
(0.5069076545753766	(1e-06	0.07763207790105872	1.6853932584269664	0))
(0.504962129202162	(1e-06	0.07763207790105872	2.008928571428571	0))
(0.5032962256262297	(1e-06	0.07763207790105872	2.4861878453038675	0))
(0.5019427905728993	(1e-06	0.07763207790105872	3.2608695652173916	0))
(0.5009301744927548	(1e-06	0.07763207790105872	4.736842105263158	0))
(0.5002805213799998	(1e-06	0.07763207790105872	8.653846153846153	0))
(0.5000084285038618	(1e-06	0.07763207790105872	50.0	0))
(0.5261522747034861	(2.1544346900318822e-06	0.07763207790105872	1.1363636363636365	0))
(0.5219213863265161	(2.1544346900318822e-06	0.07763207790105872	1.274787535410765	0))
(0.5177705839126565	(2.1544346900318822e-06	0.07763207790105872	1.4516129032258065	0))
(0.5137993575371367	(2.1544346900318822e-06	0.07763207790105872	1.6853932584269664	0))
(0.5101178236456764	(2.1544346900318822e-06	0.07763207790105872	2.008928571428571	0))
(0.5068431593777798	(2.1544346900318822e-06	0.07763207790105872	2.4861878453038675	0))
(0.5040942401779597	(2.1544346900318822e-06	0.07763207790105872	3.2608695652173916	0))
(0.501982772947821	(2.1544346900318822e-06	0.07763207790105872	4.736842105263158	0))
(0.5006024084965695	(2.1544346900318822e-06	0.07763207790105872	8.653846153846153	0))
(0.500018148734351	(2.1544346900318822e-06	0.07763207790105872	50.0	0))
(0.5437363214188035	(4.641588833612782e-06	0.07763207790105872	1.1363636363636365	0))
(0.5380011670543313	(4.641588833612782e-06	0.07763207790105872	1.274787535410765	0))
(0.5319590878630243	(4.641588833612782e-06	0.07763207790105872	1.4516129032258065	0))
(0.525746698757801	(4.641588833612782e-06	0.07763207790105872	1.6853932584269664	0))
(0.5195639006468086	(4.641588833612782e-06	0.07763207790105872	2.008928571428571	0))
(0.5136794151366602	(4.641588833612782e-06	0.07763207790105872	2.4861878453038675	0))
(0.5084263631772277	(4.641588833612782e-06	0.07763207790105872	3.2608695652173916	0))
(0.5041766090073142	(4.641588833612782e-06	0.07763207790105872	4.736842105263158	0))
(0.5012888917904063	(4.641588833612782e-06	0.07763207790105872	8.653846153846153	0))
(0.5000391013712703	(4.641588833612782e-06	0.07763207790105872	50.0	0))
(0.5638068193166403	(1e-05	0.07763207790105872	1.1363636363636365	0))
(0.5578629382042838	(1e-05	0.07763207790105872	1.274787535410765	0))
(0.5509938519049188	(1e-05	0.07763207790105872	1.4516129032258065	0))
(0.5432067823840142	(1e-05	0.07763207790105872	1.6853932584269664	0))
(0.5346229778412117	(1e-05	0.07763207790105872	2.008928571428571	0))
(0.5255512244698333	(1e-05	0.07763207790105872	2.4861878453038675	0))
(0.516572317552694	(1e-05	0.07763207790105872	3.2608695652173916	0))
(0.5085882485387495	(1e-05	0.07763207790105872	4.736842105263158	0))
(0.5027362732831933	(1e-05	0.07763207790105872	8.653846153846153	0))
(0.5000841992763017	(1e-05	0.07763207790105872	50.0	0))
(0.5806239653490823	(2.1544346900318823e-05	0.07763207790105872	1.1363636363636365	0))
(0.5762809224588166	(2.1544346900318823e-05	0.07763207790105872	1.274787535410765	0))
(0.570593196361152	(2.1544346900318823e-05	0.07763207790105872	1.4516129032258065	0))
(0.5632850894158244	(2.1544346900318823e-05	0.07763207790105872	1.6853932584269664	0))
(0.5541044008565094	(2.1544346900318823e-05	0.07763207790105872	2.008928571428571	0))
(0.5429473627568348	(2.1544346900318823e-05	0.07763207790105872	2.4861878453038675	0))
(0.5301300206626963	(2.1544346900318823e-05	0.07763207790105872	3.2608695652173916	0))
(0.516862960053865	(2.1544346900318823e-05	0.07763207790105872	4.736842105263158	0))
(0.5057157675257616	(2.1544346900318823e-05	0.07763207790105872	8.653846153846153	0))
(0.5001812202002857	(2.1544346900318823e-05	0.07763207790105872	50.0	0))
(0.5892442027157989	(4.641588833612772e-05	0.07763207790105872	1.1363636363636365	0))
(0.587696831777375	(4.641588833612772e-05	0.07763207790105872	1.274787535410765	0))
(0.5848658272096937	(4.641588833612772e-05	0.07763207790105872	1.4516129032258065	0))
(0.5802693930688908	(4.641588833612772e-05	0.07763207790105872	1.6853932584269664	0))
(0.5732594022144483	(4.641588833612772e-05	0.07763207790105872	2.008928571428571	0))
(0.5630247898557164	(4.641588833612772e-05	0.07763207790105872	2.4861878453038675	0))
(0.5487795131054933	(4.641588833612772e-05	0.07763207790105872	3.2608695652173916	0))
(0.5305768327641278	(4.641588833612772e-05	0.07763207790105872	4.736842105263158	0))
(0.5115615023982646	(4.641588833612772e-05	0.07763207790105872	8.653846153846153	0))
(0.5003896155278285	(4.641588833612772e-05	0.07763207790105872	50.0	0))
(0.5879647222390633	(0.0001	0.07763207790105872	1.1363636363636365	0))
(0.5893439436481542	(0.0001	0.07763207790105872	1.274787535410765	0))
(0.5899027937890394	(0.0001	0.07763207790105872	1.4516129032258065	0))
(0.5891454294208248	(0.0001	0.07763207790105872	1.6853932584269664	0))
(0.586289747552154	(0.0001	0.07763207790105872	2.008928571428571	0))
(0.5800900560575245	(0.0001	0.07763207790105872	2.4861878453038675	0))
(0.5686090349306102	(0.0001	0.07763207790105872	3.2608695652173916	0))
(0.5493253815170634	(0.0001	0.07763207790105872	4.736842105263158	0))
(0.5220395953754446	(0.0001	0.07763207790105872	8.653846153846153	0))
(0.500835640345817	(0.0001	0.07763207790105872	50.0	0))
(0.5784029010998655	(0.00021544346900318823	0.07763207790105872	1.1363636363636365	0))
(0.5819295788738261	(0.00021544346900318823	0.07763207790105872	1.274787535410765	0))
(0.5852828085230032	(0.00021544346900318823	0.07763207790105872	1.4516129032258065	0))
(0.5881147574481799	(0.00021544346900318823	0.07763207790105872	1.6853932584269664	0))
(0.5897853484371758	(0.00021544346900318823	0.07763207790105872	2.008928571428571	0))
(0.5890936620623928	(0.00021544346900318823	0.07763207790105872	2.4861878453038675	0))
(0.5837160895222318	(0.00021544346900318823	0.07763207790105872	3.2608695652173916	0))
(0.5691039815636707	(0.00021544346900318823	0.07763207790105872	4.736842105263158	0))
(0.5381661676422488	(0.00021544346900318823	0.07763207790105872	8.653846153846153	0))
(0.5017831603905459	(0.00021544346900318823	0.07763207790105872	50.0	0))
(0.5642835358167144	(0.00046415888336127773	0.07763207790105872	1.1363636363636365	0))
(0.568733317444808	(0.00046415888336127773	0.07763207790105872	1.274787535410765	0))
(0.5735816036591215	(0.00046415888336127773	0.07763207790105872	1.4516129032258065	0))
(0.578722485128063	(0.00046415888336127773	0.07763207790105872	1.6853932584269664	0))
(0.5838481043224769	(0.00046415888336127773	0.07763207790105872	2.008928571428571	0))
(0.5881860899291496	(0.00046415888336127773	0.07763207790105872	2.4861878453038675	0))
(0.5898446237407223	(0.00046415888336127773	0.07763207790105872	3.2608695652173916	0))
(0.5840102819546696	(0.00046415888336127773	0.07763207790105872	4.736842105263158	0))
(0.5580407811546445	(0.00046415888336127773	0.07763207790105872	8.653846153846153	0))
(0.5037645486290723	(0.00046415888336127773	0.07763207790105872	50.0	0))
(0.5494772495553263	(0.001	0.07763207790105872	1.1363636363636365	0))
(0.5537939623614683	(0.001	0.07763207790105872	1.274787535410765	0))
(0.5588178549298523	(0.001	0.07763207790105872	1.4516129032258065	0))
(0.5646657179812071	(0.001	0.07763207790105872	1.6853932584269664	0))
(0.5714025090701222	(0.001	0.07763207790105872	2.008928571428571	0))
(0.5788757298891832	(0.001	0.07763207790105872	2.4861878453038675	0))
(0.5861876934701761	(0.001	0.07763207790105872	3.2608695652173916	0))
(0.5898699653004993	(0.001	0.07763207790105872	4.736842105263158	0))
(0.5764204531120871	(0.001	0.07763207790105872	8.653846153846153	0))
(0.5077756010230102	(0.001	0.07763207790105872	50.0	0))
(0.5261705232535873	(1e-06	0.16740943108989023	1.1363636363636365	0))
(0.5219375115197915	(1e-06	0.16740943108989023	1.274787535410765	0))
(0.5177843077665704	(1e-06	0.16740943108989023	1.4516129032258065	0))
(0.5138104872652788	(1e-06	0.16740943108989023	1.6853932584269664	0))
(0.5101263168009345	(1e-06	0.16740943108989023	2.008928571428571	0))
(0.5068491221212928	(1e-06	0.16740943108989023	2.4861878453038675	0))
(0.5040978988082738	(1e-06	0.16740943108989023	3.2608695652173916	0))
(0.5019845874392743	(1e-06	0.16740943108989023	4.736842105263158	0))
(0.5006029712287524	(1e-06	0.16740943108989023	8.653846153846153	0))
(0.5000181788131949	(1e-06	0.16740943108989023	50.0	0))
(0.54376021503015	(2.1544346900318822e-06	0.16740943108989023	1.1363636363636365	0))
(0.5380238270725204	(2.1544346900318822e-06	0.16740943108989023	1.274787535410765	0))
(0.531979793076527	(2.1544346900318822e-06	0.16740943108989023	1.4516129032258065	0))
(0.525764774795525	(2.1544346900318822e-06	0.16740943108989023	1.6853932584269664	0))
(0.5195786726469311	(2.1544346900318822e-06	0.16740943108989023	2.008928571428571	0))
(0.513690488429054	(2.1544346900318822e-06	0.16740943108989023	2.4861878453038675	0))
(0.5084335762097333	(2.1544346900318822e-06	0.16740943108989023	3.2608695652173916	0))
(0.5041803497858177	(2.1544346900318822e-06	0.16740943108989023	4.736842105263158	0))
(0.5012900837938148	(2.1544346900318822e-06	0.16740943108989023	8.653846153846153	0))
(0.5000391262364579	(2.1544346900318822e-06	0.16740943108989023	50.0	0))
(0.5638304872655965	(4.641588833612782e-06	0.16740943108989023	1.1363636363636365	0))
(0.5578874571099254	(4.641588833612782e-06	0.16740943108989023	1.274787535410765	0))
(0.5510185207025626	(4.641588833612782e-06	0.16740943108989023	1.4516129032258065	0))
(0.5432305717244348	(4.641588833612782e-06	0.16740943108989023	1.6853932584269664	0))
(0.534644619614319	(4.641588833612782e-06	0.16740943108989023	2.008928571428571	0))
(0.5255692115616274	(4.641588833612782e-06	0.16740943108989023	2.4861878453038675	0))
(0.5165852877660886	(4.641588833612782e-06	0.16740943108989023	3.2608695652173916	0))
(0.5085955891542272	(4.641588833612782e-06	0.16740943108989023	4.736842105263158	0))
(0.5027387596948113	(4.641588833612782e-06	0.16740943108989023	8.653846153846153	0))
(0.5000842969069234	(4.641588833612782e-06	0.16740943108989023	50.0	0))
(0.5806401052892746	(1e-05	0.16740943108989023	1.1363636363636365	0))
(0.5763000004970996	(1e-05	0.16740943108989023	1.274787535410765	0))
(0.5706148837559702	(1e-05	0.16740943108989023	1.4516129032258065	0))
(0.5633088406210562	(1e-05	0.16740943108989023	1.6853932584269664	0))
(0.5541291481708196	(1e-05	0.16740943108989023	2.008928571428571	0))
(0.5429711263187625	(1e-05	0.16740943108989023	2.4861878453038675	0))
(0.53015003103713	(1e-05	0.16740943108989023	3.2608695652173916	0))
(0.5168761141350211	(1e-05	0.16740943108989023	4.736842105263158	0))
(0.5057208047529234	(1e-05	0.16740943108989023	8.653846153846153	0))
(0.5001813815974794	(1e-05	0.16740943108989023	50.0	0))
(0.5892486477373768	(2.1544346900318823e-05	0.16740943108989023	1.1363636363636365	0))
(0.5877049679798122	(2.1544346900318823e-05	0.16740943108989023	1.274787535410765	0))
(0.5848779936026143	(2.1544346900318823e-05	0.16740943108989023	1.4516129032258065	0))
(0.5802858507895131	(2.1544346900318823e-05	0.16740943108989023	1.6853932584269664	0))
(0.5732799969918342	(2.1544346900318823e-05	0.16740943108989023	2.008928571428571	0))
(0.5630486333659601	(2.1544346900318823e-05	0.16740943108989023	2.4861878453038675	0))
(0.5488040419317385	(2.1544346900318823e-05	0.16740943108989023	3.2608695652173916	0))
(0.5305970075541278	(2.1544346900318823e-05	0.16740943108989023	4.736842105263158	0))
(0.5115710696830532	(2.1544346900318823e-05	0.16740943108989023	8.653846153846153	0))
(0.5003899739885335	(2.1544346900318823e-05	0.16740943108989023	50.0	0))
(0.5879575234852902	(4.641588833612772e-05	0.16740943108989023	1.1363636363636365	0))
(0.5893399864744526	(4.641588833612772e-05	0.16740943108989023	1.274787535410765	0))
(0.5899027735012713	(4.641588833612772e-05	0.16740943108989023	1.4516129032258065	0))
(0.5891501706070624	(4.641588833612772e-05	0.16740943108989023	1.6853932584269664	0))
(0.5863001295474429	(4.641588833612772e-05	0.16740943108989023	2.008928571428571	0))
(0.580106648410679	(4.641588833612772e-05	0.16740943108989023	2.4861878453038675	0))
(0.5686314522679503	(4.641588833612772e-05	0.16740943108989023	3.2608695652173916	0))
(0.5493499562727857	(4.641588833612772e-05	0.16740943108989023	4.736842105263158	0))
(0.5220557840955307	(4.641588833612772e-05	0.16740943108989023	8.653846153846153	0))
(0.5008364095761273	(4.641588833612772e-05	0.16740943108989023	50.0	0))
(0.578387646899449	(0.0001	0.16740943108989023	1.1363636363636365	0))
(0.5819162396673576	(0.0001	0.16740943108989023	1.274787535410765	0))
(0.5852721265316008	(0.0001	0.16740943108989023	1.4516129032258065	0))
(0.5881078082737028	(0.0001	0.16740943108989023	1.6853932584269664	0))
(0.589783494563305	(0.0001	0.16740943108989023	2.008928571428571	0))
(0.5890986054723628	(0.0001	0.16740943108989023	2.4861878453038675	0))
(0.5837295136600035	(0.0001	0.16740943108989023	3.2608695652173916	0))
(0.569126215577769	(0.0001	0.16740943108989023	4.736842105263158	0))
(0.5381888445786249	(0.0001	0.16740943108989023	8.653846153846153	0))
(0.5017847999064362	(0.0001	0.16740943108989023	50.0	0))
(0.5642652804978214	(0.00021544346900318823	0.16740943108989023	1.1363636363636365	0))
(0.5687154428800377	(0.00021544346900318823	0.16740943108989023	1.274787535410765	0))
(0.5735646584506293	(0.00021544346900318823	0.16740943108989023	1.4516129032258065	0))
(0.578707367237985	(0.00021544346900318823	0.16740943108989023	1.6853932584269664	0))
(0.5838361284999539	(0.00021544346900318823	0.16740943108989023	2.008928571428571	0))
(0.5881792939044841	(0.00021544346900318823	0.16740943108989023	2.4861878453038675	0))
(0.5898459077247785	(0.00021544346900318823	0.16740943108989023	3.2608695652173916	0))
(0.5840234058209727	(0.00021544346900318823	0.16740943108989023	4.736842105263158	0))
(0.55806529665818	(0.00021544346900318823	0.16740943108989023	8.653846153846153	0))
(0.5037679342590343	(0.00021544346900318823	0.16740943108989023	50.0	0))
(0.549460030767586	(0.00046415888336127773	0.16740943108989023	1.1363636363636365	0))
(0.5537761013911032	(0.00046415888336127773	0.16740943108989023	1.274787535410765	0))
(0.5587995994604025	(0.00046415888336127773	0.16740943108989023	1.4516129032258065	0))
(0.5646474682406294	(0.00046415888336127773	0.16740943108989023	1.6853932584269664	0))
(0.5713850287381412	(0.00046415888336127773	0.16740943108989023	2.008928571428571	0))
(0.5788606627683733	(0.00046415888336127773	0.16740943108989023	2.4861878453038675	0))
(0.5861779574362893	(0.00046415888336127773	0.16740943108989023	3.2608695652173916	0))
(0.5898709316520326	(0.00046415888336127773	0.16740943108989023	4.736842105263158	0))
(0.5764394278839018	(0.00046415888336127773	0.16740943108989023	8.653846153846153	0))
(0.5077822998767946	(0.00046415888336127773	0.16740943108989023	50.0	0))
(0.5364427481028702	(0.001	0.16740943108989023	1.1363636363636365	0))
(0.540068355803341	(0.001	0.16740943108989023	1.274787535410765	0))
(0.5444495295970043	(0.001	0.16740943108989023	1.4516129032258065	0))
(0.5498202014437199	(0.001	0.16740943108989023	1.6853932584269664	0))
(0.5564912750408456	(0.001	0.16740943108989023	2.008928571428571	0))
(0.564829679632957	(0.001	0.16740943108989023	2.4861878453038675	0))
(0.5750425646911939	(0.001	0.16740943108989023	3.2608695652173916	0))
(0.5859582788584728	(0.001	0.16740943108989023	4.736842105263158	0))
(0.5877671090265505	(0.001	0.16740943108989023	8.653846153846153	0))
(0.5154066042933638	(0.001	0.16740943108989023	50.0	0))
(0.5437841435262483	(1e-06	0.3610094998817299	1.1363636363636365	0))
(0.5380464537618488	(1e-06	0.3610094998817299	1.274787535410765	0))
(0.5320005256734079	(1e-06	0.3610094998817299	1.4516129032258065	0))
(0.5257828459531756	(1e-06	0.3610094998817299	1.6853932584269664	0))
(0.5195934857661296	(1e-06	0.3610094998817299	2.008928571428571	0))
(0.5137015461975025	(1e-06	0.3610094998817299	2.4861878453038675	0))
(0.5084407947055676	(1e-06	0.3610094998817299	3.2608695652173916	0))
(0.5041840891530714	(1e-06	0.3610094998817299	4.736842105263158	0))
(0.501291281566622	(1e-06	0.3610094998817299	8.653846153846153	0))
(0.5000391708387901	(1e-06	0.3610094998817299	50.0	0))
(0.5638541426744004	(2.1544346900318822e-06	0.3610094998817299	1.1363636363636365	0))
(0.5579120062798437	(2.1544346900318822e-06	0.3610094998817299	1.274787535410765	0))
(0.5510431946553555	(2.1544346900318822e-06	0.3610094998817299	1.4516129032258065	0))
(0.5432543938432235	(2.1544346900318822e-06	0.3610094998817299	1.6853932584269664	0))
(0.534666263137528	(2.1544346900318822e-06	0.3610094998817299	2.008928571428571	0))
(0.5255871815510239	(2.1544346900318822e-06	0.3610094998817299	2.4861878453038675	0))
(0.5165982664349222	(2.1544346900318822e-06	0.3610094998817299	3.2608695652173916	0))
(0.5086029386717916	(2.1544346900318822e-06	0.3610094998817299	4.736842105263158	0))
(0.5027412458028298	(2.1544346900318822e-06	0.3610094998817299	8.653846153846153	0))
(0.5000843518613337	(2.1544346900318822e-06	0.3610094998817299	50.0	0))
(0.5806562830666235	(4.641588833612782e-06	0.3610094998817299	1.1363636363636365	0))
(0.5763190636786961	(4.641588833612782e-06	0.3610094998817299	1.274787535410765	0))
(0.5706365977284291	(4.641588833612782e-06	0.3610094998817299	1.4516129032258065	0))
(0.5633326071860016	(4.641588833612782e-06	0.3610094998817299	1.6853932584269664	0))
(0.5541538602140429	(4.641588833612782e-06	0.3610094998817299	2.008928571428571	0))
(0.5429949006892735	(4.641588833612782e-06	0.3610094998817299	2.4861878453038675	0))
(0.5301700281006522	(4.641588833612782e-06	0.3610094998817299	3.2608695652173916	0))
(0.5168892748245398	(4.641588833612782e-06	0.3610094998817299	4.736842105263158	0))
(0.5057258433754928	(4.641588833612782e-06	0.3610094998817299	8.653846153846153	0))
(0.5001815578235205	(4.641588833612782e-06	0.3610094998817299	50.0	0))
(0.5892530589558002	(1e-05	0.3610094998817299	1.1363636363636365	0))
(0.5877130959446208	(1e-05	0.3610094998817299	1.274787535410765	0))
(0.5848901498920124	(1e-05	0.3610094998817299	1.4516129032258065	0))
(0.5803023117171314	(1e-05	0.3610094998817299	1.6853932584269664	0))
(0.5733005927658439	(1e-05	0.3610094998817299	2.008928571428571	0))
(0.5630724579721341	(1e-05	0.3610094998817299	2.4861878453038675	0))
(0.548828589529655	(1e-05	0.3610094998817299	3.2608695652173916	0))
(0.5306171853539937	(1e-05	0.3610094998817299	4.736842105263158	0))
(0.5115806538790304	(1e-05	0.3610094998817299	8.653846153846153	0))
(0.5003903357835864	(1e-05	0.3610094998817299	50.0	0))
(0.5879502741939611	(2.1544346900318823e-05	0.3610094998817299	1.1363636363636365	0))
(0.5893359912173688	(2.1544346900318823e-05	0.3610094998817299	1.274787535410765	0))
(0.5899027413752985	(2.1544346900318823e-05	0.3610094998817299	1.4516129032258065	0))
(0.5891549352175994	(2.1544346900318823e-05	0.3610094998817299	1.6853932584269664	0))
(0.5863104695506685	(2.1544346900318823e-05	0.3610094998817299	2.008928571428571	0))
(0.580123211382824	(2.1544346900318823e-05	0.3610094998817299	2.4861878453038675	0))
(0.5686538487621559	(2.1544346900318823e-05	0.3610094998817299	3.2608695652173916	0))
(0.5493745538079469	(2.1544346900318823e-05	0.3610094998817299	4.736842105263158	0))
(0.5220719761913555	(2.1544346900318823e-05	0.3610094998817299	8.653846153846153	0))
(0.5008371894388696	(2.1544346900318823e-05	0.3610094998817299	50.0	0))
(0.5783723949959393	(4.641588833612772e-05	0.3610094998817299	1.1363636363636365	0))
(0.5819028241126571	(4.641588833612772e-05	0.3610094998817299	1.274787535410765	0))
(0.5852614573485019	(4.641588833612772e-05	0.3610094998817299	1.4516129032258065	0))
(0.588100873003587	(4.641588833612772e-05	0.3610094998817299	1.6853932584269664	0))
(0.5897816515233075	(4.641588833612772e-05	0.3610094998817299	2.008928571428571	0))
(0.5891035052012245	(4.641588833612772e-05	0.3610094998817299	2.4861878453038675	0))
(0.5837429502216509	(4.641588833612772e-05	0.3610094998817299	3.2608695652173916	0))
(0.5691484420440641	(4.641588833612772e-05	0.3610094998817299	4.736842105263158	0))
(0.5382115354736402	(4.641588833612772e-05	0.3610094998817299	8.653846153846153	0))
(0.5017864328688569	(4.641588833612772e-05	0.3610094998817299	50.0	0))
(0.564246995025527	(0.0001	0.3610094998817299	1.1363636363636365	0))
(0.568697574971109	(0.0001	0.3610094998817299	1.274787535410765	0))
(0.5735477393344367	(0.0001	0.3610094998817299	1.4516129032258065	0))
(0.5786922508317652	(0.0001	0.3610094998817299	1.6853932584269664	0))
(0.5838241419014452	(0.0001	0.3610094998817299	2.008928571428571	0))
(0.5881724570556262	(0.0001	0.3610094998817299	2.4861878453038675	0))
(0.5898472106522265	(0.0001	0.3610094998817299	3.2608695652173916	0))
(0.584036500995886	(0.0001	0.3610094998817299	4.736842105263158	0))
(0.5580898230998804	(0.0001	0.3610094998817299	8.653846153846153	0))
(0.5037713184164484	(0.0001	0.3610094998817299	50.0	0))
(0.5494427841074674	(0.00021544346900318823	0.3610094998817299	1.1363636363636365	0))
(0.5537582577754467	(0.00021544346900318823	0.3610094998817299	1.274787535410765	0))
(0.5587813452105587	(0.00021544346900318823	0.3610094998817299	1.4516129032258065	0))
(0.5646292048452636	(0.00021544346900318823	0.3610094998817299	1.6853932584269664	0))
(0.5713676117823795	(0.00021544346900318823	0.3610094998817299	2.008928571428571	0))
(0.5788455917771864	(0.00021544346900318823	0.3610094998817299	2.4861878453038675	0))
(0.5861682686334942	(0.00021544346900318823	0.3610094998817299	3.2608695652173916	0))
(0.5898718884152563	(0.00021544346900318823	0.3610094998817299	4.736842105263158	0))
(0.5764584011010613	(0.00021544346900318823	0.3610094998817299	8.653846153846153	0))
(0.5077890084240195	(0.00021544346900318823	0.3610094998817299	50.0	0))
(0.5364284996676346	(0.00046415888336127773	0.3610094998817299	1.1363636363636365	0))
(0.5400531210296081	(0.00046415888336127773	0.3610094998817299	1.274787535410765	0))
(0.5444332341088851	(0.00046415888336127773	0.3610094998817299	1.4516129032258065	0))
(0.5498028952522405	(0.00046415888336127773	0.3610094998817299	1.6853932584269664	0))
(0.5564731527654236	(0.00046415888336127773	0.3610094998817299	2.008928571428571	0))
(0.5648114280159253	(0.00046415888336127773	0.3610094998817299	2.4861878453038675	0))
(0.5750260588073701	(0.00046415888336127773	0.3610094998817299	3.2608695652173916	0))
(0.5859483042339061	(0.00046415888336127773	0.3610094998817299	4.736842105263158	0))
(0.587775120056479	(0.00046415888336127773	0.3610094998817299	8.653846153846153	0))
(0.5154188253081426	(0.00046415888336127773	0.3610094998817299	50.0	0))
(0.5260931941419326	(0.001	0.3610094998817299	1.1363636363636365	0))
(0.5288948497272358	(0.001	0.3610094998817299	1.274787535410765	0))
(0.532355070209354	(0.001	0.3610094998817299	1.4516129032258065	0))
(0.5367259877929187	(0.001	0.3610094998817299	1.6853932584269664	0))
(0.5423956176990254	(0.001	0.3610094998817299	2.008928571428571	0))
(0.5499736982498017	(0.001	0.3610094998817299	2.4861878453038675	0))
(0.5603914929689885	(0.001	0.3610094998817299	3.2608695652173916	0))
(0.574653900988544	(0.001	0.3610094998817299	4.736842105263158	0))
(0.5893013587986097	(0.001	0.3610094998817299	8.653846153846153	0))
(0.5283330256042239	(0.001	0.3610094998817299	50.0	0))
(0.5638777996848477	(1e-06	0.7784977116066863	1.1363636363636365	0))
(0.5579365452639102	(1e-06	0.7784977116066863	1.274787535410765	0))
(0.5510678818297005	(1e-06	0.7784977116066863	1.4516129032258065	0))
(0.5432782126275808	(1e-06	0.7784977116066863	1.6853932584269664	0))
(0.5346879088353008	(1e-06	0.7784977116066863	2.008928571428571	0))
(0.5256051825160627	(1e-06	0.7784977116066863	2.4861878453038675	0))
(0.5166112605131721	(1e-06	0.7784977116066863	3.2608695652173916	0))
(0.5086102823559518	(1e-06	0.7784977116066863	4.736842105263158	0))
(0.5027437416062034	(1e-06	0.7784977116066863	8.653846153846153	0))
(0.5000844229793335	(1e-06	0.7784977116066863	50.0	0))
(0.5806724489277046	(2.1544346900318822e-06	0.7784977116066863	1.1363636363636365	0))
(0.5763380751899388	(2.1544346900318822e-06	0.7784977116066863	1.274787535410765	0))
(0.5706582738076946	(2.1544346900318822e-06	0.7784977116066863	1.4516129032258065	0))
(0.5633563800354332	(2.1544346900318822e-06	0.7784977116066863	1.6853932584269664	0))
(0.5541785963447876	(2.1544346900318822e-06	0.7784977116066863	2.008928571428571	0))
(0.5430186538532771	(2.1544346900318822e-06	0.7784977116066863	2.4861878453038675	0))
(0.5301900470296866	(2.1544346900318822e-06	0.7784977116066863	3.2608695652173916	0))
(0.5169024424018912	(2.1544346900318822e-06	0.7784977116066863	4.736842105263158	0))
(0.5057308880302566	(2.1544346900318822e-06	0.7784977116066863	8.653846153846153	0))
(0.500181730423742	(2.1544346900318822e-06	0.7784977116066863	50.0	0))
(0.589257439523571	(4.641588833612782e-06	0.7784977116066863	1.1363636363636365	0))
(0.5877211805777339	(4.641588833612782e-06	0.7784977116066863	1.274787535410765	0))
(0.5849023151579801	(4.641588833612782e-06	0.7784977116066863	1.4516129032258065	0))
(0.5803187366616178	(4.641588833612782e-06	0.7784977116066863	1.6853932584269664	0))
(0.5733211659989602	(4.641588833612782e-06	0.7784977116066863	2.008928571428571	0))
(0.5630962740691607	(4.641588833612782e-06	0.7784977116066863	2.4861878453038675	0))
(0.548853123779685	(4.641588833612782e-06	0.7784977116066863	3.2608695652173916	0))
(0.5306373781230607	(4.641588833612782e-06	0.7784977116066863	4.736842105263158	0))
(0.5115902285673527	(4.641588833612782e-06	0.7784977116066863	8.653846153846153	0))
(0.5003906968135645	(4.641588833612782e-06	0.7784977116066863	50.0	0))
(0.5879430297331653	(1e-05	0.7784977116066863	1.1363636363636365	0))
(0.5893319583894968	(1e-05	0.7784977116066863	1.274787535410765	0))
(0.5899026886079396	(1e-05	0.7784977116066863	1.4516129032258065	0))
(0.5891596802080331	(1e-05	0.7784977116066863	1.6853932584269664	0))
(0.586320824112539	(1e-05	0.7784977116066863	2.008928571428571	0))
(0.5801397781875642	(1e-05	0.7784977116066863	2.4861878453038675	0))
(0.5686762209289935	(1e-05	0.7784977116066863	3.2608695652173916	0))
(0.5493991363908374	(1e-05	0.7784977116066863	4.736842105263158	0))
(0.5220881781113724	(1e-05	0.7784977116066863	8.653846153846153	0))
(0.5008379627122034	(1e-05	0.7784977116066863	50.0	0))
(0.5783570930727909	(2.1544346900318823e-05	0.7784977116066863	1.1363636363636365	0))
(0.5818894512892332	(2.1544346900318823e-05	0.7784977116066863	1.274787535410765	0))
(0.5852507251998035	(2.1544346900318823e-05	0.7784977116066863	1.4516129032258065	0))
(0.5880938865903886	(2.1544346900318823e-05	0.7784977116066863	1.6853932584269664	0))
(0.5897797519690363	(2.1544346900318823e-05	0.7784977116066863	2.008928571428571	0))
(0.5891084012379124	(2.1544346900318823e-05	0.7784977116066863	2.4861878453038675	0))
(0.5837563575011518	(2.1544346900318823e-05	0.7784977116066863	3.2608695652173916	0))
(0.5691706654838306	(2.1544346900318823e-05	0.7784977116066863	4.736842105263158	0))
(0.5382342244380747	(2.1544346900318823e-05	0.7784977116066863	8.653846153846153	0))
(0.5017880721418573	(2.1544346900318823e-05	0.7784977116066863	50.0	0))
(0.5642287598801771	(4.641588833612772e-05	0.7784977116066863	1.1363636363636365	0))
(0.5686796920065532	(4.641588833612772e-05	0.7784977116066863	1.274787535410765	0))
(0.573530792354306	(4.641588833612772e-05	0.7784977116066863	1.4516129032258065	0))
(0.5786771194803333	(4.641588833612772e-05	0.7784977116066863	1.6853932584269664	0))
(0.5838121623678428	(4.641588833612772e-05	0.7784977116066863	2.008928571428571	0))
(0.5881656015571063	(4.641588833612772e-05	0.7784977116066863	2.4861878453038675	0))
(0.5898484951639447	(4.641588833612772e-05	0.7784977116066863	3.2608695652173916	0))
(0.5840496259927999	(4.641588833612772e-05	0.7784977116066863	4.736842105263158	0))
(0.5581143330605498	(4.641588833612772e-05	0.7784977116066863	8.653846153846153	0))
(0.5037747123291856	(4.641588833612772e-05	0.7784977116066863	50.0	0))
(0.5494255427924767	(0.0001	0.7784977116066863	1.1363636363636365	0))
(0.553740403796466	(0.0001	0.7784977116066863	1.274787535410765	0))
(0.5587630927251935	(0.0001	0.7784977116066863	1.4516129032258065	0))
(0.5646109499866346	(0.0001	0.7784977116066863	1.6853932584269664	0))
(0.5713501764357628	(0.0001	0.7784977116066863	2.008928571428571	0))
(0.5788305453198058	(0.0001	0.7784977116066863	2.4861878453038675	0))
(0.5861585109922367	(0.0001	0.7784977116066863	3.2608695652173916	0))
(0.5898728171437472	(0.0001	0.7784977116066863	4.736842105263158	0))
(0.5764773681003239	(0.0001	0.7784977116066863	8.653846153846153	0))
(0.5077957210021867	(0.0001	0.7784977116066863	50.0	0))
(0.5364142464862751	(0.00021544346900318823	0.7784977116066863	1.1363636363636365	0))
(0.5400378805170432	(0.00021544346900318823	0.7784977116066863	1.274787535410765	0))
(0.54441695690693	(0.00021544346900318823	0.7784977116066863	1.4516129032258065	0))
(0.5497856296000475	(0.00021544346900318823	0.7784977116066863	1.6853932584269664	0))
(0.5564550500925464	(0.00021544346900318823	0.7784977116066863	2.008928571428571	0))
(0.5647931714438281	(0.00021544346900318823	0.7784977116066863	2.4861878453038675	0))
(0.5750095359655716	(0.00021544346900318823	0.7784977116066863	3.2608695652173916	0))
(0.5859383203356223	(0.00021544346900318823	0.7784977116066863	4.736842105263158	0))
(0.5877831059471145	(0.00021544346900318823	0.7784977116066863	8.653846153846153	0))
(0.5154310513326376	(0.00021544346900318823	0.7784977116066863	50.0	0))
(0.5260822862748143	(0.00046415888336127773	0.7784977116066863	1.1363636363636365	0))
(0.5288829396486266	(0.00046415888336127773	0.7784977116066863	1.274787535410765	0))
(0.5323420272171692	(0.00046415888336127773	0.7784977116066863	1.4516129032258065	0))
(0.5367116712408063	(0.00046415888336127773	0.7784977116066863	1.6853932584269664	0))
(0.5423797824184745	(0.00046415888336127773	0.7784977116066863	2.008928571428571	0))
(0.5499563802713954	(0.00046415888336127773	0.7784977116066863	2.4861878453038675	0))
(0.560373178045799	(0.00046415888336127773	0.7784977116066863	3.2608695652173916	0))
(0.5746372790074377	(0.00046415888336127773	0.7784977116066863	4.736842105263158	0))
(0.5892972385325306	(0.00046415888336127773	0.7784977116066863	8.653846153846153	0))
(0.5283522732747902	(0.00046415888336127773	0.7784977116066863	50.0	0))
(0.5183519917067771	(0.001	0.7784977116066863	1.1363636363636365	0))
(0.5204140712007604	(0.001	0.7784977116066863	1.274787535410765	0))
(0.5229937190611677	(0.001	0.7784977116066863	1.4516129032258065	0))
(0.5263099076278632	(0.001	0.7784977116066863	1.6853932584269664	0))
(0.5307214261943366	(0.001	0.7784977116066863	2.008928571428571	0))
(0.5368521618989357	(0.001	0.7784977116066863	2.4861878453038675	0))
(0.5458598928083349	(0.001	0.7784977116066863	3.2608695652173916	0))
(0.5599601478309292	(0.001	0.7784977116066863	4.736842105263158	0))
(0.5817650760959745	(0.001	0.7784977116066863	8.653846153846153	0))
(0.5465652698679204	(0.001	0.7784977116066863	50.0	0))
(0.5806885828340766	(1e-06	1.678788749812395	1.1363636363636365	0))
(0.5763570993355526	(1e-06	1.678788749812395	1.274787535410765	0))
(0.5706799491041801	(1e-06	1.678788749812395	1.4516129032258065	0))
(0.5633801685031791	(1e-06	1.678788749812395	1.6853932584269664	0))
(0.5542033362446639	(1e-06	1.678788749812395	2.008928571428571	0))
(0.5430424169078168	(1e-06	1.678788749812395	2.4861878453038675	0))
(0.5302100575176674	(1e-06	1.678788749812395	3.2608695652173916	0))
(0.5169156308825803	(1e-06	1.678788749812395	4.736842105263158	0))
(0.5057359410609596	(1e-06	1.678788749812395	8.653846153846153	0))
(0.500181891098135	(1e-06	1.678788749812395	50.0	0))
(0.589261841181189	(2.1544346900318822e-06	1.678788749812395	1.1363636363636365	0))
(0.5877292617185894	(2.1544346900318822e-06	1.678788749812395	1.274787535410765	0))
(0.5849144509739885	(2.1544346900318822e-06	1.678788749812395	1.4516129032258065	0))
(0.5803351463502637	(2.1544346900318822e-06	1.678788749812395	1.6853932584269664	0))
(0.5733417536203266	(2.1544346900318822e-06	1.678788749812395	2.008928571428571	0))
(0.5631200942396675	(2.1544346900318822e-06	1.678788749812395	2.4861878453038675	0))
(0.5488776659486685	(2.1544346900318822e-06	1.678788749812395	3.2608695652173916	0))
(0.5306575806959092	(2.1544346900318822e-06	1.678788749812395	4.736842105263158	0))
(0.5115998190807921	(2.1544346900318822e-06	1.678788749812395	8.653846153846153	0))
(0.5003910674469277	(2.1544346900318822e-06	1.678788749812395	50.0	0))
(0.5879357930323548	(4.641588833612782e-06	1.678788749812395	1.1363636363636365	0))
(0.589327957021941	(4.641588833612782e-06	1.678788749812395	1.274787535410765	0))
(0.5899026299435555	(4.641588833612782e-06	1.678788749812395	1.4516129032258065	0))
(0.5891643905097624	(4.641588833612782e-06	1.678788749812395	1.6853932584269664	0))
(0.586331143537995	(4.641588833612782e-06	1.678788749812395	2.008928571428571	0))
(0.5801563392082453	(4.641588833612782e-06	1.678788749812395	2.4861878453038675	0))
(0.5686985982965974	(4.641588833612782e-06	1.678788749812395	3.2608695652173916	0))
(0.5494237192954233	(4.641588833612782e-06	1.678788749812395	4.736842105263158	0))
(0.5221043921740223	(4.641588833612782e-06	1.678788749812395	8.653846153846153	0))
(0.5008387427141935	(4.641588833612782e-06	1.678788749812395	50.0	0))
(0.5783418249667184	(1e-05	1.678788749812395	1.1363636363636365	0))
(0.581876049119246	(1e-05	1.678788749812395	1.274787535410765	0))
(0.5852400166500462	(1e-05	1.678788749812395	1.4516129032258065	0))
(0.588086904707101	(1e-05	1.678788749812395	1.6853932584269664	0))
(0.5897778457539807	(1e-05	1.678788749812395	2.008928571428571	0))
(0.5891132991076682	(1e-05	1.678788749812395	2.4861878453038675	0))
(0.5837697496851537	(1e-05	1.678788749812395	3.2608695652173916	0))
(0.5691928904052708	(1e-05	1.678788749812395	4.736842105263158	0))
(0.53825692419103	(1e-05	1.678788749812395	8.653846153846153	0))
(0.5017897094898778	(1e-05	1.678788749812395	50.0	0))
(0.5642104845695421	(2.1544346900318823e-05	1.678788749812395	1.1363636363636365	0))
(0.5686618257481337	(2.1544346900318823e-05	1.678788749812395	1.274787535410765	0))
(0.5735138281096382	(2.1544346900318823e-05	1.678788749812395	1.4516129032258065	0))
(0.5786619660427551	(2.1544346900318823e-05	1.678788749812395	1.6853932584269664	0))
(0.583800150679051	(2.1544346900318823e-05	1.678788749812395	2.008928571428571	0))
(0.5881587921026593	(2.1544346900318823e-05	1.678788749812395	2.4861878453038675	0))
(0.5898497479308459	(2.1544346900318823e-05	1.678788749812395	3.2608695652173916	0))
(0.5840627197109878	(2.1544346900318823e-05	1.678788749812395	4.736842105263158	0))
(0.558138852708882	(2.1544346900318823e-05	1.678788749812395	8.653846153846153	0))
(0.5037781035292263	(2.1544346900318823e-05	1.678788749812395	50.0	0))
(0.5494083154665695	(4.641588833612772e-05	1.678788749812395	1.1363636363636365	0))
(0.5537225719226069	(4.641588833612772e-05	1.678788749812395	1.274787535410765	0))
(0.558744840217966	(4.641588833612772e-05	1.678788749812395	1.4516129032258065	0))
(0.5645926935466546	(4.641588833612772e-05	1.678788749812395	1.6853932584269664	0))
(0.5713327294214138	(4.641588833612772e-05	1.678788749812395	2.008928571428571	0))
(0.5788154690589806	(4.641588833612772e-05	1.678788749812395	2.4861878453038675	0))
(0.5861487728027938	(4.641588833612772e-05	1.678788749812395	3.2608695652173916	0))
(0.589873767092937	(4.641588833612772e-05	1.678788749812395	4.736842105263158	0))
(0.5764963118711636	(4.641588833612772e-05	1.678788749812395	8.653846153846153	0))
(0.5078024465990417	(4.641588833612772e-05	1.678788749812395	50.0	0))
(0.53640001594666	(0.0001	1.678788749812395	1.1363636363636365	0))
(0.5400226582869209	(0.0001	1.678788749812395	1.274787535410765	0))
(0.5444006885454311	(0.0001	1.678788749812395	1.4516129032258065	0))
(0.5497683172881805	(0.0001	1.678788749812395	1.6853932584269664	0))
(0.5564369462416789	(0.0001	1.678788749812395	2.008928571428571	0))
(0.5647749349765507	(0.0001	1.678788749812395	2.4861878453038675	0))
(0.5749929956619491	(0.0001	1.678788749812395	3.2608695652173916	0))
(0.5859283015088039	(0.0001	1.678788749812395	4.736842105263158	0))
(0.5877910871790547	(0.0001	1.678788749812395	8.653846153846153	0))
(0.5154432876128174	(0.0001	1.678788749812395	50.0	0))
(0.5260713810500129	(0.00021544346900318823	1.678788749812395	1.1363636363636365	0))
(0.5288710857890262	(0.00021544346900318823	1.678788749812395	1.274787535410765	0))
(0.5323290342440982	(0.00021544346900318823	1.678788749812395	1.4516129032258065	0))
(0.5366973066656245	(0.00021544346900318823	1.678788749812395	1.6853932584269664	0))
(0.5423639912712602	(0.00021544346900318823	1.678788749812395	2.008928571428571	0))
(0.5499390490443391	(0.00021544346900318823	1.678788749812395	2.4861878453038675	0))
(0.5603548488808988	(0.00021544346900318823	1.678788749812395	3.2608695652173916	0))
(0.5746206346093227	(0.00021544346900318823	1.678788749812395	4.736842105263158	0))
(0.5892931070530555	(0.00021544346900318823	1.678788749812395	8.653846153846153	0))
(0.5283715231925019	(0.00021544346900318823	1.678788749812395	50.0	0))
(0.5183439980547572	(0.00046415888336127773	1.678788749812395	1.1363636363636365	0))
(0.5204052975278841	(0.00046415888336127773	1.678788749812395	1.274787535410765	0))
(0.5229839171992238	(0.00046415888336127773	1.678788749812395	1.4516129032258065	0))
(0.5262989325568671	(0.00046415888336127773	1.678788749812395	1.6853932584269664	0))
(0.5307089383124968	(0.00046415888336127773	1.678788749812395	2.008928571428571	0))
(0.536837782436509	(0.00046415888336127773	1.678788749812395	2.4861878453038675	0))
(0.5458433198187895	(0.00046415888336127773	1.678788749812395	3.2608695652173916	0))
(0.5599418282580139	(0.00046415888336127773	1.678788749812395	4.736842105263158	0))
(0.5817515792087036	(0.00046415888336127773	1.678788749812395	8.653846153846153	0))
(0.5465895841069802	(0.00046415888336127773	1.678788749812395	50.0	0))
(0.5127627557959569	(0.001	1.678788749812395	1.1363636363636365	0))
(0.5142372566688123	(0.001	1.678788749812395	1.274787535410765	0))
(0.5160960433938312	(0.001	1.678788749812395	1.4516129032258065	0))
(0.5185105799172912	(0.001	1.678788749812395	1.6853932584269664	0))
(0.5217708002158827	(0.001	1.678788749812395	2.008928571428571	0))
(0.5264061591389892	(0.001	1.678788749812395	2.4861878453038675	0))
(0.5334865285623878	(0.001	1.678788749812395	3.2608695652173916	0))
(0.5454689971935816	(0.001	1.678788749812395	4.736842105263158	0))
(0.5684840016331307	(0.001	1.678788749812395	8.653846153846153	0))
(0.5665705014641462	(0.001	1.678788749812395	50.0	0))
(0.5892662509219404	(1e-06	3.6202183056904658	1.1363636363636365	0))
(0.5877373313629446	(1e-06	3.6202183056904658	1.274787535410765	0))
(0.5849265733095944	(1e-06	3.6202183056904658	1.4516129032258065	0))
(0.5803515422580515	(1e-06	3.6202183056904658	1.6853932584269664	0))
(0.5733622934918677	(1e-06	3.6202183056904658	2.008928571428571	0))
(0.5631439004558982	(1e-06	3.6202183056904658	2.4861878453038675	0))
(0.5489022219994266	(1e-06	3.6202183056904658	3.2608695652173916	0))
(0.5306777866219872	(1e-06	3.6202183056904658	4.736842105263158	0))
(0.5116094161519051	(1e-06	3.6202183056904658	8.653846153846153	0))
(0.5003914287071318	(1e-06	3.6202183056904658	50.0	0))
(0.5879285638978927	(2.1544346900318822e-06	3.6202183056904658	1.1363636363636365	0))
(0.5893239128233002	(2.1544346900318822e-06	3.6202183056904658	1.274787535410765	0))
(0.5899025562421664	(2.1544346900318822e-06	3.6202183056904658	1.4516129032258065	0))
(0.5891690786970969	(2.1544346900318822e-06	3.6202183056904658	1.6853932584269664	0))
(0.5863414828431515	(2.1544346900318822e-06	3.6202183056904658	2.008928571428571	0))
(0.5801728856038542	(2.1544346900318822e-06	3.6202183056904658	2.4861878453038675	0))
(0.5687209808421742	(2.1544346900318822e-06	3.6202183056904658	3.2608695652173916	0))
(0.5494483024722971	(2.1544346900318822e-06	3.6202183056904658	4.736842105263158	0))
(0.5221206086347359	(2.1544346900318822e-06	3.6202183056904658	8.653846153846153	0))
(0.5008395165000474	(2.1544346900318822e-06	3.6202183056904658	50.0	0))
(0.5783265206373034	(4.641588833612782e-06	3.6202183056904658	1.1363636363636365	0))
(0.5818626692714963	(4.641588833612782e-06	3.6202183056904658	1.274787535410765	0))
(0.5852293005978543	(4.641588833612782e-06	3.6202183056904658	1.4516129032258065	0))
(0.5880799190148959	(4.641588833612782e-06	3.6202183056904658	1.6853932584269664	0))
(0.5897759428941599	(4.641588833612782e-06	3.6202183056904658	2.008928571428571	0))
(0.5891181232043314	(4.641588833612782e-06	3.6202183056904658	2.4861878453038675	0))
(0.5837831298976256	(4.641588833612782e-06	3.6202183056904658	3.2608695652173916	0))
(0.5692150856766188	(4.641588833612782e-06	3.6202183056904658	4.736842105263158	0))
(0.5382796330361155	(4.641588833612782e-06	3.6202183056904658	8.653846153846153	0))
(0.5017913497456974	(4.641588833612782e-06	3.6202183056904658	50.0	0))
(0.5641921993288765	(1e-05	3.6202183056904658	1.1363636363636365	0))
(0.5686439240458712	(1e-05	3.6202183056904658	1.274787535410765	0))
(0.5734969243539972	(1e-05	3.6202183056904658	1.4516129032258065	0))
(0.578646840232792	(1e-05	3.6202183056904658	1.6853932584269664	0))
(0.5837881305271534	(1e-05	3.6202183056904658	2.008928571428571	0))
(0.5881518852650477	(1e-05	3.6202183056904658	2.4861878453038675	0))
(0.5898509800992261	(1e-05	3.6202183056904658	3.2608695652173916	0))
(0.5840757930556408	(1e-05	3.6202183056904658	4.736842105263158	0))
(0.5581633673607136	(1e-05	3.6202183056904658	8.653846153846153	0))
(0.5037814980093308	(1e-05	3.6202183056904658	50.0	0))
(0.5493910889759688	(2.1544346900318823e-05	3.6202183056904658	1.1363636363636365	0))
(0.5537047398071056	(2.1544346900318823e-05	3.6202183056904658	1.274787535410765	0))
(0.5587266022290601	(2.1544346900318823e-05	3.6202183056904658	1.4516129032258065	0))
(0.5645744308811381	(2.1544346900318823e-05	3.6202183056904658	1.6853932584269664	0))
(0.5713152748108884	(2.1544346900318823e-05	3.6202183056904658	2.008928571428571	0))
(0.578800377313985	(2.1544346900318823e-05	3.6202183056904658	2.4861878453038675	0))
(0.5861390322092004	(2.1544346900318823e-05	3.6202183056904658	3.2608695652173916	0))
(0.5898746593373835	(2.1544346900318823e-05	3.6202183056904658	4.736842105263158	0))
(0.5765152529754929	(2.1544346900318823e-05	3.6202183056904658	8.653846153846153	0))
(0.5078091654835251	(2.1544346900318823e-05	3.6202183056904658	50.0	0))
(0.5363857797001366	(4.641588833612772e-05	3.6202183056904658	1.1363636363636365	0))
(0.5400074223916519	(4.641588833612772e-05	3.6202183056904658	1.274787535410765	0))
(0.5443844437797826	(4.641588833612772e-05	3.6202183056904658	1.4516129032258065	0))
(0.5497510341011232	(4.641588833612772e-05	3.6202183056904658	1.6853932584269664	0))
(0.5564188362136743	(4.641588833612772e-05	3.6202183056904658	2.008928571428571	0))
(0.5647566576578176	(4.641588833612772e-05	3.6202183056904658	2.4861878453038675	0))
(0.5749764726998198	(4.641588833612772e-05	3.6202183056904658	3.2608695652173916	0))
(0.5859183074405664	(4.641588833612772e-05	3.6202183056904658	4.736842105263158	0))
(0.5877990424484062	(4.641588833612772e-05	3.6202183056904658	8.653846153846153	0))
(0.5154555267913878	(4.641588833612772e-05	3.6202183056904658	50.0	0))
(0.5260604871142193	(0.0001	3.6202183056904658	1.1363636363636365	0))
(0.528859200211508	(0.0001	3.6202183056904658	1.274787535410765	0))
(0.5323160295418911	(0.0001	3.6202183056904658	1.4516129032258065	0))
(0.5366830160807637	(0.0001	3.6202183056904658	1.6853932584269664	0))
(0.542348177795011	(0.0001	3.6202183056904658	2.008928571428571	0))
(0.5499217210084184	(0.0001	3.6202183056904658	2.4861878453038675	0))
(0.5603365404009131	(0.0001	3.6202183056904658	3.2608695652173916	0))
(0.5746039777209861	(0.0001	3.6202183056904658	4.736842105263158	0))
(0.5892889517790577	(0.0001	3.6202183056904658	8.653846153846153	0))
(0.528390791296634	(0.0001	3.6202183056904658	50.0	0))
(0.5183360345938139	(0.00021544346900318823	3.6202183056904658	1.1363636363636365	0))
(0.5203964988174423	(0.00021544346900318823	3.6202183056904658	1.274787535410765	0))
(0.5229741601299074	(0.00021544346900318823	3.6202183056904658	1.4516129032258065	0))
(0.5262879703997184	(0.00021544346900318823	3.6202183056904658	1.6853932584269664	0))
(0.5306964133677899	(0.00021544346900318823	3.6202183056904658	2.008928571428571	0))
(0.5368234117901136	(0.00021544346900318823	3.6202183056904658	2.4861878453038675	0))
(0.5458267136465165	(0.00021544346900318823	3.6202183056904658	3.2608695652173916	0))
(0.5599235551656566	(0.00021544346900318823	3.6202183056904658	4.736842105263158	0))
(0.5817380906341509	(0.00021544346900318823	3.6202183056904658	8.653846153846153	0))
(0.5466138959958169	(0.00021544346900318823	3.6202183056904658	50.0	0))
(0.5127570672184928	(0.00046415888336127773	3.6202183056904658	1.1363636363636365	0))
(0.5142309625482059	(0.00046415888336127773	3.6202183056904658	1.274787535410765	0))
(0.5160889601129857	(0.00046415888336127773	3.6202183056904658	1.4516129032258065	0))
(0.5185025431309367	(0.00046415888336127773	3.6202183056904658	1.6853932584269664	0))
(0.5217614768473238	(0.00046415888336127773	3.6202183056904658	2.008928571428571	0))
(0.5263951315427947	(0.00046415888336127773	3.6202183056904658	2.4861878453038675	0))
(0.5334731250398491	(0.00046415888336127773	3.6202183056904658	3.2608695652173916	0))
(0.5454525284004935	(0.00046415888336127773	3.6202183056904658	4.736842105263158	0))
(0.5684660707972425	(0.00046415888336127773	3.6202183056904658	8.653846153846153	0))
(0.5665935044290052	(0.00046415888336127773	3.6202183056904658	50.0	0))
(0.5088122135167406	(0.001	3.6202183056904658	1.1363636363636365	0))
(0.5098482368600977	(0.001	3.6202183056904658	1.274787535410765	0))
(0.5111604353621377	(0.001	3.6202183056904658	1.4516129032258065	0))
(0.5128757753490466	(0.001	3.6202183056904658	1.6853932584269664	0))
(0.5152127033471899	(0.001	3.6202183056904658	2.008928571428571	0))
(0.5185808742923017	(0.001	3.6202183056904658	2.4861878453038675	0))
(0.5238449118257914	(0.001	3.6202183056904658	3.2608695652173916	0))
(0.5331708353307024	(0.001	3.6202183056904658	4.736842105263158	0))
(0.5535188650846268	(0.001	3.6202183056904658	8.653846153846153	0))
(0.582467202100633	(0.001	3.6202183056904658	50.0	0))
(0.5879212607174896	(1e-06	7.806807486838919	1.1363636363636365	0))
(0.5893198597166772	(1e-06	7.806807486838919	1.274787535410765	0))
(0.5899024698361599	(1e-06	7.806807486838919	1.4516129032258065	0))
(0.5891737583700277	(1e-06	7.806807486838919	1.6853932584269664	0))
(0.5863517960785234	(1e-06	7.806807486838919	2.008928571428571	0))
(0.5801894061864641	(1e-06	7.806807486838919	2.4861878453038675	0))
(0.5687433454646937	(1e-06	7.806807486838919	3.2608695652173916	0))
(0.5494729002801617	(1e-06	7.806807486838919	4.736842105263158	0))
(0.5221368331024913	(1e-06	7.806807486838919	8.653846153846153	0))
(0.5008402922141285	(1e-06	7.806807486838919	50.0	0))
(0.5783112603276177	(2.1544346900318822e-06	7.806807486838919	1.1363636363636365	0))
(0.5818492482274747	(2.1544346900318822e-06	7.806807486838919	1.274787535410765	0))
(0.5852185958955187	(2.1544346900318822e-06	7.806807486838919	1.4516129032258065	0))
(0.5880729179203094	(2.1544346900318822e-06	7.806807486838919	1.6853932584269664	0))
(0.5897740447833093	(2.1544346900318822e-06	7.806807486838919	2.008928571428571	0))
(0.5891229962454417	(2.1544346900318822e-06	7.806807486838919	2.4861878453038675	0))
(0.5837964881908911	(2.1544346900318822e-06	7.806807486838919	3.2608695652173916	0))
(0.5692372849954965	(2.1544346900318822e-06	7.806807486838919	4.736842105263158	0))
(0.5383023414170316	(2.1544346900318822e-06	7.806807486838919	8.653846153846153	0))
(0.501792995713396	(2.1544346900318822e-06	7.806807486838919	50.0	0))
(0.5641739376918719	(4.641588833612782e-06	7.806807486838919	1.1363636363636365	0))
(0.5686260288590976	(4.641588833612782e-06	7.806807486838919	1.274787535410765	0))
(0.5734799775332753	(4.641588833612782e-06	7.806807486838919	1.4516129032258065	0))
(0.5786316757248976	(4.641588833612782e-06	7.806807486838919	1.6853932584269664	0))
(0.583776113439091	(4.641588833612782e-06	7.806807486838919	2.008928571428571	0))
(0.5881450168507043	(4.641588833612782e-06	7.806807486838919	2.4861878453038675	0))
(0.5898522207824275	(4.641588833612782e-06	7.806807486838919	3.2608695652173916	0))
(0.5840888450744331	(4.641588833612782e-06	7.806807486838919	4.736842105263158	0))
(0.5581878740663233	(4.641588833612782e-06	7.806807486838919	8.653846153846153	0))
(0.5037848993086329	(4.641588833612782e-06	7.806807486838919	50.0	0))
(0.5493738640721844	(1e-05	7.806807486838919	1.1363636363636365	0))
(0.5536868907333035	(1e-05	7.806807486838919	1.274787535410765	0))
(0.5587083389639198	(1e-05	7.806807486838919	1.4516129032258065	0))
(0.5645561836615837	(1e-05	7.806807486838919	1.6853932584269664	0))
(0.5712978325631579	(1e-05	7.806807486838919	2.008928571428571	0))
(0.5787853067779922	(1e-05	7.806807486838919	2.4861878453038675	0))
(0.5861292562318119	(1e-05	7.806807486838919	3.2608695652173916	0))
(0.5898755710899031	(1e-05	7.806807486838919	4.736842105263158	0))
(0.5765341760335873	(1e-05	7.806807486838919	8.653846153846153	0))
(0.5078158983502348	(1e-05	7.806807486838919	50.0	0))
(0.536371528268334	(2.1544346900318823e-05	7.806807486838919	1.1363636363636365	0))
(0.5399922218601607	(2.1544346900318823e-05	7.806807486838919	1.274787535410765	0))
(0.5443681671237219	(2.1544346900318823e-05	7.806807486838919	1.4516129032258065	0))
(0.5497337161974635	(2.1544346900318823e-05	7.806807486838919	1.6853932584269664	0))
(0.556400730016156	(2.1544346900318823e-05	7.806807486838919	2.008928571428571	0))
(0.5647384382341053	(2.1544346900318823e-05	7.806807486838919	2.4861878453038675	0))
(0.5749599269722788	(2.1544346900318823e-05	7.806807486838919	3.2608695652173916	0))
(0.5859082934648114	(2.1544346900318823e-05	7.806807486838919	4.736842105263158	0))
(0.5878069846624181	(2.1544346900318823e-05	7.806807486838919	8.653846153846153	0))
(0.5154677813507158	(2.1544346900318823e-05	7.806807486838919	50.0	0))
(0.5260495498004268	(4.641588833612772e-05	7.806807486838919	1.1363636363636365	0))
(0.5288473298903089	(4.641588833612772e-05	7.806807486838919	1.274787535410765	0))
(0.532303007997346	(4.641588833612772e-05	7.806807486838919	1.4516129032258065	0))
(0.5366686851355089	(4.641588833612772e-05	7.806807486838919	1.6853932584269664	0))
(0.5423323819567323	(4.641588833612772e-05	7.806807486838919	2.008928571428571	0))
(0.549904411702528	(4.641588833612772e-05	7.806807486838919	2.4861878453038675	0))
(0.5603182408383975	(4.641588833612772e-05	7.806807486838919	3.2608695652173916	0))
(0.5745873301821711	(4.641588833612772e-05	7.806807486838919	4.736842105263158	0))
(0.5892847924502495	(4.641588833612772e-05	7.806807486838919	8.653846153846153	0))
(0.5284100575064554	(4.641588833612772e-05	7.806807486838919	50.0	0))
(0.518328042974787	(0.0001	7.806807486838919	1.1363636363636365	0))
(0.5203877037279137	(0.0001	7.806807486838919	1.274787535410765	0))
(0.5229643860904692	(0.0001	7.806807486838919	1.4516129032258065	0))
(0.5262769633228279	(0.0001	7.806807486838919	1.6853932584269664	0))
(0.5306839290019641	(0.0001	7.806807486838919	2.008928571428571	0))
(0.536809049736193	(0.0001	7.806807486838919	2.4861878453038675	0))
(0.5458101744947284	(0.0001	7.806807486838919	3.2608695652173916	0))
(0.5599052323899535	(0.0001	7.806807486838919	4.736842105263158	0))
(0.581724581008394	(0.0001	7.806807486838919	8.653846153846153	0))
(0.5466382150320357	(0.0001	7.806807486838919	50.0	0))
(0.5127513684174232	(0.00021544346900318823	7.806807486838919	1.1363636363636365	0))
(0.5142246363881365	(0.00021544346900318823	7.806807486838919	1.274787535410765	0))
(0.5160819166107795	(0.00021544346900318823	7.806807486838919	1.4516129032258065	0))
(0.5184944964353845	(0.00021544346900318823	7.806807486838919	1.6853932584269664	0))
(0.5217521661744263	(0.00021544346900318823	7.806807486838919	2.008928571428571	0))
(0.5263841069560361	(0.00021544346900318823	7.806807486838919	2.4861878453038675	0))
(0.5334598020379332	(0.00021544346900318823	7.806807486838919	3.2608695652173916	0))
(0.5454360140888922	(0.00021544346900318823	7.806807486838919	4.736842105263158	0))
(0.5684481626197001	(0.00021544346900318823	7.806807486838919	8.653846153846153	0))
(0.5666164998924916	(0.00021544346900318823	7.806807486838919	50.0	0))
(0.5088082073940189	(0.00046415888336127773	7.806807486838919	1.1363636363636365	0))
(0.5098437946398677	(0.00046415888336127773	7.806807486838919	1.274787535410765	0))
(0.5111554072079125	(0.00046415888336127773	7.806807486838919	1.4516129032258065	0))
(0.512870007038485	(0.00046415888336127773	7.806807486838919	1.6853932584269664	0))
(0.5152059772420844	(0.00046415888336127773	7.806807486838919	2.008928571428571	0))
(0.5185727872787272	(0.00046415888336127773	7.806807486838919	2.4861878453038675	0))
(0.5238347835831689	(0.00046415888336127773	7.806807486838919	3.2608695652173916	0))
(0.5331575516569435	(0.00046415888336127773	7.806807486838919	4.736842105263158	0))
(0.5535010369712723	(0.00046415888336127773	7.806807486838919	8.653846153846153	0))
(0.5824818495272583	(0.00046415888336127773	7.806807486838919	50.0	0))
(0.5060562941839679	(0.001	7.806807486838919	1.1363636363636365	0))
(0.5067763500697122	(0.001	7.806807486838919	1.274787535410765	0))
(0.5076910066835386	(0.001	7.806807486838919	1.4516129032258065	0))
(0.5088914452421388	(0.001	7.806807486838919	1.6853932584269664	0))
(0.5105358846911643	(0.001	7.806807486838919	2.008928571428571	0))
(0.5129257616567415	(0.001	7.806807486838919	2.4861878453038675	0))
(0.5167126704403234	(0.001	7.806807486838919	3.2608695652173916	0))
(0.5236064360094812	(0.001	7.806807486838919	4.736842105263158	0))
(0.5398288538393268	(0.001	7.806807486838919	8.653846153846153	0))
(0.5896716906403089	(0.001	7.806807486838919	50.0	0))
(0.5782959326862334	(1e-06	16.83496352713465	1.1363636363636365	0))
(0.5818358363343609	(1e-06	16.83496352713465	1.274787535410765	0))
(0.5852078239796311	(1e-06	16.83496352713465	1.4516129032258065	0))
(0.5880658962513973	(1e-06	16.83496352713465	1.6853932584269664	0))
(0.5897720747759582	(1e-06	16.83496352713465	2.008928571428571	0))
(0.5891278322308056	(1e-06	16.83496352713465	2.4861878453038675	0))
(0.583809847691063	(1e-06	16.83496352713465	3.2608695652173916	0))
(0.5692594753944589	(1e-06	16.83496352713465	4.736842105263158	0))
(0.5383250541758512	(1e-06	16.83496352713465	8.653846153846153	0))
(0.501794641995624	(1e-06	16.83496352713465	50.0	0))
(0.5641556661326205	(2.1544346900318822e-06	16.83496352713465	1.1363636363636365	0))
(0.5686081244966473	(2.1544346900318822e-06	16.83496352713465	1.274787535410765	0))
(0.5734630133319547	(2.1544346900318822e-06	16.83496352713465	1.4516129032258065	0))
(0.5786165033149895	(2.1544346900318822e-06	16.83496352713465	1.6853932584269664	0))
(0.5837640716934358	(2.1544346900318822e-06	16.83496352713465	2.008928571428571	0))
(0.5881381497715379	(2.1544346900318822e-06	16.83496352713465	2.4861878453038675	0))
(0.5898534354872264	(2.1544346900318822e-06	16.83496352713465	3.2608695652173916	0))
(0.5841018971445742	(2.1544346900318822e-06	16.83496352713465	4.736842105263158	0))
(0.5582123845664768	(2.1544346900318822e-06	16.83496352713465	8.653846153846153	0))
(0.5037882972931268	(2.1544346900318822e-06	16.83496352713465	50.0	0))
(0.5493566289846282	(4.641588833612782e-06	16.83496352713465	1.1363636363636365	0))
(0.5536690550269131	(4.641588833612782e-06	16.83496352713465	1.274787535410765	0))
(0.5586900994848941	(4.641588833612782e-06	16.83496352713465	1.4516129032258065	0))
(0.5645379405477324	(4.641588833612782e-06	16.83496352713465	1.6853932584269664	0))
(0.5712803922614493	(4.641588833612782e-06	16.83496352713465	2.008928571428571	0))
(0.5787701828048092	(4.641588833612782e-06	16.83496352713465	2.4861878453038675	0))
(0.5861194733318121	(4.641588833612782e-06	16.83496352713465	3.2608695652173916	0))
(0.5898764550814459	(4.641588833612782e-06	16.83496352713465	4.736842105263158	0))
(0.5765531086957494	(4.641588833612782e-06	16.83496352713465	8.653846153846153	0))
(0.5078226298720736	(4.641588833612782e-06	16.83496352713465	50.0	0))
(0.5363572817706773	(1e-05	16.83496352713465	1.1363636363636365	0))
(0.5399770033942847	(1e-05	16.83496352713465	1.274787535410765	0))
(0.5443518962321676	(1e-05	16.83496352713465	1.4516129032258065	0))
(0.5497164334445868	(1e-05	16.83496352713465	1.6853932584269664	0))
(0.5563826254390569	(1e-05	16.83496352713465	2.008928571428571	0))
(0.5647201820239055	(1e-05	16.83496352713465	2.4861878453038675	0))
(0.5749433815010808	(1e-05	16.83496352713465	3.2608695652173916	0))
(0.5858982653583661	(1e-05	16.83496352713465	4.736842105263158	0))
(0.5878149210744732	(1e-05	16.83496352713465	8.653846153846153	0))
(0.5154800450533016	(1e-05	16.83496352713465	50.0	0))
(0.526038683697227	(2.1544346900318823e-05	16.83496352713465	1.1363636363636365	0))
(0.5288354473474325	(2.1544346900318823e-05	16.83496352713465	1.274787535410765	0))
(0.5322900099297675	(2.1544346900318823e-05	16.83496352713465	1.4516129032258065	0))
(0.5366543511600103	(2.1544346900318823e-05	16.83496352713465	1.6853932584269664	0))
(0.5423165864692556	(2.1544346900318823e-05	16.83496352713465	2.008928571428571	0))
(0.5498871096999949	(2.1544346900318823e-05	16.83496352713465	2.4861878453038675	0))
(0.5602999112537179	(2.1544346900318823e-05	16.83496352713465	3.2608695652173916	0))
(0.5745706585041578	(2.1544346900318823e-05	16.83496352713465	4.736842105263158	0))
(0.5892806217019851	(2.1544346900318823e-05	16.83496352713465	8.653846153846153	0))
(0.5284293361384556	(2.1544346900318823e-05	16.83496352713465	50.0	0))
(0.5183200742375149	(4.641588833612772e-05	16.83496352713465	1.1363636363636365	0))
(0.520378891554133	(4.641588833612772e-05	16.83496352713465	1.274787535410765	0))
(0.5229546264219634	(4.641588833612772e-05	16.83496352713465	1.4516129032258065	0))
(0.5262659704073555	(4.641588833612772e-05	16.83496352713465	1.6853932584269664	0))
(0.5306714573708631	(4.641588833612772e-05	16.83496352713465	2.008928571428571	0))
(0.5367946970868966	(4.641588833612772e-05	16.83496352713465	2.4861878453038675	0))
(0.5457935995352383	(4.641588833612772e-05	16.83496352713465	3.2608695652173916	0))
(0.5598869223835331	(4.641588833612772e-05	16.83496352713465	4.736842105263158	0))
(0.5817110797909432	(4.641588833612772e-05	16.83496352713465	8.653846153846153	0))
(0.546662534450493	(4.641588833612772e-05	16.83496352713465	50.0	0))
(0.5127457001875	(0.0001	16.83496352713465	1.1363636363636365	0))
(0.5142183325617921	(0.0001	16.83496352713465	1.274787535410765	0))
(0.5160748278651625	(0.0001	16.83496352713465	1.4516129032258065	0))
(0.5184864570708277	(0.0001	16.83496352713465	1.6853932584269664	0))
(0.5217428542742342	(0.0001	16.83496352713465	2.008928571428571	0))
(0.526373093313309	(0.0001	16.83496352713465	2.4861878453038675	0))
(0.5334464120801129	(0.0001	16.83496352713465	3.2608695652173916	0))
(0.545419516295396	(0.0001	16.83496352713465	4.736842105263158	0))
(0.5684302301697052	(0.0001	16.83496352713465	8.653846153846153	0))
(0.5666394940362962	(0.0001	16.83496352713465	50.0	0))
(0.508804217613004	(0.00021544346900318823	16.83496352713465	1.1363636363636365	0))
(0.5098393344725289	(0.00021544346900318823	16.83496352713465	1.274787535410765	0))
(0.5111504092396485	(0.00021544346900318823	16.83496352713465	1.4516129032258065	0))
(0.5128642927935527	(0.00021544346900318823	16.83496352713465	1.6853932584269664	0))
(0.5151992702168643	(0.00021544346900318823	16.83496352713465	2.008928571428571	0))
(0.5185647281645428	(0.00021544346900318823	16.83496352713465	2.4861878453038675	0))
(0.5238247127215228	(0.00021544346900318823	16.83496352713465	3.2608695652173916	0))
(0.5331442788383126	(0.00021544346900318823	16.83496352713465	4.736842105263158	0))
(0.5534832081837043	(0.00021544346900318823	16.83496352713465	8.653846153846153	0))
(0.5824964619581041	(0.00021544346900318823	16.83496352713465	50.0	0))
(0.5060535183494348	(0.00046415888336127773	16.83496352713465	1.1363636363636365	0))
(0.5067732621704283	(0.00046415888336127773	16.83496352713465	1.274787535410765	0))
(0.5076875285554947	(0.00046415888336127773	16.83496352713465	1.4516129032258065	0))
(0.5088874011921236	(0.00046415888336127773	16.83496352713465	1.6853932584269664	0))
(0.510531165701681	(0.00046415888336127773	16.83496352713465	2.008928571428571	0))
(0.5129200272480798	(0.00046415888336127773	16.83496352713465	2.4861878453038675	0))
(0.5167053390186126	(0.00046415888336127773	16.83496352713465	3.2608695652173916	0))
(0.5235964318540712	(0.00046415888336127773	16.83496352713465	4.736842105263158	0))
(0.5398136716863206	(0.00046415888336127773	16.83496352713465	8.653846153846153	0))
(0.589674322317009	(0.00046415888336127773	16.83496352713465	50.0	0))
(0.5041496155286449	(0.001	16.83496352713465	1.1363636363636365	0))
(0.5046465860008044	(0.001	16.83496352713465	1.274787535410765	0))
(0.5052791046021413	(0.001	16.83496352713465	1.4516129032258065	0))
(0.5061112793232685	(0.001	16.83496352713465	1.6853932584269664	0))
(0.5072552827921439	(0.001	16.83496352713465	2.008928571428571	0))
(0.5089264369161359	(0.001	16.83496352713465	2.4861878453038675	0))
(0.511597123744794	(0.001	16.83496352713465	3.2608695652173916	0))
(0.5165395009762929	(0.001	16.83496352713465	4.736842105263158	0))
(0.5287057301356474	(0.001	16.83496352713465	8.653846153846153	0))
(0.5869849159962769	(0.001	16.83496352713465	50.0	0))
(0.5641373917937038	(1e-06	36.303700000000006	1.1363636363636365	0))
(0.5685902340563261	(1e-06	36.303700000000006	1.274787535410765	0))
(0.5734460378780427	(1e-06	36.303700000000006	1.4516129032258065	0))
(0.5786013467302973	(1e-06	36.303700000000006	1.6853932584269664	0))
(0.5837520302043876	(1e-06	36.303700000000006	2.008928571428571	0))
(0.5881312369693582	(1e-06	36.303700000000006	2.4861878453038675	0))
(0.5898546404701293	(1e-06	36.303700000000006	3.2608695652173916	0))
(0.5841149276505349	(1e-06	36.303700000000006	4.736842105263158	0))
(0.5582368927327738	(1e-06	36.303700000000006	8.653846153846153	0))
(0.5037917007194396	(1e-06	36.303700000000006	50.0	0))
(0.5493394181059592	(2.1544346900318822e-06	36.303700000000006	1.1363636363636365	0))
(0.5536512312951958	(2.1544346900318822e-06	36.303700000000006	1.274787535410765	0))
(0.5586718609190522	(2.1544346900318822e-06	36.303700000000006	1.4516129032258065	0))
(0.5645196633373428	(2.1544346900318822e-06	36.303700000000006	1.6853932584269664	0))
(0.5712629313702277	(2.1544346900318822e-06	36.303700000000006	2.008928571428571	0))
(0.5787551251437301	(2.1544346900318822e-06	36.303700000000006	2.4861878453038675	0))
(0.5861096834392644	(2.1544346900318822e-06	36.303700000000006	3.2608695652173916	0))
(0.5898773034645176	(2.1544346900318822e-06	36.303700000000006	4.736842105263158	0))
(0.5765719986704737	(2.1544346900318822e-06	36.303700000000006	8.653846153846153	0))
(0.5078293698282015	(2.1544346900318822e-06	36.303700000000006	50.0	0))
(0.5363430703861806	(4.641588833612782e-06	36.303700000000006	1.1363636363636365	0))
(0.5399617689919559	(4.641588833612782e-06	36.303700000000006	1.274787535410765	0))
(0.5443356655802665	(4.641588833612782e-06	36.303700000000006	1.4516129032258065	0))
(0.5496991775253357	(4.641588833612782e-06	36.303700000000006	1.6853932584269664	0))
(0.5563645198963393	(4.641588833612782e-06	36.303700000000006	2.008928571428571	0))
(0.5647019212320739	(4.641588833612782e-06	36.303700000000006	2.4861878453038675	0))
(0.5749268377046889	(4.641588833612782e-06	36.303700000000006	3.2608695652173916	0))
(0.5858882190629873	(4.641588833612782e-06	36.303700000000006	4.736842105263158	0))
(0.5878228211656876	(4.641588833612782e-06	36.303700000000006	8.653846153846153	0))
(0.5154923072257405	(4.641588833612782e-06	36.303700000000006	50.0	0))
(0.5260277716188667	(1e-05	36.303700000000006	1.1363636363636365	0))
(0.5288235836339541	(1e-05	36.303700000000006	1.274787535410765	0))
(0.5322770000826599	(1e-05	36.303700000000006	1.4516129032258065	0))
(0.5366400671178407	(1e-05	36.303700000000006	1.6853932584269664	0))
(0.5423007934646795	(1e-05	36.303700000000006	2.008928571428571	0))
(0.5498698007392683	(1e-05	36.303700000000006	2.4861878453038675	0))
(0.560281599571596	(1e-05	36.303700000000006	3.2608695652173916	0))
(0.5745539976196861	(1e-05	36.303700000000006	4.736842105263158	0))
(0.5892763970499755	(1e-05	36.303700000000006	8.653846153846153	0))
(0.5284486174223381	(1e-05	36.303700000000006	50.0	0))
(0.5183120853782267	(2.1544346900318823e-05	36.303700000000006	1.1363636363636365	0))
(0.5203701248069212	(2.1544346900318823e-05	36.303700000000006	1.274787535410765	0))
(0.5229448662875548	(2.1544346900318823e-05	36.303700000000006	1.4516129032258065	0))
(0.5262550204463344	(2.1544346900318823e-05	36.303700000000006	1.6853932584269664	0))
(0.5306590005251313	(2.1544346900318823e-05	36.303700000000006	2.008928571428571	0))
(0.5367803347594744	(2.1544346900318823e-05	36.303700000000006	2.4861878453038675	0))
(0.5457770399451158	(2.1544346900318823e-05	36.303700000000006	3.2608695652173916	0))
(0.5598686042298248	(2.1544346900318823e-05	36.303700000000006	4.736842105263158	0))
(0.581697566048905	(2.1544346900318823e-05	36.303700000000006	8.653846153846153	0))
(0.5466868579006501	(2.1544346900318823e-05	36.303700000000006	50.0	0))
(0.512739988445218	(4.641588833612772e-05	36.303700000000006	1.1363636363636365	0))
(0.5142120308665419	(4.641588833612772e-05	36.303700000000006	1.274787535410765	0))
(0.5160677579769906	(4.641588833612772e-05	36.303700000000006	1.4516129032258065	0))
(0.5184784137143081	(4.641588833612772e-05	36.303700000000006	1.6853932584269664	0))
(0.5217335182080699	(4.641588833612772e-05	36.303700000000006	2.008928571428571	0))
(0.5263621011809537	(4.641588833612772e-05	36.303700000000006	2.4861878453038675	0))
(0.5334330400129762	(4.641588833612772e-05	36.303700000000006	3.2608695652173916	0))
(0.5454030326613973	(4.641588833612772e-05	36.303700000000006	4.736842105263158	0))
(0.5684123006815901	(4.641588833612772e-05	36.303700000000006	8.653846153846153	0))
(0.5666624676746217	(4.641588833612772e-05	36.303700000000006	50.0	0))
(0.5088002262982039	(0.0001	36.303700000000006	1.1363636363636365	0))
(0.5098348988599867	(0.0001	36.303700000000006	1.274787535410765	0))
(0.5111453881029016	(0.0001	36.303700000000006	1.4516129032258065	0))
(0.5128585521244993	(0.0001	36.303700000000006	1.6853932584269664	0))
(0.5151925576863262	(0.0001	36.303700000000006	2.008928571428571	0))
(0.518556638758579	(0.0001	36.303700000000006	2.4861878453038675	0))
(0.5238146139499448	(0.0001	36.303700000000006	3.2608695652173916	0))
(0.5331310040914043	(0.0001	36.303700000000006	4.736842105263158	0))
(0.5534654088062374	(0.0001	36.303700000000006	8.653846153846153	0))
(0.5825110764814388	(0.0001	36.303700000000006	50.0	0))
(0.50605073005473	(0.00021544346900318823	36.303700000000006	1.1363636363636365	0))
(0.506770149761729	(0.00021544346900318823	36.303700000000006	1.274787535410765	0))
(0.5076840466306008	(0.00021544346900318823	36.303700000000006	1.4516129032258065	0))
(0.5088833841617936	(0.00021544346900318823	36.303700000000006	1.6853932584269664	0))
(0.51052642116683	(0.00021544346900318823	36.303700000000006	2.008928571428571	0))
(0.512914248320154	(0.00021544346900318823	36.303700000000006	2.4861878453038675	0))
(0.5166980162957963	(0.00021544346900318823	36.303700000000006	3.2608695652173916	0))
(0.5235864287387779	(0.00021544346900318823	36.303700000000006	4.736842105263158	0))
(0.5397984801536695	(0.00021544346900318823	36.303700000000006	8.653846153846153	0))
(0.5896769040117958	(0.00021544346900318823	36.303700000000006	50.0	0))
(0.5041477043842373	(0.00046415888336127773	36.303700000000006	1.1363636363636365	0))
(0.504644443258516	(0.00046415888336127773	36.303700000000006	1.274787535410765	0))
(0.5052766806240171	(0.00046415888336127773	36.303700000000006	1.4516129032258065	0))
(0.5061084891552085	(0.00046415888336127773	36.303700000000006	1.6853932584269664	0))
(0.5072519705808637	(0.00046415888336127773	36.303700000000006	2.008928571428571	0))
(0.5089224193641343	(0.00046415888336127773	36.303700000000006	2.4861878453038675	0))
(0.5115919123472281	(0.00046415888336127773	36.303700000000006	3.2608695652173916	0))
(0.51653225294214	(0.00046415888336127773	36.303700000000006	4.736842105263158	0))
(0.5286938904901867	(0.00046415888336127773	36.303700000000006	8.653846153846153	0))
(0.5869762032395239	(0.00046415888336127773	36.303700000000006	50.0	0))
(0.5028374833087397	(0.001	36.303700000000006	1.1363636363636365	0))
(0.5031789812628914	(0.001	36.303700000000006	1.274787535410765	0))
(0.5036141067252707	(0.001	36.303700000000006	1.4516129032258065	0))
(0.5041875416400445	(0.001	36.303700000000006	1.6853932584269664	0))
(0.5049775961446767	(0.001	36.303700000000006	2.008928571428571	0))
(0.5061355784949785	(0.001	36.303700000000006	2.4861878453038675	0))
(0.5079960396997802	(0.001	36.303700000000006	3.2608695652173916	0))
(0.5114742911919805	(0.001	36.303700000000006	4.736842105263158	0))
(0.5202730485109672	(0.001	36.303700000000006	8.653846153846153	0))
(0.576445875264276	(0.001	36.303700000000006	50.0	0))
