# Supplementary material for: Cooperative stability renders protein complex formation more robust and controllable
Source: Sci Rep. 2022 Jun 21;12:10490. doi: 10.1038/s41598-022-14362-z (PMC9213465; doi:10.1038/s41598-022-14362-z)
Supplement: Supplementary file 10 — Supplementary Information 10. [file 41598_2022_14362_MOESM10_ESM.zip › mathematical_modeling_of_complex_formation/data/o_wo_ratio_n.txt]

(1.8470510600358758	(1e-06	0.036	0	0))
(3.7557100016974965	(2.1544346900318822e-06	0.036	0	0))
(7.2661113292828885	(4.641588833612782e-06	0.036	0	0))
(13.055929984360787	(1e-05	0.036	0	0))
(21.404795901100478	(2.1544346900318823e-05	0.036	0	0))
(31.884734422353457	(4.641588833612772e-05	0.036	0	0))
(43.478074746236786	(0.0001	0.036	0	0))
(54.989534879902	(0.00021544346900318823	0.036	0	0))
(65.43861949559296	(0.00046415888336127773	0.036	0	0))
(74.25730760524404	(0.001	0.036	0	0))
(3.758857446101066	(1e-06	0.07763207790105872	0	0))
(7.2716520029461105	(2.1544346900318822e-06	0.07763207790105872	0	0))
(13.064539473396163	(4.641588833612782e-06	0.07763207790105872	0	0))
(21.41640656387044	(1e-05	0.07763207790105872	0	0))
(31.89839968946689	(2.1544346900318823e-05	0.07763207790105872	0	0))
(43.49235668360341	(4.641588833612772e-05	0.07763207790105872	0	0))
(55.00304824979766	(0.0001	0.07763207790105872	0	0))
(65.450404203683	(0.00021544346900318823	0.07763207790105872	0	0))
(74.26693896021513	(0.00046415888336127773	0.07763207790105872	0	0))
(81.29180251111686	(0.001	0.07763207790105872	0	0))
(7.277196204728957	(1e-06	0.16740943108989023	0	0))
(13.073152749271316	(2.1544346900318822e-06	0.16740943108989023	0	0))
(21.428020834520655	(4.641588833612782e-06	0.16740943108989023	0	0))
(31.912067504963247	(1e-05	0.16740943108989023	0	0))
(43.50663882553001	(2.1544346900318823e-05	0.16740943108989023	0	0))
(55.01655906737424	(4.641588833612772e-05	0.16740943108989023	0	0))
(65.4621869808297	(0.0001	0.16740943108989023	0	0))
(74.2765679668819	(0.00021544346900318823	0.16740943108989023	0	0))
(81.29928468934342	(0.00046415888336127773	0.16740943108989023	0	0))
(86.65366962697873	(0.001	0.16740943108989023	0	0))
(13.081769945612132	(1e-06	0.3610094998817299	0	0))
(21.43963821731898	(2.1544346900318822e-06	0.3610094998817299	0	0))
(31.92573664130206	(4.641588833612782e-06	0.3610094998817299	0	0))
(43.52092084553226	(1e-05	0.3610094998817299	0	0))
(55.03006887696823	(2.1544346900318823e-05	0.3610094998817299	0	0))
(65.47396759286553	(4.641588833612772e-05	0.3610094998817299	0	0))
(74.28619418927941	(0.0001	0.3610094998817299	0	0))
(81.30676509743337	(0.00021544346900318823	0.3610094998817299	0	0))
(86.65926625462896	(0.00046415888336127773	0.3610094998817299	0	0))
(90.60847189639364	(0.001	0.3610094998817299	0	0))
(21.451258908629175	(1e-06	0.7784977116066863	0	0))
(31.939407126813794	(2.1544346900318822e-06	0.7784977116066863	0	0))
(43.535203099578766	(4.641588833612782e-06	0.7784977116066863	0	0))
(55.04357686733764	(1e-05	0.7784977116066863	0	0))
(65.48574506634357	(2.1544346900318823e-05	0.7784977116066863	0	0))
(74.29581803525154	(4.641588833612772e-05	0.7784977116066863	0	0))
(81.31424273050757	(0.0001	0.7784977116066863	0	0))
(86.66486079730642	(0.00021544346900318823	0.7784977116066863	0	0))
(90.6125429545528	(0.00046415888336127773	0.7784977116066863	0	0))
(93.45653279807915	(0.001	0.7784977116066863	0	0))
(31.953079536289536	(1e-06	1.678788749812395	0	0))
(43.549484750985435	(2.1544346900318822e-06	1.678788749812395	0	0))
(55.057083145800576	(4.641588833612782e-06	1.678788749812395	0	0))
(65.49752049331839	(1e-05	1.678788749812395	0	0))
(74.3054389757769	(2.1544346900318823e-05	1.678788749812395	0	0))
(81.32171807009635	(4.641588833612772e-05	1.678788749812395	0	0))
(86.67045322281022	(0.0001	1.678788749812395	0	0))
(90.616612128181	(0.00021544346900318823	1.678788749812395	0	0))
(93.45943532123738	(0.00046415888336127773	1.678788749812395	0	0))
(95.47284678295512	(0.001	1.678788749812395	0	0))
(43.56376578060856	(1e-06	3.6202183056904658	0	0))
(55.07058798632993	(2.1544346900318822e-06	3.6202183056904658	0	0))
(65.50929328189966	(4.641588833612782e-06	3.6202183056904658	0	0))
(74.31505710697594	(1e-05	3.6202183056904658	0	0))
(81.3291908680641	(2.1544346900318823e-05	3.6202183056904658	0	0))
(86.67604349551483	(4.641588833612772e-05	3.6202183056904658	0	0))
(90.62067999507767	(0.0001	3.6202183056904658	0	0))
(93.46233664420731	(0.00021544346900318823	3.6202183056904658	0	0))
(95.47488715786233	(0.00046415888336127773	3.6202183056904658	0	0))
(96.88325389839628	(0.001	3.6202183056904658	0	0))
(55.08409114902742	(1e-06	7.806807486838919	0	0))
(65.52106338812239	(2.1544346900318822e-06	7.806807486838919	0	0))
(74.32467300707606	(4.641588833612782e-06	7.806807486838919	0	0))
(81.33666112384397	(1e-05	7.806807486838919	0	0))
(86.6816318755561	(2.1544346900318823e-05	7.806807486838919	0	0))
(90.62474601270031	(4.641588833612772e-05	7.806807486838919	0	0))
(93.46523676085361	(0.0001	7.806807486838919	0	0))
(95.47692667493844	(0.00021544346900318823	7.806807486838919	0	0))
(96.88467413420207	(0.00046415888336127773	7.806807486838919	0	0))
(97.86159378113342	(0.001	7.806807486838919	0	0))
(65.53283130816628	(1e-06	16.83496352713465	0	0))
(74.33428550843895	(2.1544346900318822e-06	16.83496352713465	0	0))
(81.34412875254738	(4.641588833612782e-06	16.83496352713465	0	0))
(86.68721817087186	(1e-05	16.83496352713465	0	0))
(90.62881042936651	(2.1544346900318823e-05	16.83496352713465	0	0))
(93.46813563805435	(4.641588833612772e-05	16.83496352713465	0	0))
(95.47896533594631	(0.0001	16.83496352713465	0	0))
(96.88609368141155	(0.00021544346900318823	16.83496352713465	0	0))
(97.86257553871123	(0.00046415888336127773	16.83496352713465	0	0))
(98.53630008589518	(0.001	16.83496352713465	0	0))
(74.34389593652602	(1e-06	36.303700000000006	0	0))
(81.35159407998728	(2.1544346900318822e-06	36.303700000000006	0	0))
(86.69280220283937	(4.641588833612782e-06	36.303700000000006	0	0))
(90.63287316173923	(1e-05	36.303700000000006	0	0))
(93.47103328275949	(2.1544346900318823e-05	36.303700000000006	0	0))
(95.48100307096972	(4.641588833612772e-05	36.303700000000006	0	0))
(96.8875126147296	(0.0001	36.303700000000006	0	0))
(97.86355680895302	(0.00021544346900318823	36.303700000000006	0	0))
(98.536975525993	(0.00046415888336127773	36.303700000000006	0	0))
(98.9997514550826	(0.001	36.303700000000006	0	0))
