# Supplementary material for: Cooperative stability renders protein complex formation more robust and controllable
Source: Sci Rep. 2022 Jun 21;12:10490. doi: 10.1038/s41598-022-14362-z (PMC9213465; doi:10.1038/s41598-022-14362-z)
Supplement: Supplementary file 10 — Supplementary Information 10. [file 41598_2022_14362_MOESM10_ESM.zip › mathematical_modeling_of_complex_formation/data/o_wo_upward_n.txt]

(1.9322841545181835	(1e-06	0.036	0	0))
(1.8729753043278055	(2.1544346900318822e-06	0.036	0	0))
(1.7839804118705822	(4.641588833612782e-06	0.036	0	0))
(1.6735963919737524	(1e-05	0.036	0	0))
(1.5586582227743586	(2.1544346900318823e-05	0.036	0	0))
(1.4513875473231186	(4.641588833612772e-05	0.036	0	0))
(1.355485163348309	(0.0001	0.036	0	0))
(1.271582204683217	(0.00021544346900318823	0.036	0	0))
(1.2009707854569942	(0.00046415888336127773	0.036	0	0))
(1.1447200816078262	(0.001	0.036	0	0))
(1.8728849143902289	(1e-06	0.07763207790105872	0	0))
(1.783856153905888	(2.1544346900318822e-06	0.07763207790105872	0	0))
(1.6734559559927964	(4.641588833612782e-06	0.07763207790105872	0	0))
(1.558521628518786	(1e-05	0.07763207790105872	0	0))
(1.4512639073569271	(2.1544346900318823e-05	0.07763207790105872	0	0))
(1.3553756552834613	(4.641588833612772e-05	0.07763207790105872	0	0))
(1.2714879188609154	(0.0001	0.07763207790105872	0	0))
(1.200893666460298	(0.00021544346900318823	0.07763207790105872	0	0))
(1.1446603796592072	(0.00046415888336127773	0.07763207790105872	0	0))
(1.1021311365691482	(0.001	0.07763207790105872	0	0))
(1.7837318257263552	(1e-06	0.16740943108989023	0	0))
(1.6733155653379654	(2.1544346900318822e-06	0.16740943108989023	0	0))
(1.5583850778658417	(4.641588833612782e-06	0.16740943108989023	0	0))
(1.4511401613869492	(1e-05	0.16740943108989023	0	0))
(1.3552662116220593	(2.1544346900318823e-05	0.16740943108989023	0	0))
(1.2713937021094428	(4.641588833612772e-05	0.16740943108989023	0	0))
(1.2008164736458118	(0.0001	0.16740943108989023	0	0))
(1.1446006552565384	(0.00021544346900318823	0.16740943108989023	0	0))
(1.1020870700957637	(0.00046415888336127773	0.16740943108989023	0	0))
(1.0711433768346381	(0.001	0.16740943108989023	0	0))
(1.673175095920169	(1e-06	0.3610094998817299	0	0))
(1.5582485194723759	(2.1544346900318822e-06	0.3610094998817299	0	0))
(1.451016509948183	(4.641588833612782e-06	0.3610094998817299	0	0))
(1.355156774891982	(1e-05	0.3610094998817299	0	0))
(1.2712994663009731	(2.1544346900318823e-05	0.3610094998817299	0	0))
(1.2007392598529438	(4.641588833612772e-05	0.3610094998817299	0	0))
(1.1445409793761545	(0.0001	0.3610094998817299	0	0))
(1.1020428940452485	(0.00021544346900318823	0.3610094998817299	0	0))
(1.0711117253330622	(0.00046415888336127773	0.3610094998817299	0	0))
(1.049152578374388	(0.001	0.3610094998817299	0	0))
(1.5581119430760615	(1e-06	0.7784977116066863	0	0))
(1.4508928412670645	(2.1544346900318822e-06	0.7784977116066863	0	0))
(1.3550473358303246	(4.641588833612782e-06	0.7784977116066863	0	0))
(1.27120523215665	(1e-05	0.7784977116066863	0	0))
(1.2006621567726092	(2.1544346900318823e-05	0.7784977116066863	0	0))
(1.1444812642200983	(4.641588833612772e-05	0.7784977116066863	0	0))
(1.1019987750106128	(0.0001	0.7784977116066863	0	0))
(1.0710800758784416	(0.00021544346900318823	0.7784977116066863	0	0))
(1.0491303146877538	(0.00046415888336127773	0.7784977116066863	0	0))
(1.0337854026686044	(0.001	0.7784977116066863	0	0))
(1.4507691714791204	(1e-06	1.678788749812395	0	0))
(1.3549378814784612	(2.1544346900318822e-06	1.678788749812395	0	0))
(1.2711110951614033	(4.641588833612782e-06	1.678788749812395	0	0))
(1.2005850197076189	(1e-05	1.678788749812395	0	0))
(1.1444216004267351	(2.1544346900318823e-05	1.678788749812395	0	0))
(1.101954654422814	(4.641588833612772e-05	1.678788749812395	0	0))
(1.0710484622731526	(0.0001	1.678788749812395	0	0))
(1.0491080975073561	(0.00021544346900318823	1.678788749812395	0	0))
(1.0337699454885336	(0.00046415888336127773	1.678788749812395	0	0))
(1.0231476066098797	(0.001	1.678788749812395	0	0))
(1.3548285180197348	(1e-06	3.6202183056904658	0	0))
(1.2710168707408782	(2.1544346900318822e-06	3.6202183056904658	0	0))
(1.2005079401565029	(4.641588833612782e-06	3.6202183056904658	0	0))
(1.1443619798983649	(1e-05	3.6202183056904658	0	0))
(1.1019105712413173	(2.1544346900318823e-05	3.6202183056904658	0	0))
(1.0710168906680084	(4.641588833612772e-05	3.6202183056904658	0	0))
(1.0490858282737483	(0.0001	3.6202183056904658	0	0))
(1.0337545022634003	(0.00021544346900318823	3.6202183056904658	0	0))
(1.0231369534129346	(0.00046415888336127773	3.6202183056904658	0	0))
(1.0158264697515877	(0.001	3.6202183056904658	0	0))
(1.2709227208793274	(1e-06	7.806807486838919	0	0))
(1.2004308932470196	(2.1544346900318822e-06	7.806807486838919	0	0))
(1.1443023249173723	(4.641588833612782e-06	7.806807486838919	0	0))
(1.1018664910761025	(1e-05	7.806807486838919	0	0))
(1.0709852570340097	(2.1544346900318823e-05	7.806807486838919	0	0))
(1.0490636181585542	(4.641588833612772e-05	7.806807486838919	0	0))
(1.0337390511753046	(0.0001	7.806807486838919	0	0))
(1.0231262885819128	(0.00021544346900318823	7.806807486838919	0	0))
(1.015819107145882	(0.00046415888336127773	7.806807486838919	0	0))
(1.0108062930430024	(0.001	7.806807486838919	0	0))
(1.200353843310404	(1e-06	16.83496352713465	0	0))
(1.144242770178863	(2.1544346900318822e-06	16.83496352713465	0	0))
(1.1018224588567633	(4.641588833612782e-06	16.83496352713465	0	0))
(1.0709536787611345	(1e-05	16.83496352713465	0	0))
(1.0490414294430002	(2.1544346900318823e-05	16.83496352713465	0	0))
(1.0337236173021092	(4.641588833612772e-05	16.83496352713465	0	0))
(1.0231156166225088	(0.0001	16.83496352713465	0	0))
(1.0158118018482518	(0.00021544346900318823	16.83496352713465	0	0))
(1.0108012922286473	(0.00046415888336127773	16.83496352713465	0	0))
(1.0073720302923115	(0.001	16.83496352713465	0	0))
(1.144183164577005	(1e-06	36.303700000000006	0	0))
(1.1017784237274892	(2.1544346900318822e-06	36.303700000000006	0	0))
(1.0709221503194202	(4.641588833612782e-06	36.303700000000006	0	0))
(1.04901923620035	(1e-05	36.303700000000006	0	0))
(1.0337081837705155	(2.1544346900318823e-05	36.303700000000006	0	0))
(1.0231049912070314	(4.641588833612772e-05	36.303700000000006	0	0))
(1.0158045067271173	(0.0001	36.303700000000006	0	0))
(1.0107963025003768	(0.00021544346900318823	36.303700000000006	0	0))
(1.0073686248004474	(0.00046415888336127773	36.303700000000006	0	0))
(1.0050262540182309	(0.001	36.303700000000006	0	0))
