# Supplementary material for: Cooperative stability renders protein complex formation more robust and controllable
Source: Sci Rep. 2022 Jun 21;12:10490. doi: 10.1038/s41598-022-14362-z (PMC9213465; doi:10.1038/s41598-022-14362-z)
Supplement: Supplementary file 10 — Supplementary Information 10. [file 41598_2022_14362_MOESM10_ESM.zip › mathematical_modeling_of_complex_formation/data/o_wo_ratio_2_n.txt]

(2.3920847529376057	(1e-06	0.036	0	0))
(4.733774848078475	(2.1544346900318822e-06	0.036	0	0))
(8.762269283252296	(4.641588833612782e-06	0.036	0	0))
(14.790383871266902	(1e-05	0.036	0	0))
(22.42958629490124	(2.1544346900318823e-05	0.036	0	0))
(30.53586866989464	(4.641588833612772e-05	0.036	0	0))
(37.70966753325749	(0.0001	0.036	0	0))
(43.01394129418808	(0.00021544346900318823	0.036	0	0))
(46.34709684914022	(0.00046415888336127773	0.036	0	0))
(48.19299760156143	(0.001	0.036	0	0))
(4.737539837751341	(1e-06	0.07763207790105872	0	0))
(8.768379600589906	(2.1544346900318822e-06	0.07763207790105872	0	0))
(14.798861171627333	(4.641588833612782e-06	0.07763207790105872	0	0))
(22.439447742315313	(1e-05	0.07763207790105872	0	0))
(30.54542318326131	(2.1544346900318823e-05	0.07763207790105872	0	0))
(37.717360481948084	(4.641588833612772e-05	0.07763207790105872	0	0))
(43.019132688306314	(0.0001	0.07763207790105872	0	0))
(46.35011979418477	(0.00021544346900318823	0.07763207790105872	0	0))
(48.194585768115154	(0.00046415888336127773	0.07763207790105872	0	0))
(49.13487204003716	(0.001	0.07763207790105872	0	0))
(8.774493004807052	(1e-06	0.16740943108989023	0	0))
(14.80734106122061	(2.1544346900318822e-06	0.16740943108989023	0	0))
(22.449310369998944	(4.641588833612782e-06	0.16740943108989023	0	0))
(30.554976194212674	(1e-05	0.16740943108989023	0	0))
(37.725050952047745	(2.1544346900318823e-05	0.16740943108989023	0	0))
(43.02432086622109	(4.641588833612772e-05	0.16740943108989023	0	0))
(46.353140393817746	(0.0001	0.16740943108989023	0	0))
(48.19617261695605	(0.00021544346900318823	0.16740943108989023	0	0))
(49.13565636247573	(0.00046415888336127773	0.16740943108989023	0	0))
(49.59260165013641	(0.001	0.16740943108989023	0	0))
(14.815823221115265	(1e-06	0.3610094998817299	0	0))
(22.459173487306362	(2.1544346900318822e-06	0.3610094998817299	0	0))
(30.564527952604703	(4.641588833612782e-06	0.3610094998817299	0	0))
(37.73273836878888	(1e-05	0.3610094998817299	0	0))
(43.02950625108936	(2.1544346900318823e-05	0.3610094998817299	0	0))
(46.35615881510948	(4.641588833612772e-05	0.3610094998817299	0	0))
(48.19775818036353	(0.0001	0.3610094998817299	0	0))
(49.13643997640118	(0.00021544346900318823	0.3610094998817299	0	0))
(49.59297663133558	(0.00046415888336127773	0.3610094998817299	0	0))
(49.80970177228068	(0.001	0.3610094998817299	0	0))
(22.469037264635244	(1e-06	0.7784977116066863	0	0))
(30.57407784618203	(2.1544346900318822e-06	0.7784977116066863	0	0))
(37.74042324002635	(4.641588833612782e-06	0.7784977116066863	0	0))
(43.03468844334028	(1e-05	0.7784977116066863	0	0))
(46.35917505381384	(2.1544346900318823e-05	0.7784977116066863	0	0))
(48.199342394203924	(4.641588833612772e-05	0.7784977116066863	0	0))
(49.137222898547016	(0.0001	0.7784977116066863	0	0))
(49.59335127239598	(0.00021544346900318823	0.7784977116066863	0	0))
(49.8098781979249	(0.00046415888336127773	0.7784977116066863	0	0))
(49.91145347751693	(0.001	0.7784977116066863	0	0))
(30.583626377531786	(1e-06	1.678788749812395	0	0))
(37.748104679152874	(2.1544346900318822e-06	1.678788749812395	0	0))
(43.03986793059965	(4.641588833612782e-06	1.678788749812395	0	0))
(46.36218906126099	(1e-05	1.678788749812395	0	0))
(48.200925307013534	(2.1544346900318823e-05	1.678788749812395	0	0))
(49.13800513770744	(4.641588833612772e-05	1.678788749812395	0	0))
(49.593725572154725	(0.0001	1.678788749812395	0	0))
(49.81005445669707	(0.00021544346900318823	1.678788749812395	0	0))
(49.91153584702152	(0.00046415888336127773	1.678788749812395	0	0))
(49.95887368365539	(0.001	1.678788749812395	0	0))
(37.75578340710458	(1e-06	3.6202183056904658	0	0))
(43.04504407830716	(2.1544346900318822e-06	3.6202183056904658	0	0))
(46.36520090948771	(4.641588833612782e-06	3.6202183056904658	0	0))
(48.20250692159445	(1e-05	3.6202183056904658	0	0))
(49.1387866978339	(2.1544346900318823e-05	3.6202183056904658	0	0))
(49.594099540664196	(4.641588833612772e-05	3.6202183056904658	0	0))
(49.810230555463576	(0.0001	3.6202183056904658	0	0))
(49.911618139372074	(0.00021544346900318823	3.6202183056904658	0	0))
(49.95891200141588	(0.00046415888336127773	3.6202183056904658	0	0))
(49.980914643133175	(0.001	3.6202183056904658	0	0))
(43.0502174349385	(1e-06	7.806807486838919	0	0))
(46.36821054257394	(2.1544346900318822e-06	7.806807486838919	0	0))
(48.20408722687422	(4.641588833612782e-06	7.806807486838919	0	0))
(49.139567550242226	(1e-05	7.806807486838919	0	0))
(49.59447315441223	(2.1544346900318823e-05	7.806807486838919	0	0))
(49.81040649139559	(4.641588833612772e-05	7.806807486838919	0	0))
(49.911700355188295	(0.0001	7.806807486838919	0	0))
(49.95895028295998	(0.00021544346900318823	7.806807486838919	0	0))
(49.980932437838284	(0.00046415888336127773	7.806807486838919	0	0))
(49.99114660737203	(0.001	7.806807486838919	0	0))
(46.37121798039889	(1e-06	16.83496352713465	0	0))
(48.205666216623314	(2.1544346900318822e-06	16.83496352713465	0	0))
(49.14034772601289	(4.641588833612782e-06	16.83496352713465	0	0))
(49.594846443679195	(1e-05	16.83496352713465	0	0))
(49.81058226657972	(2.1544346900318823e-05	16.83496352713465	0	0))
(49.91178249527674	(4.641588833612772e-05	16.83496352713465	0	0))
(49.958988529165275	(0.0001	16.83496352713465	0	0))
(49.9809502160833	(0.00021544346900318823	16.83496352713465	0	0))
(49.9911548650426	(0.00046415888336127773	16.83496352713465	0	0))
(49.99589380343873	(0.001	16.83496352713465	0	0))
(48.20724390247265	(1e-06	36.303700000000006	0	0))
(49.14112721372125	(2.1544346900318822e-06	36.303700000000006	0	0))
(49.595219394852556	(4.641588833612782e-06	36.303700000000006	0	0))
(49.81075787866895	(1e-05	36.303700000000006	0	0))
(49.911864558142085	(2.1544346900318823e-05	36.303700000000006	0	0))
(49.95902674082572	(4.641588833612772e-05	36.303700000000006	0	0))
(49.980967978199686	(0.0001	36.303700000000006	0	0))
(49.99116311479598	(0.00021544346900318823	36.303700000000006	0	0))
(49.99589763379673	(0.00046415888336127773	36.303700000000006	0	0))
(49.998095710759586	(0.001	36.303700000000006	0	0))
